# Supplementary material for: Complementary RNA amplification methods enhance microarray identification of transcripts expressed in the C. elegans nervous system
Source: BMC Genomics. 2008 Feb 19;9:84. doi: 10.1186/1471-2164-9-84 (PMC2263045; doi:10.1186/1471-2164-9-84)
Supplement: Additional File 1 — Genes detected in neurons by WT-Pico and IVT. A list of genes present in 3 of 3 IVT pan-neural samples and 5 of 5 WT-Pico pan-neural samples. Worksheets include genes found multiple times in a single data set (with dups) and a list in which these duplications have been removed (without dups). [file 1471-2164-9-84-S1.xls]

## Sheet: IVTpresent no dups
IVT Pan-neural Present Genes (present in 3 out of 3 experiments)
												Neuron expression Key
												0	Not annotated as expressed in neurons
												1	In neurons
												3	In all cells
												4	male specific
												5	No spatial expression data
WS170
All cosmids	Affy id	Affy Cosmid	WB Cosmid	WormBase ID	Other Cosmid Names	Remark	Common name	Brief id	Mutant	Map	Start-Stop	Neural Expression	Expression Patterns	Cell Groups	MicroArray map positions	GO list	KOG ID	KOG
B0240.3	174815_at	B0240.3		WBGene00000907		Affymetrix microarray probe	daf-11	The daf-11 gene encodes a guanylate cyclase that affects dauer formation, chemotaxis, and axon formation; it is genetically upstream of daf-12 with respect to dauer larvae formation and is expressed in a subset of amphid neurons.	ks67|p169|sa195|sa203|m47|m84|cxTi5102|uCE5-1883			1	Expressed in a subset of amphid neurons (ASI, ASJ, ASK, AWB, and AWC cells.	amphid neurons	0	Molecular_function:phosphorus-oxygen lyase activity|Biological_process:intracellular signaling cascade|Biological_process:cyclic nucleotide biosynthesis|Molecular_function:protein kinase activity|Molecular_function:ATP binding|Biological_process:protein amino acid phosphorylation|Molecular_function:protein-tyrosine kinase activity|Molecular_function:protein serine/threonine kinase activity|Biolog…	KOG1023	Natriuretic peptide receptor, guanylate cyclase
F35C12.2	191782_s_at	F35C12.2b	F35C12.2	WBGene00003569	F35C12.2a	Affymetrix microarray probe	ncx-4		snp_F40G9[2]|snp_F40G9[1]							Cellular_component:integral to membrane
T14G10.1	191504_at	T14G10.1		WBGene00004091		Affymetrix microarray probe	pps-1	pps-1 is orthologous to human PAPSS1 (OMIM:603262) and human PAPSS2 (OMIM:603005, mutated in spondyloepimetaphyseal dysplasia).	tm1109|ok1625			1	Larval Expression: Nervous System; head neurons;	head neurons|nervous system	2	Molecular_function:ATP binding|Molecular_function:kinase activity|Molecular_function:transferase activity, transferring phosphorus-containing groups|Biological_process:sulfate assimilation|Molecular_function:sulfate adenylyltransferase (ATP) activity|Biological_process:carbohydrate metabolism	KOG4238	Bifunctional ATP sulfurylase/adenosine 5'-phosphosulfate kinase
ZK177.2	187567_at	ZK177.2		WBGene00022670		Affymetrix microarray probe			ok458						5	Molecular_function:protein kinase activity|Molecular_function:ATP binding|Biological_process:protein amino acid phosphorylation|Molecular_function:protein serine/threonine kinase activity	KOG2464	Serine/threonine kinase (haspin family)
Y34D9B.1	186960_s_at	Y34D9B.1a	Y34D9B.1	WBGene00003238	Y34D9B.1b	Affymetrix microarray probe	mig-1	mig-1 encodes one of four C. elegans Frizzled-like receptors; mig-1 was initially identified in screens for animals with defective cell migrations, and its activity is required for proper migration of the QL neuroblast and the HSN neurons.	e1787|mu72|n687|u777|n1354|n1652|ttTi581|ttTi5028|uCE1-582			1	Expressed in hypodermal cells during embryogenesis. Also expressed some neurons (HSN QR QL SIA SIB), body wall muscle and M.	neurons|hypodermis|SIB neurons|SIA neurons		Molecular_function:G-protein coupled receptor activity|Cellular_component:membrane|Molecular_function:non-G-protein coupled 7TM receptor activity|Biological_process:cell surface receptor linked signal transduction	KOG3577	Smoothened and related G-protein-coupled receptors
F16H9.1	175634_at	F16H9.1a	F16H9.1	WBGene00004345		Affymetrix microarray probe	rgs-2	rgs-2 encodes a regulator of G protein signaling; by homology, RGS-2 is predicted to function as a GTPase-activating protein for heterotrimeric G-protein alpha-subunits, and in vitro RGS-2 can stimulate the GTPase activity of purified GOA-1; in vivo, rgs-2 appears to function redundantly with rgs-1 to regulate egg-laying behavior when animals are refed following starvation; rgs-2 is expressed in …	vs17|vs22|cxTi6415|cxTi7636			1	Observed rgs-2::GFP expression in a subset that included ventral cord and head- and tail-ganglia neurons. rgs-2::GFP fluorescence was not observed in the hermaphrodite-specific neurons. rgs-2::GFP fluorescence was observed in some non-neuronal cells, including the pharyngeal muscles and uterine muscles.	pharyngeal muscle|ventral cord neurons|head neurons|tail neurons|uterine muscle		Molecular_function:signal transducer activity	KOG3589	G protein signaling regulators
C12D8.10	175808_s_at	C12D8.10	C12D8.10b	WBGene00000102	C12D8.10a	Affymetrix microarray probe	akt-1	akt-1 encodes an ortholog of the serine/threonine kinase Akt/PKB; akt-1 genetically interacts with the insulin signaling pathway and functions to regulate such processes as dauer larval development and salt chemotaxis learning; an AKT-1::GFP fusion protein is widely expressed beginning in late stage embryos and continuing through adulthood; expression is seen in head, tail, and dorsal and ventral…	sa700|sa940|mg144|sa573|ok525|mg306|tm399|snp_C12D8[4]			1	AKT-1/GFP expression is first observed in late embryos and is maintained throughout the life of the animal. In postembryonic animals, AKT-1/GFP is expressed in the majority of head neurons including sensory neurons. Expression is also observed in motor neurons of the ventral and dorsal nerve cord and several other neuronal commissures throughout the body, and the tail neurons. Additional tissues …	muscle|hypodermis|spermathecae|intestine|P lineage|pharyngeal muscle|head neurons|motor neurons|tail neurons|ventral nerve cord|dorsal nerve cord|pharyngeal neurons|rectal gland		Molecular_function:protein kinase activity|Molecular_function:ATP binding|Biological_process:protein amino acid phosphorylation|Molecular_function:protein serine/threonine kinase activity|Molecular_function:protein-tyrosine kinase activity|Molecular_function:atypical protein kinase C activity|Molecular_function:zinc ion binding|Biological_process:determination of adult life span|Biological_proces…	KOG0690	Serine/threonine protein kinase
M60.5	173782_at	M60.5		WBGene00002234		Affymetrix microarray probe	kqt-2	kqt-2 encodes a predicted M-type potassium channel for which mutations in humans are associated with heredity diseases that affect epithelial cells, cardiac muscle and neurons, and affects defecation cycle intervals in C. elegans; may function as a heterotrimeric channel with KQT-3 based on genetic evidence and is expressed in intestinal cells.	tm642|ok732			0	Translational fusions of kqt-2 gene with GFP revealed prominent expression in a variety of C. elegans tissues including intestinal cells.		27	Molecular_function:ion channel activity|Biological_process:ion transport|Cellular_component:membrane|Molecular_function:voltage-gated potassium channel activity|Biological_process:potassium ion transport|Cellular_component:voltage-gated potassium channel complex	KOG1419	Voltage-gated K+ channel KCNQ
ZK896.7	189160_at	ZK896.7		WBGene00014138		Affymetrix microarray probe			tm1266|gk189						19	Molecular_function:sugar binding	KOG4297	C-type lectin
M7.3	185341_s_at	M7.3		WBGene00000246		Affymetrix microarray probe	bcc-1	bcc-1 encodes a homolog of Drosophila and vertebrate Bicaudal C (BICC) that contains KH RNA-binding domains, a serine-rich region, and a SAM (sterile alpha motif) domain; by homology, BCC-1 is predicted to function as a cytoplasmic RNA-binding protein that is required for translational regulation and/or mRNA stability during embryonic or germline development; however, as loss of bcc-1 activity vi…	pkP985|pkP5217|pkP5250|pkP5290							Molecular_function:nucleic acid binding|Molecular_function:phosphopantetheine binding|Biological_process:embryonic development (sensu Metazoa)	KOG4374	RNA-binding protein Bicaudal-C
C41C4.8	189021_at	C41C4.8		WBGene00008053		Affymetrix microarray probe	cdc-48.2		tm659			0	In adult worms C41C4.8 was expressed mainly in the intestine.	intestine	20	Molecular_function:nucleotide binding|Molecular_function:nucleoside-triphosphatase activity|Molecular_function:ATP binding|Molecular_function:hydrolase activity|Molecular_function:DNA binding|Biological_process:DNA repair|Biological_process:DNA recombination|Molecular_function:Holliday junction helicase activity|Molecular_function:metalloendopeptidase activity|Cellular_component:membrane|Biologic…	KOG0730	AAA+-type ATPase
ZK632.4	192177_s_at	ZK632.4		WBGene00014013		Affymetrix microarray probe		ZK632.4 is orthologous to the human gene PHOSPHOMANNOSE ISOMERASE (MPI; OMIM:154550), which when mutated leads to disease.	tm488|ok1241|gk181			1	Larval Expression: intestine; hypodermis; Nervous System; head neurons; amphids;	hypodermis|intestine|head neurons|nervous system|amphids	8	Molecular_function:mannose-6-phosphate isomerase activity|Molecular_function:zinc ion binding|Biological_process:carbohydrate metabolism	KOG2757	Mannose-6-phosphate isomerase
T27E4.6	173571_s_at	T27E4.6		WBGene00020864		Affymetrix microarray probe			pkP501						4		KOG3700	Predicted acyltransferase
B0334.3	194231_x_at	B0334.3b	B0334.3	WBGene00007143	B0334.3a	Affymetrix microarray probe	B0334.3		snp_B0334[1]							Molecular_function:carbon-carbon lyase activity|Molecular_function:thiamin pyrophosphate binding|Molecular_function:magnesium ion binding|Molecular_function:transferase activity|Molecular_function:catalytic activity|Molecular_function:2-oxoglutarate decarboxylase activity|Biological_process:menaquinone biosynthesis|Molecular_function:tartronate-semialdehyde synthase activity|Biological_process:gl…	KOG1185	Thiamine pyrophosphate-requiring enzyme
C52D10.1	176271_at	C52D10.1		WBGene00016875		Affymetrix microarray probe			cxTi1309						14
C04G6.3	191396_s_at	C04G6.3		WBGene00004040	C04G6.5	Affymetrix microarray probe	pld-1		ttTi2397|tm2794			1	Larval Expression: pharynx; body wall muscle; hypodermis; Nervous System; nerve ring; ventral nerve cord; tail neurons;|Larval Expression: pharynx; intestine; body wall muscle; hypodermis; Nervous System; nerve ring; tail neurons;|Larval Expression: pharynx; pharyngeal-intestinal valve; body wall muscle; Nervous System; head neurons; unidentified cells in tail ;|Larval Expression: pharynx; intest…	pharynx|hypodermis|tail neurons|nerve ring|ventral nerve cord|nervous system|body wall muscle|pharynx|hypodermis|intestine|tail neurons|nerve ring|nervous system|body wall muscle|tail|pharynx|uterus|head neurons|nervous system|Reproductive System|body wall muscle|pharyngeal-intestinal valve|pharynx|hypodermis|intestine|head neurons|tail neurons|nerve ring|ventral nerve cord|dorsal nerve cord|nerv…	9	Molecular_function:catalytic activity|Biological_process:metabolism|Molecular_function:protein binding|Molecular_function:phosphoinositide binding|Biological_process:cell communication|Molecular_function:phospholipase D activity|Molecular_function:calcium ion binding|Cellular_component:membrane|Biological_process:phosphatidylcholine metabolism	KOG1329	Phospholipase D1
F56A11.3	175497_at	F56A11.3		WBGene00001165		Affymetrix microarray probe	efn-4	efn-4 encodes a member of the ephrin family of ligands that affects neuroblast migrations during closure of the ventral gastrulation cleft and subsequent epidermal morphogenesis, possibly functioning independently of EFN-1, EFN-2, EFN-3, and the VAB-1 receptor during morphogenesis; can interact with VAB-1 in vitro, and is expressed in neural and epidermal precursors at the 100-cell stage, in head…	e36|e660|ju314|bx80			1	Indistinguishable expression patterns were observed using both methods. EFN-4 was first detected at about the 100-cell stage in a large number of ventral surface cells, identified as neural or epidermal precursors. During and after enclosure of the epidermis, EFN-4 was expressed in many neurons and not in epidermal cells. In later embryos, larvae and adults, EFN-4-GFP was expressed in several hea…	pharynx|head neurons|tail neurons|lateral ganglia|Rn.a cells	12	Cellular_component:membrane|Biological_process:embryonic development (sensu Metazoa)	KOG3858	Ephrin, ligand for Eph receptor tyrosine kinase
ZC84.2	175762_at	ZC84.2		WBGene00006526		Affymetrix microarray probe	tax-4	tax-4 is orthologous to the human gene ROD PHOTORECEPTOR CGMP-GATED CHANNEL (CNGA1; OMIM:123825), which when mutated leads to disease.	e2861|ky89|ks28|ks11|p678|ttTi1247|ot35|uCE3-1092|uCE3-1091|snp_ZC84[1]			1	The GFP expression was detected in cell bodies of sensory neurons including the AFD thermosensory neurons, the AWC olfactory neurons, and the ASE, ASG, ASK, ASI, and ASJ gustatory neurons. Also observed expression in BAG and URX.|Larval Expression: Nervous System; nerve ring; head neurons; tail neurons;	neurons|head neurons|tail neurons|nerve ring|nervous system	13	Molecular_function:voltage-gated potassium channel activity|Biological_process:potassium ion transport|Cellular_component:membrane|Molecular_function:ion channel activity|Biological_process:ion transport|Cellular_component:cAMP-dependent protein kinase complex|Biological_process:protein amino acid phosphorylation|Molecular_function:cAMP-dependent protein kinase regulator activity	KOG0500	Cyclic nucleotide-gated cation channel CNGA1-3 and related proteins
Y48E1C.1	184365_s_at	Y48E1C.1b	Y48E1C.1	WBGene00013014	Y48E1C.1c|Y48E1C.1a	Affymetrix microarray probe	Y48E1C.1		uCE2-2245|uCE2-2244|uCE2-2243|uCE2-2242|CE2-209								TWOG0822	Unnamed protein
F32D8.5	180254_s_at	F32D8.5a	F32D8.5	WBGene00009330	F32D8.5b	Affymetrix microarray probe	F32D8.5		ttTi1956|snp_C18E3[1]							Biological_process:physiological process|Biological_process:embryonic development (sensu Metazoa)|Biological_process:positive regulation of growth rate|Biological_process:gametogenesis	KOG4478	Uncharacterized membrane protein
Y37A1B.17	173906_at	Y37A1B.17a	Y37A1B.17	WBGene00044989		Affymetrix microarray probe	Y37A1B.17		ttTi4082|ok788|ttTi7108
F48E8.5	191046_s_at	F48E8.5		WBGene00003901		Affymetrix microarray probe	paa-1	paa-1 encodes a homolog of PR65, the structural subunit of protein phosphatase 2A (PP2A); PAA-1 protein is bound by SMG-5; PAA-1 is required in mass RNAi assays for embryonic viability, fertility, and cuticular integrity.	tm655|ok1539			1	Larval Expression: pharynx; intestine; unidentified cells;|Larval Expression: pharynx; intestine; stomato-intestinal muscle; anal depressor muscle; rectal epithelium; Reproductive System; developing vulva; developing spermatheca; body wall muscle; hypodermis; excretory cell; Nervous System; nerve ring; ventral nerve cord; head neurons; neurons along body; tail neurons;	pharynx|intestine|body wall muscle|pharynx|hypodermis|intestine|rectal epithelium|head neurons|tail neurons|nerve ring|ventral nerve cord|vulval muscle|uterine muscle|nervous system|Reproductive System|body wall muscle|developing spermatheca|developing vulva|spermatheca|anal depressor muscle|stomato-intestinal muscle|neurons along body|excretory cell	30	Molecular_function:binding|Biological_process:embryonic development (sensu Metazoa)|Biological_process:morphogenesis of an epithelium|Biological_process:reproduction|Biological_process:physiological process|Biological_process:larval development (sensu Nematoda)	KOG0211	Protein phosphatase 2A regulatory subunit A and related proteins
B0414.2	172032_x_at	B0414.2		WBGene00004393		Affymetrix microarray probe	rnt-1	rnt-1 encodes a transcription factor that is the sole C. elegans member of the RUNX family of transcriptional regulators; rnt-1 activity is required for several developmental processes, including regulation of hypodermal seam cell proliferation and proper development of the male tail; RNT-1 can physically interact with SMA-4 and regulates, either directly or indirectly, expression of tlp-1 and ck…	tm388|tm491|e1241|os58|ok351			0	Run is expressed in the lateral hypodermis and intestine of C. elegans. Reporter gene expression in embryos from all transformed lines was first detected exclusively in hypodermal seam cells at the bean stage of development. Reporter gene expression was observed in the nuclei of these cells, and expression persisted throughout embryogenesis. Expression of run in seam cell nuclei was detected up u…	intestine|lateral hypodermis|seam cells|intestine|seam cells	10	Molecular_function:DNA binding|Molecular_function:ATP binding|Biological_process:regulation of transcription, DNA-dependent|Cellular_component:nucleus|Molecular_function:transcription factor activity|Biological_process:embryonic development (sensu Metazoa)	KOG3982	Runt and related transcription factors
Y71F9AR.3	176408_s_at	Y71F9AR.3		WBGene00022124		Affymetrix microarray probe			ok870								InP_Cae_008143
F56A8.7	187680_s_at	F56A8.7b	F56A8.7	WBGene00006798	F56A8.7a	Affymetrix microarray probe	unc-64	unc-64 encodes syntaxin, an plasma membrane receptor for intracellular vesicles that is orthologous to vertebrate syntaxin 1A (OMIM:186590) and Drosophila Syx1A; UNC-64 is required for normal locomotion and possibly also for insulin secretion; as an essential component of the core synaptic vesicle fusion machinery, UNC-64 interacts with UNC-13, a diacylglycerol-binding protein, and SNB-1/synaptob…	js21|md1259|e246|md130|js115|snp_F56A8[3]			1	~all neurons [M.Nonet(personal communication to Shawn Lockery)]|Syntaxin was detected in the nervous system. Syntaxin immunoreactivity was very strong and distributed uniformly along the major process bundles: the nerve ring, ventral cord, and dorsal cord. Syntaxin was also detected in the pharyngeal nervous system. Furthermore, syntaxin was detected outside the nervous system. Immunoreactivity w…	neurons|vulva|spermathecae|intestine|nerve ring|ventral nerve cord|dorsal nerve cord|pharyngeal neurons|nervous system|vulva|spermathecae|intestinal|all neurons|neurons|vulva|spermathecae|intestinal|distal tip cells|neurons		Molecular_function:protein transporter activity|Biological_process:intracellular protein transport|Cellular_component:membrane	KOG0810	SNARE protein Syntaxin 1 and related proteins
C43H8.1	181829_at	C43H8.1		WBGene00016621		Affymetrix microarray probe			ttTi1030						2	Biological_process:reproduction|Biological_process:hermaphrodite genitalia development	KOG4528	Uncharacterized conserved protein
C01G12.3	184169_s_at	C01G12.3		WBGene00007244		Affymetrix microarray probe			uCE2-2334|snp_C01G12[3]|snp_C01G12[4]						4		LSE0942	Unnamed protein
29	172136_x_at
D1009.1	192034_s_at	D1009.1a	D1009.1	WBGene00017012		Affymetrix microarray probe	D1009.1		uCE6-1101							Molecular_function:catalytic activity|Biological_process:metabolism|Molecular_function:ligase activity|Molecular_function:AMP binding|Biological_process:teichoic acid biosynthesis|Molecular_function:D-alanine-poly(phosphoribitol) ligase activity|Molecular_function:o-succinylbenzoate-CoA ligase activity|Biological_process:menaquinone biosynthesis|Molecular_function:acetate-CoA ligase activity|Mole…	KOG1179	Very long-chain acyl-CoA synthetase/fatty acid transporter
C52B9.9	192198_s_at	C52B9.9		WBGene00003179		Affymetrix microarray probe	mec-18	mec-18 encodes a protein similar to firefly luciferase and plant protein 4-coumarate coA ligase; mec-18 is involved in sensory mechanotransduction; genetic interactions with other mec genes suggest that mec-18 maybe involved in negative regulation of the degenerin channel in the touch receptor neurons; mec-18 is expressed exclusively in the touch cells.	u228			1	touch cells [ggu & mchalfie(personal communication to Shawn Lockery)]	touch cells	8	Molecular_function:catalytic activity|Biological_process:metabolism|Molecular_function:ligase activity|Molecular_function:AMP binding|Biological_process:teichoic acid biosynthesis|Molecular_function:D-alanine-poly(phosphoribitol) ligase activity|Molecular_function:o-succinylbenzoate-CoA ligase activity|Biological_process:menaquinone biosynthesis|Molecular_function:acetate-CoA ligase activity|Mole…	KOG1176	Acyl-CoA synthetase
Y92C3B.2	175744_s_at	Y92C3B.2b	Y92C3B.2	WBGene00006697	Y92C3B.2c|Y92C3B.2d|Y92C3B.2a	Affymetrix microarray probe	uaf-1	uaf-1 encodes the large subunit of U2AF, the U2 small nuclear ribonucleoparticle (snRNP) auxiliary factor and is a homolog of mammalian and fly U2AF65; UAF-1 has been shown to bind RNA and this binding is enhanced by UAF-2; the abundance of one alternative transcript appears to be increased during starvation and this transcript is retained in the nucleus; uaf-1 affects embryonic viability, based …	gk392			0	Transcript accumulate at low levels in most stages, but at higher levels in L1.			Molecular_function:nucleic acid binding|Molecular_function:RNA binding|Cellular_component:nucleus|Biological_process:larval development (sensu Nematoda)|Biological_process:physiological process|Biological_process:reproduction|Biological_process:hermaphrodite genitalia development|Biological_process:embryonic development (sensu Metazoa)
R04F11.5	175160_at	R04F11.5		WBGene00011017		Affymetrix microarray probe			ok1144|uCE4-692			1	Larval Expression: pharynx; pharyngeal-intestinal valve; anal depressor muscle; Reproductive System; developing gonad; developing vulva; developing spermatheca; body wall muscle; Nervous System; head neurons;	pharynx|head neurons|nervous system|Reproductive System|body wall muscle|developing spermatheca|developing vulva|spermatheca|anal depressor muscle|pharyngeal-intestinal valve|developing gonad		Biological_process:embryonic development (sensu Metazoa)	KOG4545	Uncharacterized conserved protein
K04B12.1	188084_s_at	K04B12.1		WBGene00004048		Affymetrix microarray probe	plx-2		nc7|ev773|ev774|ev775|ev738|tm729|ttTi1733			1	plx-2 expression occurs predominantly in the nervous system from embryonic to adult stages. The onset of plx-2 reporter expression coincides with the normal timing of outgrowth or migration (e.g., CAN) of these neurons. Several nonneuronal tissues also express evIs136[plx-2::gfp] and evIs168[plx-2(+)::GFP] including gonadal sheath, vulva precursors, and excretory canal. Of most relevance, express…	neurons|VPC|male sensory rays	1	Biological_process:development|Molecular_function:receptor activity|Cellular_component:membrane	KOG3610	Plexins (functional semaphorin receptors)
ZC449.4	183411_at	ZC449.4		WBGene00022614		Affymetrix microarray probe			snp_K10D11[3]						6
C30C11.4	176607_s_at	C30C11.4		WBGene00016250		Affymetrix microarray probe			gk533						5	Molecular_function:ATP binding|Biological_process:iron-sulfur cluster assembly|Molecular_function:ATPase activity|Molecular_function:unfolded protein binding|Biological_process:protein folding|Biological_process:positive regulation of growth rate|Biological_process:post-embryonic body morphogenesis|Biological_process:embryonic development (sensu Metazoa)|Biological_process:larval development (sen…	KOG0103	Molecular chaperones HSP105/HSP110/SSE1, HSP70 superfamily
F54C8.4	173801_at	F54C8.4		WBGene00010037		Affymetrix microarray probe			cn257|e126|js244|js318|md293|md330|md1995|md2122|ox110|ox120|e102|ad591|md1117			0	Expression begins in precomma stage embryos in many cells. In older embryos and young larvae, expression is less extensive but is seen in the pharynx and other cells, especially in the anterior of the worm. In adult worms, expression is generally restricted to the pharynx.	pharynx	11	Molecular_function:protein tyrosine/serine/threonine phosphatase activity|Biological_process:protein amino acid dephosphorylation|Molecular_function:phosphoprotein phosphatase activity|Molecular_function:protein tyrosine phosphatase activity|Biological_process:embryonic development (sensu Metazoa)|Biological_process:reproduction	KOG2386	mRNA capping enzyme, guanylyltransferase (alpha) subunit
C35A5.3	192528_at	C35A5.3		WBGene00007947		Affymetrix microarray probe			ttTi7187						19	Molecular_function:transporter activity|Biological_process:transport|Cellular_component:integral to membrane|Molecular_function:drug transporter activity|Biological_process:drug transport|Molecular_function:inorganic anion transporter activity|Biological_process:inorganic anion transport|Biological_process:phosphate transport|Molecular_function:phosphate transporter activity	KOG2532	Permease of the major facilitator superfamily
C18H9.6	187412_at	C18H9.6		WBGene00016004		Affymetrix microarray probe			tm317						24
ZK593.4	187956_at	ZK593.4		WBGene00004319		Affymetrix microarray probe	rbr-2		tm1231|or404						5	Molecular_function:DNA binding|Cellular_component:intracellular|Molecular_function:protein binding|Biological_process:regulation of transcription, DNA-dependent|Molecular_function:zinc ion binding|Cellular_component:nucleus	KOG1246	DNA-binding protein jumonji/RBP2/SMCY, contains JmjC domain
D2085.5	175085_at	D2085.5b	D2085.5	WBGene00008430	D2085.5a	Affymetrix microarray probe	D2085.5		uCE6-1620			0	Weak diffuse expression is seen throughout the musculature of the pharynx. Occasionally this expression has a more discrete focused appearance.|Larval Expression: pharyngeal gland cells;	pharynx|pharyngeal gland cells		Molecular_function:nucleotide binding|Molecular_function:transaminase activity|Biological_process:metabolism
W08D2.3	178220_at	W08D2.3a	W08D2.3	WBGene00012340	W08D2.3b	Affymetrix microarray probe	W08D2.3		tm1825							Molecular_function:sodium:dicarboxylate symporter activity|Biological_process:dicarboxylic acid transport|Cellular_component:membrane	InP_met_020544
ZK973.6	174791_s_at	ZK973.6		WBGene00000140		Affymetrix microarray probe	anc-1	anc-1 encodes a 8546-residue protein, orthologous to Drosophila Msp-300 and mammalian SYNE1 and SYNE2 proteins, which may extend more than 0.5 micrometers in vivo; ANC-1 has coiled regions, a nuclear envelope localization domain (the KASH domain) and an actin-binding domain; ANC-1 affects the positioning of nuclei and mitochondria within the cytoskeleton; ANC-1 is expressed in the cytoplasm, but …	e1873|e1874|e1885|e1802|e1753|cxTi3311|ttTi3024|pkP1110|CE1-123|snp_T03A1[1]			1	ANC-1 was first detected in L1 larvae and was observed through adult stages where antibodies localized to the cytoplasm of all postembryonic somatic cells. Peripheral nuclear localization of ANC-1 was observed in a variety of cells, including uterine cells.|Expressed in body wall muscles.	all somatic cells		Molecular_function:actin binding|Molecular_function:protein binding|Biological_process:apoptosis|Molecular_function:signal transducer activity|Biological_process:chemotaxis|Biological_process:signal transduction|Cellular_component:membrane|Cellular_component:extracellular matrix (sensu Metazoa)|Biological_process:cell adhesion|Biological_process:blood coagulation|Biological_process:larval develop…	KOG0516	Dystonin, GAS (Growth-arrest-specific protein), and related proteins
F57G12.1	171898_x_at	F57G12.1	F57G12.1	WBGene00010221		Affymetrix microarray probe			cxTi6108|ttTi2382						1		InP_Cae_010436
F52C12.1	186319_at	F52C12.1		WBGene00018678		Affymetrix microarray probe			uCE3-1382|uCE3-1385|snp_Y39E4[3]|uCE3-1381|snp_Y39E4[1]|uCE3-1384|snp_Y39E4[7]|uCE3-1383|snp_Y39E4[2]|snp_Y39E4[5]|snp_Y39E4[6]|snp_Y39E4[4]						2	Molecular_function:catalytic activity|Biological_process:metabolism|Molecular_function:phosphoric diester hydrolase activity|Biological_process:DNA repair|Cellular_component:nucleus	KOG2031	Tyrosyl-DNA phosphodiesterase
311	175537_at
ZK1151.1	194232_x_at	ZK1151.1b	ZK1151.1	WBGene00006876	ZK1151.1c|ZK1151.1g	Affymetrix microarray probe	vab-10	vab-10 encodes, by alternative splicing, two spectraplakins (VAB-10A and VAB-10B) that are jointly required for mechanical resilience of the epidermis under strain by the contraction of actin microfilaments mechanically linked to fibrous organelles (FOs); VAB-10A/B are, accordingly, required for elongation during embryonic morphogenesis; VAB-10A has C-terminal plectin repeats while VAB-10B has sp…	h1356|ju281|pkP806|e698|mc44|gk45|ok817|cxTi10719|ttTi2314|ttTi2315|uCE1-1191|snp_F53B8[2]|uCE1-1194|snp_F53B8[4]|uCE1-1190|snp_F53B8[1]|uCE1-1193|pkP1068|snp_F53B8[3]|uCE1-1198|uCE1-1188|uCE1-1189|uCE1-1196|snp_ZK1151[2]|uCE1-1197|uCE1-1192|uCE1-1195|uCE1-1187			1	In embryos, VAB-10A and VAB-10B antibodies first detected a signal at the basal and apical plasma membranes of dorsal and ventral epidermal cells, soon after the onset of differentiation. As these cells became thinner during morphogenesis, staining appeared as four longitudinal rows and progressively evolved into circumferentially oriented bands located above muscle sarcomeres. VAB-10A was also d…	pharynx|intestine|somatic gonad|nerve ring		Molecular_function:actin binding|Molecular_function:calcium ion binding|Biological_process:cell cycle arrest|Molecular_function:signal transducer activity|Biological_process:chemotaxis|Biological_process:signal transduction|Cellular_component:membrane|Cellular_component:extracellular matrix (sensu Metazoa)|Biological_process:cell adhesion|Biological_process:blood coagulation|Biological_process:po…	KOG0516	Dystonin, GAS (Growth-arrest-specific protein), and related proteins
Y102A11A.3	174372_s_at	Y102A11A.3		WBGene00022413		Affymetrix microarray probe			e2920|e2919|ju345|e2770							Biological_process:physiological process|Biological_process:reproduction
C14B1.1	174408_s_at	C14B1.1		WBGene00003962		Affymetrix microarray probe	pdi-1		gk271			0	The cuticle synthesizing hypodermal cells consistently stain. The lateral hypodermal syncytial cell nuclei staining was found in early larval through to adult life cycle stages. This staining pattern was predominantly restricted to the mid-body and posterior end of the nematodes, and was reproducibly found with both vectors pPD21-28 and pPD95-03. The lateral hypodermal expression pattern was foun…	hypodermal		Molecular_function:isomerase activity|Cellular_component:endoplasmic reticulum|Molecular_function:electron carrier activity|Molecular_function:protein disulfide oxidoreductase activity|Biological_process:cell redox homeostasis|Biological_process:glycerol ether metabolism	KOG0190	Protein disulfide isomerase (prolyl 4-hydroxylase beta subunit)
R02F2.1	174817_at	R02F2.1	R02F2.1c	WBGene00019831	R02F2.1b|R02F2.1a|R02F2.1d	Affymetrix microarray probe	R02F2.1		uCE3-908|uCE3-909			1	Larval Expression: intestine; Nervous System; nerve ring; ventral nerve cord; head neurons; amphids; mechanosensory neurons; tail neurons;	intestine|mechanosensory neurons|head neurons|tail neurons|nerve ring|ventral nerve cord|nervous system|amphids		Biological_process:regulation of progression through cell cycle
C05E4.1	192863_at	C05E4.1		WBGene00005643		Affymetrix microarray probe	srp-2	srp-2 encodes an ovalbumin-like serpin (ov-serpin) member of the serine protease inhibitor superfamily that is orthologous to human NEUROSERPIN (OMIM:602445, mutated in familial encephalopathy with neuroserpin inclusion bodies); SRP-2 is predicted to function as a suicide substrate that inhibits the proteolytic activity of serine proteases, and in vitro, recombinant SRP-2 is able to inhibit granz…	ok350|tm744			1	Nuclear localised expression in a restricted subset of hypodermal cells. A strain generated with a pool of plasmids gave expression in the anterior and posterior seam cells only.|SRP-2 expression is evident in numerous cells of the C. elegans embryo in the early stages of development (36-100-cell stage). However, in the later stages of embryonic development, expression is confined to a few cells …	seam|hypodermis|intestinal|sheath_cells|socket_cells|seam cells|phasmid neurons|hypodermis|amphid socket cells	8	Molecular_function:serine-type endopeptidase inhibitor activity	KOG2392	Serpin
C09H5.7	188678_at	C09H5.7		WBGene00015661		Affymetrix microarray probe			ok348|tm383						4	Molecular_function:hydrolase activity|Molecular_function:phosphoprotein phosphatase activity|Cellular_component:nucleus|Cellular_component:cytoplasm|Biological_process:protein amino acid dephosphorylation|Molecular_function:iron ion binding|Molecular_function:calcium ion binding|Molecular_function:manganese ion binding|Biological_process:detection of stimulus during sensory perception	KOG0374	Serine/threonine specific protein phosphatase PP1, catalytic subunit
H19M22.2	175691_s_at	H19M22.2a	H19M22.2	WBGene00002915	H19M22.2b|H19M22.2c	Affymetrix microarray probe	let-805		s2764|st456|uCE3-782|uCE3-781			0	First detected in embryos before elongation. Signal is detected in two groups of cells: one group on the dorsal surface of the embryo flanking the dorsal midline, in the position of the dorsal hypodermal cells; and second group on the lateral edges of the embryo about midway between the dorsal and ventral surfaces, in the position of the ventral hypodermal cells. Later in development, at about th…	pharynx|hypodermal|pharynx|hypodermal		Cellular_component:extracellular matrix (sensu Metazoa)|Biological_process:cell adhesion|Biological_process:blood coagulation|Biological_process:physiological process|Biological_process:reproduction|Biological_process:larval development (sensu Nematoda)|Biological_process:determination of adult life span|Biological_process:locomotion|Biological_process:embryonic development (sensu Metazoa)	KOG3510	Immunoglobulin C-2 Type/fibronectin type III domains
F55A3.3	171809_s_at	F55A3.3		WBGene00018849		Affymetrix microarray probe			snp_F55A3[2]|pkP1125						11	Molecular_function:metalloexopeptidase activity|Biological_process:proteolysis|Biological_process:embryonic development (sensu Metazoa)|Biological_process:gastrulation (sensu Protostomia)|Biological_process:embryonic development	KOG1189	Global transcriptional regulator, cell division control protein
F56F10.4	174416_at	F56F10.4		WBGene00018987		Affymetrix microarray probe			tm2616						1		KOG1983	Tomosyn and related SNARE-interacting proteins
M04F3.3	174278_s_at	M04F3.3		WBGene00019769		This probe maps to multiple genomic locations: M04F3:2457..2175 C10H11:800..1082 Affymetrix microarray probe			uCE1-859|uCE1-860|uCE1-858						4	Molecular_function:protein kinase activity|Molecular_function:ATP binding|Biological_process:protein amino acid phosphorylation|Molecular_function:protein-tyrosine kinase activity|Molecular_function:protein serine/threonine kinase activity
C11E4.6	174544_at	C11E4.6		WBGene00007520		Affymetrix microarray probe			uCE6-1124			1	Expression is seen in elongated embryos and young larvae in several pairs of neuronal cells located between the terminal bulb and metacorpus of the pharynx.	neurons	1	Biological_process:reproduction	KOG0507	CASK-interacting adaptor protein (caskin) and related proteins with ankyrin repeats and SAM domain
Y71H10B.1	174261_at	Y71H10B.1b	Y71H10B.1	WBGene00022201		Affymetrix microarray probe	Y71H10B.1		ok1826			1	Larval Expression: pharynx; intestine; hypodermis; unidentified cells in tail ;|Larval Expression: pharynx; pharyngeal gland cells; intestine; anal depressor muscle; Reproductive System; distal tip cell; body wall muscle; hypodermis; seam cells; Nervous System; head neurons;	tail|pharynx|hypodermis|intestine|tail neurons|vulval muscle|nervous system|seam cells|Reproductive System|pharynx|hypodermis|intestine|head neurons|vulval muscle|nervous system|seam cells|pharyngeal gland cells|Reproductive System|body wall muscle|spermatheca|anal depressor muscle|gonad sheath cells|distal tip cell		Biological_process:positive regulation of growth rate|Biological_process:osmoregulation|Biological_process:gametogenesis|Biological_process:larval development (sensu Nematoda)|Biological_process:growth|Biological_process:embryonic development (sensu Metazoa)	KOG2469	IMP-GMP specific 5'-nucleotidase
K05G3.3	189796_s_at	K05G3.3		WBGene00000281		Affymetrix microarray probe	cah-3	carbonic anhydrase 2.	cxTi7547			0	Head and intestine	head|intestine	19	Molecular_function:carbonate dehydratase activity|Molecular_function:zinc ion binding|Biological_process:one-carbon compound metabolism	KOG0382	Carbonic anhydrase
T26E3.2	189529_at	T26E3.2		WBGene00003578		Affymetrix microarray probe	ndx-1	The ndx-1 gene encodes a NUDIX hydrolase.	tm929|ttTi7382						6	Biological_process:DNA repair|Molecular_function:8-oxo-7,8-dihydroguanine triphosphatase activity	KOG0648	Predicted NUDIX hydrolase FGF-2 and related proteins
D2005.3	187087_at	D2005.3		WBGene00008398		Affymetrix microarray probe			tm341						18		KOG3431	Apoptosis-related protein/predicted DNA-binding protein
H37A05.1	183240_s_at	H37A05.1		WBGene00010425		Affymetrix microarray probe			ok2022			0	Adult Expression: Reproductive System; vulval muscle;	vulval muscle|Reproductive System	25	Biological_process:embryonic development (sensu Metazoa)|Biological_process:larval development (sensu Nematoda)|Biological_process:growth|Biological_process:locomotory behavior	KOG2116	Protein involved in plasmid maintenance/nuclear protein involved in lipid metabolism
F42A9.6	180551_at	F42A9.6		WBGene00018335		Affymetrix microarray probe			snp_F42A9[1]						7		LSE0980	Unnamed protein
ZK688.8	175237_at	ZK688.8	ZK688.8	WBGene00001628		Affymetrix microarray probe	gly-3	gly-3 encodes an N-acetylgalactosaminyltransferase that is functional in vitro.	gk353			0	Larval Expression: intestine; renal gland cells; Reproductive System; developing vulva; hypodermis; seam cells;	hypodermis|intestine|seam cells|rectal gland cells|Reproductive System|developing vulva	2		KOG3736	Polypeptide N-acetylgalactosaminyltransferase
F57A8.6	179403_at	F57A8.6		WBGene00010181		Affymetrix microarray probe			uCE6-1585						4		LSE0694	Unnamed protein
T22C1.3	191868_at	T22C1.3		WBGene00011914		Affymetrix microarray probe			uCE5-1840						2	Biological_process:GPI anchor biosynthesis|Cellular_component:endoplasmic reticulum membrane|Cellular_component:integral to membrane|Biological_process:embryonic development (sensu Metazoa)
K10D2.1	181843_s_at	K10D2.1a	K10D2.1	WBGene00019627		Affymetrix microarray probe	K10D2.1		tm2644							Molecular_function:transcription regulator activity|Biological_process:regulation of transcription|Cellular_component:nucleus|Molecular_function:protein binding|Biological_process:embryonic development (sensu Metazoa)	KOG0973	Histone transcription regulator HIRA, WD repeat superfamily
Y37E11B.6	186681_at	Y37E11B.6		WBGene00021378		Affymetrix microarray probe			ttTi5566|ttTi5831|snp_ZK121[1]|snp_ZK121[2]						0		InP_Cae_010714
ZK1248.16	175708_s_at	ZK1248.16		WBGene00002268		Affymetrix microarray probe	lec-5		tm1178						8	Molecular_function:sugar binding	KOG3587	Galectin, galactose-binding lectin
F01F1.6	190995_at	F01F1.6		WBGene00000115		Affymetrix microarray probe	alh-9		pk25|pk86|pk277|uCE3-979			0	Expression is confined to the embryo, and consists of two components. In pre-comma stage embryos strong expression is seen in a number of anteriorly located cells. These cells are possibly descendants of ABa. In 3-fold embryos a distinct component consists of expression in the hypodermal seam cells. This gene has homology to aldehyde dehydrogenases.	hypodermal seam cells		Molecular_function:glutamate-5-semialdehyde dehydrogenase activity|Biological_process:proline biosynthesis|Biological_process:metabolism|Molecular_function:oxidoreductase activity|Molecular_function:1-pyrroline-5-carboxylate dehydrogenase activity|Cellular_component:mitochondrial matrix|Molecular_function:methylmalonate-semialdehyde dehydrogenase (acylating) activity|Biological_process:valine met…
Y54E5A.7	193316_s_at	Y54E5A.7		WBGene00013202		Affymetrix microarray probe			snp_Y54E5[2]			1	Larval Expression: pharynx; intestine; anal depressor muscle; rectal epithelium; Reproductive System; distal tip cell; developing vulva; developing spermatheca; body wall muscle; hypodermis; Nervous System; nerve ring; ventral nerve cord; head neurons; tail neurons;	pharynx|hypodermis|intestine|rectal epithelium|head neurons|tail neurons|nerve ring|ventral nerve cord|vulval muscle|nervous system|Reproductive System|body wall muscle|developing spermatheca|developing vulva|spermatheca|anal depressor muscle|distal tip cell	5		KOG1477	SPRY domain-containing proteins
F42A10.5	174999_at	F42A10.5	F42A10.5	WBGene00018341		Affymetrix microarray probe			ttTi590						20	Molecular_function:DNA binding|Molecular_function:ligand-dependent nuclear receptor activity|Cellular_component:nucleus|Biological_process:regulation of transcription, DNA-dependent	InP_met_020523
E04A4.6	181207_at	E04A4.6		WBGene00017120		Affymetrix microarray probe			snp_F48E8[1]						9		TWOG0537	Uncharacterized conserved protein
F45H7.6	189374_s_at	F45H7.6		WBGene00009738		Affymetrix microarray probe			ok1347						0	Molecular_function:ubiquitin-protein ligase activity|Biological_process:protein modification|Biological_process:ubiquitin cycle|Cellular_component:intracellular	KOG0940	Ubiquitin protein ligase RSP5/NEDD4
R53.5	177057_s_at	R53.5		WBGene00011274		Affymetrix microarray probe			snp_Y19D10B[2]|snp_Y19D10B[1]			1	Larval Expression: pharynx; intestine; renal gland cells; head mesodermal cell; coelomocytes; Nervous System; nerve ring; ventral nerve cord; head neurons;	pharynx|intestine|coelomocytes|head neurons|nerve ring|ventral nerve cord|nervous system|rectal gland cells|head mesodermal cell			KOG4498	Uncharacterized conserved protein
F19F10.10	186930_s_at	F19F10.10		WBGene00017606		Affymetrix microarray probe			uCE5-1550						11		KOG1121	Tam3-transposase (Ac family)
Y106G6D.6	185498_at	Y106G6D.6		WBGene00013702		Affymetrix microarray probe			uCE1-1054|uCE1-1055|uCE1-1053						8		LSE1124	Unnamed protein
K08B4.3	190693_at	K08B4.3		WBGene00019515		Affymetrix microarray probe	ugt-19		snp_K08B4[2]|snp_K08B4[1]						24	Molecular_function:transferase activity, transferring hexosyl groups|Biological_process:metabolism	KOG1192	UDP-glucuronosyl and UDP-glucosyl transferase
Y38C1BA.2	186861_s_at	Y38C1BA.2a	Y38C1BA.2	WBGene00004913	Y38C1BA.2b	Affymetrix microarray probe	snn-1		tm2557|snp_Y38C1B[3]|snp_Y38C1B[4]							Molecular_function:catalytic activity|Molecular_function:ATP binding|Biological_process:neurotransmitter secretion|Cellular_component:synaptic vesicle
F55A4.5	174105_at	F55A4.5		WBGene00018857		Affymetrix microarray probe			cxTi9456|ttTi4037			1	Larval Expression: pharynx; anal depressor muscle; body wall muscle; Nervous System; nerve ring; ventral nerve cord; head neurons; tail neurons;	pharynx|head neurons|tail neurons|nerve ring|ventral nerve cord|nervous system|body wall muscle|anal depressor muscle|stomato-intestinal muscle	1	Molecular_function:double-stranded RNA binding|Cellular_component:intracellular|Molecular_function:RNA binding|Molecular_function:ribonuclease III activity|Biological_process:rRNA catabolism	KOG3732	Staufen and related double-stranded-RNA-binding proteins
W10C8.5	173214_s_at	W10C8.5		WBGene00021128		Affymetrix microarray probe			sa38|n316|n1258|n1260|n1305|n1313|n1314|n1316|n1317|n1306|n1315|n1318|n1319|n1320						19	Molecular_function:kinase activity|Molecular_function:transferase activity, transferring phosphorus-containing groups	KOG3581	Creatine kinases
C29E4.7	175993_at	C29E4.7		WBGene00016204		Affymetrix microarray probe			snp_C29E4[3]|snp_C29E4[5]|snp_C29E4[4]|snp_C29E4[6]|snp_C29E4[2]						2	Molecular_function:glutathione transferase activity|Biological_process:metabolism|Cellular_component:cytoplasm|Molecular_function:catalytic activity|Biological_process:aromatic amino acid family metabolism|Biological_process:positive regulation of growth rate|Biological_process:embryonic development (sensu Metazoa)|Biological_process:locomotory behavior|Biological_process:morphogenesis of an epit…	KOG0406	Glutathione S-transferase
T04H1.5	178156_at	T04H1.5		WBGene00011451		Affymetrix microarray probe			tm1836						2	Molecular_function:nucleic acid binding|Cellular_component:intracellular|Molecular_function:zinc ion binding	KOG1994	Predicted RNA binding protein, contains G-patch and Zn-finger domains
C01H6.2	190335_s_at	C01H6.2		WBGene00007252		Affymetrix microarray probe			cxTi4303						13		KOG0504	Ankyrin repeat
F09E8.7	192678_s_at	F09E8.7		WBGene00002974		Affymetrix microarray probe	lev-1	lev-1 encodes an alpha subunit of nicotinic acetylcholine receptor (nAChR) which, when mutated, confers resistance to levamisole; LEV-1 is required for completely normal locomotion, and forms a cation channel when coexpressed with UNC-38 or UNC-63 and UNC-29; LEV-1 falls into the 'UNC-29' class of nAChR subunits, which includes UNC-29, ACR-2, and ACR-3.	e289|x61|x63|x427|x508|x22|e211|x577|x21|kr6|kr20|kr25|ttTi3697|ttTi3703			1	GFP expression was observed in all body wall muscle cells and in a subset of motor neurons in the ventral nerve cord.||		1	Molecular_function:neurotransmitter receptor activity|Biological_process:ion transport|Cellular_component:membrane|Molecular_function:extracellular ligand-gated ion channel activity|Biological_process:transport|Cellular_component:integral to membrane|Cellular_component:postsynaptic membrane|Molecular_function:nicotinic acetylcholine-activated cation-selective channel activity|Molecular_function:i…	KOG3645	Acetylcholine receptor
T26A5.9	173665_at	T26A5.9		WBGene00001005		Affymetrix microarray probe	dlc-1	dlc-1 encodes a dynein light chain type 1 that affects pronuclear migrations and thus affects embryonic viability; also affects fertility, body wall morphology and integrity.	e2150|e1599|uCE6-559			1	Larval Expression: pharynx; intestine - posterior cells; body wall muscle; Nervous System; ventral nerve cord; head neurons; tail neurons;|Larval Expression: pharynx; body wall muscle; Nervous System; head neurons; tail neurons;	pharynx|intestine|head neurons|tail neurons|ventral nerve cord|nervous system|body wall muscle|tail|pharynx|head neurons|tail neurons|nervous system|body wall muscle|neurons along body	18	Molecular_function:microtubule motor activity|Biological_process:microtubule-based process|Cellular_component:microtubule associated complex|Biological_process:embryonic development (sensu Metazoa)|Biological_process:morphogenesis of an epithelium|Biological_process:post-embryonic body morphogenesis|Biological_process:positive regulation of body size|Biological_process:reproduction|Biological_pro…	KOG3430	Dynein light chain type 1
F08C6.3	180063_at	F08C6.3		WBGene00007059		Affymetrix microarray probe	tag-197		ok853|ttTi4532			1	Larval Expression: pharynx; intestine; anal depressor muscle; rectal epithelium; Reproductive System; distal tip cell; developing gonad; developing vulva; developing uterus; developing spermatheca; body wall muscle; hypodermis; seam cells; excretory cell; coelomocytes; Nervous System; nerve ring; ventral nerve cord; head neurons; tail neurons;	pharynx|hypodermis|uterus|intestine|coelomocytes|rectal epithelium|head neurons|tail neurons|nerve ring|ventral nerve cord|vulval muscle|uterine muscle|nervous system|seam cells|Reproductive System|body wall muscle|developing spermatheca|developing vulva|spermatheca|anal depressor muscle|excretory cell|developing uterus|distal tip cell|developing gonad	1		KOG1961	Vacuolar sorting protein VPS52/suppressor of actin Sac2
C06A1.5	191936_at	C06A1.5		WBGene00007355		Affymetrix microarray probe			cn257|e126|js244|js318|md293|md330|md1995|md2122|ox110|ox120|e102|ad591|md1117						5	Molecular_function:DNA binding|Molecular_function:DNA-directed RNA polymerase activity|Biological_process:transcription, DNA-dependent|Biological_process:regulation of transcription|Cellular_component:RNA polymerase complex|Molecular_function:calcium ion binding|Biological_process:embryonic development (sensu Metazoa)|Biological_process:reproduction	KOG3405	RNA polymerase subunit K
F58G11.1	172923_x_at	F58G11.1b	F58G11.1	WBGene00010279	F58G11.1a	Affymetrix microarray probe	F58G11.1		tm1234|uCE5-2033							Molecular_function:calcium ion binding|Biological_process:embryonic development (sensu Metazoa)	KOG1043	Ca2+-binding transmembrane protein LETM1/MRS7
T23B3.4	191261_at	T23B3.4		WBGene00020712		Affymetrix microarray probe			pkP5242|uCE1-913						6	Molecular_function:rhodopsin-like receptor activity|Biological_process:G-protein coupled receptor protein signaling pathway|Cellular_component:integral to membrane|Molecular_function:gastrin receptor activity|Molecular_function:galanin receptor activity|Molecular_function:neuropeptide Y receptor activity|Biological_process:embryonic development (sensu Metazoa)	KOG3656	7 transmembrane receptor
K07H8.1	182018_at	K07H8.1		WBGene00019503		Affymetrix microarray probe			tm2725						2	Molecular_function:protein binding|Biological_process:embryonic development (sensu Metazoa)	KOG3207	Beta-tubulin folding cofactor E
ZK1067.3	182880_at	ZK1067.3		WBGene00014209		Affymetrix microarray probe			uCE2-1311|snp_T06D4[2]|snp_T06D4[1]						2		InP_Cae_012493
8	171958_at
F27C8.4	179424_at	F27C8.4		WBGene00005003		Affymetrix microarray probe	spp-18		ttTi1935						8	Molecular_function:nutrient reservoir activity	InP_Cae_010946
C56A3.7	190439_s_at	C56A3.7		WBGene00000302		Affymetrix microarray probe	cav-2	cav-2 encodes one of two C. elegans proteins related to caveolins, integral transmembrane proteins that are believed to function in regulation of signal transduction and that are the major component of caveolae, specialized lipid rafts found in the plasma membrane of most cell types; as loss of cav-2 function via large-scale RNA-mediated interference (RNAi) screens does not result in any obvious …	hc191|tm394			1	Similar levels of cav-2 message were detected in eggs and mixed-stage animals|Larval Expression: pharynx; pharyngeal gland cells; intestine; rectal epithelium; Reproductive System; developing vulva; hypodermis; Nervous System; nerve ring; head neurons;	pharynx|hypodermis|intestine|rectal epithelium|head neurons|nerve ring|nervous system|pharyngeal gland cells|Reproductive System|developing vulva|gonad sheath cells	6	Cellular_component:caveolar membrane	TWOG0057	Caveolin
F46G10.1	181137_at	F46G10.1		WBGene00009796		Affymetrix microarray probe			snp_F52B11[1]						2	Molecular_function:protein binding|Molecular_function:voltage-gated potassium channel activity|Biological_process:potassium ion transport|Cellular_component:voltage-gated potassium channel complex|Cellular_component:membrane	KOG2723	Uncharacterized conserved protein, contains BTB/POZ domain
F09G2.9	174171_at	F09G2.9	F09G2.9	WBGene00017317		Affymetrix microarray probe			tm2240|tm2555						5	Cellular_component:chromatin|Molecular_function:DNA binding|Cellular_component:nucleus|Biological_process:regulation of transcription, DNA-dependent|Biological_process:chromosome organization and biogenesis (sensu Eukaryota)|Biological_process:embryonic development (sensu Metazoa)|Biological_process:reproduction	InP_Cae_008506
Y105C5B.28	186734_s_at	Y105C5B.28a	Y105C5B.28	WBGene00001604	Y105C5B.28b	Affymetrix microarray probe	gln-3		uCE4-1531							Molecular_function:glutamate-ammonia ligase activity|Biological_process:glutamine biosynthesis|Biological_process:nitrogen compound metabolism|Cellular_component:cytoplasm|Biological_process:nitrogen fixation	KOG0683	Glutamine synthetase
W05F2.7	180080_at	W05F2.7		WBGene00021039		Affymetrix microarray probe			cxTi4928						9
F45H11.2	172739_at	F45H11.2		WBGene00003587		Affymetrix microarray probe	ned-8	The ned-8 gene encodes a ubiquitin-like protein that is required for both embryogenesis and terminal hypodermal differentiation.	tm2027			0	Immunoblotting showed that NED-8 was present throughout C. elegans development. In contrast, the 90-kDa protein was very prominent in embryos, but was nearly absent in the first three larval stages and the dauer larvae. The 90-kDa protein reappeared in fourth stage larvae and was also present in adult nematodes.|In two-cell stage embryos. NED-8 localized to the nucleus and the cytoplasm in wild-t…		18	Biological_process:protein modification|Biological_process:positive regulation of growth rate|Biological_process:morphogenesis of an epithelium|Biological_process:locomotory behavior|Biological_process:hermaphrodite genitalia development|Biological_process:gametogenesis|Biological_process:negative regulation of body size|Biological_process:reproduction	KOG0005	Ubiquitin-like protein
F10B5.2	186780_at	F10B5.2		WBGene00008639		Affymetrix microarray probe			CE3-183|uCE3-1123						2	Biological_process:embryonic development (sensu Metazoa)	KOG3937	mRNA splicing factor
F59B1.2	182919_at	F59B1.2		WBGene00019097		Affymetrix microarray probe			uCE5-2557						8		InP_Cae_011316
C07A9.7	186866_at	C07A9.7b	C07A9.7	WBGene00007403	C07A9.7a	Affymetrix microarray probe	C07A9.7		snp_C07A9[2]							Cellular_component:nucleus
ZC308.1	172979_at	ZC308.1a	ZC308.1	WBGene00001596		Affymetrix microarray probe	gld-2	gld-2 encodes the catalytic subunit of a cytoplasmic poly(A) polymerase (PAP) associated with P granules in early embryos, which encodes the central catalytic domain but lacks the normal RNA-binding (RRM) domain of eukaryotic PAPs; GLD-2 regulates the switch from mitosis to meiosis in the germline, is necessary for formation of functional sperm or oocytes, requires activation by GLD-3 for PAP act…	dx32|dx40|h292|oz188|q497|q535|q540|ok1117|uCE1-906|uCE1-905			0	Expression is confined to adults. It is located in intestinal cells and in the pharynx. Expression is generally weak, and in the pharynx consists of several nuclei around the terminal bulb, some of which may be neuronal.|Northern analysis showed that gld-2 4.7kb mRNA was abundant in embryos, fourth larval stages (L4s) and adults|In situ hybridization showed that it was abundant in the meiotic pac…	pharynx|intestinal|germ-line cells|oocytes|germ-line cells		Biological_process:reproduction|Biological_process:positive regulation of growth rate|Biological_process:embryonic development (sensu Metazoa)|Biological_process:gametogenesis|Biological_process:regulation of meiosis	InP_uni_001655
K09A9.1	190554_at	K09A9.1		WBGene00010700		Affymetrix microarray probe			ok378			1	Larval Expression: intestine; Nervous System; head neurons; tail neurons;	intestine|head neurons|tail neurons|nervous system|spermatheca	1	Molecular_function:protein kinase activity|Molecular_function:ATP binding|Biological_process:protein amino acid phosphorylation|Molecular_function:protein serine/threonine kinase activity|Biological_process:positive regulation of growth rate|Biological_process:positive regulation of body size|Biological_process:gametogenesis|Biological_process:oviposition|Biological_process:embryonic development …	InP_Cae_005031
C47D12.3	181761_at	C47D12.3		WBGene00008137		Affymetrix microarray probe			ok975|uCE2-1698|snp_F22D3[1]|uCE2-1699						4	Molecular_function:cation transporter activity|Biological_process:cation transport|Cellular_component:membrane	KOG3767	Sideroflexin
F52B5.5	177875_at	F52B5.5a	F52B5.5	WBGene00000467	F52B5.5b	Affymetrix microarray probe	cep-1	cep-1 encodes an ortholog of the human tumor suppressor p53 (OMIM:191170, mutated in Li-Fraumeni syndrome) that promotes DNA damage-induced apoptosis and is required for normal meiotic segregation in the germ line, and affects sensitivity to hypoxia-induced lethality and longevity in response to starvation; CEP-1 is expressed ubiquitously in embryos and in the nucleoli of a subset of pharyngeal c…	w40|ep347|lg12501|gk138			0	zygotic expression of a CEP-1::GFP fusion reporter is first detected at the 50-cell stage and appears to be ubiquitous throughout embryonic development. Near the end of embryogenesis, GFP fluorescence decreases; after hatching, expression is restricted to a subset of pharynx cells, becoming concentrated in nucleoli.|CEP-1 is abundant in mitotically dividing distal germ cells. Upon the entry into …	pharynx|embryos			InP_Cae_009161
T12A7.1	175462_s_at	T12A7.1		WBGene00001577		Affymetrix microarray probe	gem-4	gem-4 encodes a Ca[2+]-dependent phosphatidylserine binding protein (copine) that antagonizes GON-2 in gonadal cell division, with no other obvious function in normal animals; GEM-4 is highly similar to three human proteins, copine I, copine III, and KIA1599 (40% identity over 590 residues); GEM-4 is also similar to its C. elegans paralog, F26D10.4 (73% identity over 637 residues), with at least …	dx63|dx74|dx97|dx77|ok878|gk222|uCE4-1155|snp_T12A7[1]			5	GEM-4::GFP is broadly expressed in embryos that have several hundred cells and continues to be expressed in most cells as the embryo undergoes elongation.	spermathecae|intestinal|pharyngo-intestinal valve|spermathecal valves|uterine epithelial cells	9		KOG1327	Copine
T22E5.1	183178_at	T22E5.1a	T22E5.1	WBGene00020690	T22E5.1b	Affymetrix microarray probe	T22E5.1		gk126|uCE5-2001								InP_Cae_012395
W05H12.2	182226_at	W05H12.2		WBGene00012290		Affymetrix microarray probe			tm1573						12	Molecular_function:nucleic acid binding|Molecular_function:3'-5' exonuclease activity|Cellular_component:intracellular|Biological_process:positive regulation of growth rate	LSE0677	Unnamed protein
C03F11.4	175240_at	C03F11.4		WBGene00015390		Affymetrix microarray probe			ca101|ca102|uCE2-1610
T05H4.6	194225_x_at	T05H4.6	T05H4.6	WBGene00020269		Affymetrix microarray probe	T05H4.6a		uCE5-1456						20	Molecular_function:translation release factor activity, codon specific|Biological_process:translational termination|Cellular_component:cytoplasm|Cellular_component:nucleus|Biological_process:protein biosynthesis|Biological_process:embryonic development (sensu Metazoa)|Biological_process:reproduction|Biological_process:larval development (sensu Nematoda)|Biological_process:growth|Biological_proces…	KOG0688	Peptide chain release factor 1 (eRF1)
Y32H12A.3	189372_s_at	Y32H12A.3		WBGene00000973		Affymetrix microarray probe	dhs-9	dhs-9 encodes a member of the short-chain dehydrogenases/reductases family (SDR).	tm2587			1	Larval Expression: intestine; renal gland cells; Nervous System; head neurons; unidentified cells in head;|Larval Expression: intestine; Nervous System; nerve ring; tail neurons;|Larval Expression: intestine; Nervous System; head neurons; unidentified cells;	head|intestine|head neurons|nervous system|rectal gland cells|intestine|tail neurons|nerve ring|nervous system|intestine|head neurons|nervous system		Molecular_function:oxidoreductase activity|Biological_process:metabolism|Molecular_function:sepiapterin reductase activity|Biological_process:tetrahydrobiopterin biosynthesis|Cellular_component:cytoplasm|Molecular_function:acetoacetyl-CoA reductase activity|Biological_process:poly-hydroxybutyrate biosynthesis|Molecular_function:3-oxoacyl-[acyl-carrier-protein] reductase activity|Biological_proces…	KOG0725	Reductases with broad range of substrate specificities
T05A1.1	191225_at	T05A1.1a	T05A1.1	WBGene00003808	T05A1.1b	Affymetrix microarray probe	npr-2		ok419							Molecular_function:rhodopsin-like receptor activity|Biological_process:G-protein coupled receptor protein signaling pathway|Cellular_component:integral to membrane|Molecular_function:neuropeptide Y receptor activity|Molecular_function:neuropeptide receptor activity	InP_met_019180
ZK909.3	193893_at	ZK909.3		WBGene00014148		Affymetrix microarray probe			jh131|tm695|ok924|uCE6-1212						14	Molecular_function:catalytic activity	KOG1157	Predicted guanosine polyphosphate pyrophosphohydrolase/synthase
ZK1307.8	191263_at	ZK1307.8		WBGene00014249		Affymetrix microarray probe			tm1586|ok1982						18	Molecular_function:calcium ion binding|Cellular_component:endoplasmic reticulum|Biological_process:proteolysis|Molecular_function:endopeptidase Clp activity	KOG2397	Protein kinase C substrate, 80 KD protein, heavy chain
ZK1098.2	187715_at	ZK1098.2		WBGene00014219		Affymetrix microarray probe			rh258|rh257|rh84|rh286|rh61|rh412|rh284|rh62|rh157|rh285|rh411|rh273|rh193|rh274|m20|m25|m116|m419|m420|m421|m422|m424|m583|sa156|sa204|ok493|cxTi9264|cxTi4904|ttTi5016|kr16|kr32|pkP6039|uCE6-1183|pkP6040|uCE6-1184|snp_F11A1[3]|CE6-176						11	Biological_process:reproduction	LSE0774	Unnamed protein
R05D3.9	176746_s_at	R05D3.9		WBGene00019882		Affymetrix microarray probe			tm565|uCE3-1068								InP_Cae_001876
T08G11.1	191403_s_at	T08G11.1b	T08G11.1	WBGene00011629	T08G11.1a	Affymetrix microarray probe	T08G11.1		tm2410|snp_T08G11[4]			0	Expression begins at the L2 larval stage and is seen in cells of the head and tail hypodermis. Occasionally expression is seen in vulval muscle cells.|Larval Expression: body wall muscle; hypodermis;|Larval Expression: body wall muscle;	hypodermis|vulval muscle|hypodermis|vulval muscle|Reproductive System|body wall muscle|spermatheca|vulval muscle|Reproductive System|body wall muscle		Biological_process:protein localization|Cellular_component:extracellular matrix (sensu Metazoa)|Biological_process:cell adhesion|Biological_process:blood coagulation
Y38C1AA.5	175064_at	Y38C1AA.5a	Y38C1AA.5	WBGene00021396	Y38C1AA.5b	Affymetrix microarray probe	Y38C1AA.5		js805|js816|tm1233|pkP4055								TWOG0200	Cuticulin precursor
F47F2.1	189245_at	F47F2.1b	F47F2.1	WBGene00018569	F47F2.1c|F47F2.1a	Affymetrix microarray probe	F47F2.1		mn395|e1033|sa133|m127|mn402|mn330							Molecular_function:protein serine/threonine kinase activity|Molecular_function:ATP binding|Biological_process:protein amino acid phosphorylation|Molecular_function:protein kinase activity|Molecular_function:protein-tyrosine kinase activity|Molecular_function:atypical protein kinase C activity|Molecular_function:zinc ion binding	KOG0616	cAMP-dependent protein kinase catalytic subunit (PKA)
F46G11.4	173026_at	F46G11.4		WBGene00018517		Affymetrix microarray probe			snp_F46G11[3]|snp_F46G11[2]							Molecular_function:serine-type endopeptidase inhibitor activity	InP_Cae_012319
B0410.3	175095_at	B0410.3		WBGene00015172		Affymetrix microarray probe			uCE6-544								InP_Cae_010952
C05D10.3	175254_at	C05D10.3		WBGene00015479		Affymetrix microarray probe			tm688			0	Larval Expression: intestine;	intestine|intestine - . cells	9	Molecular_function:nucleotide binding|Molecular_function:nucleoside-triphosphatase activity|Molecular_function:ATP binding|Molecular_function:ATPase activity|Molecular_function:permease activity|Biological_process:transport|Cellular_component:membrane|Molecular_function:ATPase activity, coupled to transmembrane movement of substances|Molecular_function:inorganic phosphate transporter activity|Bio…	KOG0061	Transporter, ABC superfamily (Breast cancer resistance protein)
T06D10.1	175423_at	T06D10.1		WBGene00011531		Affymetrix microarray probe			snp_T06D10[1]|uCE1-1008|uCE1-1007								InP_Cae_009164
K02B2.4	183562_s_at	K02B2.4		WBGene00002129		Affymetrix microarray probe	inx-7		tm2738			0	No GFP detected.		11	Cellular_component:gap junction	TWOG0193	Innexin-type channels
F33A8.3	192145_s_at	F33A8.3		WBGene00000472		Affymetrix microarray probe	cey-1	cey-1 encodes a protein with a cold-shock/Y-box domain that is expressed in early embryonic blastomeres (at the 15-cell stage, i.e., pre-gastrulation), but is normally repressed in early germline blastomeres by PIE-1; it is predicted to be mitochondrial by phylogenetic profiling.	pk81|ok1805|uCE2-1954|uCE2-1955			0	At 1 through 30-cell stage, maintained in germ line, lost from somatic cells. At 30-cell stage, staining was in 2 then 4 posterior cells. Staining was ubiquitous at 100 through 550-cell stage. Staining was seen in muscle and other tissues at bean through pretzel stages.	muscle|germ-line cells	1	Molecular_function:nucleic acid binding|Molecular_function:DNA binding|Biological_process:regulation of transcription, DNA-dependent|Cellular_component:cytoplasm|Biological_process:response to stress	KOG3070	Predicted RNA-binding protein containing PIN domain and invovled in translation or RNA processing
ZC116.3	192299_s_at	ZC116.3		WBGene00013855		Affymetrix microarray probe		ZC116.3 is orthologous to the human gene CUBILIN (CUBN; OMIM:602997), which when mutated leads to hereditary megaloblastic anaemia 1 (OMIM:261100).	ok1618|cxTi9107			0	Larval Expression: pharynx; intestine; Reproductive System; developing vulva; hypodermis; unidentified cells in tail ;	tail|pharynx|hypodermis|intestine|Reproductive System|developing vulva|vulva other	9	Molecular_function:calcium ion binding|Molecular_function:serine-type endopeptidase activity|Cellular_component:extracellular region|Biological_process:complement activation|Cellular_component:extracellular matrix (sensu Metazoa)|Biological_process:cell adhesion|Biological_process:blood coagulation	KOG4292	Cubilin, multiligand receptor mediating cobalamin absorption
C05D2.11	175290_at	C05D2.11				Affymetrix microarray probe			ok474
CC4.3	193485_at	CC4.3		WBGene00004895		Affymetrix microarray probe	smu-1		mn417|mn433|mn602|mn609|mn615|mn415|tm1750|tm1840|cxTi7332|uCE1-1394			1	The transgenes were ubiquitously expressed throughout development. In hermaphrodite larvae, expression of the rescuing transgenes was seen in all types of somatic nuclei and in the nuclei of the female germ line. Occasionally neuronal nuclei failed to stain with anti-GFP antibodies in integrated lines containing the rescuing smu-1::gfp transgene. This was a very small proportion of the neurons, a…	germ-line cells|all somatic	3		KOG0275	Conserved WD40 repeat-containing protein
W02B9.1	175623_s_at	W02B9.1a	W02B9.1	WBGene00001980	W02B9.1b	Affymetrix microarray probe	hmr-1	hmr-1 encodes two isoforms of a classical cadherin that contain extracellular cadherin, EGF-like, and laminin G domains as well as a highly conserved intracellular domain that binds beta-catenin; by homology, the HMR-1 proteins are predicted to function as calcium-dependent, homophilic cell-cell adhesion receptors; in vivo, HMR-1A activity is required for mediating the cell migrations, cell shape…	zu248|zu389|cxTi2524|ttTi2810|ttTi2814|snp_W02B9[1]|snp_W02B9[3]|snp_W02B9[4]|snp_W02B9[2]|uCE1-1139			1	|Expression was confined to the nervous system in all developmental stages, including the DD, VD, and AS class of motor neurons.	DD neurons|VD neurons		Molecular_function:calcium ion binding|Biological_process:homophilic cell adhesion|Cellular_component:membrane|Biological_process:embryonic development (sensu Metazoa)|Biological_process:post-embryonic body morphogenesis|Biological_process:positive regulation of body size|Biological_process:locomotory behavior|Biological_process:reproduction	KOG3594	Cadherin repeats
Y82E9BR.14	173322_at	Y82E9BR.14b	Y82E9BR.14	WBGene00022347	Y82E9BR.14a	Affymetrix microarray probe	Y82E9BR.14		ok1230			1	Larval Expression: intestine; renal gland cells; Nervous System; head neurons;	intestine|head neurons|nervous system|rectal gland cells|Reproductive System|body		Molecular_function:copper ion binding	InP_uni_004501
K02F2.3	183546_s_at	K02F2.3		WBGene00019323		Affymetrix microarray probe	tag-203		ok883|cxTi6612						5	Molecular_function:nucleic acid binding|Cellular_component:nucleus|Biological_process:embryonic development (sensu Metazoa)|Biological_process:hermaphrodite genitalia development|Biological_process:gastrulation (sensu Protostomia)|Biological_process:embryonic development|Biological_process:reproduction|Biological_process:physiological process	KOG1898	Splicing factor 3b, subunit 3
R11H6.1	193030_s_at	R11H6.1		WBGene00003982		Affymetrix microarray probe	pes-9	pes-9 encodes a zinc metallopeptidase; pes-9 was originally identified in a promoter trap screen for sequences that direct reporter gene expression in specific cell types during C. elegans development; pes-9 sequences direct expression in a limited number of cells in the early embryo and in putative head and tail hypodermal cells in adults; after some confusion, the pes-9 reporter gene fusion was…	pk22|ok1037			0	Restricted nuclear localised embryonic expression, the individual staining cells have not been identified. Staining was initially observed as two strongly staining nuclei at the perimeter of the embryo at the 28-cell stage with the number of staining nuclei increasing to 4, 6 and 8 until about 50-80 cells. After this stage no further b-galactosidase expression was observed.|Larval Expression: int…	hypodermal|intestine	19	Molecular_function:metallopeptidase activity|Biological_process:proteolysis|Molecular_function:hydrolase activity|Molecular_function:protein dimerization activity|Molecular_function:succinyl-diaminopimelate desuccinylase activity|Biological_process:lysine biosynthesis via diaminopimelate|Molecular_function:aminoacylase activity|Cellular_component:cytoplasm|Biological_process:amino acid metabolism…	KOG2276	Metalloexopeptidases
K01G5.7	189586_s_at	K01G5.7		WBGene00006536		Affymetrix microarray probe	tbb-1	This gene encodes a homolog of mammalian beta-tubulin (TUBB) that is expressed at high levels in the germline; TBB-1 is redundant for embryonic viability, due to its paralog TBB-2.	gk207						20	Molecular_function:structural molecule activity|Biological_process:microtubule-based movement|Cellular_component:microtubule|Molecular_function:GTP binding|Cellular_component:cytoplasm|Molecular_function:GTPase activity|Biological_process:protein polymerization|Cellular_component:protein complex|Biological_process:embryonic development (sensu Metazoa)|Biological_process:larval development (sensu …	KOG1375	Beta tubulin
F52D10.3	187954_s_at	F52D10.3a	F52D10.3	WBGene00001502	F52D10.3b	Affymetrix microarray probe	ftt-2		tm1486			0	At one cell stage, there is no signal detected. Expression is first detected at two and four cell stage, pattern is variable at this stage. In most (35/48) of four cell embryos transcript is detected in posterior P1 cell or its immediate daughters. By 8 cell stage, signal detected in all blastomeres. In 3/48 expression is seen in the somatic AB cell and its immediate daughters, whereas 10/48 embr…	gonad|alimentary system|gut|somatic cells		Molecular_function:protein domain specific binding|Biological_process:embryonic development (sensu Metazoa)	KOG0841	Multifunctional chaperone (14-3-3 family)
F36A2.9	174433_at	F36A2.9b	F36A2.9	WBGene00009456	F36A2.9a	Affymetrix microarray probe	F36A2.9		ttTi1044							Molecular_function:hydrolase activity, acting on ester bonds|Biological_process:lipid metabolism	KOG3670	Phospholipase
R11A8.4	192463_s_at	R11A8.4		WBGene00004800		Affymetrix microarray probe	sir-2.1	sir-2.1 encodes a homolog of the S. cerevisiae gene SIR2.	ok434			1	SIR-2.1::GFP is primarily localized in the nucleus and expression is in most if not all neurons in the head and tail from embryo to adult. SIR-2.1::GFP is seen in many pharyngeal cells, where there is no expression of DAF-16::GFP. SIR-2.1::GFP is also expressed in the hypodermis and first seen at the three-fold stage of embryogenesis, diminished by late L3, and low or off in young adults. SIR-2.1…		2	Molecular_function:DNA binding|Cellular_component:chromatin silencing complex|Biological_process:chromatin silencing|Biological_process:regulation of transcription, DNA-dependent	KOG2684	Sirtuin 5 and related class III sirtuins (SIR2 family)
Y56A3A.19	175476_s_at	Y56A3A.19		WBGene00013237		Affymetrix microarray probe			ok378			0	Larval Expression: intestine;	pharynx|intestine	18	Molecular_function:acyl carrier activity|Biological_process:fatty acid biosynthesis|Molecular_function:cofactor binding|Biological_process:positive regulation of growth rate|Biological_process:larval development (sensu Nematoda)|Biological_process:growth	KOG1748	Acyl carrier protein/NADH-ubiquinone oxidoreductase, NDUFAB1/SDAP subunit
C40H1.5	191691_at	C40H1.5		WBGene00008040		Affymetrix microarray probe			tm354								LSE0506	Uncharacterized protein with conserved cysteine
M18.7	193709_at	M18.7a	M18.7	WBGene00000122		Affymetrix microarray probe	aly-3		tm2074|tm2138|uCE4-1171							Molecular_function:nucleotide binding|Molecular_function:nucleic acid binding	KOG0533	RRM motif-containing protein
F26B1.2	174113_at	F26B1.2a	F26B1.2	WBGene00017816		Affymetrix microarray probe	F26B1.2		ok503							Molecular_function:nucleic acid binding|Molecular_function:extracellular matrix structural constituent|Cellular_component:extracellular matrix (sensu Metazoa)|Biological_process:embryonic development (sensu Metazoa)	KOG2192	PolyC-binding hnRNP-K protein HRB57A/hnRNP, contains KH domain
Y105E8A.23	174941_s_at	Y105E8A.23		WBGene00013680		Affymetrix microarray probe			tm1538|gk433|uCE4-1278|uCE4-1279|uCE4-1280|cxTi10806							Molecular_function:DNA binding|Molecular_function:DNA-directed RNA polymerase activity|Biological_process:transcription|Biological_process:positive regulation of growth rate|Biological_process:gametogenesis	KOG1038	Mitochondrial/chloroplast DNA-directed RNA polymerase RPO41, provides primers for DNA replication-initiation
Y111B2A.2	176730_at	Y111B2A.2		WBGene00013728		Affymetrix microarray probe			snp_Y111B2[3]								LSE3992	Unnamed protein
W05B10.2	188709_s_at	W05B10.2		WBGene00012277		Affymetrix microarray probe			cxTi8242|uCE2-1313|uCE2-1312							Molecular_function:nucleic acid binding|Molecular_function:zinc ion binding	TWOG0812	Unnamed protein
C05E11.1	187635_at	C05E11.1		WBGene00015492		Affymetrix microarray probe			tm733|tm1247						1	Biological_process:negative regulation of body size	KOG2846	Predicted membrane protein
B0273.4	194180_x_at	B0273.4a	B0273.4	WBGene00006745		Affymetrix microarray probe	unc-5	unc-5 encodes a netrin receptor; unc-5 activity is required cell autonomously for dorsalward cell and pioneer motor axon migrations along the body wall that are essential for normal locomotion and gonad development; unc-5 mRNAs are expressed throughout the entire life cycle, with increasing levels seen as animals progess to adulthood.	bx8|e374|e553|e589|e655|e791|e925|e1039|e2349|e2355|e2387|ev432|ev435|ev447|ev480|ev512|ev585|ev634|ev642|ev644|ju67|ju181|ox171|rh1034|st1000|st1001|st1002|st1003|e152|e53|gk29|pkP4073			1	AS DAl DBl DD VD HMC EXC DTC ACm OLQ L2 RIA ASE [J. Culotti(personal communication to Shawn Lockery)]|Expression was observed in the hermaphrodite DTCs and MLCs as well as in all five classes of motorneurons that exhibit axon guidance defects in unc-5 mutants (DA, DB, DD, VD, AS). In addition, expression was observed in several classes of neurons in the head that are not visibly affected by unc-5…	neurons|DD neurons|VD neurons|outer labial quadrant sensilla|AS neurons|interneurons|DD neurons|VD neurons|DA neurons|DB neurons|sensory neurons|motor neurons|distal tip cells|IL2 neurons|AS neurons|motor neurons|ventral nerve cord|dorsal nerve cord|distal tip cells		Molecular_function:protein binding|Biological_process:signal transduction	KOG1480	Netrin transmembrane receptor unc-5
C14A11.6	173604_at	C14A11.6		WBGene00015751		Affymetrix microarray probe			cxTi4614|snp_C14A11[2]|CE6-121								InP_uni_012631
ZK1086.1	175180_s_at	ZK1086.1a	ZK1086.1	WBGene00014215	ZK1086.1b	Affymetrix microarray probe	obr-3	ZK1086.1 encodes two isoforms of a protein with an N-terminal pleckstrin domain and a C-terminal oxysterol-binding domain; ZK1086.1 has orthologs in Drosophila (CG5077) and humans (OSBPL8; OMIM:606736); ZK1086.1 binds the BMP receptor associated molecule (BRAM) proteins BRA-1 and BRA-2; ZK1086.1 is expressed in pharyngeal muscle, hypodermis, and several neurons; ZK1086.1 is required for normally …	tm1087			1	GFP was expressed strongly in pharyngeal muscle, hypodermis and some neuronal cells. This pattern is consistent from larva to adult cells. The expression pattern in pharyngeal muscles was confirmed by in-situ hybridization assay.	neurons|hypodermis|pharyngeal muscle		Biological_process:steroid metabolism
ZK287.7	175274_s_at	ZK287.7		WBGene00013967		Affymetrix microarray probe			snp_ZK287[3]						7		InP_met_012061
C32D5.10	174727_at	C32D5.10		WBGene00016317		Affymetrix microarray probe			pk209|tm1988						2	Molecular_function:protein binding|Molecular_function:zinc ion binding|Biological_process:larval development (sensu Nematoda)|Biological_process:growth	KOG0800	Predicted E3 ubiquitin ligase
Y51H7C.4	176788_at	Y51H7C.4		WBGene00021782		Affymetrix microarray probe			cxTi3703|cxTi6122|cxTi7925|ttTi8413|snp_F53A10[1]|uCE2-727|uCE2-726|uCE2-725|uCE2-724|uCE2-728							Biological_process:DNA repair	KOG2731	DNA alkylation damage repair protein
T26C12.4	188251_at	T26C12.4		WBGene00001548		Affymetrix microarray probe	gcy-23	gcy-23 encodes a receptor-type guanylyl cyclase that, along with gcy-8 and gcy-18, constitutes a subfamily of guanylyl cyclase genes in C. elegans; gcy-23 functions redundantly with gcy-8 and gcy-18, and upstream of tax-4, to regulate thermotaxis via the AFD thermosensory neurons, although of the three guanylyl cyclases required, genetic analyses suggest that GCY-18 is the primary guanylyl cyclas…	ok797|nj37			1	Expression in the AFD neurons. No expression was observed in other cells.|		13	Molecular_function:phosphorus-oxygen lyase activity|Biological_process:intracellular signaling cascade|Biological_process:cyclic nucleotide biosynthesis|Molecular_function:protein kinase activity|Molecular_function:ATP binding|Biological_process:protein amino acid phosphorylation|Molecular_function:metabotropic glutamate, GABA-B-like receptor activity|Cellular_component:membrane|Molecular_functio…	KOG1023	Natriuretic peptide receptor, guanylate cyclase
Y41D4B.19	174671_at	Y41D4B.19b	Y41D4B.19	WBGene00003794		Affymetrix microarray probe	npp-8		tm2513|snp_Y41D4B[2]							Molecular_function:nucleocytoplasmic transporter activity|Molecular_function:structural constituent of nuclear pore|Biological_process:nucleocytoplasmic transport|Cellular_component:nuclear pore|Biological_process:embryonic development (sensu Metazoa)|Biological_process:hermaphrodite genitalia development|Biological_process:nuclear organization and biogenesis|Biological_process:embryonic cleavage	KOG1900	Nuclear pore complex, Nup155 component (D Nup154, sc Nup157/Nup170)
R06C1.4	175143_s_at	R06C1.4		WBGene00011059		Affymetrix microarray probe			tm1439						24	Molecular_function:nucleotide binding|Molecular_function:nucleic acid binding|Molecular_function:RNA binding	KOG0108	mRNA cleavage and polyadenylation factor I complex, subunit RNA15
F45H11.3	182995_at	F45H11.3		WBGene00009744		Affymetrix microarray probe			uCE5-824|uCE5-823						9	Biological_process:embryonic development (sensu Metazoa)	LSE1093	Unnamed protein
F57C2.6	174376_at	F57C2.6		WBGene00010198		Affymetrix microarray probe	spat-1		uCE2-2330|uCE2-2331						5		InP_met_004120
K08E7.8	193302_at	K08E7.8b	K08E7.8	WBGene00010675	K08E7.8a	Affymetrix microarray probe	K08E7.8		ok1303			0	Larval Expression: pharynx; body wall muscle;	pharynx|vulval muscle|Reproductive System|body wall muscle|anal depressor muscle		Molecular_function:protein binding
C33H5.13	184393_at	C33H5.13		WBGene00016379		Affymetrix microarray probe			cxTi3602						6		InP_Cae_011785
ZC204.12	184174_at	ZC204.12		WBGene00022562		Affymetrix microarray probe			uCE2-2334|snp_C01G12[3]|snp_C01G12[4]			1	GFP is expressed in embryos, larvae and adults. Expression is strongest in the anterior intestine but is also observed in head neurons and weakly in pharyngeal cells.		8		LSE1143	Unnamed protein
F25B3.2	178789_at	F25B3.2		WBGene00009099		Affymetrix microarray probe			uCE6-1507						9		LSE0960	Unnamed protein
C16C4.5	183993_at	C16C4.5		WBGene00015829		Affymetrix microarray probe	math-15		tm918						24
Y46H3A.1	184414_at	Y46H3A.1b	Y46H3A.1	WBGene00021599	Y46H3A.1a	Affymetrix microarray probe	srt-42		tm2419|tm2417								LSE0504	7-transmembrane receptor
F38G1.1	189244_at	F38G1.1		WBGene00000484		Affymetrix microarray probe	che-2	che-2 encodes a protein that contains G-protein beta-like WD-40 repeats that affects chemotaxis, dauer formation, and longevity; expressed in the cilia of most ciliated sensory neurons, some head neurons, and male tail rays.	mn395|e1033|sa133|m127|mn402|mn330			1	Most of the GFP produced from pCHE-2::GFP3 was localized at the cilia of most ciliated sensory neurons. This could be seen most clearly in amphid sensory neurons, whose cilia are fasciculated. The processes and cell bodies showed only faint fluorescence, and the nuclei were not fluorescent. The che-2::GFP transgenics pCHE-2::GFP1 and pCHE-2::GFP2 first expressed GFP in some head neurons between t…	head neurons|sensory neurons|IL2 neurons|IL1 neurons|phasmid neurons|inner labial neurons|male sensory rays|amphid sensory neurons	10		KOG1524	WD40 repeat-containing protein CHE-2
T05D4.3	178520_at	T05D4.3		WBGene00011476		Affymetrix microarray probe			ttTi6505						1	Biological_process:protein secretion|Cellular_component:membrane|Biological_process:locomotory behavior	InP_Cae_006771
C40D2.2	172888_x_at	C40D2.2		WBGene00016555		Affymetrix microarray probe	math-20	The C40D2.2 gene encodes a protein closely similar to C46F9.3, which has a meprin-associated Traf homology (MATH) domain and may be involved in apoptosis.	tm877|tm947						31		LSE0150	Uncharacterized protein, contains BTB/POZ domain
Y39B6A.43	183793_at	Y39B6A.43b	Y39B6A.43	WBGene00012701	Y39B6A.43a	Affymetrix microarray probe	Y39B6A.43		snp_Y39B6[3]|snp_Y39B6[2]|snp_Y39B6[4]|snp_Y39B6[1]								InP_Cae_004135
K07A1.9	192818_at	K07A1.9a	K07A1.9	WBGene00010615	K07A1.9b	Affymetrix microarray probe	K07A1.9		tm2075							Molecular_function:arginyltransferase activity|Biological_process:protein arginylation|Biological_process:regulation of protein catabolism	InP_uni_001057
C26F1.4	193803_s_at	C26F1.4		WBGene00004499		Affymetrix microarray probe	rps-30	rps-30 encodes two proteins, a small ribosomal subunit S30 protein and ubiquitin, which is cleaved from the ribosomal protein posttranslationally; by homology, S30 is predicted to function in protein biosynthesis and ubiquitin in protein degradation; in C. elegans, loss of rps-30 function via RNA-mediated interference (RNAi) does not result in any obvious abnormalities.	cxTi6030						23	Molecular_function:structural constituent of ribosome|Biological_process:protein biosynthesis|Cellular_component:intracellular|Cellular_component:ribosome|Biological_process:protein modification|Biological_process:positive regulation of growth rate|Biological_process:larval development (sensu Nematoda)|Biological_process:growth|Biological_process:reproduction	KOG0009	Ubiquitin-like/40S ribosomal S30 protein fusion
F41H10.8	173725_s_at	F41H10.8		WBGene00001244		Affymetrix microarray probe	elo-6	The elo-6 gene encodes a paralog of elo-1 and elo-2, each of which encodes a polyunsaturated fatty acid (PUFA) elongase; ELO-6 may be required for a normally high growth rate.	gk233			1	GFP fluorescence was detected in the gut and several head neurons, including amphid neurons. --precise ends.|Exclusive intestinal expression.		19	Cellular_component:integral to membrane|Biological_process:positive regulation of growth rate	KOG3072	Long chain fatty acid elongase
W02D3.5	192988_at	W02D3.5		WBGene00002258		Affymetrix microarray probe	lbp-6		tm575|ok763|ok768|cxTi4203|uCE2-1714|uCE2-1716|uCE2-1715						19	Molecular_function:binding|Molecular_function:lipid binding|Biological_process:transport	KOG4015	Fatty acid-binding protein FABP
C15A11.7	188975_at	C15A11.7		WBGene00007599		Affymetrix microarray probe			ok190|uCE3-1198						8	Molecular_function:tetracycline:hydrogen antiporter activity|Biological_process:tetracycline transport|Cellular_component:integral to membrane	LSE0726	Unnamed protein
F01D4.4	190244_s_at	F01D4.4		WBGene00001189		Affymetrix microarray probe	egl-21	egl-21 encodes a putative carboxypeptidase (whose homologs include human enkephalin convertase/carboxypeptidase E); EGL-21 is expressed throughout the nervous system; EGL-21 is required for normal synthesis of FMRFamide-like peptides, and for egg-laying, locomotion, and defecation; EGL-23 promotes acetylcholine release at neuromuscular junctions; egl-21 mutant defects resemble those seen for muta…	n576|n476|n611			1	Immunostaining in wild-type animals showed that EGL-21::GFP is expressed widely in the nervous system, with particularly strong expression in the neuronal processes of the nerve ring. EGL-21::GFP was not expressed in any non-neuronal tissues.	preanal ganglion|ventral cord motor neurons|head neurons|tail neurons|nerve ring	6	Molecular_function:carboxypeptidase A activity|Biological_process:proteolysis	KOG2649	Zinc carboxypeptidase
T08H10.1	189666_s_at	T08H10.1		WBGene00020369		Affymetrix microarray probe			ttTi3258|tm931						4	Molecular_function:oxidoreductase activity|Molecular_function:voltage-gated potassium channel activity|Cellular_component:cytoplasm|Biological_process:potassium ion transport	KOG1577	Aldo/keto reductase family proteins
T18H9.5	193006_at	T18H9.5a	T18H9.5	WBGene00002132	T18H9.5b	Affymetrix microarray probe	inx-10	inx-10 encodes an innexin, an integral transmembrane channel protein that is a structural component of invertebrate gap junctions; as loss of INX-10 function via RNA-mediated interference (RNAi) does not result in any abnormalities, the precise role of INX-10 in C. elegans development and/or behavior is not yet known; INX-10 is broadly expressed and detected in the developing embryonic pharynx an…	snp_F59B2[3]|snp_F59B2[2]			1	Developing pharynx; Corpus and terminal bulbs of pharynx in larvae and adults; sheath; several vnc neurons; rectal epithelial cells; developing spermathecum; few vulval cells.|	vulva|pharynx|spermathecae|rectal epithelium|sheath_cells|ventral nerve cord		Cellular_component:gap junction	TWOG0193	Innexin-type channels
F27D4.1	193547_at	F27D4.1		WBGene00009187		Affymetrix microarray probe		The F27D4.1 gene encodes an ortholog of the human gene ELECTRON-TRANSFER-FLAVOPROTEIN, ALPHA POLYPEPTIDE (ETFA), which when mutated leads to glutaricaciduria type IIA (OMIM:231680).	tm1533|tm2418|uCE1-1037			0	Larval Expression: intestine;	intestine	2	Molecular_function:electron carrier activity|Molecular_function:FAD binding|Biological_process:electron transport|Biological_process:embryonic development (sensu Metazoa)|Biological_process:gametogenesis	KOG3954	Electron transfer flavoprotein, alpha subunit
Y97E10AL.2	176592_at	Y97E10AL.2		WBGene00022393		Affymetrix microarray probe			uCE5-1718							Biological_process:aromatic compound metabolism|Molecular_function:hydrolase activity	KOG1552	Predicted alpha/beta hydrolase
F35C5.10	172474_x_at	F35C5.10		WBGene00009398		Affymetrix microarray probe	nspb-11		cxTi8234						29		LSE1129	Unnamed protein
T22H2.6	180962_s_at	T22H2.6b	T22H2.6	WBGene00011936	T22H2.6a	Affymetrix microarray probe	T22H2.6	T22H2.6 encodes an ortholog of human progranulin (OMIM:138945, mutated in ubiquitin-positive frontotemporal dementia); granulin participates in various developmental events (cavitation in preimplantation embryos and male-specific brain differentiation), promotes granulation and neovascularization during wound healing, and is strongly expressed in various tumors.	ok245|tm985								KOG4296	Epithelin/granulin
T13F2.7	178251_s_at	T13F2.7		WBGene00011747		Affymetrix microarray probe	sna-2		pk261						11	Molecular_function:nucleotide binding|Biological_process:embryonic development (sensu Metazoa)|Biological_process:positive regulation of growth rate|Biological_process:larval development (sensu Nematoda)|Biological_process:growth	InP_Cae_003407
R07G3.8	180845_s_at	R07G3.8		WBGene00019944		Affymetrix microarray probe			ok825			1	Adult Expression: Reproductive System; vulval muscle; Nervous System; ventral nerve cord; head neurons; neurons along body; tail neurons;	head neurons|tail neurons|ventral nerve cord|vulval muscle|nervous system|Reproductive System|neurons along body	6		KOG3951	Uncharacterized conserved protein
F25F8.1	181668_at	F25F8.1		WBGene00017795		Affymetrix microarray probe			gk179|ok1047|tm532|ttTi344						1		InP_Cae_001940
Y34B4A.9	175109_at	Y34B4A.9		WBGene00021325		Affymetrix microarray probe			snp_F08D12[7]								LSE0547	Uncharacterized protein
F21D5.9	190385_at	F21D5.9		WBGene00009014		Affymetrix microarray probe			t1443|t1462|t1526|t1604|t1634|t1533|hc69			0	Expressed in embryonic epithelia.		12	Molecular_function:nucleic acid binding|Molecular_function:zinc ion binding|Cellular_component:intracellular	InP_Cae_010849
C12C8.3	175677_s_at	C12C8.3a	C12C8.3	WBGene00003026	C12C8.3b	Affymetrix microarray probe	lin-41	The lin-41 gene encodes a novel RBCC (Ring finger-B box-Coiled coil) protein that is a member of the NHL (NCL-1, HT2A, and LIN-41) family of proteins and is required for the proper temporal control of specific postembryonic cell fates; lin-41 translation is negatively regulated during L4 and adult stages by let-7, a small temporally regulated RNA (stRNA) that is complementary to two sites in the …	mg187|bx37|bx42|ma104|n2914|cxTi2623|ttTi4210|uCE1-1025			0	A significant decline in lin-41 mRNA levels was observed during the later larval stages of development. The decrease in lin-41 mRNA correlates with the appearance of mature let-7 miRNA, which begins in the third larval stage.			Cellular_component:intracellular|Molecular_function:zinc ion binding|Molecular_function:protein binding|Biological_process:physiological process|Biological_process:positive regulation of body size|Biological_process:locomotory behavior|Biological_process:reproduction|Biological_process:morphogenesis of an epithelium|Biological_process:determination of adult life span|Biological_process:gametogene…	KOG2177	Predicted E3 ubiquitin ligase
B0464.3	172625_x_at	B0464.3		WBGene00007185		Affymetrix microarray probe	nlp-36		tm1969						19		LSE0962	Unnamed protein
F45D3.5	175610_at	F45D3.5		WBGene00004759		Affymetrix microarray probe	sel-1	sel-1 encodes two isoforms of a highly conserved transmembrane protein orthologous to human SEL1 (OMIM:602329) and Saccharomyces cerevisiae HRD3, a member of the HMG-CoA Reductase Degradation (HRD) complex that degrades malfolded endoplasmic reticulum (ER)-resident proteins; SEL-1 functions as a negative regulator of the LIN-12/GLP-1 Notch-like signaling pathway in C. elegans where it appears to …	ar23|ar29|ar75|ar77|ar166|ar167|e1948			0	SEL-1 appeared in all tissues except the pharynx at L1 larva through adult.|Punctate staining observed in cytoplasm strongest near apical surface and cell-cell boundaries of intestinal cells. Staining observed in P5.p and P7.p at the time cell fate decision. Staining observed in the tight junctions of all six vulval precursor cells.	intestine	5	Molecular_function:binding	KOG1550	Extracellular protein SEL-1 and related proteins
R13F6.3	176604_at	R13F6.3		WBGene00005712		Affymetrix microarray probe	srv-1		ok1434			1	Larval Expression: intestine; renal gland cells; excretory cell; Nervous System; head neurons; tail neurons;	intestine|head neurons|tail neurons|nervous system|rectal gland cells|excretory cell	8	Molecular_function:rhodopsin-like receptor activity|Biological_process:G-protein coupled receptor protein signaling pathway|Cellular_component:integral to membrane	LSE0532	Uncharacterized protein
K02G10.5	173839_at	K02G10.5		WBGene00019346		Affymetrix microarray probe			ttTi7253|pkP5067|uCE5-1886|uCE5-1887|snp_D2023[2]						14	Molecular_function:transporter activity|Biological_process:transport|Cellular_component:membrane	KOG3626	Organic anion transporter
F16B12.1	173094_s_at	F16B12.1		WBGene00008879		Affymetrix microarray probe			snp_F13D12[8]|snp_F13D12[7]						0		LSE1019	Unnamed protein
F31A3.5	174217_at	F31A3.5		WBGene00017939		Affymetrix microarray probe			tm915						3		InP_Cae_001736
ZC13.1	189708_at	ZC13.1b	ZC13.1	WBGene00022502	ZC13.1a	Affymetrix microarray probe	ZC13.1		ok803|ok781			1	Larval Expression: intestine; Nervous System; nerve ring; head neurons;|Larval Expression: intestine; Nervous System; ventral nerve cord; head neurons; tail neurons;	intestine|head neurons|nerve ring|ventral nerve cord|nervous system|pharynx|intestine|head neurons|tail neurons|ventral nerve cord|nervous system		Molecular_function:protein binding|Molecular_function:zinc ion binding	InP_uni_002064
C23H3.9	182085_at	C23H3.9d	C23H3.9	WBGene00016022	C23H3.9c|C23H3.9b|C23H3.9a	Affymetrix microarray probe	C23H3.9		ok1837
T21C9.5	177411_s_at	T21C9.5		WBGene00003065		Affymetrix microarray probe	lpd-9	lpd-9 encodes a novel protein conserved amongst C. elegans, C. briggsae, and C. remanei; loss of lpd-9 activity via RNAi indicates that LPD-9 is required for fat storage and for larval growth and development.	uCE1-953						5	Biological_process:embryonic development (sensu Metazoa)|Biological_process:larval development (sensu Nematoda)|Biological_process:physiological process|Biological_process:growth|Biological_process:positive regulation of growth rate|Biological_process:lipid metabolism	InP_Cae_010420
C54C6.5	178125_at	C54C6.5		WBGene00008287		Affymetrix microarray probe			uCE5-2292|uCE5-2291						6		InP_Cae_012807
T04C12.4	173992_at	T04C12.4		WBGene00000065		Affymetrix microarray probe	act-3	act-3 encodes an invertebrate actin, highly similar to ACT-1, ACT-2, and ACT-4, that functions in body wall muscle.	ad767|st22			1	Larval Expression: pharynx; body wall muscle; Nervous System; head neurons; unidentified cells in head;	head|pharynx|head neurons|nervous system|body wall muscle		Molecular_function:ATP binding|Molecular_function:protein binding|Biological_process:reproduction|Biological_process:larval development (sensu Nematoda)|Biological_process:physiological process|Biological_process:growth|Biological_process:hermaphrodite genitalia development|Biological_process:embryonic development (sensu Metazoa)|Biological_process:cytokinesis|Biological_process:embryonic cleavage	KOG0676	Actin and related proteins
F43E2.5	183902_at	F43E2.5		WBGene00018393		Affymetrix microarray probe		F43E2.5 encodes a methionine sulfoxide-S-reductase (MsrA) with experimentally confirmed activity.	tm1421						24	Molecular_function:protein-methionine-S-oxide reductase activity|Biological_process:protein metabolism	KOG1635	Peptide methionine sulfoxide reductase
T21C12.2	193009_at	T21C12.2		WBGene00001993		Affymetrix microarray probe	hpd-1	hpd-1 encodes a 4-hydroxyphenylpyruvate dioxygenase that is required for normally short lifespan and negative regulation of the dauer larval stage, with loss of hpd-1 function prolonging lifespan and promoting dauer formation; hpd-1 is a (perhaps evolutionarily conserved) target of transcriptional activation by DAF-16; HPD-1 is orthologous to human HPD (OMIM:276710, mutated in tyrosinemia type II…	uCE3-1176			0	Larval Expression: intestine; hypodermis;	hypodermis|intestine		Molecular_function:4-hydroxyphenylpyruvate dioxygenase activity|Biological_process:aromatic amino acid family metabolism	KOG0638	4-hydroxyphenylpyruvate dioxygenase
F53B7.3	178964_s_at	F53B7.3		WBGene00009966		Affymetrix microarray probe			uCE1-1000						18	Biological_process:embryonic development (sensu Metazoa)	KOG3068	mRNA splicing factor
Y54G2A.18	171831_x_at	Y54G2A.18		WBGene00021883		Affymetrix microarray probe			pkP2152			0	Larval Expression: intestine; anal depressor muscle; Reproductive System; developing vulva; body wall muscle;	intestine|vulval muscle|Reproductive System|body wall muscle|developing vulva|anal depressor muscle|excretory cell		Biological_process:intracellular protein transport|Biological_process:apoptosis|Cellular_component:endoplasmic reticulum|Cellular_component:integral to membrane	KOG1962	B-cell receptor-associated protein and related proteins
F45E1.3	181827_at	F45E1.3		WBGene00018464		Affymetrix microarray probe			ttTi1030						6	Molecular_function:catalytic activity|Biological_process:metabolism|Molecular_function:phosphoglycolate phosphatase activity|Biological_process:histidine biosynthesis|Molecular_function:histidinol-phosphatase activity	LSE0835	Predicted hydrolase (HAD superfamily)
F52E1.8	191287_at	F52E1.8		WBGene00018696		Affymetrix microarray probe			e1763|n309|n377|n433|n749|n765|n767|n1139|n1296|n1331|sy197|cxTi10445						6	Molecular_function:acid phosphatase activity	KOG3720	Lysosomal & prostatic acid phosphatases
R07G3.1	175783_s_at	R07G3.1		WBGene00000390		Affymetrix microarray probe	cdc-42	The cdc-42 gene encodes a RHO GTPase which controls polarity of both individual cells and developing embryos by regulating the localization of PAR proteins; it is expressed at hypodermal cell boundaries.	pk57|ok825|gk388			0	Ubiquitously expressed throughout embryogenesis. However, at the stage when hypodermal cell fusion was occurring CDC42Ce was found to localize with CePAK at the cell boundaries.|||||	all embryonic cells	5	Molecular_function:GTP binding|Biological_process:small GTPase mediated signal transduction|Cellular_component:exosome (RNase complex)|Biological_process:intracellular protein transport|Cellular_component:intracellular|Biological_process:protein transport|Biological_process:potassium ion transport|Molecular_function:cation transporter activity|Biological_process:embryonic development (sensu Metaz…	KOG0393	Ras-related small GTPase, Rho type
Y65B4BR.4	187163_at	Y65B4BR.4b	Y65B4BR.4	WBGene00007009	Y65B4BR.4a	Affymetrix microarray probe	wwp-1		ok1102|gk372|gk397|gk411|uCE1-544|uCE1-543			1	Neuronal expression: cholinergic & GABAergic motor neurons, head, tail & body.||Larval Expression: pharynx; intestine; renal gland cells; rectal epithelium; body wall muscle; Nervous System; nerve ring; ventral nerve cord; head neurons; tail neurons;	pharynx|intestine|rectal epithelium|head neurons|tail neurons|nerve ring|ventral nerve cord|nervous system|rectal gland cells|body wall muscle		Molecular_function:ubiquitin-protein ligase activity|Biological_process:protein modification|Biological_process:ubiquitin cycle|Cellular_component:intracellular|Biological_process:homoiothermy|Molecular_function:ice binding|Biological_process:response to freezing|Biological_process:embryonic development (sensu Metazoa)
C02B8.6	174210_at	C02B8.6		WBGene00015324		Affymetrix microarray probe			gk357						0	Molecular_function:protein binding|Molecular_function:zinc ion binding	KOG0824	Predicted E3 ubiquitin ligase
C07H4.2	173476_s_at	C07H4.2		WBGene00000532		Affymetrix microarray probe	clh-5	The clh-5 gene encodes a chloride channel, whose human homologs include CLC1 and CLCN5; the latter homolog is imvolved in receptor-mediated endocytosis.	tm416			1	Ubiquitous|Larval Expression: pharynx; intestine; hypodermis; unidentified cells in head; unidentified cells in tail ;	all cells|head|tail|pharynx|hypodermis|intestine|vulval muscle|Reproductive System|spermatheca	5	Molecular_function:voltage-gated chloride channel activity|Biological_process:chloride transport|Cellular_component:membrane|Molecular_function:GABA-B receptor activity	KOG0475	Cl- channel CLC-3 and related proteins (CLC superfamily)
C11H1.2	177744_at	C11H1.2		WBGene00007528		Affymetrix microarray probe			snp_C11H1[1]|snp_C11H1[2]						9		KOG2417	Predicted G-protein coupled receptor
F31E3.2	189110_at	F31E3.2a	F31E3.2	WBGene00017950	F31E3.2b	Affymetrix microarray probe	F31E3.2		snp_F31E3[3]							Molecular_function:protein kinase activity|Molecular_function:ATP binding|Biological_process:protein amino acid phosphorylation|Molecular_function:protein serine/threonine kinase activity|Molecular_function:protein-tyrosine kinase activity|Molecular_function:atypical protein kinase C activity|Molecular_function:zinc ion binding	KOG0694	Serine/threonine protein kinase
Y67A10A.6	184541_s_at	Y67A10A.6		WBGene00013455		Affymetrix microarray probe	ssu-2		tm1633								KOG2813	Predicted molecular chaperone, contains DnaJ domain
R119.6	174570_s_at	R119.6		WBGene00006385		Affymetrix microarray probe	taf-4	taf-4 encodes a TAFII (TBP(TATA-binding protein)-associated factor) that is orthologous to human TAF4 (hTAFII130); TAF-4 is predicted to be a component of the TFIID mRNA transcription complex and is generally required for early embryonic mRNA transcription; consistent with this observation, taf-4(RNAi) results in embryonic lethality at the ~100-cell stage with little cell differentiation, similar…	ttTi5700|snp_R119[9]|snp_R119[8]|uCE1-535|snp_R119[10]						5	Molecular_function:transcription factor activity|Cellular_component:nucleus|Biological_process:regulation of transcription, DNA-dependent|Cellular_component:transcription factor TFIID complex|Biological_process:transcription initiation|Molecular_function:transcription initiation factor activity|Biological_process:positive regulation of growth rate|Biological_process:embryonic development (sensu M…
F38B6.4	174283_s_at	F38B6.4		WBGene00018174		Affymetrix microarray probe			uCE4-792|uCE4-797|uCE4-793|uCE4-796			0	Strong expression is seen in the large posterior nuclei of the intestine, in adults and late larval stages. There is some variability in the number of nuclei staining. Usually the extreme posterior nuclei stain first. Occasionally in 3-fold embryos a few nuclei show b-galactosidase expression. All injected lines show this expression. This fusion contains all the intergenic region, though this reg…	intestinal	8	Molecular_function:catalytic activity|Molecular_function:ATP binding|Molecular_function:hydroxymethyl-, formyl- and related transferase activity|Biological_process:biosynthesis|Molecular_function:phosphoribosylamine-glycine ligase activity|Biological_process:purine base biosynthesis|Molecular_function:phosphoribosylformylglycinamidine cyclo-ligase activity|Biological_process:'de novo' IMP biosynt…	KOG3076	5'-phosphoribosylglycinamide formyltransferase
Y54E2A.10	184680_at	Y54E2A.10		WBGene00013195		Affymetrix microarray probe			tm1971|uCE4-1325|uCE4-1324|uCE4-1326						3		InP_Cae_006147
K04F10.1	184433_at	K04F10.1		WBGene00019394		Affymetrix microarray probe		The K04F10.1 gene encodes a homolog of SCA1, which when mutated leads to spinocerebellar ataxia 1 (OMIM:164400).	ok1291						6		KOG4053	Ataxin-1, involved in Ca2+ homeostasis
F17A9.2	179813_at	F17A9.2		WBGene00017534		Affymetrix microarray probe			tm1167						11		KOG2476	Uncharacterized conserved protein
Y73F4A.2	184098_s_at	Y73F4A.2		WBGene00013515		Affymetrix microarray probe			ttTi4150			0	Larval Expression: pharynx;	pharynx	6	Molecular_function:dopamine beta-monooxygenase activity|Biological_process:histidine catabolism|Biological_process:embryonic development (sensu Metazoa)	LSE0752	Unnamed protein
C06A1.2	177971_at	C06A1.2		WBGene00007353		Affymetrix microarray probe			ok1440						3		InP_Cae_011681
Y48E1B.5	183852_s_at	Y48E1B.5		WBGene00013004		Affymetrix microarray probe			tm1655						13	Biological_process:positive regulation of growth rate|Biological_process:osmoregulation|Biological_process:larval development (sensu Nematoda)|Biological_process:growth|Biological_process:embryonic development (sensu Metazoa)	InP_met_003810
H31G24.4	172615_x_at	H31G24.4		WBGene00000867		Affymetrix microarray probe	cyb-2.2		tm1969							Biological_process:regulation of progression through cell cycle|Cellular_component:nucleus|Biological_process:embryonic development (sensu Metazoa)|Biological_process:larval development (sensu Nematoda)|Biological_process:growth|Biological_process:gametogenesis|Biological_process:cytokinesis|Biological_process:embryonic cleavage|Biological_process:negative regulation of body size|Biological_proce…	KOG0653	Cyclin B and related kinase-activating proteins
K11C4.2	183323_at	K11C4.2		WBGene00019643		Affymetrix microarray probe			tm236|snp_C24A8[1]|uCE6-855			1	Larval Expression: Nervous System; head neurons; unidentified cells in head;	head|head neurons|nervous system	1	Cellular_component:integral to membrane|Biological_process:cytolysis
W02D7.7	192625_s_at	W02D7.7		WBGene00004766		Affymetrix microarray probe	sel-9	sel-9 encodes a member of the p24 family of proteins that affects growth and locomotion and likely functions to negatively regulate the transport of lin-12 and glp-1 to the cell surface; genetically interacts with mutations in lin-12 that affect the extracellular domain with respect to egg laying, AC/VU fate decision, and vulval formation and interacts with glp-1 mutations with respect to proxima…	ar26|ar173|ar174|ar22			1	Larval Expression: pharynx; pharyngeal gland cells; intestine; anal depressor muscle; rectal epithelium; Reproductive System; distal tip cell; developing vulva; developing uterus; body wall muscle; hypodermis; seam cells; excretory cell; excretory gland cells; coelomocytes; Nervous System; nerve ring; head neurons; neurons along body; tail neurons; unidentified cells;	pharynx|hypodermis|intestine|coelomocytes|rectal epithelium|head neurons|tail neurons|nerve ring|nervous system|seam cells|pharyngeal gland cells|Reproductive System|body wall muscle|developing vulva|spermatheca|vulva other|anal depressor muscle|gonad sheath cells|neurons along body|excretory cell|excretory gland cells|developing uterus|distal tip cell	23	Biological_process:transport|Cellular_component:integral to membrane|Biological_process:positive regulation of growth rate|Biological_process:locomotory behavior|Biological_process:hermaphrodite genitalia development	KOG1692	Putative cargo transport protein EMP24 (p24 protein family)
T23G7.5	192796_at	T23G7.5		WBGene00011967		Affymetrix microarray probe	pir-1		tm1496						7	Molecular_function:protein tyrosine/serine/threonine phosphatase activity|Biological_process:protein amino acid dephosphorylation|Molecular_function:phosphoprotein phosphatase activity|Molecular_function:protein tyrosine phosphatase activity|Biological_process:morphogenesis of an epithelium|Biological_process:embryonic development (sensu Metazoa)	KOG2386	mRNA capping enzyme, guanylyltransferase (alpha) subunit
F47B7.1	172655_x_at	F47B7.1		WBGene00018532		Affymetrix microarray probe			cxTi10948						8	Cellular_component:integral to membrane	KOG1773	Stress responsive protein
C05D2.4	192695_at	C05D2.4b	C05D2.4	WBGene00000239	C05D2.4a	Affymetrix microarray probe	bas-1	bas-1 encodes a serotonin- and dopamine-synthetic aromatic amino acid decarboxylase (AAADC) that is required for the synthesis of serotonin from 5-hydroxytryptophan in vivo; mutations of bas-1 impair the turning step in male mating, the migration of AVM, SDQR, ALM, and BDU neurons during development.	n2948|n3008|pa4|tm351|ad446|cxTi5830			1	The reporter was reliably expressed in several easily identified cells including the paired serotonergic neurons NSM and HSN and the dopaminergic PDE postdeirid sensory neurons. NSM processes studded with varicosities were apparent in the isthmus of the pharynx labeled with GFP. The egg-laying neuron HSN normally expresses serotonin only in adulthood, and the reporter was found to be expressed in…			Molecular_function:carboxy-lyase activity|Biological_process:amino acid and derivative metabolism|Biological_process:carboxylic acid metabolism|Molecular_function:transcription factor activity|Cellular_component:intracellular|Biological_process:regulation of transcription, DNA-dependent	InP_Cae_002237
Y44E3B.1	175396_s_at	Y44E3B.1c	Y44E3B.1	WBGene00021552	Y44E3B.1a|Y44E3B.1b	Affymetrix microarray probe	zip-4		tm1359							Molecular_function:transcription factor activity|Cellular_component:nucleus|Biological_process:regulation of transcription, DNA-dependent|Molecular_function:sequence-specific DNA binding|Molecular_function:protein dimerization activity|Molecular_function:DNA binding
T13B5.1	174111_at	T13B5.1	T13B5.1	WBGene00004902		Affymetrix microarray probe	snf-3		ok293|uCE2-695|uCE2-696|uCE2-694			1	Larval Expression: hypodermis; excretory cell; Nervous System; head neurons;	hypodermis|head neurons|nervous system|excretory cell	9	Molecular_function:neurotransmitter:sodium symporter activity|Biological_process:neurotransmitter transport|Cellular_component:integral to plasma membrane|Cellular_component:membrane	KOG3660	Sodium-neurotransmitter symporter
R07H5.2	192251_at	R07H5.2b	R07H5.2	WBGene00011122	R07H5.2a	Affymetrix microarray probe	cpt-2	R07H5.2 is orthologous to the human gene CARNITINE PALMITOYLTRANSFERASE II (CPT2; OMIM:600650), which when mutated leads to disease.	eh8|ok165			0	Larval Expression: intestine;	intestine		Molecular_function:acyltransferase activity
294	175388_at
K10B3.6	173669_s_at	K10B3.6a	K10B3.6	WBGene00019612		Affymetrix microarray probe	K10B3.6		ok825							Molecular_function:glycerophosphodiester phosphodiesterase activity|Biological_process:glycerol metabolism	KOG2421	Predicted starch-binding protein
B0041.2	174974_s_at	B0041.2b	B0041.2	WBGene00015007		Affymetrix microarray probe	B0041.2		tm1863|tm2424|ttTi744|tm2432								LSE0932	Unnamed protein
C02E7.7	171807_x_at	C02E7.7		WBGene00015340		Affymetrix microarray probe			tm722						16		LSE0941	Unnamed protein
Y40D12A.2	191017_at	Y40D12A.2		WBGene00021503		Affymetrix microarray probe			js17|js44|md248|md247|js124|e1563						24	Molecular_function:serine carboxypeptidase activity|Biological_process:proteolysis|Biological_process:larval development (sensu Nematoda)|Biological_process:growth	KOG1282	Serine carboxypeptidases (lysosomal cathepsin A)
F08F3.10	182626_at	F08F3.10		WBGene00017266		Affymetrix microarray probe			snp_R07E4[1]|uCE6-985|uCE6-984|uCE6-983
C17G1.3	190579_at	C17G1.3a	C17G1.3	WBGene00007650	C17G1.3b	Affymetrix microarray probe	ugt-23		uCE6-1133							Molecular_function:transferase activity, transferring hexosyl groups|Biological_process:metabolism|Biological_process:antibiotic metabolism|Biological_process:carbohydrate metabolism|Molecular_function:carbohydrate binding|Biological_process:lipid glycosylation	KOG1192	UDP-glucuronosyl and UDP-glucosyl transferase
K07B1.8	173277_at	K07B1.8		WBGene00019468		This probe maps to multiple genomic locations: K07B1:11959..11499 K07B1:11892..11763 Affymetrix microarray probe			ok1585|gk410|gk349|gk373|gk396|ok1532			0	No GFP expression detected.
F08F1.3	181782_at	F08F1.3		WBGene00017257		Affymetrix microarray probe			tm421|ok1033|uCE3-919						0		InP_Cae_012811
R03D7.4	173532_at	R03D7.4		WBGene00010990		Affymetrix microarray probe			ttTi4528|ttTi4529|uCE2-1948			1	Larval Expression: pharynx; intestine; anal depressor muscle; body wall muscle; Nervous System; nerve ring; head neurons; tail neurons;	pharynx|intestine|head neurons|tail neurons|nerve ring|vulval muscle|uterine muscle|nervous system|Reproductive System|body wall muscle|anal depressor muscle|gonad sheath cells	5	Cellular_component:nucleus|Cellular_component:integral to membrane|Biological_process:regulation of transcription	KOG2821	RNA polymerase II transcription elongation factor Elongin/SIII, subunit elongin A
M60.6	173685_s_at	M60.6		WBGene00019781		Affymetrix microarray probe			uCE6-1080			1	Expressed in vm1, pharynx, tail neurons, gonadal sheath cells.		6
C16A3.9	174511_s_at	C16A3.9		WBGene00004482		Affymetrix microarray probe	rps-13	rps-13 encodes a small ribosomal subunit S13 protein; by homology, RPS-13 is predicted to function in protein biosynthesis; in C. elegans, RPS-13 activity is required for embryonic and germline development.	cxTi4931|uCE2-2069|uCE2-2064|uCE2-2070|uCE2-2071|uCE2-2067|uCE2-2072|uCE2-2063|uCE2-2062|uCE2-2068|uCE2-2065|uCE2-2066						23	Molecular_function:structural constituent of ribosome|Biological_process:protein biosynthesis|Cellular_component:ribosome|Cellular_component:intracellular|Biological_process:embryonic development (sensu Metazoa)|Biological_process:reproduction|Biological_process:larval development (sensu Nematoda)|Biological_process:growth	KOG0400	40S ribosomal protein S13
432	186647_at
Y37H2A.4	182411_at	Y37H2A.4		WBGene00012564		Affymetrix microarray probe	fbxa-107	This gene encodes a protein containing an F-box, a motif predicted to mediate protein-protein interactions either with homologs of yeast Skp-1p or with other proteins; this gene's encoded protein also contains an FTH/DUF38 motif, which may also mediate protein-protein interaction.	uCE1-911								LSE0146	Uncharacterized protein
F46B6.12	187937_s_at	F46B6.12		WBGene00009776	F46B6.3a|F46B6.3b	Affymetrix microarray probe			ky201|ky188|ga76|n1480|n2467|nu336|n1321|tm1927|snp_K07E12[1]|uCE3-960								KOG1296	Uncharacterized conserved protein
F09G8.3	176095_at	F09G8.3		WBGene00017319		Affymetrix microarray probe			snp_F09G8[2]|snp_F09G8[1]						5	Molecular_function:structural constituent of ribosome|Biological_process:protein biosynthesis|Cellular_component:intracellular|Cellular_component:ribosome|Biological_process:positive regulation of growth rate|Biological_process:embryonic development (sensu Metazoa)|Biological_process:larval development (sensu Nematoda)|Biological_process:growth|Biological_process:physiological process	KOG1697	Mitochondrial/chloroplast ribosomal protein S9
Y44E3A.6	185907_s_at	Y44E3A.6a	Y44E3A.6	WBGene00021551	Y44E3A.6b	Affymetrix microarray probe	Y44E3A.6		cxTi10886|ttTi4841							Molecular_function:serine-type endopeptidase activity|Biological_process:proteolysis	LSE1162	Unnamed protein
ZK688.3	176155_at	ZK688.3		WBGene00022798		Affymetrix microarray probe			tm2513|snp_Y41D4B[2]						8	Molecular_function:catalytic activity|Biological_process:metabolism|Molecular_function:5-carboxymethyl-2-hydroxymuconate delta-isomerase activity|Molecular_function:5-oxopent-3-ene-1,2,5-tricarboxylate decarboxylase activity	KOG1535	Predicted fumarylacetoacetate hydralase
Y42A5A.1	192710_s_at	Y42A5A.1		WBGene00012776		Affymetrix microarray probe			uCE5-1860						6	Molecular_function:metallopeptidase activity|Molecular_function:zinc ion binding|Biological_process:proteolysis|Molecular_function:membrane alanyl aminopeptidase activity|Molecular_function:leukotriene-A4 hydrolase activity	KOG1046	Puromycin-sensitive aminopeptidase and related aminopeptidases
C35D10.10	186544_s_at	C35D10.10		WBGene00016446		Affymetrix microarray probe			ttTi2571|tm2382|uCE2-2028|snp_F13D12[1]|snp_F13D12[3]|snp_F13D12[2]|snp_F13D12[5]|uCE2-2030|uCE2-2029|snp_F13D12[4]						18	Molecular_function:electron carrier activity|Molecular_function:protein disulfide oxidoreductase activity|Biological_process:cell redox homeostasis|Biological_process:glycerol ether metabolism	KOG0914	Thioredoxin-like protein
F44C8.6	192231_at	F44C8.6a	F44C8.6	WBGene00003646	F44C8.6b	Affymetrix microarray probe	nhr-56	nhr-56 encodes a member of the superfamily of nuclear receptors, which is one of the most abundant class of transcriptional regulators; nuclear receptors have a well conserved DNA binding domain and a less conserved C-terminal ligand binding domain.	tm1076			0	Larval Expression: pharynx;	pharynx		Molecular_function:transcription factor activity|Molecular_function:zinc ion binding|Molecular_function:sequence-specific DNA binding|Biological_process:regulation of transcription, DNA-dependent|Cellular_component:nucleus|Molecular_function:steroid hormone receptor activity|Molecular_function:DNA binding|Molecular_function:ligand-dependent nuclear receptor activity	KOG3575	Hormone receptors
F19B6.2	187426_s_at	F19B6.2b	F19B6.2	WBGene00006733	F19B6.2a	Affymetrix microarray probe	ufd-1		ttTi7867|uCE3-934|uCE3-935							Biological_process:ubiquitin-dependent protein catabolism|Biological_process:embryonic development (sensu Metazoa)|Biological_process:positive regulation of growth rate|Biological_process:larval development (sensu Nematoda)|Biological_process:physiological process|Biological_process:locomotory behavior|Biological_process:growth	KOG1816	Ubiquitin fusion-degradation protein
M02E1.2	174060_at	M02E1.2		WBGene00019734		Affymetrix microarray probe			cxTi10602								InP_Cae_012442
C54G4.1	174764_at	C54G4.1a	C54G4.1	WBGene00008311		Affymetrix microarray probe	rskn-2		tm711			1	|Larval Expression: stomato-intestinal muscle; anal depressor muscle; Reproductive System; developing vulva; body wall muscle; Nervous System; nerve ring; ventral nerve cord; head neurons; tail neurons;	head neurons|tail neurons|nerve ring|ventral nerve cord|vulval muscle|uterine muscle|nervous system|Reproductive System|body wall muscle|developing vulva|spermatheca|anal depressor muscle|stomato-intestinal muscle		Molecular_function:protein serine/threonine kinase activity|Molecular_function:ATP binding|Biological_process:protein amino acid phosphorylation|Molecular_function:protein kinase activity|Molecular_function:protein-tyrosine kinase activity|Molecular_function:magnesium ion binding|Molecular_function:atypical protein kinase C activity|Molecular_function:zinc ion binding	KOG0603	Ribosomal protein S6 kinase
W04C9.1	189262_at	W04C9.1		WBGene00001814		Affymetrix microarray probe	haf-4	haf-4 encodes a member of the ABC transporter family.	ok1042|gk240|uCE1-542			0	Expressed in medium in gut, 2 isolates.|Detected exclusively outside the nervous system.|Larval Expression: intestine;	intestine	1	Molecular_function:nucleotide binding|Molecular_function:nucleoside-triphosphatase activity|Molecular_function:ATP binding|Molecular_function:ATPase activity, coupled to transmembrane movement of substances|Biological_process:transport|Cellular_component:integral to membrane|Molecular_function:ATPase activity|Molecular_function:transporter activity|Cellular_component:membrane|Molecular_function:i…	KOG0058	Peptide exporter, ABC superfamily
C10H11.6	185055_at	C10H11.6		WBGene00015695		Affymetrix microarray probe	ugt-26		uCE6-599						21	Molecular_function:transferase activity, transferring hexosyl groups|Biological_process:metabolism|Biological_process:antibiotic metabolism	KOG1192	UDP-glucuronosyl and UDP-glucosyl transferase
F59E12.4	172504_x_at	F59E12.4b	F59E12.4	WBGene00019120	F59E12.4a	Affymetrix microarray probe	npl-4.1		snp_F07G11[4]							Molecular_function:zinc ion binding|Cellular_component:intracellular|Biological_process:embryonic development (sensu Metazoa)|Biological_process:larval development (sensu Nematoda)|Biological_process:growth|Biological_process:positive regulation of growth rate|Biological_process:morphogenesis of an epithelium|Biological_process:locomotory behavior	KOG2834	Nuclear pore complex, rNpl4 component (sc Npl4)
F58B3.6	192515_at	F58B3.6		WBGene00010232		Affymetrix microarray probe			ok972|pk1657						7		KOG2842	Interferon-related protein PC4 like
F42C5.2	191492_at	F42C5.2		WBGene00018344		Affymetrix microarray probe			cn490|e158|e328|e387|e973|e985|e1529|e1530|e1531|e1532|e1533|e1534|e1535|e1536|e1537|e1538|e1539|e1540|e1541|e1542|e1543|e1544|e1545|e1546|e1547|e1552|e1553|e1554|e2208|e2274|e2312|s69|s153|s178|e1091|e450|e51|e312|e376|e309|n2813|e323|md2415|snp_ZK524[1]|snp_C44E1[1]|snp_ZK524[2]|snp_ZK524[4]|snp_ZK524[3]|uCE1-926						3	Molecular_function:rhodopsin-like receptor activity|Biological_process:G-protein coupled receptor protein signaling pathway|Cellular_component:integral to membrane|Biological_process:visual perception	KOG3656	7 transmembrane receptor
K03B4.2	175019_at	K03B4.2		WBGene00019354		Affymetrix microarray probe			tm1801						2		InP_Cae_011383
C01F6.9	177911_at	C01F6.9		WBGene00007223		Affymetrix microarray probe		The C01F6.9 gene resides in an operon that also contains the genes icl-1 and lpl-1.	cxTi7445|cxTi3304						18	Molecular_function:nucleic acid binding|Molecular_function:zinc ion binding|Cellular_component:intracellular|Biological_process:positive regulation of growth rate	KOG4118	Uncharacterized conserved protein
W02A11.3	192958_at	W02A11.3		WBGene00012194		Affymetrix microarray probe			tm1580|uCE1-1371|CE1-209|uCE1-1374|uCE1-1373|uCE1-1372|snp_W02A11[1]			1	Larval Expression: pharynx; intestine; body wall muscle;|Larval Expression: hypodermis; seam cells; Nervous System; head neurons;|Larval Expression: intestine; renal gland cells; unidentified cells in head;	pharynx|intestine|vulval muscle|Reproductive System|body wall muscle|hypodermis|head neurons|nervous system|seam cells|head|intestine|rectal gland cells	1	Molecular_function:protein binding|Molecular_function:zinc ion binding	KOG0800	Predicted E3 ubiquitin ligase
C44B7.4	180871_at	C44B7.4		WBGene00016626		Affymetrix microarray probe			pkP5248						1		TWOG0086	Unnamed protein
112	172748_x_at
191	174237_at
F40F4.2	193132_at	F40F4.2		WBGene00002254		Affymetrix microarray probe	lbp-2	lbp-2 encodes a homolog of the novel fatty acid binding protein, As-p18, found in the parasitic nematode Ascaris suum; As-p18 is a member of a family of small intracellular fatty acid binding proteins (iFABPs); the expression pattern of lpb-2 is consistent with it being secreted into the perienteric fluid where it may play a role in lipid transport beween the intestine and body wall; a lbp-2 prom…	ok1257						8	Molecular_function:binding|Molecular_function:lipid binding|Biological_process:transport	KOG4015	Fatty acid-binding protein FABP
C17H12.2	174076_at	C17H12.2		WBGene00015928		Affymetrix microarray probe			k145|k156|k158|n3261|oz167|k149|tp2|bz187			0	Broadly expressed in gonad (faint).		7		KOG3778	Uncharacterized conserved protein
F55G11.5	183624_at	F55G11.5		WBGene00010125		Affymetrix microarray probe	dod-22		ok1918|snp_F55G11[3]|snp_F55G11[4]|snp_F55G11[5]						8	Biological_process:determination of adult life span	LSE0511	Uncharacterized protein
F21C3.5	190936_s_at	F21C3.5		WBGene00009004		Affymetrix microarray probe	pfd-6		jh101|ok948|bz29|bz30|bz31|bz50|snp_Y38A10[2]						18	Molecular_function:unfolded protein binding|Biological_process:protein folding|Biological_process:positive regulation of growth rate|Biological_process:embryonic development (sensu Metazoa)|Biological_process:post-embryonic body morphogenesis|Biological_process:locomotory behavior|Biological_process:establishment of mitotic spindle localization|Biological_process:embryonic cleavage|Biological_pro…	KOG3478	Prefoldin subunit 6, KE2 family
C43E11.4	190401_s_at	C43E11.4		WBGene00007001		Affymetrix microarray probe	tufm-2		tm2173						41	Molecular_function:GTP binding|Biological_process:protein biosynthesis|Biological_process:selenocysteine incorporation|Molecular_function:translation elongation factor activity|Cellular_component:cytoplasm|Biological_process:translational elongation|Cellular_component:intracellular|Molecular_function:transferase activity, transferring phosphorus-containing groups|Biological_process:physiological …	KOG0460	Mitochondrial translation elongation factor Tu
T27E9.3	173139_s_at	T27E9.3		WBGene00000407		Affymetrix microarray probe	cdk-5	cdk-5 encodes a putative homolog of cyclin dependent kinase 5 that affects pronuclear migration and rotation in one-cell embryos and may affect neuronal development; expressed in neurons.	pk52|ok626|tm613							Molecular_function:protein kinase activity|Molecular_function:ATP binding|Biological_process:protein amino acid phosphorylation|Molecular_function:protein serine/threonine kinase activity|Molecular_function:protein-tyrosine kinase activity|Biological_process:embryonic development (sensu Metazoa)|Biological_process:reproduction	KOG0662	Cyclin-dependent kinase CDK5
F11C1.6	175663_at	F11C1.6	F11C1.6a	WBGene00003623	F11C1.6b	Affymetrix microarray probe	nhr-25	nhr-25 encodes a nuclear hormone receptor orthologous to Drosophila Ftz-F1; NHR-25 is required for embryogenesis, molting, vulval and gonadal development, and hypodermal expression of acn-1; nhr-25 is expressed in gonads and loaded into embryos as a maternal transcript; nhr-25 is zygotically expressed in progeny of the E cell, and then in hypodermis and gut; the role of NHR-25 in molting may be e…	ku217|jm2389|ok645			0	Both nhr-25a and nhr-25b transcripts were detected in all stages. Furthur more, based on detection in serial dilutions relative to ama-1 mRNA levels, both nhr-25 transcripts are more highly expressed in embryos and L1 - L3 stages than in the L4 and adult stages.|In comma to 1.5-fold stage embryos, the nhr-25::GFP are expressed in the V cells, P cells and hyp7. Expression also observed in the head…	head|tail|pharynx|hypodermal|hyp7|P lineage|V lineage|gonad|hypodermis|intestine|int_emb|tail|hypodermis|seam cells		Molecular_function:transcription factor activity|Molecular_function:zinc ion binding|Molecular_function:sequence-specific DNA binding|Biological_process:regulation of transcription, DNA-dependent|Cellular_component:nucleus|Molecular_function:steroid hormone receptor activity|Molecular_function:DNA binding|Molecular_function:ligand-dependent nuclear receptor activity|Biological_process:oviposition…	KOG4218	Nuclear hormone receptor betaFTZ-F1
F46E10.8	193040_s_at	F46E10.8		WBGene00006721		Affymetrix microarray probe	ubh-1	ubh-1 encodes a putative ubiquitin C-terminal hydrolase orthologous to human UCHL1 (OMIM:191342, mutated in Parkinson disease).	tm526|snp_F46E10[1]						2	Molecular_function:ubiquitin thiolesterase activity|Biological_process:ubiquitin-dependent protein catabolism|Cellular_component:intracellular	KOG1415	Ubiquitin C-terminal hydrolase UCHL1
B0348.4	175785_at	B0348.4a	B0348.4	WBGene00001177	B0348.4b	Affymetrix microarray probe	egl-8	egl-8 encodes a phospholipase C beta homolog that affects pharyngeal pumping, defecation, and activity levels; it is genetically downstream of egl-30 with respect to aldicarb-induced paralysis, and is expressed in most or all neurons, with the strongest staining in the head and tail ganglia, and in the intestine.	md153|md1933|md2243|n2659|sa32|sa47|tm774|n488|ok934|md1971|snp_B0348[3]|uCE5-500|snp_B0348[4]|snp_B0348[5]|snp_B0348[2]			1	In wild-type worms, EGL-8 staining primarily in the nervous system and the intestine. EGL-8 staining observed in most or all neurons, although the amount of staining varied between individual neurons. In general, neurons in the head and tail ganglia showed stronger staining than the motor neurons of the ventral cord. In the head ganglia, one pair of amphid neurons showed especially strong stainin…	neurons|intestinal|intestine|ventral nerve cord|nervous system|head ganglia|tail ganglia|neurons|intestine|ventral cord motor neurons		Molecular_function:phosphoinositide phospholipase C activity|Molecular_function:calcium ion binding|Biological_process:lipid metabolism|Biological_process:signal transduction|Biological_process:intracellular signaling cascade|Molecular_function:phospholipase C activity|Biological_process:positive regulation of growth rate|Biological_process:embryonic development (sensu Metazoa)	KOG1265	Phospholipase C
C01F6.5	193736_at	C01F6.5		WBGene00000120		Affymetrix microarray probe	aly-1		ok1920						1	Molecular_function:nucleotide binding|Molecular_function:nucleic acid binding|Cellular_component:nucleosome|Molecular_function:DNA binding|Cellular_component:nucleus|Biological_process:nucleosome assembly	KOG0533	RRM motif-containing protein
T08A9.8	181156_at	T08A9.8		WBGene00004989		Affymetrix microarray probe	spp-4		cxTi9512|cxTi9569						8	Cellular_component:lysosome|Biological_process:sphingolipid metabolism	KOG1340	Prosaposin
F26H11.5	187188_s_at	F26H11.5		WBGene00001371		Affymetrix microarray probe	exl-1		tm1430|ok857			1	EXL-1::GFP localizes to lysosomal membranes in the intestine and to the Golgi apparatus in neurons and muscle.	muscle|neurons|intestine	19	Molecular_function:voltage-gated chloride channel activity|Biological_process:chloride transport|Cellular_component:membrane	KOG1422	Intracellular Cl- channel CLIC, contains GST domain
K10C9.1	180104_at	K10C9.1		WBGene00019623		Affymetrix microarray probe			ttTi343						3
F58B4.3	179206_at	F58B4.3		WBGene00010236		Affymetrix microarray probe			snp_F58B4[1]						6		InP_Cae_011338
B0564.6	193231_s_at	B0564.6a	B0564.6	WBGene00007206	B0564.6b	This probe maps to multiple genomic locations: B0564:33597..35012 B0564:39189..40604 Affymetrix microarray probe	B0564.6		n998|n1087|n1080|ttTi1420|uCE2-1649|snp_F28B12[1]|snp_F28B12[2]							Molecular_function:protein binding	KOG1947	Leucine rich repeat proteins, some proteins contain F-box
R03G5.5	190508_at	R03G5.5		WBGene00019846		Affymetrix microarray probe			tm2166						8	Molecular_function:glutathione peroxidase activity|Biological_process:response to oxidative stress	KOG1651	Glutathione peroxidase
Y55D5A.1	177033_at	Y55D5A.1a	Y55D5A.1	WBGene00021915	Y55D5A.1b	Affymetrix microarray probe	Y55D5A.1		tm2052			1	Expressed in ADF, ADL, AFD, ASE, ASG, ASH, ASI, ASJ, ASK, AWA, AWB, AWC, BAG, PHA, PHB, URX, intestine.			Biological_process:morphogenesis of an epithelium|Biological_process:locomotory behavior	InP_Cae_008818
B0393.5	193885_at	B0393.5		WBGene00007170		Affymetrix microarray probe			ok686|ttTi4830|tm758						14	Molecular_function:calcium ion binding|Biological_process:cell-matrix adhesion	KOG4291	Mucin/alpha-tectorin
C36E8.5	189134_s_at	C36E8.5		WBGene00006537		Affymetrix microarray probe	tbb-2	tbb-2 encodes a homolog of mammalian beta-tubulin (TUBB) that is expressed at high levels in the germline; TBB-2 is redundant for embryonic viability, due to its paralog TBB-1; however, unlike its paralog TBB-1 it is preferred for normal microtubule severing by the katanin complex MEI-1/MEI-2; TBB-2 is required together with TBB-1, TBA-1, and tba-2 to make spindle structures in embryos and TBB-2 …	or362|t1673|t1623|qt1|sb26|gk130|gk129			1	Ubiquitous staining until the 550-cell stage, decreasing with age. After 100-cell stage, could not detect if a minority of cells were unstained. Many unidentified cells stained in bean through pretzel stage.|TBB-2 was expressed throughout the female gonad, from the distal syncytial arm to maturing oocytes. TBB-2 expression was not germline and embryo specific, since the protein was also expressed…	neurons|gonad|head|tail|uterus|pharyngeal gland cells|Reproductive System|body wall muscle|developing vulva|vulva other|excretory cell|developing uterus|spermatheca uterine valve	20	Molecular_function:structural molecule activity|Biological_process:microtubule-based movement|Cellular_component:microtubule|Molecular_function:GTP binding|Cellular_component:cytoplasm|Molecular_function:GTPase activity|Biological_process:protein polymerization|Cellular_component:protein complex|Biological_process:embryonic development (sensu Metazoa)|Biological_process:larval development (sensu …	KOG1375	Beta tubulin
Y53G8AR.8	187155_at	Y53G8AR.8		WBGene00021815		Affymetrix microarray probe			tm2638								KOG3864	Uncharacterized conserved protein
K12B6.1	174327_at	K12B6.1		WBGene00019666		Affymetrix microarray probe	sago-1		tm1195|uCE5-1433|uCE5-1432|uCE5-1431			1	Larval Expression: intestine; seam cells; Nervous System; head neurons;	intestine|head neurons|nervous system|seam cells|Reproductive System|spermatheca|vulva other	8	Biological_process:embryonic development (sensu Metazoa)	KOG1041	Translation initiation factor 2C (eIF-2C) and related proteins
D2092.1	191864_s_at	D2092.1b	D2092.1	WBGene00017063	D2092.1a	Affymetrix microarray probe	D2092.1		snp_D2092[3]							Biological_process:embryonic development (sensu Metazoa)	KOG1030	Predicted Ca2+-dependent phospholipid-binding protein
Y47D3A.26	184203_at	Y47D3A.26		WBGene00004873		Affymetrix microarray probe	smc-3		ok1703|uCE3-1227							Molecular_function:ATP binding|Molecular_function:ATPase activity|Molecular_function:protein binding|Biological_process:chromosome organization and biogenesis|Cellular_component:chromosome|Biological_process:DNA metabolism|Biological_process:DNA repair|Biological_process:DNA recombination|Biological_process:chromosome organization and biogenesis (sensu Bacteria)|Biological_process:embryonic devel…	KOG0964	Structural maintenance of chromosome protein 3 (sister chromatid cohesion complex Cohesin, subunit SMC3)
F30A10.6	192772_at	F30A10.6		WBGene00009264		Affymetrix microarray probe			ok1602						7	Biological_process:positive regulation of growth rate|Biological_process:embryonic development (sensu Metazoa)|Biological_process:larval development (sensu Nematoda)|Biological_process:growth|Biological_process:positive regulation of body size	KOG1889	Putative phosphoinositide phosphatase
T10F2.3	173574_at	T10F2.3		WBGene00006736		Affymetrix microarray probe	ulp-1		ok1768|tm1174						2	Molecular_function:cysteine-type peptidase activity|Biological_process:proteolysis|Biological_process:physiological process|Biological_process:gametogenesis|Biological_process:post-embryonic body morphogenesis|Biological_process:positive regulation of growth rate	KOG0778	Protease, Ulp1 family
Y34B4A.2	177015_at	Y34B4A.2		WBGene00021319		Affymetrix microarray probe			cxTi10171|cxTi10393|snp_Y54G2[36]|snp_Y54G2[37]|snp_Y54G2[38]|uCE4-705|uCE4-704								KOG2896	UV radiation resistance associated protein
Y41E3.4	171864_x_at	Y41E3.4		WBGene00001336		Affymetrix microarray probe	ers-1	ers-1 encodes a glutaminyl (Q) tRNA synthetase that affects growth and embryonic and larval viability in large-scale RNAi screens; it is predicted to be mitochondrial.	uCE4-1411|uCE4-1412|uCE4-1413|uCE4-1409|uCE4-1410|uCE4-1408						5	Molecular_function:glutamine-tRNA ligase activity|Molecular_function:ATP binding|Biological_process:glutamyl-tRNA aminoacylation|Molecular_function:glutamate-tRNA ligase activity|Molecular_function:aminoacyl-tRNA ligase activity|Biological_process:tRNA aminoacylation for protein translation|Cellular_component:cytoplasm|Biological_process:positive regulation of growth rate|Biological_process:embry…	KOG1148	Glutaminyl-tRNA synthetase
Y77E11A.1	186626_s_at	Y77E11A.1		WBGene00022306		Affymetrix microarray probe			tm523							Molecular_function:hexokinase activity|Molecular_function:ATP binding|Biological_process:glycolysis	KOG1369	Hexokinase
ZK863.7	190655_at	ZK863.7		WBGene00004384		Affymetrix microarray probe	rnp-1		pk73|ok1549						2	Molecular_function:nucleotide binding|Molecular_function:nucleic acid binding|Molecular_function:zinc ion binding|Molecular_function:DNA binding|Molecular_function:ligand-dependent nuclear receptor activity|Cellular_component:nucleus|Biological_process:regulation of transcription, DNA-dependent|Biological_process:gametogenesis	KOG0109	RNA-binding protein LARK, contains RRM and retroviral-type Zn-finger domains
F57B9.10	184582_s_at	F57B9.10a	F57B9.10	WBGene00004462	F57B9.10b	Affymetrix microarray probe	rpn-6	rpn-6 is predicted to encode a non-ATPase subunit of the 19S regulatory complex of the proteasome that affects adult viability, larval viability, embryonic viability, fertility, and osmoregulation.	tm512|tm1371|uCE4-1435|uCE4-1438|uCE4-1434|uCE4-1437|uCE4-1433|uCE4-1436							Biological_process:embryonic development (sensu Metazoa)|Biological_process:larval development (sensu Nematoda)|Biological_process:physiological process|Biological_process:determination of adult life span|Biological_process:reproduction|Biological_process:osmoregulation	KOG1463	26S proteasome regulatory complex, subunit RPN6/PSMD11
T05F1.11	182068_at	T05F1.11		WBGene00011495		Affymetrix microarray probe		This gene encodes a protein containing an F-box, a motif predicted to mediate protein-protein interactions either with homologs of yeast Skp-1p or with other proteins.	cxTi7405						8	Molecular_function:electron carrier activity|Molecular_function:protein disulfide oxidoreductase activity|Biological_process:cell redox homeostasis|Biological_process:electron transport	KOG2501	Thioredoxin, nucleoredoxin and related proteins
M05B5.5	173461_at	M05B5.5	M05B5.5a	WBGene00001949		Affymetrix microarray probe	hlh-2	hlh-2 encodes a Class I basic helix-loop-helix (bHLH) transcription factor that is the C. elegans ortholog of the mammalian E and Drosophila Daughterless transcriptional activators; HLH-2 activity is required for cell fate specifications occuring during embryonic and larval development that affect such processes as gonadogenesis, male tail formation, and programmed cell death; HLH-2 has been show…	bx108|bx115|tm1768			1	lacZ expression: 1 construct in 3 independant lines shows onset of expression in comma stage embryos in a few presumptive neuronal precursors in the head. In later stage embryos expression is in the head, ventral half and tail of embryos. This expression co-localizes with areas of neurogenesis. Post-embryonic expression in occasional neurons in head, tail, or midsection.|CeE/DA can first be detec…	neurons|head neuronal precursors|neuronal precursors|head|neurons|tail|gonad|intestinal|ventral nerve cord|distal tip cells|seam cells|Rn cells		Molecular_function:transcription regulator activity|Biological_process:regulation of transcription|Cellular_component:nucleus|Molecular_function:transcription factor activity|Biological_process:regulation of transcription, DNA-dependent|Biological_process:embryonic development (sensu Metazoa)|Biological_process:locomotory behavior|Biological_process:hermaphrodite genitalia development|Biological_…	KOG3910	Helix loop helix transcription factor
C05D9.9	174077_at	C05D9.9a	C05D9.9	WBGene00015476	C05D9.9b	Affymetrix microarray probe	C05D9.9		k145|k156|k158|n3261|oz167|k149|tp2|bz187								KOG0748	Predicted membrane proteins, contain hemolysin III domain
T05C12.7	173381_at	T05C12.7		WBGene00000377		Affymetrix microarray probe	cct-1	eukaryotic cytosolic chaperonin; affects viability and fertility, and is expressed in various muscle and neuronal cells: near the pharynx, near the anal sphincter, in the ventral nerve cord and the nerve ring; occasionally the expression is visible in hypodermal cells and in some vulval cells.	pk58			1	Male and hermaphrodite. Staining detected at all stages (embryo, L1-L4 and adults). Strong expression detected in the head and near the pharynx where numerous muscle and neuronal cells are present. Tail expression prominent near the anal sphincter. Many cells from ventral nerve cord and nerve ring stained prominently. Occasionally beta-gal was visible in hypodermal cells and in some vulval cells …	muscle|neurons|tail|vulva|hypodermis|nerve ring|ventral nerve cord|tail|pharynx|intestine|rectal epithelium|head neurons|nervous system|body wall muscle		Molecular_function:ATP binding|Molecular_function:unfolded protein binding|Biological_process:protein folding|Molecular_function:protein binding|Biological_process:cellular protein metabolism|Cellular_component:extracellular region|Biological_process:pathogenesis|Biological_process:embryonic development (sensu Metazoa)|Biological_process:reproduction|Biological_process:positive regulation of grow…	KOG0360	Chaperonin complex component, TCP-1 alpha subunit (CCT1)
T01B11.7	172063_x_at	T01B11.7		WBGene00003837		Affymetrix microarray probe	oat-1	oat-1 encodes a transmembrane organic anion transporter; although loss of oat-1 activity via large-scale RNAi screens results in no obvious abnormalities, when expressed in mammalian cells OAT-1 can transport a variety of structurally diverse organic anions via an anion exchange mechanism that is functionally coupled to a sodium-coupled dicarboxylate transporter; by homology with mammalian OAT1 t…	e468|e610|e641|e929|n1324n1345|n2392|n2393|e382|e407|n1324|n1345|uCE3-1170|uCE3-1174|pkP3111|uCE3-1171|uCE3-1175|snp_T21C12[1]|uCE3-1172|uCE3-1173						1	Molecular_function:transporter activity|Biological_process:transport|Cellular_component:integral to membrane|Cellular_component:membrane|Molecular_function:sugar porter activity|Biological_process:carbohydrate transport|Molecular_function:drug transporter activity|Biological_process:drug transport|Biological_process:ion transport|Molecular_function:ion transporter activity	KOG0255	Synaptic vesicle transporter SVOP and related transporters (major facilitator superfamily)
K11E4.3	179138_at	K11E4.3		WBGene00010775		Affymetrix microarray probe		The K11E4.3 gene encodes one of five paraoxonase-like proteins; it is homologous to the human PARAOXONASE 1 gene (PON1, OMIM:168820), which in some allelic forms is associated with susceptibility to coronary artery disease.	ok1960						0	Molecular_function:arylesterase activity	TWOG0232	Unnamed protein
C15H11.4	189084_s_at	C15H11.4		WBGene00000985		Affymetrix microarray probe	dhs-22	dhs-22 encodes a short-chain dehydrogenase predicted to be mitochondrial.	CE5-217						2	Molecular_function:oxidoreductase activity|Biological_process:metabolism|Molecular_function:2,3-dihydro-2,3-dihydroxybenzoate dehydrogenase activity|Biological_process:enterobactin biosynthesis|Cellular_component:chloroplast|Biological_process:chlorophyll biosynthesis|Molecular_function:protochlorophyllide reductase activity|Biological_process:photosynthesis, dark reaction|Molecular_function:sepi…	KOG1208	Dehydrogenases with different specificities (related to short-chain alcohol dehydrogenases)
W04H10.3	175228_at	W04H10.3b	W04H10.3	WBGene00003599	W04H10.3a	Affymetrix microarray probe	nhl-3		tm2516|uCE2-544							Cellular_component:intracellular|Molecular_function:zinc ion binding
F12F6.6	174907_at	F12F6.6		WBGene00004755		Affymetrix microarray probe	sec-24.1	sec-24.1 encodes one of two C. elegans Sec24 homologs; in Saccharomyces cerevisiae, Sec24 is a member of the Sec24-Sec23 subunit of the COPII coat complex, assembly of which is essential for the first step of secretory protein transport from the endoplasmic reticulum (ER) to the Golgi; by homology with Sec24, SEC-24.1 is predicted to facilitate vesicle cargo selection, and likely contains multipl…	ok318			0	Larval Expression: intestine;	intestine	5	Molecular_function:phosphopantetheine binding|Molecular_function:protein binding|Biological_process:intracellular protein transport|Biological_process:ER to Golgi vesicle-mediated transport|Cellular_component:COPII vesicle coat|Molecular_function:zinc ion binding|Molecular_function:extracellular matrix structural constituent|Cellular_component:extracellular matrix (sensu Metazoa)|Biological_proce…	KOG1984	Vesicle coat complex COPII, subunit SFB3
F55A12.9	175052_at	F55A12.9	F55A12.9d	WBGene00004131	F55A12.9a|F55A12.9b|F55A12.9c	Affymetrix microarray probe	pqn-44	The protein product of this gene is predicted to contain a glutamine/asparagine (Q/N)-rich ('prion') domain, by the algorithm of Michelitsch and Weissman (as of the WS77 release of WormBase, i.e., in wormpep77).	cxTi7104|cxTi7841			1	Larval Expression: pharynx; seam cells; Nervous System; nerve ring; ventral nerve cord; head neurons; pharyngeal neurons; neurons along body; tail neurons;	pharynx|head neurons|tail neurons|nerve ring|ventral nerve cord|pharyngeal neurons|vulval muscle|nervous system|seam cells|Reproductive System|vulva other|neurons along body
C54D2.2	180169_at	C54D2.2		WBGene00016916		Affymetrix microarray probe			ttTi6958						6		InP_Cae_012094
170	173392_s_at
F38B2.4	189267_s_at	F38B2.4		WBGene00009531		Affymetrix microarray probe		F38B2.4 is orthologous to the human gene ADENYLATE KINASE 1 (AK1; OMIM:103000), which when mutated leads to hemolytic anemia.	ok1042|gk240|uCE1-542						16	Molecular_function:ATP binding|Molecular_function:nucleotide kinase activity|Biological_process:nucleobase, nucleoside, nucleotide and nucleic acid metabolism|Molecular_function:adenylate kinase activity|Biological_process:ATP metabolism|Cellular_component:cytoplasm|Molecular_function:shikimate kinase activity|Biological_process:amino acid biosynthesis|Molecular_function:GTPase activity|Molecular…	KOG3079	Uridylate kinase/adenylate kinase
Y105E8A.10	176959_at	Y105E8A.10a	Y105E8A.10	WBGene00013670	Y105E8A.10b|Y105E8A.10c	Affymetrix microarray probe	Y105E8A.10		ok1130|ok1157|cxTi10675|cxTi10725								InP_uni_000324
R04F11.4	192915_at	R04F11.4		WBGene00006668		Affymetrix microarray probe	twk-13	twk-13 encodes one of 44 C. elegans TWK (two-P domain K+) potassium channel subunits that contain two pore-forming domains and four transmembrane domains; as loss of TWK-13 function via RNA-mediated interference (RNAi) does not result in any abnormalities, the precise role of TWK-13 in C. elegans development and/or behavior is not yet known; however, TWK-13 likely functions redundantly with other…	snp_R04F11[4]						15	Molecular_function:potassium channel activity|Biological_process:potassium ion transport|Cellular_component:membrane	KOG1418	Tandem pore domain K+ channel
C53H9.1	172865_x_at	C53H9.1		WBGene00004441		Affymetrix microarray probe	rpl-27	rpl-27 encodes a large ribosomal subunit L27 protein.	tm686|ok454							Molecular_function:structural constituent of ribosome|Biological_process:protein biosynthesis|Cellular_component:intracellular|Cellular_component:ribosome|Biological_process:embryonic development (sensu Metazoa)|Biological_process:larval development (sensu Nematoda)|Biological_process:growth|Biological_process:reproduction	KOG3418	60S ribosomal protein L27
C36B7.6	173525_at	C36B7.6	C36B7.6	WBGene00016469		Affymetrix microarray probe			cxTi8007|uCE1-872						5		KOG2489	Transmembrane protein
C41D11.4	184305_at	C41D11.4		WBGene00016563		Affymetrix microarray probe			ttTi2529						5		InP_Cae_011132
B0336.7	183642_s_at	B0336.7b	B0336.7	WBGene00015147	B0336.7a	Affymetrix microarray probe	B0336.7		tm1642|uCE3-926|uCE3-925			1	Expression is seen in two components predominantly in young larvae, but also at other larval stages and in adults. The first component consists of diffuse expression throughout the intestine. The second component consists of intense expression in several neuronal cell bodies. Faint processes can be seen between the cell bodies and the buccal cavity indicating these cells to be amphid sensory neur…	neuronal|intestine		Molecular_function:nucleic acid binding
R10E11.2	193422_s_at	R10E11.2		WBGene00006911		Affymetrix microarray probe	vha-2	vha-2 and vha-3 encode an ortholog of subunit c of the membrane-bound (V0) domain of vacuolar proton-translocating ATPase (V-ATPase); the protein encoded by vha-2 and vha-3 (VHA-2/3) is identical; VHA-2/3 is a predicted V-ATPase transmembrane rotor component, whose polypeptide sequence is identical to that of VHA-3; VHA-1 and VHA-2/3 comprise a closely related family of subunit c co-orthologs, pr…	ok619			0	Highly expressed in the embryo and much lower during larval stages. The expression gradually increased again leading up to the adult stage. When in the dauer stage, an obligate stage of diapause, the transcript was present but at approximately 2-fold higher levels than the L2 or L3 stage as judged from quantitation of the blot scans.|GFP was strongly expressed in the H-shaped excretory cell. In a…	rectum	2	Molecular_function:hydrogen-transporting ATP synthase activity, rotational mechanism|Molecular_function:hydrogen-transporting ATPase activity, rotational mechanism|Biological_process:ATP synthesis coupled proton transport|Cellular_component:membrane|Cellular_component:proton-transporting two-sector ATPase complex|Cellular_component:integral to membrane|Biological_process:reproduction|Biological_p…	KOG0232	Vacuolar H+-ATPase V0 sector, subunits c/c'
C01C10.1	175730_at	C01C10.1		WBGene00000523		Affymetrix microarray probe	clc-2	clc-2 encodes a claudin homolog, closely similar to CLC-1, that is required for normal cohesion of apical junctions in epithelia; claudins are integral membrane proteins with four transmembrane sequences that are found in mammalian tight junctions (TJs), induce TJs when transgenically expressed in cells normally lacking them, and can mediate the specific conductance of of specific ions (e.g., mag…	ok1426			0	Expressed in all stages.|Expressed in all stages.|CLC-2-GFP was detected in hypodermal seam cells, which fuse to form a single elongated syncytium. However, in contrast to CLC-1-GFP, under the expression condition used in this study, GFP signals did not appear to be concentrated at the borders between the seam cell syncytium and surrounding hypodermal cells. When adult wild-type worms were whole-…	hypodermal|seam cells	2	Cellular_component:integral to membrane|Molecular_function:structural molecule activity|Cellular_component:tight junction	LSE0688	Unnamed protein
F28F8.5	179475_s_at	F28F8.5		WBGene00009223		Affymetrix microarray probe			uCE5-2149			0	Nuclear-localised expression is seen from late embryonic stages until adulthood in many, or all, cells of the intestine, somatic gonad, and hypodermis.	hypodermis|intestine|somatic gonad	2	Biological_process:morphogenesis of an epithelium|Biological_process:locomotory behavior|Biological_process:hermaphrodite genitalia development|Biological_process:positive regulation of growth rate|Biological_process:positive regulation of locomotion|Biological_process:gametogenesis|Biological_process:embryonic development (sensu Metazoa)	InP_Cae_011242
Y69A2AR.15	176199_at	Y69A2AR.15		WBGene00022086		Affymetrix microarray probe			ok1528							Molecular_function:rhodopsin-like receptor activity|Biological_process:G-protein coupled receptor protein signaling pathway|Cellular_component:integral to membrane
Y57A10C.6	173472_s_at	Y57A10C.6		WBGene00013284		Affymetrix microarray probe			ok693|uCE2-2100						24	Molecular_function:transferase activity, transferring groups other than amino-acyl groups|Biological_process:protocatechuate catabolism	KOG1406	Peroxisomal 3-ketoacyl-CoA-thiolase P-44/SCP2
F17C11.6	181393_at	F17C11.6		WBGene00008917	F17C11.13	Affymetrix microarray probe			CE5-248|uCE5-2724						3
R13H4.3	190987_at	R13H4.3		WBGene00011262		Affymetrix microarray probe			ttTi4358						16	Molecular_function:acid phosphatase activity	KOG3720	Lysosomal & prostatic acid phosphatases
Y110A7A.16	174798_at	Y110A7A.16		WBGene00022463		Affymetrix microarray probe		Y110A7A.16 is orthologous to the human gene INHIBITOR OF KAPPA LIGHT POLYPEPTIDE GENE ENHANCER IN B-CELLS, KINASE COMPLEX-ASSOCIATED PROTEIN (IKBKAP; OMIM:603722), which when mutated leads to disease.	tm2149								KOG1920	IkappaB kinase complex, IKAP component
F35G12.2	174427_s_at	F35G12.2		WBGene00009440		Affymetrix microarray probe			cxTi8007|uCE1-872						5	Molecular_function:oxidoreductase activity, acting on NADH or NADPH, NAD or NADP as acceptor|Biological_process:metabolism|Molecular_function:3-isopropylmalate dehydrogenase activity|Cellular_component:cytoplasm|Biological_process:leucine biosynthesis|Molecular_function:isocitrate dehydrogenase (NAD+) activity|Cellular_component:mitochondrion|Biological_process:tricarboxylic acid cycle|Molecular_…	KOG0784	Isocitrate dehydrogenase, gamma subunit
F49E8.1	184135_s_at	F49E8.1		WBGene00018635		Affymetrix microarray probe			uCE2-854|CE2-111|uCE2-853|uCE2-855|uCE2-856|uCE2-848|uCE2-851								KOG3789	Nitrogen permease regulator NLRG/NPR2
T01G9.3	189945_at	T01G9.3		WBGene00011345		Affymetrix microarray probe			id47						1	Molecular_function:protein binding	KOG0619	Leucine rich repeat
C51F7.1	179263_at	C51F7.1		WBGene00001493		Affymetrix microarray probe	frm-7		tm1051						1	Cellular_component:cytoskeleton	KOG4371	Membrane-associated protein tyrosine phosphatase PTP-BAS and related proteins, contain FERM domain
359	180171_s_at
T06A1.5	181791_at	T06A1.5		WBGene00020280		Affymetrix microarray probe			ttTi2481						21	Biological_process:positive regulation of body size|Biological_process:locomotory behavior	KOG4735	Extracellular protein with conserved cysteines
F15A8.5	173854_s_at	F15A8.5b	F15A8.5	WBGene00001052	F15A8.5d|F15A8.5c|F15A8.5a	Affymetrix microarray probe	dop-1		ev748|vs100|vs101|tm534|tm535|ok398|uCE6-860|uCE6-859|uCE6-861			1	A dop-1::gfp reporter gene fusion has a more restricted expression pattern in the nervous system in larval and adult animals. Within the head ganglia, dop-1prom1::gfp is consistently expressed only in the RIS interneuron class. Only weak and inconsistent expression can be observed in other unidentified head neurons. Consistent and strong expression can be observed in the excretory gland cells and…	sheath_cells|socket_cells|head neurons|head body wall muscle		Molecular_function:dopamine receptor activity|Biological_process:G-protein coupled receptor protein signaling pathway|Cellular_component:integral to membrane|Molecular_function:rhodopsin-like receptor activity|Molecular_function:neuropeptide Y receptor activity|Molecular_function:melanocortin receptor activity|Molecular_function:adrenoceptor activity	KOG3656	7 transmembrane receptor
R11G10.1	193518_s_at	R11G10.1a	R11G10.1	WBGene00000233	R11G10.1b	Affymetrix microarray probe	avr-15	avr-15 encodes, via alternative splicing, two glutamate-gated chloride channel subunit homologs; these proteins mediate fast inhibitory glutamatergic neuromuscular transmission, as well as ivermectin sensitivity, and are required for normal pharyngeal function.	nr395|ad1051|gk402|gk407			1	The transformed animals exhibited fluorescence in all of the muscles of the metacorpus (pm4) and the isthmus (pm5), precisely those muscles onto which M3 synapses. The GFP staining of pharyngeal muscle began shortly before hatching and persisted throughout adulthood. Strong staining was also seen in a few neurons of the head, including RMED, RMEV and the bilaterally symmetric RMGs. Weak staining …	m5|m4|pharyngeal muscle|head neurons|ventral nerve cord|dorsal nerve cord|pharynx		Molecular_function:GABA-A receptor activity|Molecular_function:extracellular ligand-gated ion channel activity|Biological_process:ion transport|Cellular_component:integral to membrane|Cellular_component:postsynaptic membrane|Molecular_function:neurotransmitter receptor activity|Cellular_component:membrane|Biological_process:transport	KOG3644	Ligand-gated ion channel
Y75B8A.24	171802_s_at	Y75B8A.24		WBGene00013557		Affymetrix microarray probe			snp_C09D4[2]							Molecular_function:structural molecule activity|Biological_process:microtubule-based movement|Cellular_component:microtubule|Molecular_function:phosphotransferase activity, alcohol group as acceptor|Molecular_function:inositol or phosphatidylinositol kinase activity|Molecular_function:phosphatidylinositol 3-kinase activity|Cellular_component:extracellular matrix (sensu Metazoa)|Biological_process…	KOG0902	Phosphatidylinositol 4-kinase
F47G4.2	191996_s_at	F47G4.2		WBGene00009823		Affymetrix microarray probe			ttTi2003						1		KOG3665	ZYG-1-like serine/threonine protein kinases
F18F11.1	186304_at	F18F11.1		WBGene00017574		Affymetrix microarray probe			tm1995			0	Larval Expression: intestine;|Larval Expression: intestine; hypodermis; unidentified cells in head;	intestine|head|hypodermis|intestine	24		TWOG0904	Unnamed protein
T02E1.2	178970_at	T02E1.2		WBGene00011375		Affymetrix microarray probe			snp_T02E1[1]						11
C18A11.7	188558_s_at	C18A11.7b	C18A11.7	WBGene00001000	C18A11.7a	Affymetrix microarray probe	dim-1		gk54|ra203|ra204|ra215|ra219|ra102|cxTi10018|uCE6-1075			0	Expressed throughout development from the 1.5-fold stage of embryogenesis and appears to be limited to bodywall muscles. Anti-GFP immunofluorescence was not observed in any of the other muscle types.
C15B12.7	174150_at	C15B12.7b	C15B12.7	WBGene00000393		Affymetrix microarray probe	cdf-1	a cation diffusion facilitator protein, affects vulva development, genetically interacts with let-60/ras signaling pathway; and is expressed in the vulval muscles, the intestinal cells, and in the vulval precursor cells.	n2527|ok192			0	GFP was highly expressed in the vulval muscles and the intestinal cells; the expression was most intense at the junctions between the pharynx and intestine and the intestine and the rectum. GFP was expressed moderately in the descendants of P5.p, P6.p, and P7.p. In addition, GFP was expressed in ectopic pseudovulvae. A significant GFP signal was not detected in other cells.	intestinal|rectum|P lineage|vulval muscle		Molecular_function:transporter activity|Molecular_function:binding|Biological_process:transport|Biological_process:cation transport|Molecular_function:cation transporter activity|Cellular_component:membrane	KOG1483	Zn2+ transporter ZNT1 and related Cd2+/Zn2+ transporters (cation diffusion facilitator superfamily)
C05D11.5	187649_at	C05D11.5		WBGene00015483		Affymetrix microarray probe			cxTi4412|cxTi8329|snp_C04A2[2]			0	Larval Expression: intestine; hypodermis;|Larval Expression: intestine; body wall muscle; hypodermis;	hypodermis|intestine|hypodermis|intestine|vulval muscle|Reproductive System|body wall muscle|gonad sheath cells	8		KOG4518	Hydroxypyruvate isomerase
Y39A1A.3	181514_s_at	Y39A1A.3		WBGene00012643		Affymetrix microarray probe			snp_Y49E10[1]						2		KOG4537	Zn-ribbon-containing protein implicated in mitosis
K07C5.4	191820_s_at	K07C5.4		WBGene00010627		Affymetrix microarray probe			cxTi1429						20	Cellular_component:nucleosome|Molecular_function:DNA binding|Cellular_component:nucleus|Biological_process:nucleosome assembly|Biological_process:positive regulation of growth rate|Biological_process:larval development (sensu Nematoda)|Biological_process:growth|Biological_process:reproduction|Biological_process:gametogenesis|Biological_process:embryonic development (sensu Metazoa)|Biological_proc…	KOG2573	Ribosome biogenesis protein - Nop56p/Sik1p
M04D8.3	188478_at	M04D8.3		WBGene00002106		Affymetrix microarray probe	ins-23	ins-23 encodes an insulin-like peptide of the insulin superfamily of proteins (OMIM:176730, 147440); INS-23 is one of 38 insulin-like peptides in C. elegans, and is expressed in amphid sensory neurons, labial neurons, the nerve ring, and ventral nerve cord neurons; as loss of INS-23 function via RNA-mediated interference does not results in any abnormalities, the precise role of INS-23 in C. eleg…	tm1875			1	Expressed in four-fold elongated embryo, L1-L4, adult. Expressed in the nerve ring: 2 symmetric pairs of neurons. Expressed in sensory neurons: amphid sensory neurons, labial neurons. Expressed in other neurons: ventral nerve cord.	nerve ring|ventral nerve cord|amphid sensory neurons|labial sensilla	15	Molecular_function:hormone activity|Biological_process:physiological process|Cellular_component:extracellular region	LSE1187	Unnamed protein
C25F9.5	178755_s_at	C25F9.5		WBGene00007725		Affymetrix microarray probe			snp_F36D1[4]						25	Molecular_function:DNA binding|Molecular_function:ATP binding	KOG1001	Helicase-like transcription factor HLTF/DNA helicase RAD5, DEAD-box superfamily
B0261.4	182758_at	B0261.4a	B0261.4	WBGene00015092	B0261.4b	Affymetrix microarray probe	B0261.4		CE5-211							Molecular_function:structural constituent of ribosome|Biological_process:protein biosynthesis|Cellular_component:mitochondrial ribosome|Biological_process:positive regulation of growth rate|Biological_process:embryonic development (sensu Metazoa)|Biological_process:post-embryonic body morphogenesis|Biological_process:determination of adult life span|Biological_process:reproduction|Biological_proc…
225	174513_at
F58D5.1	175331_at	F58D5.1	F58D5.1	WBGene00002000		Affymetrix microarray probe	hrp-2		ok1278|cxTi10115			3	HRP-2 is expressed in all cells of the early embryo commencing between the 28- and 64-cell stages, with staining of the large gut cell nuclei being particularly prominent by the 3-fold stage of development. This ubiquitous pattern of expression continues throughout larval development and into the adult worm. As transgenes are typically poorly expressed in the germline, the gonad was dissected fro…			Molecular_function:nucleotide binding|Molecular_function:nucleic acid binding|Molecular_function:RNA binding|Cellular_component:nucleus|Molecular_function:zinc ion binding|Biological_process:physiological process|Biological_process:reproduction|Biological_process:hermaphrodite genitalia development|Biological_process:embryonic development (sensu Metazoa)|Biological_process:oocyte construction	KOG0117	Heterogeneous nuclear ribonucleoprotein R (RRM superfamily)
VF13D12L.1	192666_s_at	VF13D12L.1		WBGene00012148		Affymetrix microarray probe			tm2466			0	Expressed in germline (faint).		1	Molecular_function:inositol-3-phosphate synthase activity|Biological_process:myo-inositol biosynthesis|Biological_process:phospholipid biosynthesis|Biological_process:locomotory behavior|Biological_process:positive regulation of growth rate|Biological_process:larval development (sensu Nematoda)|Biological_process:physiological process|Biological_process:embryonic development (sensu Metazoa)	KOG0693	Myo-inositol-1-phosphate synthase
C34F6.9	193551_s_at	C34F6.9		WBGene00007943		Affymetrix microarray probe			ttTi2290						1	Molecular_function:cysteine-type endopeptidase activity|Molecular_function:ubiquitin thiolesterase activity|Biological_process:ubiquitin-dependent protein catabolism	KOG1867	Ubiquitin-specific protease
F53F10.3	187611_s_at	F53F10.3		WBGene00018765		Affymetrix microarray probe			pkP1095						2		KOG1589	Uncharacterized conserved protein
C31H5.3	193424_at	C31H5.3		WBGene00000058		Affymetrix microarray probe	acr-19	acr-19 encodes a predicted member of the alpha subunit family of nicotinic acetylcholine receptors.	ad1674|ok967|ok968|snp_C31H5[2]						9	Molecular_function:neurotransmitter receptor activity|Biological_process:ion transport|Cellular_component:membrane|Molecular_function:extracellular ligand-gated ion channel activity|Biological_process:transport|Cellular_component:integral to membrane|Cellular_component:postsynaptic membrane|Molecular_function:nicotinic acetylcholine-activated cation-selective channel activity|Molecular_function:i…	KOG3646	Acetylcholine receptor
C36B1.7	191253_at	C36B1.7		WBGene00007974		Affymetrix microarray probe			id12|k146|k166|k209|k180						18	Molecular_function:dihydrofolate reductase activity|Molecular_function:NADP binding|Biological_process:glycine biosynthesis|Biological_process:nucleotide biosynthesis|Biological_process:embryonic development (sensu Metazoa)	KOG1324	Dihydrofolate reductase
207	174346_at
C29F5.4	181903_at	C29F5.4b	C29F5.4	WBGene00003403	C29F5.4a	Affymetrix microarray probe	mps-1		ok1376			1	Expressed with strong intensity in ADF, ASE, ASG, AWC. Expressed with detectable GFP fluorescence in ASH.|mps-1 expression was found in ASG, ASE, ADF, and ASH neurons, AWC, in ALM and PLM touch-sensing neurons, and in the vulva.	vulva		Biological_process:embryonic development (sensu Metazoa)
C36B1.8	174728_at	C36B1.8b	C36B1.8	WBGene00007975		Affymetrix microarray probe	C36B1.8		CE1-174|uCE1-990								InP_Cae_002858
ZK899.1	178393_at	ZK899.1		WBGene00014140		Affymetrix microarray probe			snp_F45E6[1]						8		InP_Cae_010566
Y43F8B.2	173326_s_at	Y43F8B.2b	Y43F8B.2	WBGene00012813	Y43F8B.2a	Affymetrix microarray probe	Y43F8B.2		snp_Y43F8B[2]								KOG3965	Uncharacterized conserved protein
F21D12.1	194090_s_at	F21D12.1e	F21D12.1	WBGene00003620	F21D12.1d|F21D12.1a|F21D12.1c|F21D12.1b	Affymetrix microarray probe	nhr-21		uCE2-1736|snp_F21D12[1]							Molecular_function:transcription factor activity|Molecular_function:zinc ion binding|Molecular_function:sequence-specific DNA binding|Biological_process:regulation of transcription, DNA-dependent|Cellular_component:nucleus|Molecular_function:steroid hormone receptor activity|Molecular_function:DNA binding|Molecular_function:ligand-dependent nuclear receptor activity
F16F9.2	173635_at	F16F9.2		WBGene00001068		Affymetrix microarray probe	dpy-6	dpy-6 encodes a novel, conserved protein; dpy-6 activity is required for normal body morphology.	e11|e1502|e14|e2762|f10|f11|f17|f18|sy518						14	Biological_process:positive regulation of body size	LSE3921	Unnamed protein
C56A3.5	178707_at	C56A3.5		WBGene00008344		Affymetrix microarray probe			cxTi9728						11		TWOG0561	Unnamed protein
B0213.2	172388_x_at	B0213.2		WBGene00003765		Affymetrix microarray probe	nlp-27	nlp-27 encodes a predicted neuropeptide with homology to C. elegans nlp-28 through nlp-31.	CE2-151|uCE2-1676			1	Expressed in ASI, 3 head neurons, spermathecae, hypoderm, intestine.	hypodermis|spermathecae|intestine|head neurons	8		LSE4106	Unnamed protein
Y50D7A.5	176772_s_at	Y50D7A.5		WBGene00021755		Affymetrix microarray probe			nr2033|nr2013|ttTi5516|snp_C07F11[2]								InP_Cae_010482
Y49F6B.6	184730_at	Y49F6B.6		WBGene00021718		Affymetrix microarray probe			cxTi3217|uCE4-892|snp_F28E10[1]
C32D5.7	187337_at	C32D5.7		WBGene00016315		Affymetrix microarray probe			ttTi4440						6		InP_Cae_003963
C02F5.1	174889_s_at	C02F5.1		WBGene00002231		Affymetrix microarray probe	knl-1	knl-1 encodes a novel acidic protein with a coiled-coil region at its C-terminus; KNL-1 is an essential kinetochore component that is required for proper spindle elongation and chromosome separation, and in the kinetochore assembly pathway, plays a key role in linking the initiation of kinetochore formation with the construction of a functional microtubule-binding interface; in the assembly pathw…	ok1851			5	|		5	Biological_process:embryonic development (sensu Metazoa)|Biological_process:hermaphrodite genitalia development|Biological_process:reproduction	InP_Cae_009261
K07F5.14	181255_s_at	K07F5.14		WBGene00010638		Affymetrix microarray probe			tm471						2	Biological_process:positive regulation of growth rate|Biological_process:embryonic development (sensu Metazoa)|Biological_process:reproduction|Biological_process:hermaphrodite genitalia development|Biological_process:gametogenesis	KOG4365	Uncharacterized conserved protein
R06F6.6	189665_at	R06F6.6		WBGene00011069		Affymetrix microarray probe			tm479|uCE2-1935			1	Expression is seen in a few neuronal cells around the pharynx of elongated embryos and young larvae. Expression is also seen in a few cells in early embryos.|Larval Expression: Nervous System; head neurons;	neuronal|head neurons|nervous system	13	Molecular_function:transcription factor activity|Molecular_function:sequence-specific DNA binding|Biological_process:regulation of transcription, DNA-dependent|Cellular_component:nucleus|Molecular_function:DNA binding|Biological_process:regulation of transcription	KOG0489	Transcription factor zerknullt and related HOX domain proteins
ZK75.3	188290_at	ZK75.3		WBGene00002086		Affymetrix microarray probe	ins-3	ins-3 encodes one of several insulin-related peptides; INS-3 is classified as a Type-beta insulin based on the predicted arrangement of disulfide bonds; gfp gene fusions with the promoter and enhancer regions indicate that INS-3 is expressed in some amphid sensory neurons.	tm1801			1	Expressed in: four-fold elongated embryo L1-L4, adult. Expressed in the nerve ring: 4-8 symmetric pairs of neurons. Expressed in sensory neurons: amphid sensory neurons, labial neurons. Expressed in other neurons: ventral nerve cord, neurons with lateral processes and/or cell bodies, dorsal nerve cord neurons, observed by dorsal andor circumferential processes.	nerve ring|ventral nerve cord|dorsal nerve cord|amphid sensory neurons|labial sensilla	8	Molecular_function:hormone activity|Biological_process:physiological process|Cellular_component:extracellular region	LSE0554	Insulin-like peptides
D1046.5	178713_at	D1046.5		WBGene00008366		Affymetrix microarray probe			uCE5-2021|uCE5-2022			1	Expressed in head neurons and tail cells.		15		KOG4536	Predicted membrane protein
T23F11.4	175477_at	T23F11.4		WBGene00011956		Affymetrix microarray probe			tm962						12	Molecular_function:nucleic acid binding|Molecular_function:zinc ion binding|Cellular_component:intracellular	InP_Cae_007916
C46E1.1	179283_at	C46E1.1		WBGene00008115		Affymetrix microarray probe			snp_F15D4[8]|pkP2116|snp_F15D4[6]						6		InP_Cae_010275
B0523.5	175718_s_at	B0523.5		WBGene00001443		Affymetrix microarray probe	fli-1	fli-1 encodes a homolog of Drosophila flightless-I; can interact with human Ha-Ras and human actin in vitro; mRNA levels are highest in embryos.	pk227|tm362|ttTi1198|snp_B0523[1]						5	Molecular_function:actin binding|Molecular_function:protein binding	KOG0444	Cytoskeletal regulator Flightless-I (contains leucine-rich and gelsolin repeats)
C29A12.4	189271_s_at	C29A12.4		WBGene00007799		Affymetrix microarray probe	nrx-1		tm1961|ds1|ok1649|uCE5-1841|snp_C29A12[1]						0	Molecular_function:calcium ion binding	KOG3514	Neurexin III-alpha
F29C4.2	182539_at	F29C4.2		WBGene00017926		Affymetrix microarray probe			tm1284						23	Biological_process:positive regulation of growth rate|Biological_process:embryonic development (sensu Metazoa)	LSE3992	Unnamed protein
M05B5.6	178539_at	M05B5.6		WBGene00010873		Affymetrix microarray probe			uCE5-1846						25		InP_Cae_003335
B0564.11	192873_s_at	B0564.11		WBGene00023421		Affymetrix microarray probe			tm507							Molecular_function:nucleic acid binding|Molecular_function:zinc ion binding|Cellular_component:intracellular|Molecular_function:protein binding
ZK563.4	181065_at	ZK563.4b	ZK563.4	WBGene00000524	ZK563.4a	Affymetrix microarray probe	clc-3	clc-3 encodes a claudin homolog that may regulate ion channels; CLC-3 is worm-specific, with a highly divergent sequence weakly similar to mammalian voltage-dependent calcium channel gamma subunits that are known or suspected to prevent epilepsy in vivo (e.g., stargazin; MGI:1316660); claudins are integral membrane proteins with four transmembrane sequences that are found in mammalian tight junct…	tm1175|ok1584
C34B4.1	192238_s_at	C34B4.1b	C34B4.1	WBGene00003143	C34B4.1a	Affymetrix microarray probe	max-1	max-1 encodes a novel, conserved PH/MyTH4/FERM domain-containing protein; max-1 activity is required cell-autonomously in motor neurons for UNC-6-mediated, dorsally directed axon guidance, proper axon extension and axon fasciculation in the nerve cords, and fully normal backward locomotion; genetic analyses indicate that max-1 likely acts downstream of unc-6 and unc-5, and in parallel to unc-40 a…	cy1|ju39|ju142|uCE5-2009			1	neurons	neurons		Cellular_component:cytoskeleton
F13B6.3	180766_at	F13B6.3		WBGene00017418		Affymetrix microarray probe			tm591						8		KOG3575	Hormone receptors
F40G9.2	183516_at	F40G9.2		WBGene00018240		Affymetrix microarray probe			ok1822			0	Larval Expression: intestine; Reproductive System; developing vulva; unidentified cells in body ;	intestine|Reproductive System|body wall muscle|developing vulva|body	2	Molecular_function:copper ion binding|Molecular_function:copper chaperone activity|Biological_process:copper ion transport|Cellular_component:mitochondrial intermembrane space	KOG3496	Cytochrome c oxidase assembly protein/Cu2+ chaperone COX17
Y38E10A.24	172660_s_at	Y38E10A.24		WBGene00012602		Affymetrix microarray probe			uCE6-933							Biological_process:positive regulation of growth rate|Biological_process:physiological process|Biological_process:osmoregulation|Biological_process:embryonic development (sensu Metazoa)	InP_Cae_012180
F14B8.4	180990_at	F14B8.4		WBGene00017446		Affymetrix microarray probe			vs92|vs98|cxTi8206						9		InP_Cae_011082
T12G3.5	179619_at	T12G3.5		WBGene00011740		Affymetrix microarray probe			ttTi497						18	Biological_process:positive regulation of growth rate|Biological_process:larval development (sensu Nematoda)|Biological_process:growth|Biological_process:embryonic development (sensu Metazoa)	KOG4045	Uncharacterized conserved protein
F54D8.4	190238_at	F54D8.4		WBGene00000279		Affymetrix microarray probe	cah-1	cah-1 encodes a member of the carbonic anhydrase family.	gk523|uCE5-541|uCE5-538|uCE5-531|uCE5-526|uCE5-529|uCE5-535|uCE5-522|uCE5-539|uCE5-519|uCE5-527|uCE5-523|uCE5-520|uCE5-536|uCE5-540|uCE5-530|uCE5-533|uCE5-528|uCE5-521|uCE5-537|uCE5-534						3	Molecular_function:carbonate dehydratase activity|Molecular_function:zinc ion binding|Biological_process:one-carbon compound metabolism	KOG0382	Carbonic anhydrase
R07B7.9	188874_s_at	R07B7.9		WBGene00011093		Affymetrix microarray probe			pkP574						8	Molecular_function:hydrolase activity, acting on ester bonds|Biological_process:lipid metabolism	KOG3670	Phospholipase
Y47G7B.2	173787_at	Y47G7B.2		WBGene00021654		Affymetrix microarray probe			ok1174						11		LSE1184	Unnamed protein
M03C11.8	174682_at	M03C11.8		WBGene00010845		Affymetrix microarray probe			gk39|gk115|tm925|ttTi400						5	Molecular_function:nucleic acid binding|Molecular_function:ATP binding|Molecular_function:ATP-dependent helicase activity|Molecular_function:calcium ion binding|Molecular_function:helicase activity|Molecular_function:DNA binding|Biological_process:embryonic development (sensu Metazoa)	KOG0389	SNF2 family DNA-dependent ATPase
Y55F3BR.1	188506_s_at	Y55F3BR.1		WBGene00021938		Affymetrix microarray probe			cxTi9046|snp_Y55F3BR[7]|snp_C44C8[1]|snp_Y55F3BR[9]|snp_Y55F3BR[11]|snp_Y55F3BR[12]|pkP4065|snp_Y55F3BR[10]							Molecular_function:nucleic acid binding|Molecular_function:ATP binding|Molecular_function:ATP-dependent helicase activity|Molecular_function:helicase activity|Biological_process:positive regulation of growth rate|Biological_process:gametogenesis|Biological_process:locomotory behavior	KOG0349	Putative DEAD-box RNA helicase DDX1
M176.3	177357_at	M176.3		WBGene00010942		Affymetrix microarray probe			tm2336						20	Biological_process:embryonic development (sensu Metazoa)	KOG4083	Head-elevated expression protein
F54F3.1	190588_s_at	F54F3.1		WBGene00003738		Affymetrix microarray probe	nid-1		cg118|cg119|ur41|ttTi8616			1	Larvae stained with anti-nidogen antiserum show that nidogen is localized to body wall basement membranes. Intense staining is associated with the basement membrane of the body wall muscle.|Expression is first detected in late gastrulation by the cephalic, inner labial, and outer labial cells. As the embryo elongates and morphogenesis begins, expression in body wall muscle cells is detected by in…	intestinal|ventral nerve cord|distal tip cells|vulva|pharynx|gonad|spermathecae|uterus|intestinal|somatic gonad|nerve ring|distal tip cells	1	Molecular_function:calcium ion binding|Biological_process:bioluminescence|Biological_process:protein-chromophore linkage|Cellular_component:membrane|Biological_process:cell-matrix adhesion|Biological_process:G-protein coupled receptor protein signaling pathway|Biological_process:blood coagulation|Molecular_function:thrombin receptor activity|Cellular_component:integral to membrane	KOG4291	Mucin/alpha-tectorin
W04B5.3	173153_s_at	W04B5.3b	W04B5.3	WBGene00021020	W04B5.3c|W04B5.3a	Affymetrix microarray probe	W04B5.3		uCE3-755|uCE3-756|snp_W04B5[1]|uCE3-753|uCE3-754|uCE3-752							Molecular_function:sugar binding|Molecular_function:DNA binding|Molecular_function:transcription factor activity|Cellular_component:nucleus|Biological_process:development|Molecular_function:GTPase activator activity|Cellular_component:membrane
Y22F5A.4	182989_at	Y22F5A.4		WBGene00003090		Affymetrix microarray probe	lys-1		snp_W03B1[1]			1	Expressed in intestine|In uninfected transgenic worms, the lys-1 promoter drove expression of a lys-1::GFP fusion construct in the intestinal cells and in the six IL1 and six IL2 neurons as well as in a few unidentified neurons in the head ganglia.	intestine|intestinal|IL2 neurons|IL1 neurons|head ganglia	19		LSE0574	N-acetylmuraminidase/lysozyme
K01C8.10	192169_s_at	K01C8.10		WBGene00000379		Affymetrix microarray probe	cct-4	cct-4 encodes a putative T complex chaperonin that affects fertility and body morphology and intergrity; expressed in touch receptor neurons.	tm1032|tm1187|ok662|ttTi7176|tm2753|uCE6-1654|uCE6-1653			1	Larval Expression: pharynx; pharyngeal gland cells; intestine; renal gland cells; Nervous System; head neurons; unidentified cells in tail ;	head|tail|pharynx|intestine|head neurons|nervous system|pharyngeal gland cells|rectal gland cells	20	Molecular_function:ATP binding|Molecular_function:unfolded protein binding|Biological_process:protein folding|Molecular_function:protein binding|Biological_process:cellular protein metabolism|Biological_process:embryonic development (sensu Metazoa)|Biological_process:reproduction|Biological_process:morphogenesis of an epithelium|Biological_process:post-embryonic body morphogenesis|Biological_proc…	KOG0358	Chaperonin complex component, TCP-1 delta subunit (CCT4)
R10H10.1	192872_at	R10H10.1		WBGene00003064		Affymetrix microarray probe	lpd-8	lpd-8 encodes a homolog of human and mouse HIRA-interacting protein-5; LPD-8 has C-terminal similarity to a domain of NifU observed in thioredoxin-like proteins and domains (COG0694), and is predicted to be mitochondrial on phylogenetic grounds.	tm507						2	Biological_process:embryonic development (sensu Metazoa)|Biological_process:larval development (sensu Nematoda)|Biological_process:growth|Biological_process:physiological process|Biological_process:lipid metabolism|Biological_process:positive regulation of growth rate	KOG2358	NifU-like domain-containing proteins
C41G7.3	178554_s_at	C41G7.3		WBGene00008061		Affymetrix microarray probe			ok1521|uCE1-1030						7	Molecular_function:nucleic acid binding|Cellular_component:integral to membrane|Biological_process:chromosome segregation	KOG3797	Peripheral-type benzodiazepine receptor and related proteins
F10G7.5	180084_s_at	F10G7.5b	F10G7.5	WBGene00017369	F10G7.5a	Affymetrix microarray probe	F10G7.5		uCE2-1584							Molecular_function:transporter activity|Biological_process:transport|Cellular_component:integral to membrane|Molecular_function:inorganic anion transporter activity|Biological_process:inorganic anion transport|Molecular_function:monocarboxylate porter activity|Biological_process:organic anion transport|Biological_process:positive regulation of growth rate
T05G5.5	193159_s_at	T05G5.5		WBGene00011500		Affymetrix microarray probe			ok964|snp_F53C11[2]							Molecular_function:ATP binding|Molecular_function:uridine kinase activity	KOG3220	Similar to bacterial dephospho-CoA kinase
128	172789_x_at
E01A2.2	173364_s_at	E01A2.2a	E01A2.2	WBGene00017085	E01A2.2b	Affymetrix microarray probe	E01A2.2		pkP1109							Molecular_function:nucleotide binding|Biological_process:oviposition	KOG2295	C2H2 Zn-finger protein
ZC376.1	189376_s_at	ZC376.1		WBGene00013873		Affymetrix microarray probe			ttTi3122|tm1793|uCE5-2062|uCE5-2063						10		KOG1516	Carboxylesterase and related proteins
Y53C12B.1	193052_at	Y53C12B.1		WBGene00013143		Affymetrix microarray probe			tm2353			1	Larval Expression: pharynx; stomato-intestinal muscle; anal depressor muscle; rectal epithelium; Reproductive System; developing vulva; body wall muscle; hypodermis; seam cells; excretory cell; Nervous System; nerve ring; unidentified cells in body ;unidentified cells in tail ;	tail|pharynx|hypodermis|rectal epithelium|nerve ring|nervous system|seam cells|Reproductive System|body wall muscle|developing vulva|anal depressor muscle|stomato-intestinal muscle|excretory cell|body	5	Biological_process:positive regulation of growth rate|Biological_process:embryonic development (sensu Metazoa)|Biological_process:gametogenesis	KOG0319	WD40-repeat-containing subunit of the 18S rRNA processing complex
B0495.10	187622_s_at	B0495.10a	B0495.10	WBGene00007044	B0495.10b|B0495.10c	Affymetrix microarray probe	tag-178		tm716|gk282|ok1091			1	Expression is seen in the nuclei of eight neurons in the adult, two pairs in the head and two pairs in the tail. However, not each member of each pair is seen in every expressing worm. The identity of these neurons is uncertain. The head neurons may be ADLL/R or ASKL/R and IL1DL/R or IL1L/R. The tail neurons may be PVQL/R or PVCL/R and PVNR/L. This gene is similar to human copine I, a calcium-dep…	neuronal			KOG1327	Copine
T21B10.6	189076_at	T21B10.6		WBGene00011888		Affymetrix microarray probe			cxTi10135|cxTi7408|tm1711						0		TWOG0200	Cuticulin precursor
T19D12.4	186383_at	T19D12.4a	T19D12.4	WBGene00020579	T19D12.4b|T19D12.5	Affymetrix microarray probe	T19D12.4		snp_F54H5[1]							Molecular_function:extracellular matrix structural constituent|Molecular_function:collagen binding|Cellular_component:extracellular matrix (sensu Metazoa)|Biological_process:extracellular matrix organization and biogenesis|Biological_process:physiological defense response	InP_Cae_001335
T20G5.7	172218_x_at	T20G5.7		WBGene00011869		Affymetrix microarray probe	dod-6		ttTi2804						6	Biological_process:determination of adult life span	LSE0503	Secreted surface protein
Y62E10A.11	187471_at	Y62E10A.11		WBGene00014938		Affymetrix microarray probe			tm2084							Molecular_function:guanyl-nucleotide exchange factor activity|Biological_process:small GTPase mediated signal transduction|Biological_process:embryonic development (sensu Metazoa)|Biological_process:reproduction|Biological_process:positive regulation of growth rate|Biological_process:hermaphrodite genitalia development|Biological_process:gametogenesis|Biological_process:locomotory behavior
F29F11.6	192851_s_at	F29F11.6		WBGene00001747		Affymetrix microarray probe	gsp-1		tm1732|tm1933|pkP2125			1	|Larval Expression: pharynx; intestine; anal sphincter; Reproductive System; developing vulva; uterine-seam cell; developing spermatheca; body wall muscle; hypodermis; excretory cell; Nervous System; nerve ring; head neurons; tail neurons;	pharynx|hypodermis|intestine|head neurons|tail neurons|nerve ring|vulval muscle|nervous system|Reproductive System|body wall muscle|developing spermatheca|developing vulva|spermatheca|excretory cell|anal sphincter|uterine-seam cell	5	Molecular_function:hydrolase activity|Molecular_function:bis(5'-nucleosyl)-tetraphosphatase (symmetrical) activity|Molecular_function:phosphoprotein phosphatase activity|Cellular_component:nucleus|Cellular_component:cytoplasm|Biological_process:protein amino acid dephosphorylation|Molecular_function:iron ion binding|Molecular_function:calcium ion binding|Molecular_function:manganese ion binding|B…	KOG0374	Serine/threonine specific protein phosphatase PP1, catalytic subunit
ZK524.4	190630_at	ZK524.4		WBGene00013994		Affymetrix microarray probe			ok2011						5	Molecular_function:protein kinase activity|Molecular_function:ATP binding|Biological_process:protein amino acid phosphorylation|Molecular_function:protein serine/threonine kinase activity|Molecular_function:protein-tyrosine kinase activity|Molecular_function:magnesium ion binding	KOG4717	Serine/threonine protein kinase
M01E11.1	184493_at	M01E11.1		WBGene00019710		Affymetrix microarray probe			cxTi5909						2	Molecular_function:protein-S-isoprenylcysteine O-methyltransferase activity|Biological_process:C-terminal protein amino acid methylation|Cellular_component:integral to membrane	KOG2628	Farnesyl cysteine-carboxyl methyltransferase
ZK520.4	175606_at	ZK520.4a	ZK520.4	WBGene00000837	ZK520.4d	Affymetrix microarray probe	cul-2	cul-2 encodes a member of the cullin family that affects embryonic viability and is required for cytokinesis and mitotic chromosome segregation; expressed embryonically in diverse cell types throughout larval development and in the adult germ line.	t1664|t1644|ek1|cxTi7928|uCE3-1423			1	mRNA are present at their highest levels in embryos and at lower levels in larvae and adults.|In adults, the major site of cul-2 mRNA expression is the germ line. cul-2 mRNA is provided to embryos as maternal product, and during embryogenesis the levels of cul-2 mRNA decrease. During larval development, cul-2 mRNA is found in proliferating tissues, with the highest level in the intestine, which e…	intestine|nerve ring|germ-line cells|vulva|intestinal|P lineage|somatic gonad|germ-line cells|seam cells		Biological_process:cell cycle|Biological_process:embryonic development (sensu Metazoa)	KOG2284	E3 ubiquitin ligase, Cullin 2 component
F38H4.3	179344_at	F38H4.3		WBGene00009547		Affymetrix microarray probe			uCE6-1370						1		InP_Cae_006174
F26A1.1	174585_at	F26A1.1		WBGene00017801		Affymetrix microarray probe			uCE4-1119			0	Larval Expression: intestine;	intestine	7		InP_Cae_010306
B0464.2	188900_at	B0464.2		WBGene00007184		Affymetrix microarray probe			ok1429|ok1430						5	Molecular_function:binding|Biological_process:embryonic development (sensu Metazoa)|Biological_process:larval development (sensu Nematoda)|Biological_process:growth	KOG2002	TPR-containing nuclear phosphoprotein that regulates K(+) uptake
K12F2.1	191856_s_at	K12F2.1		WBGene00003515		Affymetrix microarray probe	myo-3	myo-3 encodes MHC A, the minor isoform of MHC (myosin heavy chain) that is essential for thick filament formation, and for viability, movement, and embryonic elongation; expressed in body muscle, the somatic sheath cell covering the hermaphrodite gonad, and also expressed in enteric muscle, vulval muscles of the hermaphrodite and the diagonal muscles of the male tail.	e1390|e1405|e1407|m139|m141|m148|m157|m207|m291|m292|m293|s196|st90|st92|st378|st563|st565|st386|cxTi3316			0	Antibody staining is detected in the anal depressor, anal sphincter and intestinal muscles and in the contractile sheath in proximal region of the somatic gonad. Staining is also observed in the vulval muscle cells and neighbouring body wall muscle cells. In addition, staining is observed in the adult male sex muscles along the lateral and ventral surfaces.|7.5 kb single band present in mixed sta…	intestinal|male sex-specific muscle|vulval muscle	1	Molecular_function:motor activity|Molecular_function:ATP binding|Cellular_component:myosin complex|Biological_process:embryonic development (sensu Metazoa)|Biological_process:positive regulation of locomotion|Biological_process:gametogenesis|Biological_process:larval development (sensu Nematoda)|Biological_process:growth|Biological_process:post-embryonic body morphogenesis|Biological_process:loco…	KOG0161	Myosin class II heavy chain
K01A2.2	183652_at	K01A2.2a	K01A2.2	WBGene00001391	K01A2.2b	Affymetrix microarray probe	far-7		tm651|ok641|pkP3100|snp_F28F5[2]			0	Strong expression (>1.0X of control ama-1 expression): adult male.				LSE0706	Unnamed protein
C27H6.1	193062_s_at	C27H6.1		WBGene00000167		Affymetrix microarray probe	apt-10	apt-10 encodes the C. elegans ortholog of the mammalian Stonins and Drosophila Stoned B, membrane-associated proteins that contain three distinct domains: a proline-rich domain, a stonin homology domain, and a domain paralogous to the mu-adaptin subunits of adaptor protein complexes 1-3; by homology, APT-10 is predicted to regulate the activity of the heteromeric AP-1 and AP-2 clathrin adaptor pr…	tm1368|tm1456|ttTi5204|uCE1-1514			1	Larval Expression: Nervous System; nerve ring; ventral nerve cord;	nerve ring|ventral nerve cord|nervous system	1	Biological_process:intracellular protein transport|Cellular_component:clathrin vesicle coat|Biological_process:endocytosis|Biological_process:embryonic development (sensu Metazoa)	KOG2677	Stoned B synaptic vesicle biogenesis protein
F46C8.3	183535_at	F46C8.3		WBGene00018485		Affymetrix microarray probe			ttTi5860								InP_Cae_009051
F35B12.4	191198_at	F35B12.4		WBGene00009384		Affymetrix microarray probe			uCE6-1492						1	Molecular_function:serine-type endopeptidase inhibitor activity|Cellular_component:extracellular region|Biological_process:blood coagulation|Molecular_function:protease inhibitor activity	KOG4295	Serine proteinase inhibitor (KU family)
F43G6.4	174361_at	F43G6.4		WBGene00009657		Affymetrix microarray probe			cxTi9181|cxTi7015|uCE2-2041|uCE2-2040|uCE2-2039|snp_F43G6[1]						8
Y61A9LA.11	177228_at	Y61A9LA.11		WBGene00022022		Affymetrix microarray probe			bt2|ok1582|snp_Y73B6BL[1]								KOG1951	GTP-binding protein AARP2 involved in 40S ribosome biogenesis
Y62E10A.2	185705_at	Y62E10A.2		WBGene00013373		Affymetrix microarray probe			pk1358							Molecular_function:nucleic acid binding|Biological_process:positive regulation of growth rate|Biological_process:larval development (sensu Nematoda)|Biological_process:growth	TWOG0821	Unnamed protein
C26B9.1	174301_at	C26B9.1a	C26B9.1	WBGene00016131		Affymetrix microarray probe	C26B9.1		ar209|by109|by110|by135|by136|by137|by108								TWOG0808	Unnamed protein
F37A8.4	188068_at	F37A8.4		WBGene00003748		Affymetrix microarray probe	nlp-10	nlp-10 encodes four predicted neuropeptide-like proteins; nlp-10 is part of a GGxY neuropeptide family that has members in several other nematode species; nlp-10 is expressed in a variety of neurons, including ASK, ADL, CAN, two lateral neurons, two anterior pharyngeal neurons, one tail neuron, and one male tail neuron; as loss of nlp-10 activity via large-scale RNAi screens does not result in an…	uCE2-1919			1	Reporter construct is expressed primarily or exclusively in neurons or "endocrine/secretory" cells. GFP expression in non-neuronal tissues include the gut (frequently), specific somatic gonad cells, and in pharyngeal or vulval muscles (rarely). No expression is detected in hypodermal, body wall muscle or germ tissues. nlp-10 is expressed at head neurons.|Expressed in ASK, ADL, CAN, 2 lateral neur…	head neurons|tail neurons|pharyngeal neurons|lateral ganglia|male nervous system	6		InP_Cae_011867
F28H6.1	175809_at	F28H6.1	F28H6.1a	WBGene00000103	F28H6.1b	Affymetrix microarray probe	akt-2	akt-2 encodes a homolog of the serine/threonine kinase Akt/PKB, AKT-2, that is required for progression through the dauer stage of development and for the negative regulation of adult lifespan; inactivation of akt-2 causes animals to arrest constitutively at the dauer stage, while having an increased life span; widely expressed, AKT-2 is activated by the phospholipid products of phosphoinositide …	ok393|tm812|tm1075			1	AKT-2/GFP full-length protein fusion gene is expressed at the same times as AKT-1/GFP and in the same tissues that express AKT-1/GFP although AKT-2/GFP seems to be less abundant.|Expressed in pharynx/intestine.	muscle|hypodermis|spermathecae|intestine|P lineage|pharyngeal muscle|head neurons|motor neurons|tail neurons|ventral nerve cord|dorsal nerve cord|pharyngeal neurons|rectal gland		Molecular_function:protein kinase activity|Molecular_function:ATP binding|Biological_process:protein amino acid phosphorylation|Molecular_function:protein serine/threonine kinase activity|Molecular_function:protein-tyrosine kinase activity|Molecular_function:atypical protein kinase C activity|Molecular_function:zinc ion binding|Biological_process:dauer larval development	KOG0690	Serine/threonine protein kinase
T23B12.1	185082_at	T23B12.1		WBGene00020716		Affymetrix microarray probe			tm1259						2	Molecular_function:zinc ion binding|Molecular_function:protein binding|Biological_process:regulation of transcription, DNA-dependent	KOG4323	Polycomb-like PHD Zn-finger protein
ZK154.1	182966_at	ZK154.1		WBGene00022665		Affymetrix microarray probe			tm1627|tm1860|snp_R09A1[2]|snp_R09A1[4]|snp_R09A1[1]|snp_R09A1[3]						14		InP_Cae_008243
425	185658_at
F49E8.6	182105_s_at	F49E8.6		WBGene00018637		Affymetrix microarray probe			uCE4-994						1		InP_Cae_010396
C15H9.6	189828_s_at	C15H9.6		WBGene00002007		Affymetrix microarray probe	hsp-3	hsp-3 encodes a heat shock response 70 (hsp70) protein orthologous to human glucose regulated protein 78 (grp78/BiP, OMIM:138120); HSP-3 likely functions as a molecular chaperone, and is expressed constitutively (expression is not heat inducible) throughout development with greatest abundance during the L1 larval stage; HSP-3 contains a long hydrophobic amino terminus and a carboxyl terminal KDEL…	tm832|ok1083			1	Broadly expressed in soma/germline?|Larval Expression: pharyngeal gland cells; intestine; stomato-intestinal muscle; Nervous System; head neurons; tail neurons; unidentified cells in tail ;	tail|intestine|coelomocytes|head neurons|tail neurons|nervous system|pharyngeal gland cells|stomato-intestinal muscle		Cellular_component:endoplasmic reticulum|Molecular_function:ATP binding|Biological_process:cell morphogenesis|Biological_process:iron-sulfur cluster assembly|Molecular_function:ATPase activity|Molecular_function:unfolded protein binding|Biological_process:protein folding|Biological_process:larval development (sensu Nematoda)|Biological_process:growth|Biological_process:positive regulation of body…	KOG0100	Molecular chaperones GRP78/BiP/KAR2, HSP70 superfamily
F02A9.1	187224_at	F02A9.1		WBGene00008513		Affymetrix microarray probe			ok850						3		LSE0839	Unnamed protein
K04D7.4	191613_s_at	K04D7.4		WBGene00010558		Affymetrix microarray probe			ttTi3165						1	Molecular_function:protein tyrosine phosphatase activity|Molecular_function:phosphoprotein phosphatase activity|Biological_process:protein amino acid dephosphorylation|Molecular_function:cytoskeletal protein binding
T05E11.3	191965_at	T05E11.3		WBGene00011480		Affymetrix microarray probe			uCE4-1136			0	Expressed in pharynx.|Larval Expression: pharynx; intestine; unidentified cells in head;	pharynx|head|pharynx|intestine		Molecular_function:ATP binding|Molecular_function:unfolded protein binding|Biological_process:protein folding|Biological_process:positive regulation of growth rate|Biological_process:larval development (sensu Nematoda)|Biological_process:growth|Biological_process:locomotory behavior|Biological_process:embryonic development (sensu Metazoa)|Biological_process:physiological process|Biological_proces…	KOG0020	Endoplasmic reticulum glucose-regulated protein (GRP94/endoplasmin), HSP90 family
F13D11.4	193849_at	F13D11.4		WBGene00017429		Affymetrix microarray probe			ok1813						14	Molecular_function:catalytic activity|Molecular_function:coenzyme binding|Biological_process:cellular metabolism|Molecular_function:3-beta-hydroxy-delta5-steroid dehydrogenase activity|Biological_process:steroid biosynthesis|Molecular_function:UDP-glucose 4-epimerase activity|Biological_process:galactose metabolism|Molecular_function:L-aminoadipate-semialdehyde dehydrogenase activity	KOG1502	Flavonol reductase/cinnamoyl-CoA reductase
W05H9.2	194262_x_at	W05H9.2		WBGene00021049		Affymetrix microarray probe			ttTi6668|snp_Y53G8B[4]|snp_Y53G8B[2]|snp_Y53G8B[3]|snp_Y53G8B[5]|snp_Y53G8B[1]						2		InP_Cae_010277
T22G5.5	174295_at	T22G5.5	T22G5.5	WBGene00011932		Affymetrix microarray probe	sptl-3		ok1927						5	Molecular_function:transferase activity, transferring nitrogenous groups|Biological_process:biosynthesis|Molecular_function:transferase activity|Biological_process:metabolism|Molecular_function:8-amino-7-oxononanoate synthase activity|Biological_process:biotin biosynthesis|Molecular_function:5-aminolevulinate synthase activity|Biological_process:heme biosynthesis|Molecular_function:glycine C-acet…	KOG1357	Serine palmitoyltransferase
F28C6.7	193251_s_at	F28C6.7c	F28C6.7	WBGene00004440	F28C6.7b|F28C6.7a	Affymetrix microarray probe	rpl-26	rpl-26 encodes a large ribosomal subunit L26 protein; by homology, RPL-26 is predicted to function in protein biosynthesis; in C. elegans, RPL-26 activity is required for embryonic and germline development and normal rates of postembryonic growth.	ky139|ks10|ks15|ks31|p671|p691|p694|ot25							Molecular_function:structural constituent of ribosome|Biological_process:protein biosynthesis|Cellular_component:large ribosomal subunit|Cellular_component:intracellular|Cellular_component:ribosome|Biological_process:positive regulation of growth rate|Biological_process:embryonic development (sensu Metazoa)|Biological_process:gametogenesis|Biological_process:larval development (sensu Nematoda)|Bi…
C54D10.5	182336_at	C54D10.5		WBGene00008300		Affymetrix microarray probe			uCE5-1972						6	Molecular_function:rhodopsin-like receptor activity|Biological_process:G-protein coupled receptor protein signaling pathway|Cellular_component:integral to membrane	LSE0531	7-transmembrane receptor
T19E10.1	194190_x_at	T19E10.1b	T19E10.1	WBGene00002297		Affymetrix microarray probe	ect-2		zh8|gk44|e1778|ku427|e1771							Cellular_component:intracellular|Molecular_function:Rho guanyl-nucleotide exchange factor activity|Biological_process:regulation of Rho protein signal transduction|Biological_process:morphogenesis of an epithelium|Biological_process:embryonic development (sensu Metazoa)|Biological_process:positive regulation of locomotion|Biological_process:reproduction|Biological_process:hermaphrodite genitalia …	KOG3524	Predicted guanine nucleotide exchange factor (PEBBLE)
C55B7.8	191189_at	C55B7.8		WBGene00000937		Affymetrix microarray probe	dbr-1	dbr-1 encodes a homolog of the RNA lariat-debranching enzyme; DBR-1 is predicted to function in RNA processing by hydrolyzing the 2'-5' phosphodiester bond at the branchpoint of excised lariat intron RNA, thus converting the introns into linear molecules that can subsequently be degraded by exonucleases; in C. elegans, DBR-1 activity is required for embryonic and germline development, as well as …	ttTi5395|uCE5-1511						2	Molecular_function:hydrolase activity, acting on ester bonds|Biological_process:mRNA processing|Molecular_function:hydrolase activity|Molecular_function:structural constituent of ribosome|Biological_process:protein biosynthesis|Cellular_component:intracellular|Cellular_component:ribosome|Biological_process:positive regulation of growth rate|Biological_process:embryonic development (sensu Metazoa)…	KOG2863	RNA lariat debranching enzyme
F58H1.2	179510_at	F58H1.2		WBGene00010285		Affymetrix microarray probe			ok965|lg101						14		InP_Cae_010164
F43G9.5	178879_at	F43G9.5		WBGene00009668		Affymetrix microarray probe		F43G9.5 encodes a NUDIX hydrolase that is a (perhaps evolutionarily conserved) target of transcriptional activation by DAF-16; loss of F43G9.5 function has no obvious effect on lifespan, dauer formation, or fat storage.	tm1428			0	Larval Expression: pharynx; intestine; body wall muscle; hypodermis;	pharynx|hypodermis|intestine|body wall muscle	5	Biological_process:physiological process|Biological_process:embryonic development (sensu Metazoa)|Biological_process:gametogenesis	KOG1689	mRNA cleavage factor I subunit
Y54G2A.6	173144_at	Y54G2A.6		WBGene00021872		Affymetrix microarray probe	clec-85		tm1484|snp_ZC15[4]			0	Intestine|Expressed in intestine	intestine|intestine		Molecular_function:sugar binding	KOG4297	C-type lectin
C33H5.9	183897_s_at	C33H5.9		WBGene00016376		Affymetrix microarray probe	sec-10		cxTi10585						2	Biological_process:exocytosis|Biological_process:vesicle docking|Cellular_component:cytoplasm|Molecular_function:beta-lactamase activity|Biological_process:beta-lactam antibiotic catabolism|Biological_process:response to antibiotic|Biological_process:positive regulation of body size|Biological_process:oviposition|Biological_process:locomotory behavior|Biological_process:positive regulation of gro…	KOG3745	Exocyst subunit - Sec10p
K07F5.13	175206_at	K07F5.13c	K07F5.13	WBGene00003787		Affymetrix microarray probe	npp-1		tm2751|snp_Y45G12B[2]			3	Expression is seen from precomma stage embryos to young larval stages. In young embryos expression is generally weak and diffuse. In older embryos and larvae expression is nuclear localised in hypodermis. Expression in the strains generated is intermittent and sporadic.|Expressed in most, if not all cells.	hypodermis		Biological_process:embryonic development (sensu Metazoa)|Biological_process:cytokinesis|Biological_process:embryonic cleavage	KOG3091	Nuclear pore complex, p54 component (sc Nup57)
R05D11.5	175139_s_at	R05D11.5		WBGene00011033		Affymetrix microarray probe			tm1439						2		KOG3269	Predicted membrane protein
C34F11.9	174672_at	C34F11.9b	C34F11.9	WBGene00001101	C34F11.9a	Affymetrix microarray probe	dsh-1	dsh-1 encodes a homolog of Drosophila DISHEVELED and a paralog of MIG-5 (and DSH-2); DSH-1 appears to be required for Wnt-induced endoderm specification in the EMS blastomere, and may influence HSN migration as well.	or301|ok1445|cxTi6011|snp_C34F11[5]|snp_C34F11[4]|snp_C34F11[3]			1	Larval Expression: pharynx; Nervous System; ventral nerve cord; unidentified cells; unidentified cells in tail ;|Larval Expression: pharynx; intestine; Nervous System; ventral nerve cord; head neurons; tail neurons;	tail|pharynx|ventral nerve cord|nervous system|pharynx|intestine|head neurons|tail neurons|ventral nerve cord|vulval muscle|nervous system|Reproductive System		Biological_process:intracellular signaling cascade|Molecular_function:signal transducer activity|Biological_process:frizzled signaling pathway|Biological_process:development|Molecular_function:protein binding|Biological_process:spindle organization and biogenesis|Biological_process:embryonic cleavage	KOG3571	Dishevelled 3 and related proteins
K05C4.2	177914_s_at	K05C4.2		WBGene00010579		Affymetrix microarray probe			cxTi7445|cxTi3304						23	Biological_process:locomotory behavior|Biological_process:positive regulation of growth rate	KOG4054	Uncharacterized conserved protein
Y73F8A.8	172442_x_at	Y73F8A.8		WBGene00004170		Affymetrix microarray probe	pqn-90	The protein product of this gene is predicted to contain a glutamine/asparagine (Q/N)-rich ('prion') domain, by the algorithm of Michelitsch and Weissman (as of the WS77 release of WormBase, i.e., in wormpep77).	snp_F53B3[3]|snp_F53B3[2]								LSE0126	Uncharacterized protein
F31F7.2	183525_s_at	F31F7.2		WBGene00017965		Affymetrix microarray probe			uCE5-1430						0		TWOG0988	Unnamed protein
C05D11.9	173250_s_at	C05D11.9		WBGene00015486		Affymetrix microarray probe			tm704						2	Molecular_function:ribonuclease P activity|Biological_process:tRNA 5'-leader removal|Biological_process:RNA processing|Molecular_function:transcription factor activity|Cellular_component:intracellular|Biological_process:regulation of transcription, DNA-dependent|Molecular_function:sequence-specific DNA binding|Biological_process:positive regulation of growth rate|Biological_process:post-embryonic…	KOG3322	Ribonucleases P/MRP protein subunit
C28C12.7	185898_at	C28C12.7b	C28C12.7	WBGene00004995	C28C12.7a	Affymetrix microarray probe	spp-10	spp-10 encodes two protein isoforms that are orthologous to the human gene PROSAPOSIN (PSAP; OMIM:176801, mutated in Gaucher disease and metachromatic leukodystrophy); SPP-10A and -10B are predicted to have 3 and 4 embedded saposin sequences, that are likely to be split into individual saposin peptides by proteolysis; in mammals, saposins activate the enzymes sphingomyelinphosphodiesterase and be…	ok1585|gk410|gk349|gk373|gk396|ok1532			1	Larval Expression: intestine; anal depressor muscle; Reproductive System; gonad sheath cells; body wall muscle; Nervous System; head neurons; tail neurons;	intestine|head neurons|tail neurons|nervous system|Reproductive System|body wall muscle|anal depressor muscle|gonad sheath cells		Biological_process:lipid metabolism|Biological_process:sphingolipid metabolism|Cellular_component:lysosome	KOG1340	Prosaposin
F59G1.5	175766_s_at	F59G1.5	F59G1.5	WBGene00004214		Affymetrix microarray probe	ptp-2	ptp-2 encodes an SH2 domain-containing non-receptor protein tyrosine phosphatase; ptp-2 activity is required during development to regulate activity of several signaling pathways; in particular, ptp-2 activity is essential during oogenesis, where it functions upstream of, or in parallel to, let-60/Ras to positively regulate proper oocyte formation and hence, fertility and embryonic development; p…	op194						5	Molecular_function:protein tyrosine phosphatase activity|Biological_process:intracellular signaling cascade|Molecular_function:phosphoprotein phosphatase activity|Biological_process:protein amino acid dephosphorylation|Molecular_function:cytoskeletal protein binding|Molecular_function:non-membrane spanning protein tyrosine kinase activity|Molecular_function:ATP binding|Cellular_component:cytoplas…	KOG0790	Protein tyrosine phosphatase Corkscrew and related SH2 domain enzymes
F01G10.3	189971_at	F01G10.3		WBGene00001158		Affymetrix microarray probe	ech-9		vs64						8	Molecular_function:oxidoreductase activity|Biological_process:fatty acid metabolism|Molecular_function:3-hydroxyacyl-CoA dehydrogenase activity|Molecular_function:enoyl-CoA hydratase activity|Biological_process:fatty acid beta-oxidation|Molecular_function:3-hydroxybutyryl-CoA epimerase activity|Cellular_component:fatty acid beta-oxidation multienzyme complex|Molecular_function:NAD binding|Cellula…	KOG1683	Hydroxyacyl-CoA dehydrogenase/enoyl-CoA hydratase
T07C4.9	174386_at	T07C4.9a	T07C4.9	WBGene00003589		Affymetrix microarray probe	nex-2	nex-2 encodes an annexin, a member of a family of calcium-dependent phospholipid binding proteins; by homology, NEX-2 could function in a number of processes, such as membrane fusion, cytoskeletal interactions, and intracellular signaling; however, as loss of nex-2 function via RNA-mediated interference (RNAi) does not result in any abnormalities, the precise role of NEX-2 in C. elegans developme…	ok764|tm1594			0	Larval Expression: pharynx;	pharynx		Molecular_function:calcium ion binding|Molecular_function:calcium-dependent phospholipid binding|Molecular_function:phospholipase inhibitor activity|Molecular_function:cytoskeletal protein binding|Biological_process:negative regulation of coagulation	KOG0819	Annexin
F29G9.3	192028_at	F29G9.3		WBGene00000159		Affymetrix microarray probe	aps-1	The apt-2 gene encodes an adaptin: specifically, it encodes an ortholog of the sigma1 subunit of adaptor protein complex 1 (AP-1).	tm935						18	Biological_process:intracellular protein transport|Cellular_component:coated vesicle membrane|Biological_process:transport|Biological_process:physiological process|Biological_process:embryonic development (sensu Metazoa)|Biological_process:larval development (sensu Nematoda)|Biological_process:reproduction|Biological_process:osmoregulation|Biological_process:growth|Biological_process:locomotory b…	KOG0934	Clathrin adaptor complex, small subunit
K02B7.3	178798_s_at	K02B7.3		WBGene00010491		Affymetrix microarray probe			snp_C08E8[10]|uCE5-2804|uCE5-2805						8		InP_Cae_011096
Y43F8C.11	184661_at	Y43F8C.11		WBGene00012833		Affymetrix microarray probe			ttTi1683						0		InP_Cae_012152
F13H10.3	191408_s_at	F13H10.3a	F13H10.3	WBGene00008774	F13H10.3c|F13H10.3b	Affymetrix microarray probe	F13H10.3		tm2410|snp_T08G11[4]							Molecular_function:amino acid-polyamine transporter activity|Biological_process:amino acid transport|Cellular_component:membrane	KOG1305	Amino acid transporter protein
Y51A2D.18	192086_s_at	Y51A2D.18		WBGene00013083		Affymetrix microarray probe			bt17|tm1746							Molecular_function:transporter activity|Biological_process:transport|Cellular_component:integral to membrane|Cellular_component:membrane|Biological_process:dicarboxylic acid transport|Molecular_function:sodium:dicarboxylate symporter activity|Molecular_function:sugar porter activity|Biological_process:carbohydrate transport|Molecular_function:drug transporter activity|Biological_process:drug tran…	KOG0255	Synaptic vesicle transporter SVOP and related transporters (major facilitator superfamily)
C03E10.4	173502_s_at	C03E10.4		WBGene00001645		Affymetrix microarray probe	gly-20	gly-20 is orthologous to the human gene MANNOSYL (ALPHA-1,6-)-GLYCOPROTEIN BETA-1,2-N-ACETYLGLUCOSAMINYLTRANSFERASE (MGAT2; OMIM:602616), which when mutated leads to carbohydrate-deficient glycoprotein syndrome, type II.	ok826|snp_C03E10[2]|snp_C03E10[3]						7	Molecular_function:alpha-1,6-mannosylglycoprotein 2-beta-N-acetylglucosaminyltransferase activity|Biological_process:oligosaccharide biosynthesis|Cellular_component:Golgi stack|Cellular_component:integral to membrane	KOG2791	N-acetylglucosaminyltransferase
F57B1.4	171725_x_at	F57B1.4		WBGene00000733		Affymetrix microarray probe	col-160		pkP979|snp_T01G9[1]						16	Molecular_function:structural constituent of cuticle|Biological_process:phosphate transport|Cellular_component:cytoplasm	KOG3544	Collagens (type IV and type XIII), and related proteins
Y61B8A.2	181333_at	Y61B8A.2		WBGene00005334		Affymetrix microarray probe	srh-115		snp_Y40H7[2]|snp_Y40H7[5]|snp_Y40H7[3]|snp_Y40H7[4]						3		LSE0262	Predicted olfactory G-protein coupled receptor
T24B8.4	174808_at	T24B8.4		WBGene00011978		Affymetrix microarray probe			CE2-171|snp_T24B8[3]|uCE2-1814|uCE2-1815|uCE2-1813|uCE2-1816						1		InP_Cae_001204
C07H6.2	176087_at	C07H6.2		WBGene00015579		Affymetrix microarray probe			snp_Y41D4B[11]|snp_Y41D4B[12]			0	Larval Expression: pharynx; intestine;	pharynx|intestine	0	Biological_process:positive regulation of growth rate|Biological_process:embryonic development (sensu Metazoa)	KOG4102	Uncharacterized conserved protein
B0432.2	183992_at	B0432.2		WBGene00015184		Affymetrix microarray probe	djr-1.1	djr-1.1 encodes an ortholog of DJ-1 (OMIM:602533, mutated in early-onset Parkinson disease); DJR-1.1 is required for resistance to rotenone, a mitochondrial complex I inhibitors that mimics Parkinson disease (PD); djr-1.1(RNAi) animals are partly rescued from PD-like sensitivity by D-beta-hydroxybutyrate or tauroursodeoxycholic acid, and fully rescued by both; by orthology with DJ-1, DJR-1.1 may …	tm918						2	Molecular_function:hydrolase activity, acting on glycosyl bonds	KOG2764	Putative transcriptional regulator DJ-1
R12H7.1	175603_at	R12H7.1	R12H7.1	WBGene00006749		Affymetrix microarray probe	unc-9	unc-9 encodes an innexin, an integral transmembrane channel protein that is a structural component of invertebrate gap junctions; UNC-9 is required for normal forward locomotion and egg-laying and also plays a role in the response to antihelminthics and volatile anesthetics; UNC-9 may form a functional pair with UNC-7, another C. elegans innexin, as mutations in unc-7 result in defects nearly ide…	bx5|e111|e101|fc16|ec27|hs6|hs7|hs8|cxTi4108				Transgenic animals showed that UNC-9 was expressed in many neurons and various muscle cells, which was confirmed by co-labeling neurons or muscle cells with GFP.|Click the movie links below for interactive 4D movies of a fluorescence reporter.		6	Cellular_component:gap junction	TWOG0193	Innexin-type channels
C56C10.1	184330_at	C56C10.1		WBGene00016960		Affymetrix microarray probe			tm523						11	Biological_process:vesicle docking during exocytosis|Biological_process:vesicle-mediated transport	KOG1302	Vacuolar sorting protein VPS33/slp1 (Sec1 family)
T23G5.2	189286_s_at	T23G5.2a	T23G5.2	WBGene00011962		Affymetrix microarray probe	T23G5.2		pk201|tm1282|uCE3-1093			1	Larval Expression: intestine; developing spermatheca; Nervous System; head neurons;	intestine|head neurons|nervous system|Reproductive System|developing spermatheca|spermatheca		Molecular_function:transporter activity|Biological_process:transport|Cellular_component:intracellular
T06H11.1	188242_at	T06H11.1b	T06H11.1	WBGene00006792	T06H11.1a	Affymetrix microarray probe	unc-58	unc-58 encodes one of 44 C. elegans TWK (two-P domain K+) potassium channel subunits that contain two pore-forming domains and four transmembrane domains; unc-58 was originally defined by gain-of-function (gf) mutations that result in paralysis and a shortened (dumpy) body morphology due to hypercontraction of body wall muscle; unc-58 gf mutations also result in constitutive egg-laying; as loss o…	e415|e665n273|e665n290|e757|e778|e1320|n272|n276|n278|n284|n286|n288|n495n1273|e665|e2112|n273|n290|n495|n1273|cxTi9968			1	Expressed in motor neurons and interneurons.	interneurons|motor neurons		Molecular_function:potassium channel activity|Biological_process:potassium ion transport|Cellular_component:membrane
F09E5.11	185194_at	F09E5.11		WBGene00017289		Affymetrix microarray probe		F09E5.11 encodes a divergent ortholog of S. cerevisiae VPH2/VMA12; like VPH2, F09E5.11 may be required for vacuolar proton-translocating ATPase (V-ATPase) assembly in the endoplasmic reticulum.	tm992						18	Biological_process:positive regulation of growth rate|Biological_process:locomotory behavior|Biological_process:locomotion|Biological_process:osmoregulation|Biological_process:larval development (sensu Nematoda)|Biological_process:physiological process|Biological_process:growth
C56E6.6	190148_s_at	C56E6.6		WBGene00016974		Affymetrix microarray probe			gk19|ttTi3033|cxTi2523						0	Molecular_function:protein binding	KOG0619	Leucine rich repeat
C18A3.2	184024_at	C18A3.2		WBGene00015940		Affymetrix microarray probe			ok620						2	Molecular_function:metal ion transporter activity|Biological_process:metal ion transport|Cellular_component:membrane|Molecular_function:zinc ion transporter activity|Biological_process:zinc ion transport|Cellular_component:integral to membrane	KOG1558	Fe2+/Zn2+ regulated transporter
R107.7	193611_at	R107.7		WBGene00001749		Affymetrix microarray probe	gst-1	gst-1 encodes a putative glutathione S-transferase with highest similarity to the pi class.	cxTi6129						2	Molecular_function:glutathione transferase activity|Biological_process:metabolism|Biological_process:physiological defense response	KOG1695	Glutathione S-transferase
F53F4.5	191646_at	F53F4.5		WBGene00001479		Affymetrix microarray probe	fmo-4	fmo-14 encodes a protein with homology to human hepatic flavin-containing monooxygenase 5.	tm765|ok294			1	Larval and adult worms transgenic for fmo-4::LacZ exhibited marked uniform beta-Gal expression in the nuclei of cells of the hypodermis. Hypodermal beta-Gal expression was far more pronounced for fmo-4 than other fmos.|Larval Expression: intestine - posterior cells; Reproductive System; developing vulva; hypodermis; Nervous System; head neurons;	hypodermis|intestine|head neurons|vulval muscle|nervous system|Reproductive System|developing vulva	8	Biological_process:electron transport|Molecular_function:dimethylaniline monooxygenase (N-oxide-forming) activity|Molecular_function:FAD binding|Molecular_function:NADP binding|Cellular_component:microsome|Cellular_component:intrinsic to endoplasmic reticulum membrane|Molecular_function:monooxygenase activity|Molecular_function:oxidoreductase activity|Molecular_function:thioredoxin-disulfide redu…	KOG1399	Flavin-containing monooxygenase
F57H12.3	188116_at	F57H12.3		WBGene00003879		Affymetrix microarray probe	ora-1		n2839|n2844|n3789						17		LSE0671	Unnamed protein
Y106G6H.4	185622_at	Y106G6H.4		WBGene00013717		Affymetrix microarray probe			tm2257						17		LSE0804	Unnamed protein
K11D9.3	191725_s_at	K11D9.3		WBGene00010772		Affymetrix microarray probe			ok1255|tm1686|tm1714|tm1713|snp_Y47D3[17]|snp_Y47D3[18]|snp_Y47D3[15]|snp_Y47D3[16]						8	Molecular_function:transporter activity|Biological_process:transport|Cellular_component:integral to membrane|Cellular_component:membrane|Molecular_function:sugar porter activity|Biological_process:carbohydrate transport|Molecular_function:drug transporter activity|Biological_process:drug transport|Biological_process:ion transport|Molecular_function:ion transporter activity	KOG0255	Synaptic vesicle transporter SVOP and related transporters (major facilitator superfamily)
F55C5.5	192433_s_at	F55C5.5		WBGene00010094		Affymetrix microarray probe	tsfm-1	F55C5.5 encodes a translational elongation factor Ts (EF-Ts) that binds two different EF-Tu proteins (EF-TU1/Y71H2AM.23 and EF-TU2/C43E11.4) in vitro, stimulating guanine-nucleotide exchange and mRNA translation; F55C5.5 is predicted to be mitochondrial and has a putative N-terminal transit peptide sequence; F55C5.5 is required in mass RNAi assays for normally rapid growth and for maintenance of …	tm973|ok519						20	Molecular_function:translation elongation factor activity|Biological_process:translational elongation|Cellular_component:intracellular|Biological_process:positive regulation of growth rate|Biological_process:gametogenesis|Biological_process:larval development (sensu Nematoda)|Biological_process:growth|Biological_process:embryonic development (sensu Metazoa)	KOG1071	Mitochondrial translation elongation factor EF-Tsmt, catalyzes nucleotide exchange on EF-Tumt
T21C9.12	193813_at	T21C9.12		WBGene00011897		Affymetrix microarray probe			ttTi4464							Molecular_function:phosphoric monoester hydrolase activity|Biological_process:reproduction|Biological_process:embryonic development (sensu Metazoa)	KOG2832	TFIIF-interacting CTD phosphatase, including NLI-interacting factor (involved in RNA polymerase II regulation)
ZK616.6	176873_s_at	ZK616.6		WBGene00022776		Affymetrix microarray probe			e1865|e1942							Biological_process:larval development (sensu Nematoda)|Biological_process:growth|Biological_process:reproduction|Biological_process:embryonic development (sensu Metazoa)	KOG3318	Predicted membrane protein
F18H3.1	177823_at	F18H3.1		WBGene00008939		Affymetrix microarray probe			pk2011|pk3300|uCE1-968|snp_F16D3[1]|uCE1-969						1		KOG4030	Uncharacterized conserved protein, contains SPRY domain
F10G8.7	191454_at	F10G8.7		WBGene00008665		Affymetrix microarray probe			tm1943|tm2073|tm1981						2	Molecular_function:DNA binding|Cellular_component:intracellular|Molecular_function:damaged DNA binding|Molecular_function:endonuclease activity|Biological_process:DNA repair|Cellular_component:nucleus	KOG2841	Structure-specific endonuclease ERCC1-XPF, ERCC1 component
C47A10.1	193903_at	C47A10.1		WBGene00004003		Affymetrix microarray probe	pgp-9	pgp-9 encodes an ATP-binding protein that is a member of the P-glycoprotein subclass of the ATP-binding cassette (ABC) transporter superfamily; PGP-9 is predicted to function as a transmembrane protein that couples energy to transport of various molecules across membranes, and loss of pgp-9 activity via RNAi can result in embryonic lethality; pgp-9 promoter-gfp fusion proteins are expressed in th…	tm830			1	Expressed in pharynx 1st, 2nd bulb, strong in gut, 3 isolates.|Larval Expression: pharynx; intestine;|Larval Expression: intestine; Nervous System; head neurons; tail neurons;	pharynx|intestine|intestine|head neurons|tail neurons|nervous system	27	Molecular_function:nucleotide binding|Molecular_function:nucleoside-triphosphatase activity|Molecular_function:ATP binding|Molecular_function:ATPase activity, coupled to transmembrane movement of substances|Biological_process:transport|Cellular_component:integral to membrane|Molecular_function:ATPase activity|Molecular_function:metallopeptidase activity|Molecular_function:zinc ion binding|Biologi…	KOG0055	Multidrug/pheromone exporter, ABC superfamily
F19C6.1	175197_at	F19C6.1		WBGene00001708		Affymetrix microarray probe	grk-1		ok1239|uCE6-1138|uCE6-1140|uCE6-1139|CE6-169			0	Larval Expression: intestine;|Larval Expression: intestine;	intestine|intestine	1	Molecular_function:G-protein coupled receptor kinase activity|Molecular_function:ATP binding|Biological_process:protein amino acid phosphorylation|Biological_process:signal transduction|Molecular_function:protein serine/threonine kinase activity|Molecular_function:protein kinase activity|Molecular_function:signal transducer activity|Molecular_function:protein-tyrosine kinase activity|Molecular_fu…	KOG0986	G protein-coupled receptor kinase
C02H6.2	182323_at	C02H6.2		WBGene00015362		Affymetrix microarray probe	fbxa-105	This gene encodes a protein containing an F-box, a motif predicted to mediate protein-protein interactions either with homologs of yeast Skp-1p or with other proteins; this gene's encoded protein also contains an FTH/DUF38 motif, which may also mediate protein-protein interaction.	ttTi375						6		LSE0146	Uncharacterized protein
W09D12.1	190170_s_at	W09D12.1		WBGene00012364		Affymetrix microarray probe			ok1461						8	Molecular_function:metalloendopeptidase activity|Biological_process:proteolysis|Cellular_component:extracellular matrix (sensu Metazoa)|Molecular_function:metallopeptidase activity|Molecular_function:zinc ion binding|Biological_process:peptidoglycan metabolism	KOG1565	Gelatinase A and related matrix metalloproteases
B0495.4	190293_at	B0495.4		WBGene00003730		Affymetrix microarray probe	nhx-2	nhx-2 encodes a sodium/proton exchanger expressed in the apical membranes of intestinal cells; NHX-2 is required for normally high growth rates, and for propagation or maintenance of the germline, NHX-2 is thought to prevent intracellular acidification by catalysing the electroneutral exchange of extracellular sodium for an intracellular proton.	ok553|uCE2-1762|uCE2-1761			0	Diffuse non-nuclear staining is seen in the intestine from the 3-fold embryonic stage onwards. Staining in young larvae is very strong and extends from the pharyngeo-intestinal valve to the anus. Expression is less frequently observed, and is less extensive, in L4 larvae and adults. Although non-nuclear localised, staining is centred on sub-cellular foci, possibly in intestinal granules. This gen…	intestine|intestine|intestine	24	Biological_process:sodium ion transport|Biological_process:regulation of pH|Molecular_function:sodium:hydrogen antiporter activity|Cellular_component:integral to membrane|Molecular_function:solute:hydrogen antiporter activity|Biological_process:positive regulation of growth rate|Biological_process:gametogenesis|Biological_process:larval development (sensu Nematoda)|Biological_process:growth|Biolo…	KOG1966	Sodium/hydrogen exchanger protein
R05H10.6	190177_at	R05H10.6		WBGene00000399		Affymetrix microarray probe	cdh-7	cdh-7 encodes a protein that contains a cadherin domain.	ok428|uCE2-2371						14	Molecular_function:calcium ion binding|Biological_process:homophilic cell adhesion|Cellular_component:membrane	KOG3594	Cadherin repeats
R05D7.3	178858_at	R05D7.3		WBGene00011028		Affymetrix microarray probe			cxTi10862|cxTi7945|uCE4-1080						3		KOG4823	Uncharacterized conserved protein
F52D2.7	175410_at	F52D2.7	F52D2.7	WBGene00018689		Affymetrix microarray probe			snp_F52D2[1]						0
F35G8.1	191250_at	F35G8.1		WBGene00018067		Affymetrix microarray probe			ok527						3	Molecular_function:rhodopsin-like receptor activity|Biological_process:G-protein coupled receptor protein signaling pathway|Cellular_component:integral to membrane|Molecular_function:neuropeptide Y receptor activity|Molecular_function:neuropeptide receptor activity
F07C4.7	180474_at	F07C4.7		WBGene00017201		Affymetrix microarray probe	grsp-4		uCE5-2134|snp_ZK1037[1]|uCE5-2133						27	Molecular_function:structural molecule activity|Cellular_component:microtubule|Biological_process:microtubule-based movement	InP_uni_004644
F56H9.2	172271_x_at	F56H9.2		WBGene00010174		Affymetrix microarray probe			uCE4-1118						15		InP_Cae_012490
Y54E10A.16	173788_at	Y54E10A.16	Y54E10A.16a	WBGene00021834		Affymetrix microarray probe	Y54E10A.16		tm2718							Biological_process:oviposition|Biological_process:locomotion	InP_Cae_003296
M03F4.6	174254_at	M03F4.6		WBGene00019759		Affymetrix microarray probe			tm290						14	Biological_process:embryonic development (sensu Metazoa)|Biological_process:locomotory behavior|Biological_process:osmoregulation|Biological_process:oviposition|Biological_process:positive regulation of growth rate|Biological_process:hermaphrodite genitalia development	KOG1218	Proteins containing Ca2+-binding EGF-like domains
F07C3.4	192629_s_at	F07C3.4		WBGene00017195		Affymetrix microarray probe	glo-4	The F07C3.4 gene encodes a guanine-nucleotide releasing factor homolog that is homologous to human RP3.	ok623			0	Expression is seen in all bodywall and vulval muscle cells from early larval to adult stage. In the bodywall muscle expression is localised to discrete subcellular organelles that are distributed throughout the cell, but are not associated with the thick filaments.	vm1|posterior body wall muscle|vm2|vulval muscle	1	Biological_process:proteolysis|Molecular_function:endopeptidase Clp activity	KOG1426	RCC1 domain
F53F1.4	172706_x_at	F53F1.4		WBGene00009982		Affymetrix microarray probe			uCE2-1705						16		LSE1007	Unnamed protein
F44E5.5	171941_s_at	F44E5.5		WBGene00009692		This probe maps to multiple genomic locations: F44E5:13069..13302 F44E5:9052..8819 Affymetrix microarray probe			tm530						36	Molecular_function:ATP binding|Biological_process:cell morphogenesis|Biological_process:iron-sulfur cluster assembly|Molecular_function:ATPase activity|Molecular_function:unfolded protein binding|Biological_process:protein folding	KOG0101	Molecular chaperones HSP70/HSC70, HSP70 superfamily
C05C10.6	192335_at	C05C10.6b	C05C10.6	WBGene00007333	C05C10.6a	Affymetrix microarray probe	ufd-3		uCE2-1871			1	Larval Expression: intestine; Nervous System; head neurons; tail neurons; phasmids;	intestine|head neurons|tail neurons|nervous system|phasmids		Biological_process:embryonic development (sensu Metazoa)	KOG0301	Phospholipase A2-activating protein (contains WD40 repeats)
F22A3.6	172400_x_at	F22A3.6a	F22A3.6	WBGene00017691	F22A3.6b	Affymetrix microarray probe	F22A3.6		CE2-151|uCE2-1676							Biological_process:embryonic development (sensu Metazoa)	TWOG0218	Unnamed protein
C33D9.5	173803_at	C33D9.5		WBGene00007899		Affymetrix microarray probe			e1918|e1927|e1944|e1945|e1949|e1964|e1966|e1967|e1968|e1969|e1970|e1971|e1972|e1973|e1974|e1987|e1988|e1989|e1990|e1994|e2002|e2003|e2044|e2066|e2108|e2177|e2179|e2180|e2195|e2196|e2197|e2265|e2266|e2267|e2268|e2287|e2288|e2290|e2350|e2362|e2365|e2367|e2382|hc17|e1965|e1991						12		LSE3925	Unnamed protein
C32F10.2	175838_at	C32F10.2		WBGene00003020		Affymetrix microarray probe	lin-35	lin-35 encodes the C. elegans retinoblastoma protein (Rb) ortholog; lin-35 was first identified in screens for synthetic multivulva (synMuv) genes and as a class B synMuv gene, functions redundantly with class A genes to antagonize Ras signaling and negatively regulate vulval development; in addition, lin-35 activity is required redundantly with: 1) pha-1 and ubc-18 for early steps in pharyngeal …	n373|n2977|n745			5	In wild-type animals, the nuclei of most if not all cells in embryos and newly hatched L1 larvae stained. In older larvae and adults, staining appeared diminished and became restricted to the nuclei of certain cells in the head and tail regions and of the P3.p to P8.p cells and their descendants. No staining during these stages in hyp7.|Expression of LIN-35::GFP was seen in the nuclei of hyp7, as…	head|tail|VPC descendants|all embryonic cells	11	Biological_process:morphogenesis of an epithelium|Biological_process:positive regulation of growth rate|Biological_process:oviposition|Biological_process:embryonic development (sensu Metazoa)|Biological_process:larval development (sensu Nematoda)|Biological_process:growth|Biological_process:reproduction|Biological_process:post-embryonic body morphogenesis|Biological_process:physiological process	KOG1010	Rb (Retinoblastoma tumor suppressor)-related protein
B0035.13	188123_at	B0035.13		WBGene00007112		Affymetrix microarray probe			ok146|ttTi4918						8	Molecular_function:triacylglycerol lipase activity|Biological_process:lipid metabolism|Molecular_function:catalytic activity	KOG4569	Predicted lipase
T10C6.13	172833_x_at	T10C6.13		WBGene00001876		Affymetrix microarray probe	his-2	his-2 encodes an H3 histone; his-2 is contained within the histone gene cluster HIS1.	gk350|ok1912|ttTi5399			0	In wild type, anti-H3K36me2 staining is in all nuclei of the germ line, and also in somatic gut nuclei.|Larval Expression: Reproductive System; developing vulva;	Reproductive System|developing vulva	32	Molecular_function:DNA binding|Biological_process:nucleosome assembly|Biological_process:chromosome organization and biogenesis (sensu Eukaryota)|Cellular_component:nucleosome|Cellular_component:nucleus|Biological_process:positive regulation of growth rate|Biological_process:embryonic development (sensu Metazoa)|Biological_process:larval development (sensu Nematoda)|Biological_process:growth|Biol…	KOG1745	Histones H3 and H4
C49C3.4	189188_at	C49C3.4		WBGene00008194		Affymetrix microarray probe			pkP696|pkP5102|uCE4-1641|uCE4-1642						27		LSE0753	Unnamed protein
T22H6.6	174588_at	T22H6.6c	T22H6.6	WBGene00001560	T22H6.6b|T22H6.6a	Affymetrix microarray probe	gei-3	gei-3 encodes a member of the high mobility group (HMG) protein family; interacts with GEX-3 in yeast two-hybrid assays.	uCE6-1299|snp_C52G5[1]
T10B10.4	182276_at	T10B10.4a	T10B10.4	WBGene00011681		Affymetrix microarray probe	T10B10.4		uCE5-921|uCE5-923|uCE5-922								LSE1014	Unnamed protein
Y37E3.11	171933_at	Y37E3.11		WBGene00021352		Affymetrix microarray probe			pk3307|pk3327|pk2014|tm1429|pkP4061|uCE4-1253|pkP4060							Molecular_function:catalytic activity|Biological_process:biosynthesis|Molecular_function:nucleotidyltransferase activity|Cellular_component:cytoplasm|Biological_process:teichoic acid biosynthesis|Molecular_function:metal ion binding|Molecular_function:glycerol-3-phosphate cytidylyltransferase activity|Biological_process:carbohydrate metabolism|Molecular_function:phosphotransferase activity, alcoh…	KOG2803	Choline phosphate cytidylyltransferase/Predicted CDP-ethanolamine synthase
F43G9.9	193225_s_at	F43G9.9		WBGene00000777		Affymetrix microarray probe	cpn-1	cpn-1 encodes a calponin homolog, more closely related to calponin per se than to its paralogs transgelin (SM22 alpha) or neuronal protein NP25, that is is dispensable for viability and gross morphology in mass RNAi screens, and that has no obvious mutant phenotype in a rearrangement that probably disrupts cpn-1.	ttTi3453						7	Molecular_function:serine carboxypeptidase activity|Biological_process:proteolysis|Molecular_function:actin binding|Biological_process:actomyosin structure organization and biogenesis	KOG2046	Calponin
F29F11.5	175701_at	F29F11.5a	F29F11.5	WBGene00000445	F29F11.5c|F29F11.5b	Affymetrix microarray probe	ceh-22	The ceh-22 gene encodes a NK-2 family homeodomain factor homologous to Drosophila TINMAN and vertebrate Nkx2-5 proteins.	pk40|cc8266|q632|tm428			0	Antibody staining limited to nuclei within pharynx and is detected from beginning of morphogenesis onwards. CEH-22 first detected approx. 330 minutes after fertilization (the lima bean stage) in 11-14 pharyngeal muscle nuclei (probably pharyngeal muscle). At 1.5-fold stage, 14-23 pharyngeal nuclei stain. Cells identified as m3, m4, m5 and m7. In embryos that have completed elongation (pretzel sta…	pharynx|m5|m7|m4|m3|m1|pharynx		Molecular_function:transcription factor activity|Molecular_function:sequence-specific DNA binding|Biological_process:regulation of transcription, DNA-dependent|Cellular_component:nucleus|Molecular_function:DNA binding|Biological_process:regulation of transcription|Biological_process:positive regulation of growth rate	KOG0842	Transcription factor tinman/NKX2-3, contains HOX domain
M01A8.2	173748_at	M01A8.2b	M01A8.2	WBGene00010796	M01A8.2a	Affymetrix microarray probe	M01A8.2		gk470|uCE3-1097
B0024.12	193539_at	B0024.12		WBGene00001646		Affymetrix microarray probe	gna-1	gna-1 encodes one of two C. elegans glucosamine 6-phosphate N-acetyltransferases (GNAs); by homology, GNA-1 is predicted to be required for the formation of UDP-N-acetylglucosamine, a substrate in chitin synthesis, Golgi and cytoplasmic glycosylation, and GPI anchoring; as loss of gna-1 activity via large-scale RNAi screens does not result in any obvious abnormalities, the precise role of GNA-1 i…	cn4146|e54|e95|e121|e131|e151|mf43|mn419|p1001|oy85|cxTi4317|cxTi7012|snp_F42D1[2]|snp_F42D1[1]			1	Larval Expression: pharynx; Nervous System; head neurons;	pharynx|head neurons|nervous system	1	Molecular_function:N-acetyltransferase activity	KOG3396	Glucosamine-phosphate N-acetyltransferase
T26A8.4	174600_at	T26A8.4	T26A8.4	WBGene00020827		Affymetrix microarray probe			uCE4-1210						5	Molecular_function:nucleic acid binding|Molecular_function:zinc ion binding|Biological_process:positive regulation of embryonic development|Biological_process:embryonic development (sensu Metazoa)|Biological_process:larval development (sensu Nematoda)|Biological_process:growth|Biological_process:positive regulation of body size|Biological_process:positive regulation of growth rate|Biological_proc…	KOG1040	Polyadenylation factor I complex, subunit, Yth1 (CPSF subunit)
F02A9.2	193651_s_at	F02A9.2		WBGene00001385		Affymetrix microarray probe	far-1	far-1 encodes a fatty acid/retinol binding protein; expressed throughout development with highest expression levels in L3 stage larvae and in adult males.	eh7|ok435			0	Strong expression (>1.0X of control ama-1 expression): L1 larva, L3 larva, adult male.		23	Biological_process:post-embryonic body morphogenesis|Biological_process:positive regulation of body size	LSE0706	Unnamed protein
F44F4.4	187935_s_at	F44F4.4		WBGene00004222		Affymetrix microarray probe	ptr-8	ptr-8 encodes a nematode-specific member of the sterol sensing domain (SSD) proteins, distantly paralogous to Drosophila PATCHED (PTC) and human PTCH (OMIM:601309, mutated in basal cell nevus syndrome); PTR-8 is weakly required for normal molting from L4 to adult stages; PTR-8 is also required for normal growth to full size and locomotion; PTR-8 is expressed in hypodermis.	tm1623			0	Diffuse expression is seen throughout the hypodermis of larvae and adults. Expression is also concentrated in some rectal structure.	hypodermis|rectum	8	Molecular_function:hedgehog receptor activity|Cellular_component:membrane|Cellular_component:integral to membrane	KOG1934	Predicted membrane protein (patched superfamily)
R09F10.6	191315_at	R09F10.6		WBGene00005237		Affymetrix microarray probe	srh-11		pkP5285|tm2102			1	Larval Expression: intestine; Nervous System; head neurons; amphids; unidentified cells in head;|Larval Expression: Nervous System; head neurons; unidentified cells in head;	head|intestine|head neurons|nervous system|spermatheca|amphids|head|head neurons|nervous system	0	Biological_process:embryonic development (sensu Metazoa)	LSE0262	Predicted olfactory G-protein coupled receptor
T03G11.5	190416_at	T03G11.5		WBGene00020198		Affymetrix microarray probe			gk7|ttTi2261						1		InP_Cae_011590
F55B12.3	175651_at	F55B12.3a	F55B12.3	WBGene00004767	F55B12.3b	Affymetrix microarray probe	sel-10	sel-10 encodes two isoforms of an F-box and WD-repeat-containing protein that is a member of the CDC4/CUL-1 family of E2-E3 ubiquitin ligases that target cell cycle control proteins for ubiquitin-mediated degradation; SEL-10 functions as a negative regulator of the LIN-12/Notch-like signaling pathway in C. elegans and thus may contribute to cell fate decisions mediated by LIN-12; SEL-10 physicall…	ar28|e2055|n1069|n1074|bc189|bc243|n4273|n4046|n4041|n3854|n3717|ar41|n1077|ok1632|snp_F55B12[1]							Cellular_component:nucleus|Biological_process:frizzled signaling pathway|Biological_process:regulation of transcription	KOG0274	Cdc4 and related F-box and WD-40 proteins
T19C3.1	187496_at	T19C3.1		WBGene00020559		Affymetrix microarray probe			ok555						24		KOG3547	Bestrophin (Best vitelliform macular dystrophy-associated protein)
C09G9.2	179041_at	C09G9.2		WBGene00007493		Affymetrix microarray probe			tm1763						9		KOG4714	Nucleoporin
K04H4.6	175314_s_at	K04H4.6a	K04H4.6	WBGene00000799	K04H4.6b	Affymetrix microarray probe	crn-6		tm841			0	Larval Expression: seam cells;	seam cells		Molecular_function:deoxyribonuclease II activity|Biological_process:DNA metabolism	KOG3825	Deoxyribonuclease II
Y73B6BL.33	175123_at	Y73B6BL.33		WBGene00022253		Affymetrix microarray probe			uCE5-2760|uCE5-2758|uCE5-2757|CE5-250|uCE5-2755|uCE5-2759							Molecular_function:nucleotide binding|Molecular_function:nucleic acid binding|Biological_process:physiological process|Biological_process:embryonic development (sensu Metazoa)|Biological_process:positive regulation of body size	KOG4211	Splicing factor hnRNP-F and related RNA-binding proteins
Y45G12C.7	186999_at	Y45G12C.7		WBGene00021570	Y45G12C.16	This probe maps to multiple genomic locations: Y45G12C:7412..8784 C13B7:7116..8488 Affymetrix microarray probe	srd-73		tm1411						1		LSE0147	Chemoreceptor/7TM receptor
F58H1.3	187700_at	F58H1.3a	F58H1.3	WBGene00010286		Affymetrix microarray probe	F58H1.3		tm2764|uCE3-1014|uCE3-1013							Molecular_function:catalytic activity|Biological_process:metabolism|Molecular_function:phosphoglycolate phosphatase activity
C24A3.6	175541_at	C24A3.6	C24A3.6	WBGene00006672		Affymetrix microarray probe	twk-18	twk-18 encodes one of 44 C. elegans TWK (two-P domain K+) potassium channel subunits that contain two pore-forming domains and four transmembrane domains; TWK-18 was originally defined by gain-of-function mutations that result in embryonic lethality at the two-fold stage, locomotion defects, longer than normal body length, abnormal egg-laying, and temperature-sensitive paralysis; as loss of TWK-1…	e1913e2383|sa589|e1913|e2383|cn110			0	Four independent twk-18::gfp lines were generated, which displayed a GFP signal only in body wall muscle.|Expressed in body-wall muscle.		25	Molecular_function:potassium channel activity|Biological_process:potassium ion transport|Cellular_component:membrane	KOG1418	Tandem pore domain K+ channel
B0303.9	188553_at	B0303.9		WBGene00015130		Affymetrix microarray probe			tm327						7	Biological_process:vesicle docking during exocytosis|Biological_process:vesicle-mediated transport	KOG1302	Vacuolar sorting protein VPS33/slp1 (Sec1 family)
T24H7.3	181940_at	T24H7.3		WBGene00020782		Affymetrix microarray probe			ok601							Biological_process:embryonic development (sensu Metazoa)	KOG3965	Uncharacterized conserved protein
F32D8.10	180220_at	F32D8.10		WBGene00009333		Affymetrix microarray probe			uCE5-2806						6	Molecular_function:rhodopsin-like receptor activity|Biological_process:G-protein coupled receptor protein signaling pathway|Cellular_component:integral to membrane|Molecular_function:G-protein coupled receptor activity|Cellular_component:membrane	LSE0531	7-transmembrane receptor
C50F4.13	190805_at	C50F4.13		WBGene00001909		Affymetrix microarray probe	his-35	his-35 encodes an H2A histone.	tm1328							Molecular_function:DNA binding|Biological_process:nucleosome assembly|Biological_process:chromosome organization and biogenesis (sensu Eukaryota)|Cellular_component:nucleosome|Cellular_component:nucleus|Cellular_component:intracellular|Molecular_function:sequence-specific DNA binding|Biological_process:embryonic development (sensu Metazoa)|Biological_process:nuclear organization and biogenesis|Bi…	KOG1756	Histone 2A
C28H8.11	192112_s_at	C28H8.11c	C28H8.11	WBGene00016201	C28H8.11a|C28H8.11b	Affymetrix microarray probe	C28H8.11		snp_C42C1[6]			0	Embryo Expression: hypodermis;|Larval Expression: body wall muscle; hypodermis;|Larval Expression: body wall muscle; hypodermis;	hypodermis|hypodermis|body wall muscle|hypodermis|body wall muscle		Molecular_function:tryptophan 2,3-dioxygenase activity|Biological_process:tryptophan metabolism|Biological_process:positive regulation of growth rate
C03G6.19	172942_x_at	C03G6.19		WBGene00005647		Affymetrix microarray probe	srp-6	srp-6 encodes a functional serpin (serine protease inhibitor)	ok319|tm1994						8	Molecular_function:serine-type endopeptidase inhibitor activity	KOG2392	Serpin
K02A6.2	182367_at	K02A6.2		WBGene00019293		Affymetrix microarray probe			uCE1-1091|CE1-247						6		InP_Cae_011909
M05D6.2	191733_at	M05D6.2		WBGene00010875		Affymetrix microarray probe			ok311|tm473|uCE1-528						2		KOG1981	SOK1 kinase belonging to the STE20/SPS1/GC kinase family
F35C5.11	184057_at	F35C5.11		WBGene00009399		Affymetrix microarray probe			cxTi1121						1		LSE0813	Unnamed protein
F55F8.6	173694_s_at	F55F8.6		WBGene00018894		Affymetrix microarray probe			snp_F59F4[3]|snp_F59F4[2]						18	Biological_process:embryonic development (sensu Metazoa)	LSE0831	Unnamed protein
B0035.4	189618_at	B0035.4		WBGene00007107		Affymetrix microarray probe	pfd-4		gk430|gk479|snp_B0035[1]						18	Molecular_function:unfolded protein binding|Biological_process:protein folding	KOG1760	Molecular chaperone Prefoldin, subunit 4
Y45G5AM.9	173886_at	Y45G5AM.9a	Y45G5AM.9	WBGene00021561	Y45G5AM.9c	Affymetrix microarray probe	Y45G5AM.9		ttTi1511								InP_met_011617
T27B1.1	193309_at	T27B1.1		WBGene00003883		Affymetrix microarray probe	osm-1	osm-1 encodes a predicted intraflagellar transport (IFT) raft protein and is a presumptive cargo molecule for kinesin-II, and OSM-1 is required along with OSM-6 for the proper assembly of the middle segments of sensory cilia; osm-1 may act in a pathway with avr-14 to affect resistance to ivermectin-induced cessation of pumping, and mutants are defective in avoidance of solutions of high osmotic s…	ad1307|e1803|e1804|p808|p816|cxTi6010|m538|m530|m128|sa118|sa123|a83|sa120|sa132|mn390			1	KAP::GFP, OSM-1::GFP, and OSM-6::GFP fusion proteins are expressed in amphid and phasmid chemosensory neurons.|Larval Expression: Nervous System; head neurons; amphids; tail neurons; phasmids;|Larval Expression: Nervous System; head neurons; amphids; tail neurons;	head neurons|tail neurons|nervous system|amphids|phasmids|head neurons|tail neurons|nervous system|amphids	0
Y66D12A.22	175107_s_at	Y66D12A.22		WBGene00006573		Affymetrix microarray probe	tin-10		snp_F08D12[7]							Biological_process:protein targeting to mitochondrion|Biological_process:protein import into mitochondrial inner membrane|Cellular_component:mitochondrial intermembrane space protein transporter complex|Biological_process:embryonic development (sensu Metazoa)|Biological_process:physiological process|Biological_process:positive regulation of body size|Biological_process:locomotory behavior|Biologi…	KOG3480	Mitochondrial import inner membrane translocase, subunits TIM10/TIM12
DH11.5	177271_at	DH11.5b	DH11.5	WBGene00008438	DH11.5a|DH11.5c	Affymetrix microarray probe	DH11.5		ttTi3438
T01G9.2	171721_x_at	T01G9.2b	T01G9.2	WBGene00011344	T01G9.2a|T01G9.3	Affymetrix microarray probe	T01G9.2		pkP979|snp_T01G9[1]								KOG2819	Uncharacterized conserved protein
M02B7.3	177371_s_at	M02B7.3b	M02B7.3	WBGene00003884	M02B7.3a	Affymetrix microarray probe	osm-3	osm-3 encodes a homolog of the heavy chain subunit of heteromeric anterograde motor kinesins; OSM-3 is required for formation of the distal segment of amphid channel cilia, for responses to osmotic stimuli, for normal dauer formation, and for sensitivity to caffeine.	e1806|e1811|n1540|hf3|p802|mn391|mn357|sa131|sa125|snp_M02B7[1]			1	IL2D IL2V IL2 [Siddiqui(personal communication to Shawn Lockery)]|High intensity of staining of the sensory cilia.|Fusion gene expression can be observed in early larvae in a small number of sensory neurons. In the head, the fusion gene expressing cells include the set of eight pairs of amphid neurons (ADF, ADL, ASE, ASG, ASH, ASI, ASJ, and ASK) situated in the bilaterally symmetrical lateral gan…	neurons|IL2 neurons|amphid neurons|sensory neurons|phasmid neurons|inner labial neurons|IL2 neurons		Molecular_function:microtubule motor activity|Molecular_function:ATP binding|Biological_process:microtubule-based movement|Cellular_component:microtubule associated complex|Molecular_function:structural molecule activity|Cellular_component:microtubule	KOG4280	Kinesin-like protein
H19N07.3	173560_s_at	H19N07.3		WBGene00010407		Affymetrix microarray probe			ok1663|ok1680						2		InP_Cae_011252
C27F2.5	189919_s_at	C27F2.5		WBGene00016167		Affymetrix microarray probe			uCE3-884|uCE3-882|uCE3-883						2		KOG3341	RNA polymerase II transcription factor complex subunit
C09H10.2	190847_s_at	C09H10.2		WBGene00004454		Affymetrix microarray probe	rpl-41	rpl-41 encodes a large ribosomal subunit L41 protein; by homology, RPL-41 is predicted to function in protein biosynthesis.	tm530						23	Molecular_function:structural constituent of ribosome|Biological_process:protein biosynthesis|Cellular_component:intracellular|Cellular_component:ribosome|Biological_process:embryonic development (sensu Metazoa)|Biological_process:larval development (sensu Nematoda)|Biological_process:growth|Biological_process:reproduction|Biological_process:hermaphrodite genitalia development	KOG3464	60S ribosomal protein L44
F53C11.3	174317_at	F53C11.3		WBGene00009973	F53C11.4.1	Affymetrix microarray probe			ok1004			0	Larval Expression: intestine;	intestine		Molecular_function:oxidoreductase activity|Biological_process:metabolism|Molecular_function:beta1-adrenergic receptor activity|Biological_process:G-protein coupled receptor protein signaling pathway|Cellular_component:integral to membrane|Molecular_function:alcohol dehydrogenase activity|Molecular_function:2,3-dihydro-2,3-dihydroxybenzoate dehydrogenase activity|Biological_process:enterobactin bi…	KOG0725	Reductases with broad range of substrate specificities
F10C2.4	191063_at	F10C2.4		WBGene00008645		Affymetrix microarray probe		F10C2.4 encodes a homolog of the DNA polymerase delta complex subunit A that is required in embryos for the normal timing of embryonic cell divisions (much as DIV-1 is) and, also, for normal chromosome segregation (probably because of defective DNA replication).	e937|h42|h670|h1403|q508|s90|cxTi9274|ne298|pkP1057|uCE1-904						11	Molecular_function:nucleotide binding|Molecular_function:DNA binding|Molecular_function:DNA-directed DNA polymerase activity|Molecular_function:3'-5' exonuclease activity|Biological_process:DNA replication|Cellular_component:nucleus|Molecular_function:transporter activity|Biological_process:transport|Cellular_component:membrane|Biological_process:embryonic development (sensu Metazoa)|Biological_p…	KOG0969	DNA polymerase delta, catalytic subunit
F42A10.2	187808_s_at	F42A10.2c	F42A10.2	WBGene00003593	F42A10.2b|F42A10.2a	Affymetrix microarray probe	nfm-1	nfm-1 encodes a homolog of human merlin/schwannomin (NF2), which when mutated leads to neurofibromatosis, type 2 (OMIM:101000); at the same time, it is also homologous to the ERM family of cytoskeletal linkers with approximately equal similarity to ezrin, radixin and moesin.	ok754|cxTi7030			0	Expression is seen from elongated embryos until adulthood in two components. The first component consists of expression in the excretory gland cells, although due to mosaicism expression is in only one of the two gland cells. The second component consists of faint expression in the musculature of the pharynx, particularly the anterior pharynx.|Expressed in embryos, larvae, and adults. NFM-1-GFP/L…	pharyngeal muscle		Cellular_component:cytoskeleton|Molecular_function:cytoskeletal protein binding|Cellular_component:cytoplasm|Cellular_component:membrane|Molecular_function:protein tyrosine phosphatase activity|Biological_process:protein amino acid dephosphorylation
C09G12.6	186301_at	C09G12.6		WBGene00015656		Affymetrix microarray probe	srz-70		ttTi7782|snp_D1007[3]|snp_D1007[4]						0		LSE0502	7-transmembrane receptor
C54G7.4	181811_at	C54G7.4		WBGene00016935		Affymetrix microarray probe	ifta-1		cxTi2402|cxTi5003|snp_C54G7[2]|snp_C54G7[3]			1	Strong GFP signals in most ciliated cells, including amphid, phasmid, and labial-quadrant neurons.|Larval Expression: Nervous System; nerve ring; head neurons;	head neurons|nerve ring|nervous system	3	Molecular_function:zinc ion binding	KOG2041	WD40 repeat protein
Y76B12C.1	187017_at	Y76B12C.1		WBGene00022295		Affymetrix microarray probe			ok1548|tm2685							Molecular_function:ion channel activity|Biological_process:ion transport|Cellular_component:membrane|Molecular_function:voltage-gated potassium channel activity|Biological_process:potassium ion transport	KOG0500	Cyclic nucleotide-gated cation channel CNGA1-3 and related proteins
F22G12.5	182148_s_at	F22G12.5		WBGene00009065		Affymetrix microarray probe			snp_F17B5[3]|snp_F17B5[1]|snp_F17B5[2]			1	Larval Expression: intestine; Nervous System; head neurons;	intestine|head neurons|nervous system	5	Molecular_function:guanyl-nucleotide exchange factor activity|Molecular_function:GTP binding|Molecular_function:GTPase binding|Cellular_component:extracellular matrix (sensu Metazoa)|Biological_process:cell adhesion|Biological_process:blood coagulation
R05G6.9	183136_at	R05G6.9		WBGene00019901		Affymetrix microarray probe			tm1851|gk9						14	Molecular_function:calcium ion binding	KOG1217	Fibrillins and related proteins containing Ca2+-binding EGF-like domains
F26A3.6	178566_at	F26A3.6		WBGene00009144		Affymetrix microarray probe			ttTi3840						9		InP_Cae_002493
F26F12.7	189004_at	F26F12.7		WBGene00002637		Affymetrix microarray probe	let-418	The let-418 gene encodes a homolog of Mi-2/CHD3, a component of the nucleosome remodeling and histone deacetylase (NURD) complex; LET-418 is similar to DNA helicases, homologous to human AIRE (OMIM:607358, mutated in autoimmune polyendocrinopathy syndrome), and paralogous to CHD-3; with MEP-1, LET-418 is required to repress germline-specific genes in somatic cells, and also negatively regulates R…	s1045|s1617|ar113|ar114|snp_F26F12[1]			1	Expressed in most if not all cells of the embryo. During larval development and in adults, expression of both reporters was observed in the nuclei of many cells, including the ventral nerve cord cells and the VPCs, the surrounding hypodermal cells and cells of the head and tail regions.|Larval Expression: pharynx; intestine; Nervous System; head neurons; neurons along body; tail neurons;	head|tail|hypodermal|VPC|ventral nerve cord|pharynx|intestine|head neurons|tail neurons|vulval muscle|uterine muscle|nervous system|Reproductive System|neurons along body|distal tip cell	5	Molecular_function:chromatin binding|Biological_process:chromatin assembly or disassembly|Cellular_component:chromatin|Cellular_component:nucleus|Molecular_function:nucleic acid binding|Molecular_function:ATP binding|Molecular_function:ATP-dependent helicase activity|Molecular_function:helicase activity|Molecular_function:DNA binding|Molecular_function:zinc ion binding|Molecular_function:protein …	KOG0383	Predicted helicase
F38A5.7	183044_at	F38A5.7		WBGene00018164		Affymetrix microarray probe			CE4-138						5		LSE0827	Unnamed protein
H01G02.2	192753_at	H01G02.2		WBGene00010349		Affymetrix microarray probe			ok200			1	Strong GFP signals in most ciliated cells, including amphid, phasmid, and labial-quadrant neurons.|Larval Expression: Nervous System; tail neurons; unidentified cells in head;	head|head neurons|tail neurons|nervous system	3	Molecular_function:protein kinase activity|Molecular_function:ATP binding|Biological_process:protein amino acid phosphorylation|Molecular_function:protein serine/threonine kinase activity|Molecular_function:protein-tyrosine kinase activity|Molecular_function:MAP kinase activity	KOG0659	Cdk activating kinase (CAK)/RNA polymerase II transcription initiation/nucleotide excision repair factor TFIIH/TFIIK, kinase subunit CDK7
C12D5.5	184055_at	C12D5.5		WBGene00015708		Affymetrix microarray probe			uCE2-1197						6		LSE0698	Unnamed protein
F08D12.3	185380_at	F08D12.3b	F08D12.3	WBGene00017247	F08D12.3a	Affymetrix microarray probe	F08D12.3		snp_F08D12[7]
F53A9.8	180612_s_at	F53A9.8		WBGene00018731		Affymetrix microarray probe			cxTi4804			0	Larval Expression: intestine;	intestine	8		InP_Cae_012349
F58E2.1	189088_at	F58E2.1				Affymetrix microarray probe			ok577
C32C4.1	189472_at	C32C4.1		WBGene00007862		Affymetrix microarray probe			tm2671|snp_F15D4[9]						9	Molecular_function:protein binding|Molecular_function:ion channel activity|Biological_process:ion transport|Cellular_component:membrane|Molecular_function:voltage-gated potassium channel activity|Biological_process:potassium ion transport|Cellular_component:voltage-gated potassium channel complex|Molecular_function:GABA-B receptor activity	KOG3713	Voltage-gated K+ channel KCNB/KCNC
ZK632.1	190078_at	ZK632.1a	ZK632.1	WBGene00003158	ZK632.1b	Affymetrix microarray probe	mcm-6	mcm-6 encodes a protein that has similarity to human DNA replication licensing factor MCM6 and affects embryonic viability.	tm857|uCE5-1509							Molecular_function:DNA binding|Molecular_function:ATP binding|Molecular_function:DNA-dependent ATPase activity|Biological_process:DNA replication initiation|Cellular_component:nucleus|Molecular_function:nucleotide binding|Molecular_function:nucleoside-triphosphatase activity|Biological_process:embryonic development (sensu Metazoa)|Biological_process:cytokinesis|Biological_process:embryonic cleava…	KOG0480	DNA replication licensing factor, MCM6 component
F58G6.5	174018_at	F58G6.5a	F58G6.5	WBGene00003627	F58G6.5c|F58G6.5b	Affymetrix microarray probe	nhr-34	nhr-34 encodes a member of the nuclear receptor superfamily; phylogenetic analyses indicate that NHR-34 is a divergent nuclear receptor that likely arose from the expansion and diversification of the HNF4 (NR2A) subgroup in C. elegans; the role of NHR-34 in C. elegans development and/or behavior, and the NHR-34 expression pattern, are not yet known.	uCE4-1081							Molecular_function:transcription factor activity|Molecular_function:zinc ion binding|Molecular_function:sequence-specific DNA binding|Biological_process:regulation of transcription, DNA-dependent|Cellular_component:nucleus|Molecular_function:steroid hormone receptor activity|Molecular_function:DNA binding|Molecular_function:ligand-dependent nuclear receptor activity	KOG3575	Hormone receptors
W06E11.4	187694_s_at	W06E11.4		WBGene00021063		Affymetrix microarray probe		W06E11.4 encodes an ortholog of human SBDS (OMIM:607444, mutated in Shwachman-Bodian-Diamond syndrome) and S. cerevisiae SDO1; by homology, W06E11.4 is predicted to be a nucleolar protein that may be required for normal processing of rRNA; WS06E11.4 shares an operon with tag-266 and T19C3.7.	snp_C05D10[1]						2		KOG2917	Predicted exosome subunit
F02E9.7	189323_at	F02E9.7		WBGene00008531		Affymetrix microarray probe			ok669|ttTi4753|ttTi4756|tm502|snp_Y39G10AL[1]|snp_Y39G10AL[2]|snp_F12B6[5]|uCE1-635|snp_F12B6[4]|uCE1-634						7	Molecular_function:hydrolase activity|Molecular_function:acid phosphatase activity|Molecular_function:iron ion binding	KOG2679	Purple (tartrate-resistant) acid phosphatase
Y51H4A.7	180145_s_at	Y51H4A.7		WBGene00013103		Affymetrix microarray probe			snp_Y51H4[6]|snp_Y51H4[5]							Molecular_function:urocanate hydratase activity|Biological_process:histidine catabolism	TWOG0079	Urocanate hydratase
F38A5.5	172595_x_at	F38A5.5		WBGene00018162		This probe maps to multiple genomic locations: F38A5:14957..14707 F38A5:11758..12008 Affymetrix microarray probe	nspb-3		pk1601|ok889						8	Biological_process:physiological process|Biological_process:reproduction|Biological_process:embryonic development (sensu Metazoa)|Biological_process:larval development (sensu Nematoda)|Biological_process:growth	LSE0988	Unnamed protein
K01A2.3	183232_s_at	K01A2.3		WBGene00019278		Affymetrix microarray probe			mg388|mg366|snp_T07A9[1]|uCE4-505			0	Intestine	intestine	12		LSE0728	Unnamed protein
F22E10.1	190144_at	F22E10.1		WBGene00004006		Affymetrix microarray probe	pgp-12		gk19|ttTi3033|cxTi2523			0	Expressed excretory cell at all stages, 8 isolates.|Expressed in excretory cell at all stages, 3 isolates.|The promoter drove both GFP and DsRed expression exclusively in the excretory cell at all developmental stages.|Larval Expression: excretory cell;|Larval Expression: excretory cell;|Embryo Expression: intestine; excretory cell;	excretory cell|excretory cell|head|tail|pharynx|hypodermis|intestine|excretory cell	21	Molecular_function:nucleotide binding|Molecular_function:nucleoside-triphosphatase activity|Molecular_function:ATP binding|Molecular_function:ATPase activity, coupled to transmembrane movement of substances|Biological_process:transport|Cellular_component:integral to membrane|Molecular_function:ATPase activity|Molecular_function:permease activity|Molecular_function:transporter activity|Cellular_co…	KOG0055	Multidrug/pheromone exporter, ABC superfamily
F56B6.2	174784_at	F56B6.2a	F56B6.2	WBGene00004350		Affymetrix microarray probe	rgs-7	F56B6.2 encodes three isoforms of an atypical regulator of G protein signaling (RGS) protein that contains both a C2 and an RGS domain, and that binds EGL-30 via both domains, similar in organization to mammalian PDZ-RGS3; the RGS domain has GTPase activator protein (GAP) activity in vitro on mammalian G[alphai]3; F56B6.2 thus may stably bind EGL-30 at all stages of EGL-30's GTPase cycle, might o…	vs92|vs98|cxTi8206							Molecular_function:signal transducer activity	KOG3589	G protein signaling regulators
C10H11.9	173436_at	C10H11.9		WBGene00002694		Affymetrix microarray probe	let-502	let-502 encodes a Rho-binding Ser/Thr kinase orthologous to human myotonic dystrophy kinase (DM-kinase); let-502 is required for early embryonic cleavages, embryonic elongation, migration of hypodermal P cells to a ventral position, normal spermathecal contraction, and fertility; LET-502 is required for hypodermal cells to properly change their shape, and is expressed in those cells, during embry…	ca201|ca201sb54|h509|n783|n835|sb93|sb95|sb103|sb106|sb107|sb108|sb109|h392|ok1283			1	let-502 mRNA strongly expressed during embryogenesis, weakly expressed in L1s and moderately during L4 and strong again in adults.|let-502 gfp is expressed strongly in the lateral cells but not detectable in dorsal and ventral epidermis. L4-young adult show weak to intermediate expression in many cells of somatic gonad, such as vulval and sheath cells and the fused uterine seam cell. Strong expre…	hypodermis|hyp7|somatic gonad|seam cells|hypodermal seam cells|hypodermal|seam cells|pharynx|intestine|head|tail|pharynx|intestine|vulval muscle|Reproductive System|head|pharynx|tail neurons|vulval muscle|nervous system|seam cells|Reproductive System|gonad sheath cells	9	Molecular_function:protein kinase activity|Molecular_function:ATP binding|Biological_process:protein amino acid phosphorylation|Molecular_function:protein serine/threonine kinase activity|Molecular_function:protein-tyrosine kinase activity|Biological_process:intracellular signaling cascade|Molecular_function:magnesium ion binding|Molecular_function:atypical protein kinase C activity|Molecular_fun…	KOG0612	Rho-associated, coiled-coil containing protein kinase
T08B2.8	180798_at	T08B2.8		WBGene00020348		Affymetrix microarray probe			snp_F11D11[7]|snp_F11D11[8]						2	Molecular_function:nucleotide binding|Biological_process:larval development (sensu Nematoda)|Biological_process:growth|Biological_process:positive regulation of growth rate|Biological_process:embryonic development (sensu Metazoa)	KOG4089	Predicted mitochondrial ribosomal protein L23
F35C8.3	175641_at	F35C8.3		WBGene00002177		Affymetrix microarray probe	jkk-1	jkk-1 encodes a member of the MAP kinase kinase superfamily that affects synaptic vesicle localization and is required in type-D motor neurons for normal locomotion; can function in the Hog1 MAP kinase pathway I in yeast as an activator of JNK and is expressed in most neurons	km2|ttTi7487|uCE6-919			1	BDU SDQ ALM CAN HSN PDE PVD AVM other|Expressed in most or all neurons and their processes, including the nerve ring, the head ganglions, the dorsal and ventral nerve cords, and the tail ganglions. Expressed in all stages of development.	neurons|ventral nerve cord|dorsal nerve cord|circumpharyngeal nerve ring|neurons|nerve ring|ventral nerve cord|dorsal nerve cord|head ganglia|tail ganglia	0	Molecular_function:protein kinase activity|Molecular_function:ATP binding|Biological_process:protein amino acid phosphorylation|Molecular_function:protein serine/threonine kinase activity|Molecular_function:protein-tyrosine kinase activity	KOG0983	Mitogen-activated protein kinase (MAPK) kinase MKK7/JNKK2
ZK783.4	174909_at	ZK783.4		WBGene00001470		Affymetrix microarray probe	flt-1	flt-1 encodes a putative homolog of flectin, an extracellular matrix protein thought to provide a microenvironment of great elasticity; however, FLT-1 protein contains no similarity to other ECM components, instead mostly appearing to be made up of chromatin or DNA-binding domains; FLT-1 also contains a glutamine/asparagine-rich domain, which may mediate epigenetic regulation.	tm235|ok722			1	Two transcripts of about 4.9 kb and 3.3 kb were detected at all developmental stages.|Strong expression of GFP in neuronal cells. During embryonic stages, GFP expression was restricted to AB lineage cells, head neuron ganglia, and ventral cord neurons and this expression pattern persisted in embryonic and larval stages. During postembryonic development, GFP was highly expressed in ventral cord ne…	vulva|hypodermal|AB cells|ventral cord neurons|head neurons|distal tip cells|head ganglia|tail ganglia|vulva|neurons|hypodermal|AB lineage|ventral cord neurons|head neurons|distal tip cells|seam cells|VPC descendants|tail ganglia|vulva|ventral cord neurons|head neurons|tail neurons|distal tip cells	5	Molecular_function:DNA binding|Molecular_function:protein binding|Molecular_function:zinc ion binding|Biological_process:regulation of transcription, DNA-dependent	KOG1245	Chromatin remodeling complex WSTF-ISWI, large subunit (contains heterochromatin localization, PHD and BROMO domains)
K10B4.2	183235_at	K10B4.2		WBGene00019614		Affymetrix microarray probe	srt-54		tm2161|snp_ZC449[3]|snp_ZC449[4]						3		LSE0504	7-transmembrane receptor
B0361.3	187473_at	B0361.3		WBGene00015157		Affymetrix microarray probe			tm2084						11		KOG0255	Synaptic vesicle transporter SVOP and related transporters (major facilitator superfamily)
F41E7.2	177558_at	F41E7.2		WBGene00009618		Affymetrix microarray probe			ttTi2353|pkP6126						6	Molecular_function:solute:hydrogen antiporter activity|Biological_process:regulation of pH|Cellular_component:integral to membrane|Biological_process:dicarboxylic acid transport|Cellular_component:membrane|Molecular_function:sodium:dicarboxylate symporter activity	KOG3826	Na+/H+ antiporter
C42C1.5	189635_at	C42C1.5		WBGene00016583		Affymetrix microarray probe	tag-335		ok1456|ok1455			0	Larval Expression: hypodermis;	hypodermis	5	Molecular_function:acyltransferase activity|Molecular_function:nucleotidyltransferase activity|Biological_process:biosynthesis|Molecular_function:UTP:glucose-1-phosphate uridylyltransferase activity|Biological_process:UDP-glucose metabolism|Molecular_function:enzyme regulator activity|Molecular_function:UDP-N-acetylglucosamine diphosphorylase activity|Biological_process:lipopolysaccharide biosynt…
EGAP2.3	175238_s_at	EGAP2.3		WBGene00004020		Affymetrix microarray probe	pho-1	pho-1 encodes the major C. elegans intestinal acid phosphatase; as loss of PHO-1 function via RNA-mediated interference (RNAi) does not result in any abnormalities, PHO-1 may function redundantly with other acid phosphatases; PHO-1 intestinal expression appears to be positively regulated by CKI-1, a cyclin-dependent kinase inhibitor, and negatively regulated by POP-1, a TCF/LEF transcription fact…	ca101|ca102|uCE2-1610			0	Expression of the transgenic reporter construct is gut-specific, can first be detected late in embryogenesis and shows anterior - posterior patterning that is, to a reasonable approximation, the same as that detected by the histochemical assay for endogenous PHO-1 activity. In ~70% of newly hatched larvae, reporter expression is undetectable in the six cells belonging to int1 and int2 but strong …		24	Molecular_function:acid phosphatase activity|Biological_process:embryonic development (sensu Metazoa)	KOG3720	Lysosomal & prostatic acid phosphatases
C38C10.2	192234_s_at	C38C10.2		WBGene00008000		Affymetrix microarray probe		C38C10.2 is orthologous to the human gene SOLUTE CARRIER FAMILY 17 (ANION/SUGAR TRANSPORTER), MEMBER 5 (SLC17A5; OMIM:604322), which when mutated leads to disease.	ok538			1	Larval Expression: intestine; Nervous System; head neurons; tail neurons;	intestine|head neurons|tail neurons|nervous system	2	Molecular_function:transporter activity|Biological_process:transport|Cellular_component:integral to membrane|Molecular_function:drug transporter activity|Biological_process:drug transport|Molecular_function:inorganic anion transporter activity|Biological_process:inorganic anion transport|Biological_process:phosphate transport|Molecular_function:phosphate transporter activity|Biological_process:io…	KOG2532	Permease of the major facilitator superfamily
C29F4.3	177540_at	C29F4.3		WBGene00007809		Affymetrix microarray probe			uCE3-743|snp_F53A3[4]|snp_F53A3[8]|uCE3-744|uCE3-741|snp_F53A3[7]|uCE3-745|snp_F53A3[5]|snp_F53A3[6]|uCE3-742						3		InP_Cae_005337
C31H2.1	181171_at	C31H2.1b	C31H2.1	WBGene00016292	C31H2.1a	Affymetrix microarray probe	C31H2.1		tm1856
R186.4	175684_at	R186.4		WBGene00003031		Affymetrix microarray probe	lin-46	lin-46 encodes one of two C. elegans paralogs of bacterial MoeA proteins and mammalian gephyrins (E domain, only); LIN-46 is predicted to function as a scaffolding protein for a developmental timing complex, and may also play a role in molybdenum cofactor biosynthesis; identified in screens for suppressors of precocious heterochronic mutations in lin-14 and lin-28, lin-46 is required for stage-sp…	ma174|ma164						11	Biological_process:Mo-molybdopterin cofactor biosynthesis	KOG2371	Molybdopterin biosynthesis protein
C07A9.4	190161_at	C07A9.4		WBGene00003571		Affymetrix microarray probe	ncx-6		cxTi9115						13	Cellular_component:integral to membrane|Molecular_function:voltage-gated potassium channel activity|Biological_process:potassium ion transport|Cellular_component:voltage-gated potassium channel complex	KOG2399	K+-dependent Na+:Ca2+ antiporter
C37A2.8	180022_s_at	C37A2.8a	C37A2.8	WBGene00016494		Affymetrix microarray probe	C37A2.8		uCE1-918|uCE1-917								LSE4071	Unnamed protein
T14B4.1	189129_at	T14B4.1		WBGene00020498		Affymetrix microarray probe			js20|md1136|md1192|md1088|gk322|gk312|gk333|pkP660						2	Molecular_function:RNA binding|Molecular_function:RNA methyltransferase activity|Biological_process:RNA processing|Biological_process:RNA modification|Biological_process:embryonic development (sensu Metazoa)	KOG0839	RNA Methylase, SpoU family
222	174462_at
F58A4.9	192261_s_at	F58A4.9		WBGene00010230		Affymetrix microarray probe			ok940|tm1720|pkP4038						2	Molecular_function:DNA-directed RNA polymerase activity|Molecular_function:protein dimerization activity|Biological_process:transcription|Molecular_function:DNA binding	KOG3438	DNA-directed RNA polymerase, subunit L
R04A9.1	182761_at	R04A9.1		WBGene00019861		Affymetrix microarray probe			CE5-211						0		InP_Cae_012591
T03D8.7	177899_at	T03D8.7		WBGene00011394		Affymetrix microarray probe			ttTi4068								InP_Cae_011458
C48A7.1	175822_at	C48A7.1a	C48A7.1	WBGene00001187		Affymetrix microarray probe	egl-19	egl-19 encodes an ortholog of the alpha subunit of mammalian L-type calcium ion channels that affects muscle contraction in late embryonic morphogenesis, movement, egg-laying, mating and feeding; egl-19 is expressed in muscle cells and some neurons.	ad1019|n2368ad979|st553|st569|st571|st576|st577|ad695|n582|n2368|ad952|ad995|ad1006|ad1013|ad1015|ad1025|ad1008|st556|tr69|tr70|tr71|tr72|tr73|snp_C48A7[3]|uCE4-983|snp_C48A7[1]|snp_C48A7[5]|uCE4-982|snp_C48A7[4]|snp_C48A7[2]			1	many neurons in ring, ventral cord, pre-anal ganglion|In transgenic animals carrying the fusion gene, an egl-19::GFP fluorescent signal was first detected in body wall muscles in 11/2-fold embryos, before the onset of embryonic muscle contraction. By the time of hatching, GFP fluorescence was found in pharyngeal muscles pm3, pm4, pm5 and pm7, in body wall muscles and in the anal depressor muscle.…	neurons|preanal ganglion|ventral cord neurons|ring neurons|m5|m7|m4|preanal ganglion|head neurons|m3|ventral nerve cord|tail|pharynx|hypodermis|intestine|head neurons|ventral nerve cord|nervous system|head|tail|pharynx|hypodermis|intestine|amphid socket cells|pharynx|hypodermis|intestine|rectal epithelium|seam cells|arcade cells		Molecular_function:voltage-gated calcium channel activity|Biological_process:calcium ion transport|Cellular_component:voltage-gated calcium channel complex|Molecular_function:calcium ion binding|Molecular_function:ion channel activity|Biological_process:ion transport|Cellular_component:membrane|Cellular_component:integral to membrane|Molecular_function:voltage-gated potassium channel activity|Bio…	KOG2301	Voltage-gated Ca2+ channels, alpha1 subunits
305	175483_at
K12H4.5	175999_at	K12H4.5		WBGene00019680		Affymetrix microarray probe			tm1490			0	Larval Expression: pharynx; intestine; body wall muscle;	pharynx|intestine|body wall muscle	23	Biological_process:embryonic development (sensu Metazoa)|Biological_process:positive regulation of growth rate|Biological_process:larval development (sensu Nematoda)|Biological_process:growth	InP_Cae_011335
C11H1.9	177796_at	C11H1.9a	C11H1.9	WBGene00023500	C11H1.9b	Affymetrix microarray probe	C11H1.9		qa5901|tm1235							Biological_process:transport|Cellular_component:integral to membrane	KOG1471	Phosphatidylinositol transfer protein SEC14 and related proteins
R02F2.7	174846_at	R02F2.7		WBGene00019836		Affymetrix microarray probe			tm2207|ok1081						5	Biological_process:larval development (sensu Nematoda)|Biological_process:growth|Biological_process:positive regulation of growth rate|Biological_process:gametogenesis	InP_Cae_002947
ZK1010.3	187939_at	ZK1010.3		WBGene00014177		Affymetrix microarray probe			tm2803						18	Biological_process:positive regulation of growth rate|Biological_process:larval development (sensu Nematoda)|Biological_process:growth	KOG3962	Predicted actin-bundling protein
B0303.7	173945_s_at	B0303.7		WBGene00015128		Affymetrix microarray probe			snp_B0303[1]						5	Molecular_function:ATP-dependent peptidase activity|Molecular_function:serine-type endopeptidase activity|Biological_process:proteolysis	KOG4225	Sorbin and SH3 domain-containing protein
F58E10.1	174905_at	F58E10.1b	F58E10.1	WBGene00010259		Affymetrix microarray probe	F58E10.1		ox134|cxTi8333|snp_F58E10[1]|snp_F58E10[3]|snp_F58E10[4]|snp_F58E10[2]|ok558
K06C4.4	172685_x_at	K06C4.4		WBGene00001894		This probe maps to multiple genomic locations: K06C4:16302..16014 F07B7:15793..16081 K06C4:13449..13737 F07B7:18646..18358 Affymetrix microarray probe	his-20	his-20 encodes an H2B histone; by homology, HIS-20 is predicted to function as a nucleosome component required for packaging of DNA into chromatin.	ttTi4868							Molecular_function:DNA binding|Biological_process:nucleosome assembly|Biological_process:chromosome organization and biogenesis (sensu Eukaryota)|Cellular_component:nucleosome|Cellular_component:nucleus|Cellular_component:chromatin|Biological_process:reproduction|Biological_process:embryonic development (sensu Metazoa)|Biological_process:larval development (sensu Nematoda)|Biological_process:grow…	InP_uni_001869
C32B5.9	180159_at	C32B5.9		WBGene00016302		Affymetrix microarray probe			uCE2-588|uCE2-584|uCE2-587|uCE2-586|uCE2-585						8		LSE0263	F-box domain
CD4.6	190251_s_at	CD4.6		WBGene00003927		Affymetrix microarray probe	pas-6	pas-6 encodes a type 1 alpha subunit of the 26S proteasome's 20S protease core particle (CP); PAS-6 is required for embryonic, larval, and germline development and by homology, is predicted to comprise the outer rings of the proteasome and to play a role in selective degradation of ubiquitinated proteins during development; in vitro, PAS-6 interacts with BRP-1, a glutamine/asparagine (Q/N)-rich d…	tm1942|uCE5-1368						20	Molecular_function:threonine endopeptidase activity|Biological_process:ubiquitin-dependent protein catabolism|Cellular_component:proteasome core complex (sensu Eukaryota)|Molecular_function:endopeptidase activity|Biological_process:physiological process|Biological_process:reproduction|Biological_process:embryonic development (sensu Metazoa)|Biological_process:larval development (sensu Nematoda)|B…	KOG0863	20S proteasome, regulatory subunit alpha type PSMA1/PRE5
H27C11.1	175182_at	H27C11.1a	H27C11.1	WBGene00003687		Affymetrix microarray probe	nhr-97		tm1063|tm1286							Molecular_function:transcription factor activity|Molecular_function:zinc ion binding|Molecular_function:sequence-specific DNA binding|Biological_process:regulation of transcription, DNA-dependent|Cellular_component:nucleus|Molecular_function:steroid hormone receptor activity|Molecular_function:DNA binding|Molecular_function:ligand-dependent nuclear receptor activity	KOG3575	Hormone receptors
C14A4.1	178483_at	C14A4.1		WBGene00007555		Affymetrix microarray probe	tag-242		gk398|gk347			0	Larval Expression: intestine; unidentified cells in head;	head|intestine		Molecular_function:binding|Biological_process:physiological process|Biological_process:embryonic development (sensu Metazoa)|Biological_process:positive regulation of body size|Biological_process:positive regulation of growth rate|Biological_process:post-embryonic body morphogenesis|Biological_process:osmoregulation	KOG0567	HEAT repeat-containing protein
T23F11.1	174357_s_at	T23F11.1	T23F11.1	WBGene00011953		Affymetrix microarray probe			ttTi6478|ttTi6482						2	Molecular_function:protein serine/threonine phosphatase activity|Biological_process:protein amino acid dephosphorylation|Cellular_component:protein serine/threonine phosphatase complex|Molecular_function:catalytic activity	KOG0698	Serine/threonine protein phosphatase
D1022.6	188752_at	D1022.6		WBGene00005641		Affymetrix microarray probe	sro-1		cxTi6818			1	ADL SIA	neurons|SIA neurons	1	Molecular_function:rhodopsin-like receptor activity|Biological_process:G-protein coupled receptor protein signaling pathway|Cellular_component:integral to membrane	KOG3656	7 transmembrane receptor
Y44A6D.6	180330_at	Y44A6D.6		WBGene00012856		Affymetrix microarray probe			tm1589						3		InP_Cae_011814
F44B9.6	173445_s_at	F44B9.6		WBGene00003021		Affymetrix microarray probe	lin-36		n747|n750|n772|n2235|n3090|n3093|n3095|n3096|n766			1	lin-36::GFP was expressed in the nuclei of the P(3-8).p cells and their descendants during vulval cell determination, division and invagination. Similar observations have been made with an independently constructed lin-36::GFP reporter. Besides the P(3-8).p cells, many other cells expressed GFP in strains bearing this reporter construct. Most notably, neurons of the head, tail and ventral cord ex…	hypodermal|intestinal|P lineage|head neurons|tail neurons|ventral nerve cord|germ-line cells	11	Molecular_function:nucleic acid binding|Molecular_function:zinc ion binding|Cellular_component:intracellular|Biological_process:larval development (sensu Nematoda)|Biological_process:growth	InP_Cae_001860
R10E11.3	173909_s_at	R10E11.3a	R10E11.3	WBGene00011216	R10E11.3b	Affymetrix microarray probe	R10E11.3		id12|k146|k166|k209|k180							Molecular_function:cysteine-type endopeptidase activity|Molecular_function:ubiquitin thiolesterase activity|Biological_process:ubiquitin-dependent protein catabolism	KOG1864	Ubiquitin-specific protease
K02F3.4	181230_at	K02F3.4		WBGene00019327		Affymetrix microarray probe	zip-2		CE2-193|uCE2-2016|uCE2-2019|uCE2-2018						1	Molecular_function:DNA binding|Biological_process:regulation of transcription, DNA-dependent|Cellular_component:nucleus|Molecular_function:transcription factor activity|Molecular_function:sequence-specific DNA binding|Molecular_function:protein dimerization activity	InP_Cae_009376
F53H8.3	189883_at	F53H8.3		WBGene00018779		Affymetrix microarray probe			gk23|ttTi5922			0	Expression is seen in the E-cell lineage and intestinal cells throughout embryonic development and in early larval stages. This gene has homology to hexose transporters.	intestine|E lineage	24	Molecular_function:transporter activity|Biological_process:transport|Cellular_component:integral to membrane|Cellular_component:membrane|Molecular_function:sugar porter activity|Biological_process:carbohydrate transport|Molecular_function:drug transporter activity|Biological_process:drug transport	KOG0569	Permease of the major facilitator superfamily
Y111B2A.20	176850_at	Y111B2A.20		WBGene00013740		Affymetrix microarray probe			ttTi630							Cellular_component:integral to membrane|Biological_process:embryonic development (sensu Metazoa)|Biological_process:gametogenesis	KOG1580	UDP-galactose transporter related protein
F25B5.3	187770_s_at	F25B5.3b	F25B5.3	WBGene00017775	F25B5.3a|F25B5.3d|F25B5.3c	Affymetrix microarray probe	F25B5.3	F25B5.3 is orthologous to the human gene NUCLEOTIDASE, 5-PRIME, CYTOSOLIC III (NT5C3; OMIM:606224), which when mutated leads to hemolytic anemia due to UMPH1 deficiency	snp_F25B5[1]							Molecular_function:5'-nucleotidase activity|Biological_process:metabolism|Molecular_function:phosphoric monoester hydrolase activity	KOG3128	Uncharacterized conserved protein
T06F4.1	174232_at	T06F4.1a	T06F4.1	WBGene00020294		Affymetrix microarray probe	T06F4.1		snp_T06F4[2]|snp_T06F4[5]|pkP6146|snp_T06F4[3]|uCE6-852|snp_T06F4[1]								LSE4097	Unnamed protein
F54C9.2	192147_s_at	F54C9.2		WBGene00006059		Affymetrix microarray probe	stc-1		e2076|k128|qm63|sc27|e88|e1324|m38			0	Larval Expression: intestine;	intestine	40	Molecular_function:ATP binding|Biological_process:cell morphogenesis|Biological_process:iron-sulfur cluster assembly|Molecular_function:ATPase activity|Molecular_function:unfolded protein binding|Biological_process:protein folding|Biological_process:larval development (sensu Nematoda)|Biological_process:physiological process|Biological_process:molting cycle (sensu Protostomia and Nematoda)|Biolog…	KOG0101	Molecular chaperones HSP70/HSC70, HSP70 superfamily
H04M03.3	186247_at	H04M03.3		WBGene00019153		Affymetrix microarray probe			snp_Y39C12[2]|snp_Y39C12[1]						7	Molecular_function:oxidoreductase activity|Biological_process:metabolism|Molecular_function:3-oxoacyl-[acyl-carrier-protein] reductase activity|Biological_process:fatty acid biosynthesis|Molecular_function:NAD binding	KOG1208	Dehydrogenases with different specificities (related to short-chain alcohol dehydrogenases)
K11D12.5	185210_s_at	K11D12.5		WBGene00019645		Affymetrix microarray probe			ok1579						24	Cellular_component:membrane|Molecular_function:tetracycline:hydrogen antiporter activity|Biological_process:tetracycline transport|Cellular_component:integral to membrane|Biological_process:physiological defense response	KOG1623	Multitransmembrane protein
C36A4.9	191641_s_at	C36A4.9b	C36A4.9	WBGene00007969	C36A4.9a	Affymetrix microarray probe	C36A4.9		tm2751|snp_Y45G12B[2]			1	Expression is seen in adults only, in nuclei of the intestine, and in nuclei in the head. Expression in the head are primarily nuclei around the isthmus and terminal bulb of the pharynx, which are probably neuronal. However, a few nuclei of the head hypodermis are occasionally seen to stain. This gene has homology to an Acetyl CoA Synthetase.|Expression is seen in larvae and adults, in a number o…	neuronal|hypodermis|neuronal|intestine|somatic gonad|hypodermis|intestine|head neurons|nerve ring|dorsal nerve cord|nervous system		Molecular_function:acetate-CoA ligase activity|Molecular_function:AMP binding|Molecular_function:catalytic activity|Biological_process:metabolism|Biological_process:isoprenoid biosynthesis|Molecular_function:CoA-ligase activity|Molecular_function:ligase activity|Biological_process:teichoic acid biosynthesis|Molecular_function:D-alanine-poly(phosphoribitol) ligase activity|Molecular_function:o-suc…
F33H1.4	174067_at	F33H1.4		WBGene00009365		Affymetrix microarray probe			ttTi4233|uCE3-1390			0	Broadly expressed in gonad.		9	Molecular_function:nucleic acid binding|Molecular_function:zinc ion binding|Cellular_component:intracellular|Biological_process:physiological process|Biological_process:embryonic development (sensu Metazoa)|Biological_process:larval development (sensu Nematoda)|Biological_process:growth|Biological_process:locomotory behavior	InP_Cae_003155
W09C5.7	178417_s_at	W09C5.7		WBGene00012353		Affymetrix microarray probe			gk10						5		KOG1890	Phosphoinositide phosphatase SAC1
Y48A6B.3	190470_at	Y48A6B.3		WBGene00012964		Affymetrix microarray probe			su215|e155|su142|su195|bx124|bx127						20	Biological_process:ribosome biogenesis and assembly|Cellular_component:ribonucleoprotein complex|Molecular_function:structural constituent of ribosome|Cellular_component:intracellular|Cellular_component:ribosome|Biological_process:protein biosynthesis|Biological_process:positive regulation of growth rate	KOG3167	Box H/ACA snoRNP component, involved in ribosomal RNA pseudouridinylation
T11B7.3	189387_at	T11B7.3		WBGene00000692		Affymetrix microarray probe	col-118		ok950						16	Molecular_function:structural constituent of cuticle|Biological_process:phosphate transport|Cellular_component:cytoplasm	KOG3544	Collagens (type IV and type XIII), and related proteins
T23B3.1	182646_s_at	T23B3.1		WBGene00020709		Affymetrix microarray probe			ok713|ttTi4079|tm2321						7		InP_Cae_007930
R07E4.5	173600_s_at	R07E4.5		WBGene00019938		Affymetrix microarray probe			uCE3-971|uCE3-972						11		InP_Cae_011060
F23H11.3	190216_s_at	F23H11.3		WBGene00017759		Affymetrix microarray probe			tm810|bsP2						2	Molecular_function:catalytic activity|Biological_process:metabolism	KOG1255	Succinyl-CoA synthetase, alpha subunit
Y53F4B.14	185678_at	Y53F4B.14		WBGene00013161		Affymetrix microarray probe			ttTi6510								KOG4702	Uncharacterized conserved protein
K01C8.7	191944_at	K01C8.7		WBGene00010459		Affymetrix microarray probe			h1356|ju281|pkP806|e698|mc44|gk45|ok817|cxTi10719|ttTi2314|ttTi2315|uCE1-1191|snp_F53B8[2]|uCE1-1194|snp_F53B8[4]|uCE1-1190|snp_F53B8[1]|uCE1-1193|pkP1068|snp_F53B8[3]|uCE1-1198|uCE1-1188|uCE1-1189|uCE1-1196|snp_ZK1151[2]|uCE1-1197|uCE1-1192|uCE1-1195|uCE1-1187						18	Molecular_function:transporter activity|Biological_process:transport|Cellular_component:mitochondrial inner membrane|Molecular_function:binding|Cellular_component:membrane|Cellular_component:mitochondrion|Biological_process:mitochondrial transport|Biological_process:determination of adult life span|Biological_process:positive regulation of growth rate	KOG0764	Mitochondrial FAD carrier protein
F54B3.3	193915_s_at	F54B3.3		WBGene00010015		Affymetrix microarray probe			ttTi4520						20	Molecular_function:nucleotide binding|Molecular_function:nucleoside-triphosphatase activity|Molecular_function:ATP binding|Cellular_component:nucleus|Cellular_component:cytoplasm|Molecular_function:hydrolase activity|Biological_process:protein catabolism|Biological_process:positive regulation of growth rate|Biological_process:embryonic cleavage|Biological_process:embryonic development (sensu Meta…	KOG0742	AAA+-type ATPase
Y46C8AR.1	177187_at	Y46C8AR.1		WBGene00021587		Affymetrix microarray probe	clec-76		s2764|st456|uCE3-782|uCE3-781							Molecular_function:sugar binding	KOG4297	C-type lectin
E04A4.5	173692_at	E04A4.5		WBGene00017119		Affymetrix microarray probe			ttTi3573|ttTi3582						41	Molecular_function:protein translocase activity|Biological_process:intracellular protein transport|Cellular_component:mitochondrial inner membrane presequence translocase complex|Molecular_function:protein transporter activity|Biological_process:protein transport|Cellular_component:mitochondrial inner membrane|Biological_process:positive regulation of growth rate|Biological_process:embryonic deve…	KOG1652	Mitochondrial import inner membrane translocase, subunit TIM17
ZK512.4	193232_at	ZK512.4		WBGene00013984		Affymetrix microarray probe			n998|n1087|n1080|ttTi1420|uCE2-1649|snp_F28B12[1]|snp_F28B12[2]							Molecular_function:RNA binding|Biological_process:protein targeting|Biological_process:negative regulation of translational elongation|Cellular_component:signal recognition particle (sensu Eukaryota)	KOG3465	Signal recognition particle, subunit Srp9
T05F1.10	175398_s_at	T05F1.10		WBGene00000968		Affymetrix microarray probe	dhs-4	dhs-4 encodes a short-chain dehydrogenase predicted to be mitochondrial.	tm1533|tm2418|uCE1-1037						8	Molecular_function:oxidoreductase activity|Biological_process:metabolism|Molecular_function:alcohol dehydrogenase activity|Molecular_function:2,3-dihydro-2,3-dihydroxybenzoate dehydrogenase activity|Biological_process:enterobactin biosynthesis|Cellular_component:cytoplasm|Molecular_function:acetoacetyl-CoA reductase activity|Biological_process:poly-hydroxybutyrate biosynthesis|Molecular_function:…	KOG1201	Hydroxysteroid 17-beta dehydrogenase 11
C05C8.1	180466_s_at	C05C8.1		WBGene00015460		Affymetrix microarray probe			uCE5-1519			1	Larval Expression: intestine; renal gland cells; Nervous System; head neurons; amphids;	intestine|head neurons|nervous system|rectal gland cells|amphids	7		KOG3864	Uncharacterized conserved protein
F41B4.4	187852_at	F41B4.4a	F41B4.4	WBGene00001617	F41B4.4b	Affymetrix microarray probe	glr-6	glr-6 encodes a putative non-NMDA ionotropic glutamate receptor subunit, most closely related to GLR-5, possibly of the kainate subfamily; glr-6 (along with glr-3) is expressed in only one cell type, the thermosensory interneuron RIA, from near hatching onward to adulthood.	tm2729			1	Only one neuron, RIA.			Molecular_function:ionotropic glutamate receptor activity|Molecular_function:glutamate-gated ion channel activity|Cellular_component:membrane|Molecular_function:receptor activity|Molecular_function:ion channel activity|Biological_process:ion transport|Molecular_function:transporter activity|Biological_process:transport|Cellular_component:periplasmic space (sensu Proteobacteria)|Biological_process…	KOG1052	Glutamate-gated kainate-type ion channel receptor subunit GluR5 and related subunits
B0034.3	187795_at	B0034.3c	B0034.3	WBGene00000403	B0034.3b|B0034.3a	Affymetrix microarray probe	casy-1	A homolog of a member of the cadherin superfamily which is involved in cell-cell adhesion.	pkP597|ok739|tm718|snp_B0034[1]			1	Larval Expression: Nervous System; head neurons; tail neurons;|Larval Expression: intestine; gonad sheath cells; Nervous System; nerve ring; ventral nerve cord; head neurons; neurons along body; tail neurons;	head neurons|tail neurons|nervous system|intestine|head neurons|tail neurons|nerve ring|ventral nerve cord|nervous system|gonad sheath cells|neurons along body
K09H9.5	182339_at	K09H9.5a	K09H9.5	WBGene00019597		Affymetrix microarray probe	K09H9.5		ttTi5966							Biological_process:transport	LSE0538	Uncharacterized protein
ZK632.13	187296_at	ZK632.13		WBGene00003035		Affymetrix microarray probe	lin-52	lin-52 encodes a novel protein that is most closely related to the Drosophila melanogaster CG15929 protein and the human protein XP_040376; lin-52 is a class B synthetic multivulva (synMuv) gene that appears to function with lin-35/Rb to negatively regulate vulval development; in addition, lin-52 is also required for germline and larval development.	n3718|n771							Biological_process:larval development (sensu Nematoda)|Biological_process:growth|Biological_process:oviposition|Biological_process:gametogenesis	KOG4402	Uncharacterized conserved protein
F20E11.12	185663_s_at	F20E11.12		WBGene00005370		Affymetrix microarray probe	srh-154		uCE5-1245						0	Biological_process:cation transport|Molecular_function:ATPase activity, coupled to transmembrane movement of ions, phosphorylative mechanism|Cellular_component:membrane	LSE0262	Predicted olfactory G-protein coupled receptor
C02C6.1	175673_s_at	C02C6.1a	C02C6.1	WBGene00001130	C02C6.1b	Affymetrix microarray probe	dyn-1		pk76|tm852|ky51|en40|en34|n4335|n4098|n4334|en15|n4332|n4039|en7|en37|en41|n4333|en12|en9			1	Expressed in motor neurons in head and ventral nerve cord; sensory neurons and sensory interneurons around nerve ring and tail; pharyngeal-intestinal valve, intestinal-rectal valve, and intestine; in m3 and m4. Expressed in all stages embryo through adult.|Expressed in nerve ring, ventral nerve cord, dorsal nerve cord, pharyngeal neurons, spermathecae, coelomocytes and apical surface of intestina…	interneurons|intestine|m4|pharyngeal muscle|head neurons|sensory neurons|motor neurons|tail neurons|m3|nerve ring|ventral nerve cord|pharyngo-intestinal valve|intestino-rectal valve|spermathecae|coelomocytes|ventral nerve cord|dorsal nerve cord|pharyngeal neurons|pharynx|intestine|head neurons|tail neurons|ventral nerve cord|nervous system|seam cells|body wall muscle|neurons along body		Molecular_function:GTP binding|Molecular_function:GTPase activity|Molecular_function:rhodopsin-like receptor activity|Biological_process:G-protein coupled receptor protein signaling pathway|Cellular_component:integral to membrane|Biological_process:embryonic development (sensu Metazoa)|Biological_process:molting cycle (sensu Protostomia and Nematoda)|Biological_process:locomotory behavior|Biologi…	KOG0446	Vacuolar sorting protein VPS1, dynamin, and related proteins
Y69E1A.5	193144_at	Y69E1A.5		WBGene00013477		Affymetrix microarray probe			pk228|sy287|s1775|sy294|n578						8		KOG3346	Phosphatidylethanolamine binding protein
W01A8.4	177398_at	W01A8.4		WBGene00012166		Affymetrix microarray probe		W01A8.4 encodes the C. elegans ortholog of the NDUFB4/B15 subunit of the mitochondrial NADH dehydrogenase (ubiquinone) complex (complex I).	snp_T21C9[2]|snp_T21C9[1]						18	Molecular_function:NADH dehydrogenase (ubiquinone) activity|Biological_process:electron transport|Cellular_component:mitochondrion|Biological_process:embryonic development (sensu Metazoa)|Biological_process:larval development (sensu Nematoda)|Biological_process:growth|Biological_process:post-embryonic body morphogenesis	InP_met_012068
K10B2.1	174984_at	K10B2.1	K10B2.1	WBGene00003009		Affymetrix microarray probe	lin-23	lin-23 encodes an F-box- and WD-repeat-containing protein orthologous to Saccharomyces cerevisiae MET30 and human beta TRCP (OMIM:603482), both components of the SCF (Skp1, Cullin, F-box) ubiquitin-ligase complex that regulates ubiquitin-mediated protein degradation; LIN-23 negatively regulates postembryonic cell divsions in all tissue types, and specifically, has been shown to function cell auto…	e1521|e1924|e1925|ku294|m731|oz107|rh293|e1883|ot1			0	The lin-23 cDNA hybridizes to a single transcript of approx. 2.8 kb with the highest level of expression in embryos and gravid adults. In situ hybridization revealed high levels of lin-23 mRNA in the germ line of adults and early embryos. Zygotes have high levels of lin-23 mRNA indicating the presence of maternally provided mRNA. The level of lin-23 mRNA decreases during embryogenesis and was und…	germ-line cells	5	Biological_process:negative regulation of body size|Biological_process:positive regulation of growth rate|Biological_process:embryonic development (sensu Metazoa)|Biological_process:larval development (sensu Nematoda)|Biological_process:physiological process|Biological_process:locomotory behavior|Biological_process:growth|Biological_process:hermaphrodite genitalia development|Biological_process:p…	KOG0281	Beta-TrCP (transducin repeats containing)/Slimb proteins
ZK370.4	174583_at	ZK370.4b	ZK370.4	WBGene00022718	ZK370.4a	Affymetrix microarray probe	ZK370.4		ok1107			1	Larval Expression: pharynx; intestine; Nervous System; ventral nerve cord; head neurons; tail neurons;|Larval Expression: pharynx; intestine; Reproductive System; gonad sheath cells; body wall muscle; Nervous System; nerve ring; ventral nerve cord; dorsal nerve cord; head neurons; pharyngeal neurons; tail neurons;	pharynx|intestine|head neurons|tail neurons|ventral nerve cord|dorsal nerve cord|nervous system|intestine - . cells|pharynx|intestine|head neurons|tail neurons|nerve ring|ventral nerve cord|dorsal nerve cord|pharyngeal neurons|nervous system|Reproductive System|body wall muscle|spermatheca|gonad sheath cells		Biological_process:lipid metabolism	KOG2968	Predicted esterase of the alpha-beta hydrolase superfamily (Neuropathy target esterase), contains cAMP-binding domains
C44C10.1	188475_at	C44C10.1		WBGene00000753		Affymetrix microarray probe	col-180		e2184|rh126|rh1017|tm819|e1265|ut60|rh43|rh142|ok913|n3789			0	Diffuse expression is seen throughout the hypodermis of the worm. Strongest expression is seen predominantly at the L3 and L4 stages, with weaker expression seen at other larval stages and in adults.		16	Molecular_function:structural constituent of cuticle|Biological_process:phosphate transport|Cellular_component:cytoplasm|Biological_process:positive regulation of growth rate|Biological_process:post-embryonic body morphogenesis|Biological_process:locomotory behavior	KOG3544	Collagens (type IV and type XIII), and related proteins
F56C11.2	171745_x_at	F56C11.2		WBGene00004225		Affymetrix microarray probe	ptr-11	ptr-11 encodes a nematode-specific member of the sterol sensing domain (SSD) proteins, distantly paralogous to Drosophila PATCHED (PTC) and human PTCH (OMIM:601309, mutated in basal cell nevus syndrome); PTR-11 is required for normal growth to full size, locomotion, and vulval morphogenesis.	tm1243|ok658|qa900|qa901|ttTi6421|ttTi6890|ttTi6899|ttTi6906|snp_T27D12[1]						1	Molecular_function:hedgehog receptor activity|Cellular_component:membrane|Molecular_function:protein transporter activity|Cellular_component:type II protein secretion system complex|Biological_process:type II protein secretion system	KOG1934	Predicted membrane protein (patched superfamily)
C50B8.1	189801_s_at	C50B8.1		WBGene00008224		Affymetrix microarray probe			rh169|rh222|ar62|rh195|ttTi5052						11	Molecular_function:nucleotide binding|Molecular_function:nucleic acid binding	KOG0118	RRM domain
F08C6.2	173118_s_at	F08C6.2a	F08C6.2	WBGene00017241	F08C6.2b	Affymetrix microarray probe	F08C6.2	F08C6.2 encodes a lipid-activated CTP:phosphocholine cytidylyltransferase (CCT), with CCT activity in vitro; recombinant F08C6.2 enzyme is most activated by a 1:1 mixture of phosphatidylcholine:oleate vesicles; a inhibitory 21-residue segment (residues 246-266) is critical for specific activation of F08C6.2 by lipids, since deletion or mutation of this segment causes F08C6.2 to be constitutively …	ok547|sf19|tm601|snp_F08C6[1]			1	Larval Expression: Nervous System; head neurons; tail neurons; unidentified cells in head;	head|head neurons|tail neurons|nervous system		Molecular_function:catalytic activity|Biological_process:biosynthesis|Molecular_function:nucleotidyltransferase activity|Cellular_component:cytoplasm|Biological_process:teichoic acid biosynthesis|Molecular_function:metal ion binding|Molecular_function:glycerol-3-phosphate cytidylyltransferase activity|Biological_process:larval development (sensu Nematoda)|Biological_process:growth|Biological_proc…	KOG2804	Phosphorylcholine transferase/cholinephosphate cytidylyltransferase
M03A1.7	180376_s_at	M03A1.7		WBGene00000928		Affymetrix microarray probe	dao-2	dao-2 encodes a (putatively) secreted protein with a DB module; dao-2 is down-regulated in daf-2 mutant adults by comparison with normal adults, and thus may be involved in dauer formation.	ok1392|ttTi5707								InP_Cae_010371
Y102A5C.6	174109_at	Y102A5C.6				Affymetrix microarray probe			ok503
ZK180.3	180673_s_at	ZK180.3a	ZK180.3	WBGene00022677	ZK180.3b	Affymetrix microarray probe	ZK180.3		snp_C37C3[3]							Molecular_function:lipid transporter activity|Biological_process:nuclear division|Biological_process:lipid transport|Cellular_component:integral to membrane|Biological_process:negative regulation of body size|Biological_process:positive regulation of growth rate|Biological_process:locomotory behavior|Biological_process:positive regulation of locomotion	KOG2864	Nuclear division RFT1 protein
C47E8.4	178386_s_at	C47E8.4		WBGene00008143		Affymetrix microarray probe			snp_C35C5[2]						16	Cellular_component:nucleus|Biological_process:embryonic development (sensu Metazoa)|Biological_process:larval development (sensu Nematoda)|Biological_process:physiological process|Biological_process:growth|Biological_process:locomotion	KOG2894	Uncharacterized conserved protein XAP-5
K06H7.6	176913_at	K06H7.6		WBGene00000143		Affymetrix microarray probe	apc-2	apc-2 encodes an ortholog of subunit 2 of anaphase-promoting complex (APC, a cyclin-specific E3 RING ubiquitin ligase); APC-2 and S. cerevisiae's Apc2p have 32% identity in their cullin domains (considered crucial for function), but otherwise share no obvious similarity; inactivating apc-2 with RNAi causes embryos to arrest at the meiotic one-cell stage, implying that APC-2 is required for the me…	uCE1-669|uCE1-670						11	Biological_process:cell cycle|Biological_process:embryonic development (sensu Metazoa)|Biological_process:reproduction|Biological_process:meiosis|Biological_process:hermaphrodite genitalia development|Biological_process:gametogenesis	KOG2165	Anaphase-promoting complex (APC), subunit 2
F57A10.3	193533_s_at	F57A10.3		WBGene00001813		Affymetrix microarray probe	haf-3	haf-3 encodes a member of the ABC transporter family with highest similarity to human ABCB10.	ok1086|uCE5-2200|uCE5-2199|uCE5-2201|CE5-231			0	Expressed in gut, spermatheca.		0	Molecular_function:nucleotide binding|Molecular_function:nucleoside-triphosphatase activity|Molecular_function:ATP binding|Molecular_function:ATPase activity, coupled to transmembrane movement of substances|Biological_process:transport|Cellular_component:integral to membrane|Molecular_function:ATPase activity|Molecular_function:transporter activity|Cellular_component:membrane|Molecular_function:i…	KOG0058	Peptide exporter, ABC superfamily
C14F5.1	188431_s_at	C14F5.1a	C14F5.1	WBGene00015776	C14F5.1b	Affymetrix microarray probe	C14F5.1		snp_C14F5[2]								TWOG0588	Unnamed protein
C16D9.4	179704_at	C16D9.4		WBGene00015859		Affymetrix microarray probe			ttTi2598|ttTi5342						1	Molecular_function:monooxygenase activity|Molecular_function:iron ion binding|Biological_process:electron transport|Molecular_function:oxidoreductase activity, acting on paired donors, with incorporation or reduction of molecular oxygen, reduced flavin or flavoprotein as one donor, and incorporation of one atom of oxygen	TWOG0213	Unnamed protein
F19C6.2	174927_at	F19C6.2a	F19C6.2	WBGene00008951		Affymetrix microarray probe	F19C6.2		tm2131								LSE0822	Predicted MADS box transcription factor
T07D1.4	173414_s_at	T07D1.4	T07D1.4	WBGene00001484		Affymetrix microarray probe	fox-1	fox-1 encodes an RNA-binding protein of the RNA recognition motif (RRM) superfamily of ribonucleic acid binding proteins; during C. elegans development, FOX-1 functions redundantly with other numerator elements to effect proper dosage compensation in the early embryo; in influencing dosage compensation, FOX-1 likely acts via post-transcriptional regulation of xol-1 mRNA levels; in addition to its…	e2643|y303			1	Ubiquitous in the embryo from 18-cell through 3-fold stage. Expressed in a few neurons in the head and tail of adult hermaphrodite. Present in a few, but different, neurons in head and tail of adult male. Present in L1 through L4 by Western analysis.|Detected at some level throughout all stages of development (embryo-adult), predominant in embryo at 45000-D. All larval stages have all four forms …	head|neurons|tail	1	Molecular_function:nucleic acid binding|Molecular_function:RNA binding	KOG0125	Ataxin 2-binding protein (RRM superfamily)
F38H4.10	192825_at	F38H4.10		WBGene00009551		Affymetrix microarray probe			gk147|uCE4-948						2	Biological_process:cytokinesis|Biological_process:embryonic cleavage|Biological_process:positive regulation of vulval development (sensu Nematoda)	KOG0440	Cell cycle-associated protein Mob1-1
F37C12.3	185886_at	F37C12.3		WBGene00018151		Affymetrix microarray probe			ttTi4801						2	Molecular_function:cofactor binding|Molecular_function:phosphopantetheine binding|Molecular_function:acyl carrier activity|Biological_process:fatty acid biosynthesis|Biological_process:embryonic development (sensu Metazoa)|Biological_process:larval development (sensu Nematoda)|Biological_process:growth|Biological_process:positive regulation of body size|Biological_process:gametogenesis|Biological…	KOG1748	Acyl carrier protein/NADH-ubiquinone oxidoreductase, NDUFAB1/SDAP subunit
K06A5.6	190678_s_at	K06A5.6		WBGene00019433		Affymetrix microarray probe			tm1448|ky146|nj13|nj48|nj52|nj53|eq2|ok1244|ttTi4545|ttTi4549			1	Larval Expression: pharynx; intestine; Nervous System; head neurons;	pharynx|intestine|head neurons|nervous system	18	Molecular_function:acyl-CoA dehydrogenase activity|Biological_process:electron transport|Biological_process:embryonic development (sensu Metazoa)	KOG0139	Short-chain acyl-CoA dehydrogenase
Y105E8A.16	171977_x_at	Y105E8A.16		WBGene00004489		Affymetrix microarray probe	rps-20	rps-20 encodes a small ribosomal subunit S20 protein.	ttTi1795							Molecular_function:structural constituent of ribosome|Biological_process:protein biosynthesis|Cellular_component:intracellular|Cellular_component:ribosome|Cellular_component:small ribosomal subunit|Biological_process:embryonic development (sensu Metazoa)|Biological_process:embryonic development|Biological_process:larval development (sensu Nematoda)|Biological_process:growth|Biological_process:rep…	KOG0900	40S ribosomal protein S20
F45F2.9	180700_at	F45F2.9		WBGene00018481		Affymetrix microarray probe			me80|vv6|e1147|e1256|gk149			1	Larval Expression: intestine; renal gland cells; Nervous System; head neurons; tail neurons;	intestine|head neurons|tail neurons|nervous system|rectal gland cells	2		KOG3197	Predicted hydrolases of HD superfamily
F40F9.2	193654_at	F40F9.2		WBGene00006470		Affymetrix microarray probe	tag-120	tag-120 encodes a predicted transmembrane protein; as loss of tag-120 activity via RNAi does not result in any abnormalities, the precise role of TAG-120 in C. elegans development and/or behavior is not yet known; however, TAG-120 is homologous to a Drosophila NMDA receptor-associated protein and mammalian transmembrane proteins that function in Fas-mediated cell death, so TAG-120 may play a role…	gk221|cxTi1403			1	Expressed in excretory system, neurons and pharyngeal muscle.		8		KOG2322	N-methyl-D-aspartate receptor glutamate-binding subunit
Y116F11B.1	186744_at	Y116F11B.1		WBGene00000920		Affymetrix microarray probe	daf-28	daf-28 encodes a beta-type insulin, mostly similar to INS-4 and INS-6 and homologous to human insulin; DAF-28 inhibits dauer formation; daf-28 mutants arrest as dauers and have downregulated signals through the DAF-2/insulin pathway; in young animals, daf-28 is expressed in ASI and ASJ neurons, which regulate dauer formation; in older animals, daf-28 expression spreads to other head neurons and t…	sa191|tm2308			1	From late L1 to L2, Pdaf-28 GFP is strongly expressed in two pairs of ciliated sensory neurons: ASI and ASJ. This expression pattern continues through L3, L4, and early adult stages. Pdaf-28 GFP is also expressed in the hindgut as well as a tail neuron identified as PQR. From late embryogenesis to early L1, Pdaf-28 GFP was seen in many cell types including pharyngeal muscle, hypodermal, and many …	head|hypodermal|intestine|pharyngeal muscle		Molecular_function:hormone activity|Biological_process:physiological process|Cellular_component:extracellular region	LSE0554	Insulin-like peptides
F39B2.11	187532_s_at	F39B2.11		WBGene00009559		Affymetrix microarray probe			ttTi4105						11	Biological_process:reproduction	KOG3028	Translocase of outer mitochondrial membrane complex, subunit TOM37/Metaxin 1
F48G7.11	191229_at	F48G7.11		WBGene00018622		Affymetrix microarray probe	nhr-190		tm1188|snp_F48G7[5]|snp_F48G7[3]|snp_F48G7[4]|snp_F48G7[6]						1	Molecular_function:transcription factor activity|Molecular_function:zinc ion binding|Molecular_function:sequence-specific DNA binding|Biological_process:regulation of transcription, DNA-dependent|Cellular_component:nucleus|Molecular_function:steroid hormone receptor activity|Molecular_function:DNA binding|Molecular_function:ligand-dependent nuclear receptor activity	KOG3575	Hormone receptors
ZK20.6	173014_at	ZK20.6		WBGene00013926		Affymetrix microarray probe	nep-1	ZK20.6 encodes a neprilysin; neprilysins are thermolysin-like zinc metallopeptidases, found on the outer surface of animal cells, that negatively regulate small signalling peptides (e.g., enkephalin, tachykinin, insulin, and natriuretic peptides) by cleaving them; ZK20.6 is closely paralogous to F18A12.8, and orthologous to CG9761 in Drosophila melanogaster; more generally, ZK20.6 falls into a gr…	by159			1	The nep-1::GFP construct was specifically expressed in the pharyngeal cells of transgenic animals, first detectable during late embryogenesis and remaining until adulthood. In some, but not all, F1 and F2 generation adult nematodes, GFP expression was detected in the single head interneuron RIH.		1	Molecular_function:metallopeptidase activity|Molecular_function:zinc ion binding|Biological_process:proteolysis|Molecular_function:neprilysin activity|Cellular_component:membrane|Biological_process:reproduction
C45G9.11	187733_s_at	C45G9.11		WBGene00016682		Affymetrix microarray probe			snp_H20J04[1]			0	Larval Expression: intestine - posterior cells;|Larval Expression: intestine - posterior cells;	intestine|intestine	0	Biological_process:reproduction	InP_Cae_005625
T23E7.4	180758_at	T23E7.4		WBGene00003744		Affymetrix microarray probe	nlp-6		snp_T23E7[1]			1	Reporter construct is expressed primarily or exclusively in neurons or "endocrine/secretory" cells. GFP expression in non-neuronal tissues include the gut (frequently), specific somatic gonad cells, and in pharyngeal or vulval muscles (rarely). No expression is detected in hypodermal, body wall muscle or germ tissues. nlp-6 is expressed at head neurons and ILx neurons.|Expressed in ASI, IL2, 2 he…	head neurons|IL2 neurons|IL1 neurons|intestine|head neurons|tail neurons	6
Y37E3.4	173359_at	Y37E3.4		WBGene00021348		Affymetrix microarray probe			gk513								KOG4488	Small EDRK-rich protein H4F5
C17G10.1	185395_at	C17G10.1		WBGene00015915		Affymetrix microarray probe			tm2569			1	This mosaic expression pattern is seen in late larvae and adults in a number of nuclei of the head and tail hypodermis.|Larval Expression: intestine; Nervous System; head neurons;	hypodermis|intestine|head neurons|nervous system	2	Molecular_function:oxidoreductase activity, acting on paired donors, with incorporation or reduction of molecular oxygen, 2-oxoglutarate as one donor, and incorporation of one atom each of oxygen into both donors|Biological_process:protein metabolism|Molecular_function:oxidoreductase activity|Biological_process:metabolism	KOG3844	Predicted component of NuA3 histone acetyltransferase complex
DY3.6	177224_at	DY3.6		WBGene00008439		Affymetrix microarray probe	mfb-1	This gene encodes a protein containing an F-box, a motif predicted to mediate protein-protein interactions either with homologs of yeast Skp-1p or with other proteins.	gk311			1	Animals transformed with mfb-1p::gfp exhibit GFP fluorescence in the late embryo and through the larval and adult stages, strong expression in the head and tail ganglia, the ventral nerve cord, the tail hypodermal cells and the intestine, weak expression in some lateral neurones, seam cells and body wall muscles in some lines, and no expression in the pharynx and distal tip cells. MFB-1::GFP was …	head|tail|hypodermis|head neurons|ventral nerve cord|nervous system|Reproductive System|gonad sheath cells|head|intestine	21	Molecular_function:aspartic-type endopeptidase activity|Biological_process:proteolysis|Biological_process:dauer larval development	KOG3926	F-box proteins
M05D6.6	179167_at	M05D6.6		WBGene00010879		Affymetrix microarray probe			uCE2-2282						21		InP_Cae_009992
165	173298_at
F58A3.5	190905_at	F58A3.5		WBGene00010225		Affymetrix microarray probe			ok1441|uCE6-1628						16	Molecular_function:oxidoreductase activity|Biological_process:metabolism	LSE0506	Uncharacterized protein with conserved cysteine
F18E3.11	175489_at	F18E3.11		WBGene00017567		Affymetrix microarray probe			uCE3-1108								InP_Cae_012654
2	171767_x_at
Y44E3A.3	186137_at	Y44E3A.3		WBGene00021548		Affymetrix microarray probe			tm2473			1	Larval Expression: intestine; Nervous System; head neurons; tail neurons;	intestine|head neurons|tail neurons|nervous system	2	Molecular_function:electron carrier activity|Molecular_function:protein disulfide oxidoreductase activity|Biological_process:cell redox homeostasis|Biological_process:glycerol ether metabolism|Molecular_function:isomerase activity	KOG0907	Thioredoxin
F20D1.9	191989_at	F20D1.9		WBGene00008979		Affymetrix microarray probe			ok1773|uCE3-677|uCE3-673|uCE3-670|uCE3-671|uCE3-676|uCE3-669|uCE3-675|CE3-107|uCE3-672			0	Larval Expression: intestine;	intestine|vulva other|gonad sheath cells	2	Molecular_function:transporter activity|Biological_process:transport|Cellular_component:mitochondrial inner membrane|Molecular_function:binding|Cellular_component:membrane	KOG0750	Mitochondrial solute carrier protein
C01G10.6	182559_at	C01G10.6		WBGene00007233		Affymetrix microarray probe			snp_C01G10[1]						8		LSE4121	Unnamed protein
F01F1.11	175522_s_at	F01F1.11		WBGene00017165		Affymetrix microarray probe			CE1-187						11	Biological_process:embryonic development (sensu Metazoa)	LSE0525	Small secreted protein with conserved cysteines
T20B5.3	171812_x_at	T20B5.3		WBGene00020596		Affymetrix microarray probe	oga-1	oga-1 encodes an ortholog of mammalian O-linked N-acetylglucosamine (O-GlcNAc)-selective N-acetyl-beta-D-glucosaminidase (O-GlcNAcase); a polymorphism of OGA-1's human ortholog MGEA5 is associated with type 2 diabetes, and OGA-1 appears to be required for fine-tuning of insulin signalling; oga-1(ok1207) mutants are viable and fertile but accumulate O-GlcNAc on nuclear pores and other proteins, wh…	ok1207			1	Occasional strong expression is seen in the excretory cell of larvae and adults. In larvae weak diffuse expression is seen throughout the worm.|Larval Expression: pharynx; hypodermis; Nervous System; head neurons; tail neurons;	pharynx|hypodermis|head neurons|tail neurons|vulval muscle|nervous system|Reproductive System|spermatheca|gonad sheath cells|body	1		KOG3698	Hyaluronoglucosaminidase
F26E4.8	192922_s_at	F26E4.8		WBGene00006528		Affymetrix microarray probe	tba-1		zd109|or346|ok1123|ok1135			1	Ubiquitous until the 550-cell stage, decreasing with age. After 100-cell stage, could not detect if a minority of cells were unstained|Strong expression is observed during embryogenesis. Staining is observed in the ventral nerve cord motor neurons, both neuronal cell bodies and their axonal processes along the entire ventral cord in adult animals. Expression is also detected in 6 touch receptors …	neurons|muscle|hypodermal|gonad|intestine|DA neurons|DB neurons|VB neurons|germ-line cells|nervous system|VA neurons|muscle|hypodermal|gonad|intestine|germ-line cells|nervous system	5	Molecular_function:structural molecule activity|Biological_process:microtubule-based movement|Cellular_component:microtubule|Molecular_function:GTP binding|Cellular_component:cytoplasm|Molecular_function:GTPase activity|Biological_process:protein polymerization|Cellular_component:protein complex|Biological_process:embryonic development (sensu Metazoa)|Biological_process:spindle organization and b…	KOG1376	Alpha tubulin
C06H2.3	175592_s_at	C06H2.3		WBGene00007387		Affymetrix microarray probe			pkP657|cxTi4225						2	Molecular_function:N-acetyltransferase activity|Biological_process:DNA repair	KOG2132	Uncharacterized conserved protein, contains JmjC domain
T01H3.2	173695_s_at	T01H3.2		WBGene00011348		Affymetrix microarray probe		T01H3.2 encodes a large (980-residue) uncharacterized protein, with multiple dysferlin and beta-propeller domains, that is conserved among metazoa; T01H3.2 shares an operon with vha-4, and thus might be a previously undescribed V-ATPase component or ancillary protein.	snp_F59F4[3]|snp_F59F4[2]						2	Cellular_component:integral to membrane|Biological_process:embryonic development (sensu Metazoa)|Biological_process:reproduction	KOG3669	Uncharacterized conserved protein, contains dysferlin, TECPR and PH domains
T09B4.8	189527_at	T09B4.8		WBGene00020382		Affymetrix microarray probe			CE1-145			1	Larval Expression: intestine; body wall muscle; Nervous System; head neurons; unidentified cells;|Larval Expression: intestine; body wall muscle;	hypodermis|intestine|head neurons|nervous system|body wall muscle|intestine|body wall muscle	27	Molecular_function:transaminase activity|Molecular_function:pyridoxal phosphate binding|Molecular_function:4-aminobutyrate transaminase activity|Biological_process:gamma-aminobutyric acid metabolism|Biological_process:arginine metabolism|Biological_process:biosynthesis|Cellular_component:cytoplasm|Biological_process:porphyrin biosynthesis|Molecular_function:glutamate-1-semialdehyde 2,1-aminomutas…	KOG1404	Alanine-glyoxylate aminotransferase AGT2
Y71H2AM.1	175089_at	Y71H2AM.1	Y71H2AM.1.2	WBGene00022166	Y71H2AM.1.1	Affymetrix microarray probe			ok622						WT	Molecular_function:GTP binding|Biological_process:small GTPase mediated signal transduction|Molecular_function:DNA binding|Biological_process:two-component signal transduction system (phosphorelay)|Biological_process:regulation of transcription, DNA-dependent	GTP-binding protein SEC4, small G protein superfamily, and related Ras family GTP-binding proteins	ENSEMBL:ENSP00000260056:human:Ras-related protein Rab-30:E=28.0706 | ENSEMBL:ENSP00000336850:human:Splice Isoform 1 Of Ras-related protein Rab-6A:E=27.7696 | ENSEMBL:ENSP00000347674:human:Splice Isoform 2 Of Ras-related protein Rab-6A:E=27.4437 | ENSEMBL:
B0554.2	182185_at	B0554.2		WBGene00015255		Affymetrix microarray probe			uCE5-515						0		LSE3906	Unnamed protein
T13C5.1	189420_at	T13C5.1a	T13C5.1	WBGene00000905	T13C5.1b	Affymetrix microarray probe	daf-9	daf-9 encodes a cytochrome P450 of the CYP2 subfamily that by homology is predicted to function as a steroidogenic or fatty acid hydroxylase; DAF-9 likely functions cell nonautonomously in hypodermal and neuronal cells to produce, for the DAF-12 nuclear receptor, a lipophilic hormone whose presence is necessary for bypassing entry into the alternative L3/dauer larval stage and promoting reproduct…	m641|m642|rh50|e1406|m540|gk160|ok751			1	daf-9 was strikingly expressed in a ventral pair of bilateral neurons identified as the IL1Vs or URAVs in the anterior ganglia. Neuronal expression first appeared shortly before hatch, increased greatly during larval development, and perdured in reproductive and postreproductive adults. By mid-L2, DAF-9 also appeared in the cytoplasm of the hypodermis, the syncitial epidermis surrounding the worm…	hypodermis|spermathecae|head neurons|vulval muscle|spermathecae|metacorpus|hypodermis|spermathecae|anterior ganglia|hypodermal		Molecular_function:monooxygenase activity|Molecular_function:iron ion binding|Molecular_function:heme binding|Biological_process:electron transport|Molecular_function:oxidoreductase activity, acting on paired donors, with incorporation or reduction of molecular oxygen	KOG0156	Cytochrome P450 CYP2 subfamily
R74.1	190624_s_at	R74.1		WBGene00003073		Affymetrix microarray probe	lrs-1	lrs-1 encodes a predicted cytoplasmic leucyl-tRNA synthetase (LeuRS), a class I aminoacyl-tRNA synthetase that catalyzes the attachment of leucine to its cognate tRNA and is thus required for protein biosynthesis; LRS-1 activity is required for embryonic, larval, and germline development, as well as normal body morphology and rates of postembryonic growth.	snp_ZK666[2]|snp_ZK666[1]							Molecular_function:cysteine-tRNA ligase activity|Molecular_function:ATP binding|Biological_process:cysteinyl-tRNA aminoacylation|Molecular_function:DNA binding|Biological_process:regulation of transcription|Molecular_function:leucine-tRNA ligase activity|Biological_process:protein biosynthesis|Cellular_component:cytoplasm|Molecular_function:aminoacyl-tRNA ligase activity|Biological_process:tRNA a…	KOG0437	Leucyl-tRNA synthetase
K02A11.1	174719_at	K02A11.1	K02A11.1a	WBGene00001582	K02A11.1b	Affymetrix microarray probe	gfi-2		CE1-179|snp_K02A11[4]|snp_K02A11[2]|snp_K02A11[3]|snp_K02A11[1]							Biological_process:morphogenesis of an epithelium|Biological_process:physiological process|Biological_process:determination of adult life span|Biological_process:positive regulation of body size|Biological_process:embryonic development (sensu Metazoa)|Biological_process:larval development (sensu Nematoda)|Biological_process:growth|Biological_process:positive regulation of growth rate	KOG0505	Myosin phosphatase, regulatory subunit
C30B5.5	181558_at	C30B5.5		WBGene00016246		Affymetrix microarray probe			cxTi9242|ttTi2783|ttTi3058						6	Molecular_function:rhodopsin-like receptor activity|Biological_process:G-protein coupled receptor protein signaling pathway|Cellular_component:integral to membrane	LSE0531	7-transmembrane receptor
F41E6.6	193329_at	F41E6.6		WBGene00007055		Affymetrix microarray probe	tag-196		tm612|ok822|ok823|ok824			1	Larval Expression: pharynx; intestine - posterior cells; Reproductive System; developing vulva; body wall muscle; Nervous System; nerve ring; ventral nerve cord; head neurons; neurons along body; tail neurons; unidentified cells in tail ;	tail|pharynx|intestine|head neurons|tail neurons|nerve ring|ventral nerve cord|vulval muscle|nervous system|Reproductive System|body wall muscle|developing vulva|neurons along body	15	Molecular_function:cysteine-type endopeptidase activity|Biological_process:proteolysis|Molecular_function:cysteine-type peptidase activity|Molecular_function:cysteine protease inhibitor activity	KOG1542	Cysteine proteinase Cathepsin F
C18E9.10	181816_s_at	C18E9.10		WBGene00007690		Affymetrix microarray probe			cxTi2402|cxTi5003|snp_C54G7[2]|snp_C54G7[3]						2	Biological_process:positive regulation of growth rate|Biological_process:embryonic development (sensu Metazoa)|Biological_process:larval development (sensu Nematoda)|Biological_process:growth	KOG2887	Membrane protein involved in ER to Golgi transport
B0228.5	189557_at	B0228.5b	B0228.5	WBGene00015062	B0228.5a	Affymetrix microarray probe	trx-1	trx-1 encodes a thioredoxin, a small redox protein that functions as a protein-disulfide reductase; loss of trx-1 activity via a deletion mutation and RNAi indicates that trx-1 is required for normal adult lifespan; in vitro, TRX-1 is capable of reducing protein disulfide bonds in the presence of a mammalian thioredoxin reductase; a TRX-1::GFP fusion protein is expressed in the ASJL/R amphid chem…	tm1786|ok1449|jh127			1	Stable transgenic lines expressing the trx-1::gfp translational fusion always resulted in GFP expression in a single pair of amphid neurons. A detailed anatomical analysis identified the ciliated chemosensory neuron pair ASJ-left and -right (ASJL, ASJR) as the cells expressing GFP. GFP fluorescence co-localizing with the fluorescent dye DiI in only one neuron pair, the ventral-most of the fluores…	intestine|intestine		Molecular_function:electron carrier activity|Molecular_function:protein disulfide oxidoreductase activity|Biological_process:cell redox homeostasis|Biological_process:glycerol ether metabolism|Molecular_function:isomerase activity
EGAP4.1	180760_at	EGAP4.1		WBGene00017149		Affymetrix microarray probe			snp_T23E7[1]								LSE0743	Unnamed protein
C50D2.6	182180_at	C50D2.6		WBGene00016809		Affymetrix microarray probe			ok1840|snp_F45E4[4]						10		LSE1132	Unnamed protein
F19H8.2	178930_at	F19H8.2		WBGene00008963		Affymetrix microarray probe			ok1898						14		InP_Cae_008997
F37A4.6	187302_at	F37A4.6		WBGene00018136		Affymetrix microarray probe			uCE2-1142|uCE2-1139|uCE2-1141|uCE2-1140|uCE2-1138			1	Larval Expression: Nervous System; head neurons;	head neurons|nervous system	0	Biological_process:gametogenesis	InP_Cae_006158
R06C7.3	192914_at	R06C7.3		WBGene00000963		Affymetrix microarray probe	dhp-1	The R06C7.3 gene encodes a homolog of the human gene DPYS, which when mutated leads to dihydropyrimidinuria (OMIM:222748).	tm1072			0	The CeCRMP/DHP-1 transcript was distributed diffusively in the anterio-dorsoposterior region of embryos at the late gastrulation stage and was retained in the dorsal region at the 2-fold embryo stage.|GFP observed transiently from the 3-fold embryo to the L1-L2 larva stage. GFP was not observed in the 2-fold stage. or at the L3-L4 stage. The expression is in the nuclei of body hypodermal cells, i…	head|pharynx|hypodermal|hyp7	1	Molecular_function:hydrolase activity	KOG2584	Dihydroorotase and related enzymes
R102.4	187871_s_at	R102.4	R102.4c.4	WBGene00011291	R102.4c.5|R102.4c.3|R102.4b|R102.4c.2|R102.4c.1	Affymetrix microarray probe			ky176|n2461|uCE3-1072|snp_C06E1[1]						WT	Molecular_function:carbon-carbon lyase activity|Biological_process:aromatic amino acid family metabolism	Threonine aldolase	ENSEMBL:ENSP00000331953:human:30 kDa protein:E=43.7696 | ENSEMBL:ENSP00000333211:human:27 kDa protein:E=36.4318 | ENSEMBL:ENSP00000327913:human:PREDICTED: similar to L-threonine aldolase:E=32.4815 | FLYBASE:CG10184-PA:fly:Flybase gene name is CG10184-PA:E=64.3767 |
T06D8.5	188113_s_at	T06D8.5		WBGene00011526		Affymetrix microarray probe			zh10						2	Biological_process:protein complex assembly|Cellular_component:membrane|Biological_process:positive regulation of growth rate|Biological_process:osmoregulation|Biological_process:gametogenesis|Biological_process:embryonic development (sensu Metazoa)	KOG2725	Cytochrome oxidase assembly factor COX15
C24A1.1	181967_at	C24A1.1		WBGene00016028		Affymetrix microarray probe	flp-24		ok1294|uCE5-514						6	Biological_process:embryonic development (sensu Metazoa)
B0250.9	179375_at	B0250.9		WBGene00007126		Affymetrix microarray probe		B0250.9 is orthologous to the human gene 7-DEHYDROCHOLESTEROL REDUCTASE (DHCR7; OMIM:602858), which when mutated leads to disease.	tm2366						6	Cellular_component:membrane	KOG1435	Sterol reductase/lamin B receptor
C50B6.4	188276_s_at	C50B6.4		WBGene00000734		Affymetrix microarray probe	col-161		snp_C50B6[4]|snp_C50B6[2]|snp_C50B6[3]						16	Molecular_function:structural constituent of cuticle|Biological_process:phosphate transport|Cellular_component:cytoplasm|Molecular_function:extracellular matrix structural constituent|Cellular_component:extracellular matrix (sensu Metazoa)	KOG3544	Collagens (type IV and type XIII), and related proteins
K06C4.10	172650_x_at	K06C4.10		WBGene00001892		Affymetrix microarray probe	his-18	his-18 encodes an H4 histone; by homology, HIS-18 is predicted to function as a nucleosome component required for packaging of DNA into chromatin; his-18 is a replication-dependent histone locus that resides in the HIS4 cluster on chromosome V.	uCE3-609|uCE3-610							Molecular_function:DNA binding|Biological_process:nucleosome assembly|Biological_process:chromosome organization and biogenesis (sensu Eukaryota)|Cellular_component:nucleosome|Cellular_component:nucleus|Biological_process:positive regulation of growth rate|Biological_process:embryonic development (sensu Metazoa)|Biological_process:locomotory behavior|Biological_process:reproduction|Biological_pro…	KOG3467	Histone H4
C33G8.8	190084_at	C33G8.8		WBGene00016365		Affymetrix microarray probe	nhr-139		tm1281						2	Molecular_function:transcription factor activity|Molecular_function:zinc ion binding|Molecular_function:sequence-specific DNA binding|Biological_process:regulation of transcription, DNA-dependent|Cellular_component:nucleus|Molecular_function:steroid hormone receptor activity|Molecular_function:DNA binding|Molecular_function:ligand-dependent nuclear receptor activity	KOG3575	Hormone receptors
Y26D4A.5	172293_x_at	Y26D4A.5		WBGene00012503		Affymetrix microarray probe			uCE5-1447						3	Biological_process:proteolysis|Molecular_function:metallopeptidase activity|Molecular_function:zinc ion binding
LLC1.2	177374_at	LLC1.2		WBGene00010793		Affymetrix microarray probe			snp_C48D1[8]								LSE0547	Uncharacterized protein
T15B7.1	183076_at	T15B7.1		WBGene00020516		Affymetrix microarray probe			cxTi6411|cxTi9535						8	Molecular_function:receptor binding|Biological_process:signal transduction|Molecular_function:sugar binding|Biological_process:embryonic development (sensu Metazoa)	KOG4297	C-type lectin
F40E10.6	180597_at	F40E10.6		WBGene00009574		Affymetrix microarray probe			uCE6-1485|uCE6-1484			1	Expression begins in young larvae and is seen in a number of tissues i.e. pharynx, circumphanryngeal nerve ring, vulva and vulval muscle, tail hypodermis, pharyngeo-intestinal and intestino-rectal valves.|GFP and CFP expression patterns observed for F40E10.6 reporter fusions generated by fosmid recombineering were strong and clear, restricted to the nervous system, from the circumpharyngeal nerve…	vulva|pharynx|vulval muscle|pharyngo-intestinal valve|intestino-rectal valve|tail hypodermis|circumpharyngeal nerve ring	1		KOG2641	Predicted seven transmembrane receptor - rhodopsin family
R13A5.9	175960_s_at	R13A5.9		WBGene00020051		Affymetrix microarray probe			cxTi7948			1	Larval Expression: Nervous System; ventral nerve cord; head neurons; tail neurons;|Larval Expression: Nervous System; nerve ring; ventral nerve cord; tail neurons;|Larval Expression: Nervous System; nerve ring; ventral nerve cord; head neurons; mechanosensory neurons; pharyngeal neurons; neurons along body; tail neurons;	head neurons|tail neurons|ventral nerve cord|nervous system|tail neurons|nerve ring|ventral nerve cord|nervous system|mechanosensory neurons|head neurons|tail neurons|nerve ring|ventral nerve cord|pharyngeal neurons|nervous system|neurons along body	6	Molecular_function:tetracycline:hydrogen antiporter activity|Biological_process:tetracycline transport|Cellular_component:integral to membrane	KOG3762	Predicted transporter
F27C1.8	190360_s_at	F27C1.8		WBGene00001067		Affymetrix microarray probe	dpy-5	dpy-5 encodes a Group I cuticle procollagen; dpy-5 activity is required for wild-type body length, cuticle structure (width of the annuli), postembryonic growth rates, and reproduction; dpy-5 is described as an intermediate collagen gene, as its mRNA, which is present in all larval stages, adults, and dauer larvae, increases in abudance two hours prior to the secretion of each new cuticle; a dpy-…	e565|e907|h14|mn303|r1017|s102|s111|s1300|s1706|e61|f1						16	Molecular_function:structural constituent of cuticle|Biological_process:phosphate transport|Cellular_component:cytoplasm|Biological_process:positive regulation of body size|Biological_process:morphogenesis of an epithelium	KOG3544	Collagens (type IV and type XIII), and related proteins
Y74E4A.1	184629_at	Y74E4A.1b	Y74E4A.1	WBGene00022283	Y74E4A.1a	Affymetrix microarray probe	Y74E4A.1		ok1663|ok1680							Molecular_function:extracellular ligand-gated ion channel activity|Biological_process:transport|Cellular_component:membrane|Biological_process:ion transport|Cellular_component:integral to membrane|Cellular_component:postsynaptic membrane	InP_Cae_003492
Y119D3B.13	175112_s_at	Y119D3B.13		WBGene00022490		Affymetrix microarray probe			uCE3-884|uCE3-882|uCE3-883								LSE0547	Uncharacterized protein
M02F4.7	184035_at	M02F4.7		WBGene00019738		Affymetrix microarray probe			pkP761|uCE2-954|uCE2-950|uCE2-955|uCE2-951|uCE2-947|uCE2-948|pkP673|pkP707|uCE2-956|uCE2-952|uCE2-953|uCE2-949|uCE2-957						9	Molecular_function:sugar binding	KOG4297	C-type lectin
ZK1248.11	186719_s_at	ZK1248.11		WBGene00022881		Affymetrix microarray probe			cxTi7943						2		KOG2979	Protein involved in DNA repair
F48F7.6	177508_at	F48F7.6		WBGene00009851		Affymetrix microarray probe			uCE3-1210|uCE3-1209						13		InP_Cae_010900
Y71H2AM.10	176255_s_at	Y71H2AM.10		WBGene00022175		Affymetrix microarray probe			gk425|snp_Y119C1B[1]|snp_Y119C1B[3]|snp_Y119C1B[4]|snp_Y119C1B[2]							Biological_process:reproduction	KOG4789	Uncharacterized conserved protein
ZK154.6	182929_s_at	ZK154.6a	ZK154.6	WBGene00022668	ZK154.6b	Affymetrix microarray probe	ZK154.6		snp_F56D2[1]								InP_Cae_010641
K02E11.5	180905_at	K02E11.5		WBGene00010514		Affymetrix microarray probe			uCE2-1586						8	Molecular_function:transferase activity, transferring hexosyl groups|Biological_process:metabolism	LSE0680	Unnamed protein
F53E4.1	173873_at	F53E4.1		WBGene00009978		Affymetrix microarray probe			uCE5-2163|uCE5-2160|uCE5-2161|uCE5-2165|uCE5-2166			1	Larval Expression: pharynx; arcade cells; intestine; hypodermis; seam cells; Nervous System; nerve ring; ventral nerve cord; head neurons; unidentified cells in tail ;	tail|pharynx|hypodermis|intestine|head neurons|nerve ring|ventral nerve cord|nervous system|seam cells|Reproductive System|spermatheca|vulva other|gonad sheath cells|arcade cells|distal tip cell		Biological_process:reproduction	KOG4693	Uncharacterized conserved protein, contains kelch repeat
F42G9.5	192098_at	F42G9.5a	F42G9.5	WBGene00000117	F42G9.5b	Affymetrix microarray probe	alh-11		tm2728							Molecular_function:oxidoreductase activity|Biological_process:metabolism|Molecular_function:glutamate-5-semialdehyde dehydrogenase activity|Biological_process:proline biosynthesis|Molecular_function:1-pyrroline-5-carboxylate dehydrogenase activity|Cellular_component:mitochondrial matrix|Molecular_function:methylmalonate-semialdehyde dehydrogenase (acylating) activity|Biological_process:valine met…	KOG2450	Aldehyde dehydrogenase
T07A9.14	192120_s_at	T07A9.14		WBGene00044789		Affymetrix microarray probe			ok1259							Biological_process:physiological process|Biological_process:reproduction|Biological_process:larval development (sensu Nematoda)|Biological_process:growth
C31E10.7	189019_at	C31E10.7		WBGene00007848		Affymetrix microarray probe		C31E10.7 is orthologous to the human gene UNKNOWN (PROTEIN FOR MGC:10230) (CYB5; OMIM:250790), which when mutated leads to disease.	tm305|os13						21	Biological_process:positive regulation of growth rate|Biological_process:larval development (sensu Nematoda)|Biological_process:physiological process|Biological_process:locomotory behavior|Biological_process:osmoregulation|Biological_process:embryonic development (sensu Metazoa)|Biological_process:growth	KOG0537	Cytochrome b5
F36H1.2	174586_at	F36H1.2c	F36H1.2	WBGene00006490		Affymetrix microarray probe	tag-144	F36H1.2 encodes a KAP family P-loop predicted NTPase, with two or four transmembrane helices inserted into the P-loop NTPase domain; KAP NTPases include the neuronal membrane protein and receptor tyrosine kinase substrate Kidins220/ARMS (conserved in metazoa) and the F-plasmid PifA protein involved in phage T7 exclusion (with other bacterial homologs being sporadically distributed); F36H1.2 is ex…	ok750			1	It expressed mostly in the excretory cell and the intestine.|Larval Expression: pharynx; intestine; Nervous System; head neurons; tail neurons; unidentified cells;|Larval Expression: intestine; body wall muscle; Nervous System; nerve ring; ventral nerve cord; head neurons; tail neurons; unidentified cells;	pharynx|intestine|head neurons|tail neurons|ventral nerve cord|vulval muscle|nervous system|Reproductive System|body wall muscle|intestine|head neurons|tail neurons|nerve ring|ventral nerve cord|nervous system|body wall muscle|anal depressor muscle		Molecular_function:aminoacyl-tRNA ligase activity|Molecular_function:ATP binding|Biological_process:tRNA aminoacylation for protein translation|Biological_process:morphogenesis of an epithelium|Biological_process:positive regulation of body size|Biological_process:hermaphrodite genitalia development|Biological_process:positive regulation of growth rate|Biological_process:gametogenesis
T28D9.1	194160_s_at	T28D9.1		WBGene00020894		Affymetrix microarray probe			snp_T28D9[2]|snp_T28D9[1]			1	Larval Expression: intestine; Nervous System; nerve ring; ventral nerve cord; head neurons; neurons along body; tail neurons;	intestine|head neurons|tail neurons|nerve ring|ventral nerve cord|vulval muscle|nervous system|Reproductive System|neurons along body	20		InP_Cae_011774
F46B6.6	190308_at	F46B6.6a	F46B6.6	WBGene00009771		Affymetrix microarray probe	F46B6.6		tm1585							Molecular_function:GTP binding|Molecular_function:translation initiation factor activity|Biological_process:translational initiation|Cellular_component:intracellular|Biological_process:protein biosynthesis|Biological_process:selenocysteine incorporation|Molecular_function:translation elongation factor activity|Cellular_component:cytoplasm|Biological_process:translational elongation|Biological_pro…	KOG1145	Mitochondrial translation initiation factor 2 (IF-2; GTPase)
C18H9.7	190256_s_at	C18H9.7		WBGene00004507		Affymetrix microarray probe	rpy-1	rpy-1 is orthologous to the human gene 43KDA ACETYLCHOLINE RECEPTOR-ASSOCIATED PROTEIN (RAPSN; OMIM:601592), which when mutated leads to congenital myasthenic syndrome.	ok145|tm379			1	Larval Expression: anal depressor muscle; body wall muscle;|Larval Expression: stomato-intestinal muscle; anal depressor muscle; body wall muscle; Nervous System; nerve ring; ventral nerve cord; head neurons; tail neurons;	vulval muscle|Reproductive System|body wall muscle|anal depressor muscle|stomato-intestinal muscle|head neurons|tail neurons|nerve ring|ventral nerve cord|dorsal nerve cord|vulval muscle|nervous system|Reproductive System|body wall muscle|anal depressor muscle|stomato-intestinal muscle	1	Molecular_function:binding|Molecular_function:protein binding|Molecular_function:zinc ion binding|Biological_process:regulation of transcription, DNA-dependent	KOG1941	Acetylcholine receptor-associated protein of the synapse (rapsyn)
R07E5.10	190010_at	R07E5.10		WBGene00011116		Affymetrix microarray probe	pdcd-2	This gene encodes a homolog of mammalian PROGRAMMED CELL DEATH 2 (PDCD2).	tm1383						2	Biological_process:apoptosis|Cellular_component:cytoplasm|Molecular_function:zinc ion binding|Biological_process:embryonic development (sensu Metazoa)|Biological_process:larval development (sensu Nematoda)|Biological_process:physiological process|Biological_process:growth|Biological_process:positive regulation of growth rate|Biological_process:gametogenesis|Biological_process:hermaphrodite genita…	KOG2061	Uncharacterized MYND Zn-finger protein
R01H10.6	183161_at	R01H10.6		WBGene00010974		Affymetrix microarray probe	bbs-5		gk507|gk537			1	Typically one or two neuronal nuclei around the isthmus of the pharynx are observed in 3-fold embryos and young larvae. These nuclei are less frequently observed in older larvae and adults.|GFP fluorescence was detected in all ciliated sensory neurons including the amphids, labial neurons, phasmids, and the sensory rays of the male tail. No GFP was evident in other cell types, suggesting that bbs…	neuronal|amphid neurons|phasmid neurons|male sensory rays|labial sensilla|head|tail|head neurons|tail neurons|nervous system|amphids|phasmids	13	Molecular_function:magnesium ion binding|Molecular_function:inorganic diphosphatase activity|Biological_process:phosphate metabolism|Cellular_component:cytoplasm	TWOG0800	Unnamed protein
B0213.14	189485_at	B0213.14		WBGene00015043		Affymetrix microarray probe	cyp-34A8		tm809|ok762						4	Molecular_function:monooxygenase activity|Molecular_function:iron ion binding|Molecular_function:heme binding|Biological_process:electron transport|Molecular_function:oxidoreductase activity, acting on paired donors, with incorporation or reduction of molecular oxygen	KOG0156	Cytochrome P450 CYP2 subfamily
C34C6.3	192106_at	C34C6.3		WBGene00007916		Affymetrix microarray probe			tm1846|tm1815						14	Molecular_function:dopamine beta-monooxygenase activity|Biological_process:histidine catabolism	LSE1015	Unnamed protein
F10E7.8	173590_at	F10E7.8		WBGene00017349		Affymetrix microarray probe			tm1995						5		KOG3680	Uncharacterized conserved protein
M03C11.1	191982_s_at	M03C11.1		WBGene00010838		Affymetrix microarray probe			ok289						1	Molecular_function:protein kinase activity|Molecular_function:ATP binding|Biological_process:protein amino acid phosphorylation|Molecular_function:protein serine/threonine kinase activity|Molecular_function:protein-tyrosine kinase activity|Molecular_function:atypical protein kinase C activity|Molecular_function:zinc ion binding	KOG0598	Ribosomal protein S6 kinase and related proteins
T10B11.9	185854_s_at	T10B11.9		WBGene00020405		Affymetrix microarray probe			uCE5-3247|uCE5-3246						6	Molecular_function:nucleic acid binding|Molecular_function:zinc ion binding|Biological_process:morphogenesis of an epithelium|Biological_process:oviposition	KOG3777	Uncharacterized conserved protein
F44G4.2	186658_at	F44G4.2		WBGene00009712		Affymetrix microarray probe			ju34|tm1465|cg120|gk364|gk390|gk421|ttTi1088|ttTi4038							Biological_process:embryonic development (sensu Metazoa)|Biological_process:larval development (sensu Nematoda)|Biological_process:growth	TWOG0805	Unnamed protein
C32F10.8	191162_s_at	C32F10.8a	C32F10.8	WBGene00016333		Affymetrix microarray probe	C32F10.8		uCE1-984|uCE1-985			1	Larval Expression: pharynx; intestine;|Larval Expression: pharynx; intestine; Nervous System; head neurons;	pharynx|intestine|pharynx|intestine|head neurons|tail neurons|nerve ring|vulval muscle|nervous system|Reproductive System|body wall muscle|spermatheca|stomato-intestinal muscle|gonad sheath cells		Molecular_function:1-aminocyclopropane-1-carboxylate synthase activity|Biological_process:biosynthesis|Molecular_function:transferase activity, transferring nitrogenous groups|Molecular_function:catalytic activity|Biological_process:histidine biosynthesis|Molecular_function:histidinol-phosphate transaminase activity|Molecular_function:tyrosine transaminase activity|Biological_process:aromatic ami…	KOG0258	Alanine aminotransferase
K11H12.4	184313_s_at	K11H12.4		WBGene00019660		Affymetrix microarray probe			ttTi2529						21		LSE0536	Uncharacterized protein
C27H5.8	187810_at	C27H5.8		WBGene00001594		Affymetrix microarray probe	glc-4	glc-4 encodes a predicted glutamate-gated chloride channel that affects ivermectin sensitivity and reversal behavior and genetically interacts with avr-14; expressed in neurons.	ok212			1	Larval Expression: intestine; anal depressor muscle; head mesodermal cell; Nervous System; nerve ring; head neurons; tail neurons;	intestine|head neurons|tail neurons|nerve ring|nervous system|anal depressor muscle|head mesodermal cell	1	Molecular_function:GABA-A receptor activity|Molecular_function:extracellular ligand-gated ion channel activity|Biological_process:ion transport|Cellular_component:integral to membrane|Cellular_component:postsynaptic membrane|Molecular_function:neurotransmitter receptor activity|Cellular_component:membrane|Biological_process:transport|Molecular_function:ion channel activity	KOG3644	Ligand-gated ion channel
K07G5.3	188434_at	K07G5.3		WBGene00010642		Affymetrix microarray probe			tm2506			1	Expressed in most amphid, both phasmid, and several labial-quadrant neurons.|Larval Expression: Nervous System; head neurons; tail neurons; unidentified cells in head; unidentified cells in tail ;	head|tail|head neurons|tail neurons|nervous system	9		KOG3639	C2 Ca2+-binding motif-containing protein
R07E5.7	179270_at	R07E5.7		WBGene00011115		Affymetrix microarray probe			ttTi4370			0	Larval Expression: pharynx; intestine; anal depressor muscle; rectal epithelium; Reproductive System; distal tip cell; body wall muscle; hypodermis; excretory cell; unidentified cells;	pharynx|hypodermis|intestine|rectal epithelium|vulval muscle|Reproductive System|body wall muscle|spermatheca|anal depressor muscle|excretory cell|distal tip cell		Biological_process:positive regulation of body size|Biological_process:positive regulation of growth rate|Biological_process:larval development (sensu Nematoda)|Biological_process:physiological process|Biological_process:growth|Biological_process:locomotory behavior	InP_Cae_009827
Y56A3A.22	184395_at	Y56A3A.22		WBGene00013239		Affymetrix microarray probe			cxTi3602								KOG4082	Uncharacterized conserved protein
T02G5.1	180002_at	T02G5.1		WBGene00020161		Affymetrix microarray probe			cxTi1336|uCE6-1321						2
T14A8.2	183575_at	T14A8.2b	T14A8.2	WBGene00020497	T14A8.2a	Affymetrix microarray probe	T14A8.2		cxTi10452
F35C11.4	181939_at	F35C11.4		WBGene00009403		Affymetrix microarray probe			ok601						24		TWOG0845	Unnamed protein
R151.2	192383_s_at	R151.2d	R151.2	WBGene00020107	R151.2a|R151.2b|R151.2c	Affymetrix microarray probe	R151.2	R151.2 is orthologous to the human gene PHOSPHORIBOSYL PYROPHOSPHATE SYNTHETASE 1 (PRPS1; OMIM:311850), which when mutated leads to disease	pkP598			1	Larval Expression: intestine; hypodermis; Nervous System; nerve ring; ventral nerve cord; head neurons; amphids; mechanosensory neurons; tail neurons; phasmids;	hypodermis|intestine|mechanosensory neurons|head neurons|tail neurons|nerve ring|ventral nerve cord|nervous system|Reproductive System|spermatheca|amphids|phasmids		Molecular_function:ribose phosphate diphosphokinase activity|Molecular_function:lipoate-protein ligase B activity|Biological_process:ribonucleoside monophosphate biosynthesis|Biological_process:nucleoside metabolism|Biological_process:nucleotide biosynthesis|Molecular_function:adenine phosphoribosyltransferase activity|Biological_process:adenine salvage|Biological_process:embryonic development (s…	KOG1448	Ribose-phosphate pyrophosphokinase
C50F4.4	179315_at	C50F4.4		WBGene00008232		Affymetrix microarray probe			ttTi734|uCE5-2300|uCE5-2299						2		InP_Cae_010232
Y43F4B.2	173963_s_at	Y43F4B.2		WBGene00012801		Affymetrix microarray probe			ky671|ky673|tm856|cxTi9169|cxTi7909						5
F11G11.12	172729_x_at	F11G11.12		WBGene00000649		Affymetrix microarray probe	col-73		ok1179|tm964						16	Molecular_function:structural constituent of cuticle|Biological_process:phosphate transport|Cellular_component:cytoplasm|Molecular_function:cholecystokinin receptor activity|Biological_process:G-protein coupled receptor protein signaling pathway|Cellular_component:integral to membrane|Biological_process:positive regulation of body size	KOG3544	Collagens (type IV and type XIII), and related proteins
ZK593.5	174592_s_at	ZK593.5		WBGene00001017		Affymetrix microarray probe	dnc-1	DNC-1 encodes a dynactin, orthologous to Drosophila GLUED, that is required for pronuclear migration and centrosome separation in one-cell embryos and for the correct alignment of mitotic spindles in early embryos; DNC-1 shares embryonic functions with DNC-2, DHC-1, LIS-1 and NUD-1; DNC-1 is located at cortical microtubule attachment sites.	or404|uCE4-1126			0	Staining of DNC-1 in one-cell and two-cell embryos revealed a striking accumulation at the cell-division remnant (also known as the residual body or midbody).		5	Biological_process:physiological process|Biological_process:morphogenesis of an epithelium|Biological_process:embryonic development (sensu Metazoa)|Biological_process:osmoregulation|Biological_process:pronuclear migration	KOG0971	Microtubule-associated protein dynactin DCTN1/Glued
B0250.2	178163_at	B0250.2		WBGene00007119		Affymetrix microarray probe			snp_T26H2[5]|snp_T26H2[4]								InP_Cae_009640
Y40B1B.8	180047_at	Y40B1B.8		WBGene00012740		Affymetrix microarray probe			ttTi6586|ttTi6592						11	Molecular_function:binding|Biological_process:transport|Cellular_component:membrane	KOG2954	Mitochondrial carrier protein
T02E9.1	191163_at	T02E9.1		WBGene00011381		Affymetrix microarray probe			uCE1-984|uCE1-985						6	Molecular_function:rhodopsin-like receptor activity|Biological_process:G-protein coupled receptor protein signaling pathway|Cellular_component:integral to membrane|Molecular_function:neuropeptide Y receptor activity	KOG3656	7 transmembrane receptor
K08H10.7	172064_x_at	K08H10.7		WBGene00004323		Affymetrix microarray probe	rde-1		ne297|ne300|ne219						11	Biological_process:physiological defense response	KOG1041	Translation initiation factor 2C (eIF-2C) and related proteins
W06H8.5	175490_at	W06H8.5				Affymetrix microarray probe			uCE3-1108
T23F6.1	178038_at	T23F6.1		WBGene00011949		Affymetrix microarray probe			uCE1-1161|uCE1-1160						29		KOG4726	Ultrahigh sulfur keratin-associated protein
F21F3.1	184150_at	F21F3.1		WBGene00017671		Affymetrix microarray probe			snp_F55F1[6]|uCE6-775						6	Molecular_function:peptidylglycine monooxygenase activity|Molecular_function:copper ion binding|Biological_process:peptide metabolism|Cellular_component:membrane	KOG3567	Peptidylglycine alpha-amidating monooxygenase
C43F9.4	178873_at	C43F9.4		WBGene00008072		Affymetrix microarray probe			cxTi2208						17		InP_Cae_011222
C07G1.5	174432_at	C07G1.5		WBGene00004101		Affymetrix microarray probe	hgrs-1	The protein product of this gene is predicted to contain a glutamine/asparagine (Q/N)-rich ('prion') domain, by the algorithm of Michelitsch and Weissman (as of the WS77 release of WormBase, i.e., in wormpep77).	tm345|ok579						5	Biological_process:intracellular protein transport|Molecular_function:zinc ion binding|Biological_process:positive regulation of growth rate|Biological_process:positive regulation of body size|Biological_process:locomotory behavior|Biological_process:embryonic development (sensu Metazoa)|Biological_process:larval development (sensu Nematoda)|Biological_process:physiological process|Biological_pro…	KOG1818	Membrane trafficking and cell signaling protein HRS, contains VHS and FYVE domains
F39G3.8	182614_at	F39G3.8		WBGene00006570		Affymetrix microarray probe	tig-2	The tig-2 gene, like dbl-1, daf-7, and unc-129, encodes a TGF-beta-like protein.	uCE5-594						6	Cellular_component:extracellular region|Molecular_function:growth factor activity	KOG3900	Transforming growth factor beta, bone morphogenetic protein and related proteins
Y45F10B.10	193729_at	Y45F10B.10		WBGene00004265		Affymetrix microarray probe	qui-1	The qui-1 gene encodes a protein of unknown function that contains several WD-40 domains.	gb404|ttTi1258|snp_Y45F10B[3]			1	Expressed in nerve ring. Expression observed in ASH, ADL, RMD, RMDV.	nerve ring	0		KOG4155	WD40 repeat
C11E4.1	190329_at	C11E4.1		WBGene00007516		Affymetrix microarray probe			tm2024			0	Larval Expression: pharynx; intestine; renal gland cells; hypodermis; unidentified cells in head;	head|pharynx|hypodermis|intestine|rectal gland cells	6	Molecular_function:glutathione peroxidase activity|Biological_process:response to oxidative stress	InP_met_010818
C34D4.14	174913_s_at	C34D4.14		WBGene00016405		Affymetrix microarray probe			ok1437|ok1450|tm2340|tm2371|snp_C34D4[1]						5	Molecular_function:ubiquitin-protein ligase activity|Biological_process:protein modification|Biological_process:ubiquitin cycle|Cellular_component:intracellular|Cellular_component:extracellular matrix (sensu Metazoa)|Biological_process:cell adhesion|Biological_process:blood coagulation	KOG4276	Predicted hormone receptor interactor
Y71G12B.14	176316_at	Y71G12B.14		WBGene00003080		Affymetrix microarray probe	lsm-6		uCE1-1558			0	muscle|GFP is seen throughout the body wall and sex muscle cells. Confocal microscopy of dissected gonad arms shows GFP expression in the DTC and in the gonad sheath cells.	muscle|sheath_cells|distal tip cells|mu_herm_ut		Biological_process:mRNA metabolism|Cellular_component:ribonucleoprotein complex|Biological_process:embryonic development (sensu Metazoa)|Biological_process:larval development (sensu Nematoda)|Biological_process:physiological process|Biological_process:post-embryonic body morphogenesis|Biological_process:cuticle biosynthesis (sensu Nematoda)|Biological_process:positive regulation of growth rate|Bi…	KOG1783	Small nuclear ribonucleoprotein F
T05E11.1	191618_s_at	T05E11.1		WBGene00004474		Affymetrix microarray probe	rps-5	rps-5 encodes a small ribosomal subunit S5 protein.	tm1653						23	Molecular_function:structural constituent of ribosome|Biological_process:protein biosynthesis|Cellular_component:intracellular|Cellular_component:ribosome|Cellular_component:small ribosomal subunit|Biological_process:reproduction|Biological_process:larval development (sensu Nematoda)|Biological_process:growth|Biological_process:embryonic development (sensu Metazoa)	KOG3291	Ribosomal protein S7
F56F3.6	188088_at	F56F3.6		WBGene00002100		Affymetrix microarray probe	ins-17	ins-17 encodes an insulin-like peptide.	tm790			1	The transcript was detected at larval and adult stages. The largest amount of the transcript was detected at L2 stage and the amount decreased during development. The transcript was also detectable at the dauer larval stage. In contrast, the transcript was not detected at the embryonic stage.|Larval Expression: Nervous System; head neurons; unidentified cells in head;	head|head neurons|nervous system	6	Molecular_function:hormone activity|Biological_process:physiological process|Cellular_component:extracellular region|Biological_process:reproduction|Biological_process:hermaphrodite genitalia development|Biological_process:embryonic development (sensu Metazoa)|Biological_process:larval development (sensu Nematoda)|Biological_process:growth	LSE0996	Unnamed protein
W07E11.1	173012_at	W07E11.1		WBGene00012326		Affymetrix microarray probe			ttTi7104						5	Biological_process:electron transport|Biological_process:metabolism|Molecular_function:glutamate synthase activity|Biological_process:nitrogen compound metabolism|Biological_process:glutamate biosynthesis|Molecular_function:oxidoreductase activity|Molecular_function:oxidoreductase activity, acting on the CH-NH2 group of donors, NAD or NADP as acceptor|Molecular_function:iron ion binding|Molecular…	KOG0399	Glutamate synthase
C52D10.12	176561_at	C52D10.12		WBGene00016879		Affymetrix microarray probe		C52D10.12 encodes a predicted transmembrane protein orthologous to human ACDP1-ACDP4 and S. cerevisiae MAM3, and paralogous to C01H6.6, C33D12.2, M02F4.3, R04E5.2, and R13G10.4; by orthology with MAM3, C52D10.12 may participate in metal homoeostasis; C52D10.12, MAM3, and ACDP1-ACDP4 belong to a family of proteins (sharing an ACD domain) from bacteria, yeast, plants, and metazoa; murine Acdp1 is a…	snp_C52D10[2]|snp_C52D10[3]						1		KOG2118	Predicted membrane protein, contains two CBS domains
C06A8.9	174456_at	C06A8.9		WBGene00001615		Affymetrix microarray probe	glr-4	glr-4 encodes a putative non-NMDA ionotropic glutamate receptor subunit, most closely related to GLR-3 and less so to GLR-7, possibly of the kainate subfamily; glr-4 is expressed in various sensory neurons and interneurons from embyrogenesis onward; glr-4 expression requires UNC-42, as well as CFI-1 in URA cells.	snp_C06A8[2]			1	AVA (faint), RMD (all), SMD (all), SAA (all), SIB (all), RIB, RIM, AVH, FLP, RMG, DVA, AUA, PVD, URY, URA, SAB, RIF, DB in ventral cord(?), PVU(?)	DB neurons	1	Molecular_function:ionotropic glutamate receptor activity|Molecular_function:glutamate-gated ion channel activity|Cellular_component:membrane|Molecular_function:receptor activity|Molecular_function:ion channel activity|Biological_process:ion transport|Molecular_function:transporter activity|Biological_process:transport|Cellular_component:periplasmic space (sensu Proteobacteria)	KOG1052	Glutamate-gated kainate-type ion channel receptor subunit GluR5 and related subunits
C50F4.8	179613_at	C50F4.8		WBGene00008233		Affymetrix microarray probe			ttTi497						8		LSE1132	Unnamed protein
T06G6.3	177430_s_at	T06G6.3b	T06G6.3	WBGene00011545	T06G6.3a	Affymetrix microarray probe	T06G6.3		ttTi3484
C33C12.9	185871_s_at	C33C12.9		WBGene00016341		Affymetrix microarray probe			uCE2-549|CE2-104|uCE2-548						2	Molecular_function:methyltransferase activity|Molecular_function:nucleic acid binding|Biological_process:methylation	KOG3191	Predicted N6-DNA-methyltransferase
252	174914_at
M176.5	175452_at	M176.5		WBGene00010944		Affymetrix microarray probe			uCE4-1074|uCE4-1075|uCE4-1076			1	Expressed in both sexes pharynx and neurons.|Expressed in embryo.		26		InP_Cae_009235
F26G5.9	173460_s_at	F26G5.9		WBGene00006523		Affymetrix microarray probe	tam-1	tam-1 encodes a broadly expressed nuclear protein with RING finger, B-box, and glutamine/asparagine-rich domains that promotes signalling in the class B synthetic-multivulva gene pathway (which includes the lin-35/RB gene), and also promotes the activity of genes in multicopy transgenic arrays; the normal role of TAM-1's class B activity is presumably to inhibit RAS pathway activity in vulval dev…	sy272|cc567			1	The two antisera gave identical patterns, with staining in the nuclei of most, if not all, somatic cells in wild-type embryos. The nuclear distribution was uniform, with staining beginning at about the 20-cell stage and persisting throughout development. There was also nuclear staining (albeit somewhat fainter) in larval and adult cells and germ-line and oocyte nuclei. Antibody specificity was ve…	all somatic cells|germ-line cells	5	Cellular_component:intracellular|Molecular_function:zinc ion binding|Molecular_function:protein binding|Biological_process:embryonic development (sensu Metazoa)	KOG2177	Predicted E3 ubiquitin ligase
K01C8.9	189791_s_at	K01C8.9		WBGene00003821		Affymetrix microarray probe	nst-1	nst-1 encodes a homolog of human FLJ10613 and nucleostemin (OMIM:608011); nucleostemin is a nucleolar protein found in stem cells that is required in quantitatively correct amounts (neither too little nor too much) for continued cell division and survival by stem cells or transformed cells; NST-1 is required in mass RNAi assays for normally rapid growth, larval viability, and normal body morpholo…	vr6							Molecular_function:GTP binding|Cellular_component:intracellular|Biological_process:larval development (sensu Nematoda)|Biological_process:growth|Biological_process:positive regulation of growth rate|Biological_process:physiological process|Biological_process:post-embryonic body morphogenesis|Biological_process:reproduction|Biological_process:hermaphrodite genitalia development	KOG2484	GTPase
C44B7.3	173105_at	C44B7.3		WBGene00016625		Affymetrix microarray probe			tm2214|ok1873|uCE2-1696			0	Click the movie links below for interactive 4D movies of a fluorescence reporter.		14	Biological_process:oviposition	LSE1047	Unnamed protein
F35A5.8	179774_s_at	F35A5.8a	F35A5.8	WBGene00001335	F35A5.8b	Affymetrix microarray probe	erp-1	erp-1 is homologous to the human gene endophilin B1 (also called SH3GLB1, for SH3 domain GRB2-like endophilin B1).	ok462|ok463			1	|Larval Expression: pharynx; Nervous System; nerve ring; ventral nerve cord; head neurons; tail neurons;|Larval Expression: pharynx; body wall muscle; Nervous System; ventral nerve cord; head neurons; tail neurons;	pharynx|head neurons|tail neurons|nerve ring|ventral nerve cord|vulval muscle|nervous system|Reproductive System|pharynx|head neurons|tail neurons|ventral nerve cord|vulval muscle|nervous system|Reproductive System|body wall muscle		Molecular_function:protein binding|Cellular_component:cytoplasm	KOG3725	SH3 domain protein SH3GLB
T06D10.2	173722_at	T06D10.2		WBGene00011532		Affymetrix microarray probe			ok1262|tm1227							Biological_process:embryonic development (sensu Metazoa)	KOG4364	Chromatin assembly factor-I
M88.2	177196_s_at	M88.2		WBGene00010905		Affymetrix microarray probe			snp_Y71H2AL[1]|snp_Y71H2AL[3]|snp_Y71H2AL[2]							Biological_process:embryonic development (sensu Metazoa)|Biological_process:larval development (sensu Nematoda)|Biological_process:growth|Biological_process:positive regulation of growth rate	TWOG0833	Mitochondrial ribosomal protein S34
F54C8.3	172044_x_at	F54C8.3		WBGene00001284		Affymetrix microarray probe	emb-30	emb-30 encodes an anaphase-promoting complex/cyclosome (APC/C) component orthologous to mammalian APC-4 and Schizosaccharomyces pombe Lid1; EMB-30 is required for the metaphase-to-anaphase transition during meiosis and mitosis, for establishing anterior-posterior polarity in the early embryo, and for proper localization of germline granules and the maternally provided PAR-2 and PAR-3 proteins.	ax69|tn471|tn472|tn473|tn479|tn481|tn493|tn494|tn377|tn474|tn476|tn478|tn477|tn480|tn475|g53|tm2612						2	Biological_process:embryonic development (sensu Metazoa)|Biological_process:hermaphrodite genitalia development|Biological_process:gametogenesis	InP_Cae_001682
R13A1.8	182413_at	R13A1.8		WBGene00020045		Affymetrix microarray probe			snp_Y59A8[1]|snp_Y59A8[2]						6	Molecular_function:binding|Biological_process:transport|Molecular_function:heme binding|Biological_process:oxygen transport	InP_Cae_005647
D2096.3	183207_at	D2096.3		WBGene00017071		Affymetrix microarray probe			ok1410						2	Molecular_function:hydrolase activity, hydrolyzing O-glycosyl compounds|Biological_process:carbohydrate metabolism	KOG1065	Maltase glucoamylase and related hydrolases, glycosyl hydrolase family 31
C05E11.8	188353_s_at	C05E11.8		WBGene00001455		Affymetrix microarray probe	flp-12	flp-12 encodes a predicted FMRFamide-like peptide neurotransmitter that affects locomotion when injected into A. suum; expressed in the ASE and PVM sensory neurons.	snp_T21B4[2]|uCE2-2113			1	Expressed in all stages|Nerve ring and other neuronal processes.|Expressed in AVH/AVJ, BAG, PDA, PVR, SAA, SDQ, SMB. Faint or variable expression observed in BDU. Male specific expression in Rays 1, 4, 5, 7, CP9.	nerve ring	6		InP_Cae_012071
F54E2.1	180150_at	F54E2.1		WBGene00018823		Affymetrix microarray probe			CE5-134						19		LSE0536	Uncharacterized protein
F58G11.2	174849_at	F58G11.2		WBGene00010280		Affymetrix microarray probe			tm2207|ok1081						13	Molecular_function:nucleic acid binding|Molecular_function:ATP binding|Molecular_function:ATP-dependent helicase activity|Molecular_function:helicase activity	KOG0334	RNA helicase
R12E2.11	193517_at	R12E2.11		WBGene00020036		Affymetrix microarray probe			tm1796|tm1839|tm2145						2	Molecular_function:orotate phosphoribosyltransferase activity|Biological_process:pyrimidine nucleotide biosynthesis|Molecular_function:transferase activity|Biological_process:nucleoside metabolism|Molecular_function:adenine phosphoribosyltransferase activity|Biological_process:adenine salvage|Biological_process:pyrimidine base biosynthesis|Biological_process:embryonic development (sensu Metazoa)	KOG1377	Uridine 5'- monophosphate synthase/orotate phosphoribosyltransferase
F35H8.6	191921_s_at	F35H8.6		WBGene00009450		Affymetrix microarray probe	ugt-58		tm950			1	Some neuronal expression.|Larval Expression: intestine; hypodermis; Nervous System; head neurons; neurons along body; tail neurons;	hypodermis|intestine|head neurons|tail neurons|nervous system|neurons along body	1	Molecular_function:transferase activity, transferring hexosyl groups|Biological_process:metabolism|Biological_process:antibiotic metabolism	KOG1192	UDP-glucuronosyl and UDP-glucosyl transferase
C50F2.8	180089_at	C50F2.8		WBGene00016841		Affymetrix microarray probe			ok533			0	Larval Expression: pharynx; intestine; unidentified cells in tail ;	tail|pharynx|intestine	12	Molecular_function:protein binding	KOG0609	Calcium/calmodulin-dependent serine protein kinase/membrane-associated guanylate kinase
F01F1.5	181108_at	F01F1.5		WBGene00001057		Affymetrix microarray probe	dpf-4		tm619			0	Expression is seen in a few unidentified cells in early and late stage embryos.		2	Molecular_function:serine-type peptidase activity|Biological_process:proteolysis	KOG2100	Dipeptidyl aminopeptidase
C17H11.5	185032_at	C17H11.5		WBGene00015925		Affymetrix microarray probe			ttTi1051|snp_Y73C8C[3]|snp_Y73C8C[2]						3
C02B8.3	187199_at	C02B8.3		WBGene00015322		Affymetrix microarray probe			ttTi7228						6		LSE0721	Unnamed protein
E02D9.1	175317_s_at	E02D9.1a	E02D9.1	WBGene00017098	E02D9.1d	Affymetrix microarray probe	E02D9.1		gk409|gk435|snp_F53E2[1]			1	Larval Expression: pharynx; body wall muscle; Nervous System; head neurons; tail neurons; unidentified cells in head; unidentified cells in tail ;|Larval Expression: pharynx;|Larval Expression: pharynx; pharyngeal-intestinal valve; intestine; stomato-intestinal muscle; Reproductive System; developing vulva; body wall muscle; hypodermis; seam cells; Nervous System; nerve ring; ventral nerve cord; …	head|tail|pharynx|head neurons|tail neurons|vulval muscle|nervous system|Reproductive System|body wall muscle|pharynx|tail|pharynx|hypodermis|intestine|nerve ring|ventral nerve cord|nervous system|seam cells|Reproductive System|body wall muscle|developing vulva|vulva other|anal depressor muscle|stomato-intestinal muscle|pharyngeal-intestinal valve		Molecular_function:protein kinase activity|Molecular_function:ATP binding|Biological_process:protein amino acid phosphorylation|Molecular_function:protein serine/threonine kinase activity|Molecular_function:protein-tyrosine kinase activity|Molecular_function:atypical protein kinase C activity|Molecular_function:zinc ion binding	KOG0581	Mitogen-activated protein kinase kinase (MAP2K)
T10B11.3	188981_at	T10B11.3		WBGene00020399		Affymetrix microarray probe	ztf-4		pkP5039|pkP1082			1	Expression is quite extensive and is seen in many cells of the developing embryo. In larvae and adults expression is seen predominantly in bodywall muscle, but is also seen in the vulva, the pharynx, and some neurons.	neuronal|vulva|pharynx	5	Molecular_function:nucleotide binding|Molecular_function:nucleic acid binding|Molecular_function:zinc ion binding|Cellular_component:intracellular	InP_met_007544
W06B11.2	174989_at	W06B11.2		WBGene00004245		Affymetrix microarray probe	puf-9	The puf-9 gene encodes a predicted RNA binding protein orthologous to Drosophila PUMILIO and human PUMILIO 2 (OMIM:607205); PUF-9 is required for normal locomotion and fluid balance, and is expressed primarily in somatic tissues; PUF-9 contains a glutamine/asparagine-rich domain.	tm1520|ok1136			0	Northern analysis revealed that puf-9 is expressed primarily in the soma.	somatic cells	5	Molecular_function:binding|Molecular_function:RNA binding|Biological_process:locomotory behavior|Biological_process:positive regulation of locomotion|Biological_process:osmoregulation|Biological_process:positive regulation of growth rate	KOG1488	Translational repressor Pumilio/PUF3 and related RNA-binding proteins (Puf superfamily)
ZC434.4	187065_s_at	ZC434.4		WBGene00013892		Affymetrix microarray probe			ok1803|ok1793							Biological_process:positive regulation of growth rate|Biological_process:positive regulation of embryonic development|Biological_process:embryonic development (sensu Metazoa)|Biological_process:larval development (sensu Nematoda)|Biological_process:growth|Biological_process:reproduction|Biological_process:gametogenesis|Biological_process:physiological process	KOG4008	rRNA processing protein RRP7
F57B9.7	181595_at	F57B9.7a	F57B9.7	WBGene00018998	F57B9.7b	Affymetrix microarray probe	F57B9.7		uCE3-971|uCE3-972							Biological_process:reproduction	KOG2010	Double stranded RNA binding protein
F37F2.2	182225_at	F37F2.2		WBGene00018159		Affymetrix microarray probe			tm1573						1	Molecular_function:7S RNA binding|Biological_process:protein targeting|Cellular_component:signal recognition particle (sensu Eukaryota)	KOG3198	Signal recognition particle, subunit Srp19
C33C12.3	189972_at	C33C12.3a	C33C12.3	WBGene00016335	C33C12.3b	Affymetrix microarray probe	C33C12.3		vs64							Molecular_function:glucosylceramidase activity|Cellular_component:lysosome|Biological_process:sphingolipid metabolism|Biological_process:lysosome organization and biogenesis	KOG2566	Beta-glucocerebrosidase
ZK809.4	192423_s_at	ZK809.4		WBGene00001320		Affymetrix microarray probe	ent-1	ent-1 encodes a predicted equilibrative nucleoside transporter 1 that affects growth.	ok743			0	The CeENT1-GFP fusion protein was produced throughout the life cycle, from late embryo stage through the larval stages to the adult, but only in a limited number of cell types. The CeENT1-GFP fusion protein was particularly abundant in the pharyngeal musculature, notably in the terminal bulb and procorpus. The fusion protein was also strongly evident in all of the intestinal cells both of larvae …		5	Molecular_function:nucleoside transporter activity|Biological_process:transport|Cellular_component:membrane|Biological_process:physiological process|Biological_process:morphogenesis of an epithelium|Biological_process:oviposition|Biological_process:reproduction|Biological_process:hermaphrodite genitalia development	KOG1479	Nucleoside transporter
F38E1.9	187558_s_at	F38E1.9		WBGene00018181		Affymetrix microarray probe			ok591						18		KOG3211	Predicted endoplasmic reticulum membrane protein Lec35/MPDU1 involved in monosaccharide-P-dolichol utilization
111	172747_x_at
C05E7.4	177749_at	C05E7.4		WBGene00007346		Affymetrix microarray probe			snp_C11H1[1]|snp_C11H1[2]						3	Molecular_function:rhodopsin-like receptor activity|Biological_process:G-protein coupled receptor protein signaling pathway|Cellular_component:integral to membrane	LSE0740	Unnamed protein
C52E4.4	173894_s_at	C52E4.4		WBGene00004501		Affymetrix microarray probe	rpt-1	rpt-1 encodes a predicted ATPase subunit of the 19S regulatory complex of the proteasome that affects fertility and embryonic viability.	tm1359						20	Molecular_function:hydrolase activity|Biological_process:protein catabolism|Cellular_component:nucleus|Cellular_component:cytoplasm|Molecular_function:nucleotide binding|Molecular_function:nucleoside-triphosphatase activity|Molecular_function:ATP binding|Molecular_function:metalloendopeptidase activity|Cellular_component:membrane|Biological_process:embryonic development (sensu Metazoa)|Biological…	KOG0729	26S proteasome regulatory complex, ATPase RPT1
Y54G11B.1	184574_at	Y54G11B.1		WBGene00013222		Affymetrix microarray probe			ttTi2615|snp_Y54G11B[3]|snp_Y54G11B[4]|snp_Y54G11B[8]|snp_Y54G11B[5]|snp_Y54G11B[1]|snp_Y54G11B[6]|snp_Y54G11B[7]|snp_Y54G11B[2]						0	Molecular_function:rhodopsin-like receptor activity|Biological_process:G-protein coupled receptor protein signaling pathway|Cellular_component:integral to membrane	TWOG0217	Unnamed protein
F52F12.7	193629_at	F52F12.7		WBGene00009940		Affymetrix microarray probe		F52F12.7 is orthologous to the human gene STEROIDOGENIC ACUTE REGULATORY PROTEIN (STAR; OMIM:600617), which when mutated leads to disease.	tm2314|tm884						18	Molecular_function:cholesterol binding|Molecular_function:cholesterol transporter activity|Biological_process:steroid biosynthesis	KOG3845	MLN, STAR and related lipid-binding proteins
Y80D3A.10	175069_at	Y80D3A.10		WBGene00013588		Affymetrix microarray probe	nlp-42		ju79|e109|ju146|n730|snp_ZK1098[2]|snp_ZK1098[3]|pkP3051								InP_Cae_012119
C09F12.1	184003_s_at	C09F12.1		WBGene00000522		Affymetrix microarray probe	clc-1	clc-1 encodes a claudin homolog, closely similar to CLC-2, that is required for normal cohesion of apical junctions in epithelia; claudins are integral membrane proteins with four transmembrane sequences that are found in mammalian tight junctions (TJs), induce TJs when transgenically expressed in cells normally lacking them, and can mediate the specific conductance of of specific ions (e.g., mag…	uCE2-1516			0	Intense GFP signals were detected as lines from the pharyngeal region of the digestive tubes in addition to other types of cells. The pharyngeal region of the digestive tubes can be subdivided into four portions: procorpus, metacorpus, isthmus, and terminal bulb. Among them, the procorpus and isthmus portions are elongated. In both portions, three parallel GFP-positive lines (occasionally one or …	pharynx	8		LSE0920	Unnamed protein
C11G6.4	173241_at	C11G6.4a	C11G6.4	WBGene00003624	C11G6.4b	Affymetrix microarray probe	nhr-28		cxTi10149|ttTi2484|uCE4-551|uCE4-550|uCE4-555|uCE4-552|uCE4-549|uCE4-553|uCE4-554			0	Pharynx; intestine; hypodermis	pharynx|hypodermis|intestine		Molecular_function:transcription factor activity|Molecular_function:zinc ion binding|Molecular_function:sequence-specific DNA binding|Biological_process:regulation of transcription, DNA-dependent|Cellular_component:nucleus|Molecular_function:steroid hormone receptor activity|Molecular_function:DNA binding|Molecular_function:ligand-dependent nuclear receptor activity|Molecular_function:calcium ion…	KOG3575	Hormone receptors
ZK1025.9	173147_s_at	ZK1025.9		WBGene00003703		This probe maps to multiple genomic locations: ZK1025:31296..31058 C27C7:16838..17076 Affymetrix microarray probe	nhr-113		tm1484|snp_ZC15[4]						0	Molecular_function:transcription factor activity|Molecular_function:zinc ion binding|Molecular_function:sequence-specific DNA binding|Biological_process:regulation of transcription, DNA-dependent|Cellular_component:nucleus|Molecular_function:steroid hormone receptor activity	KOG3575	Hormone receptors
F56E3.4	175757_s_at	F56E3.4		WBGene00001400		Affymetrix microarray probe	fax-1	fax-1 encodes a predicted nuclear hormone receptor that contains two C4-type zinc fingers; FAX-1 is orthologous to the vertebrate photoreceptor-specific nuclear receptor (NR2E3 or PNR; OMIM:604485, mutated in enhanced S-cone syndrome and retinitis pigmentosa); FAX-1 is required for normal locomotion and for specification of neuronal identities, including pathfinding of the AVKR, AVKL, HSNL, and P…	gm83|gm27|ok624|ttTi5786			1	Transgenic animals bearing pFX1G1 had high levels of GFP fluorescence or immunoreactivity in embryonic and postembryonic neurons. fax-1::gfp expression was first detected in embryos prior to elongation (approximately 350 minutes of development). By approximately 400 minutes, there is strong fax-1::gfp expression in as many as 20 neurons in the embryonic head and 1-2 neurons in the embryonic tail.…	interneurons|distal tip cells|retrovesicular ganglion|head neurons|tail neurons|nervous system|intestine - . cells|intestine|head neurons|nervous system	3	Molecular_function:transcription factor activity|Molecular_function:zinc ion binding|Molecular_function:sequence-specific DNA binding|Biological_process:regulation of transcription, DNA-dependent|Cellular_component:nucleus|Molecular_function:DNA binding|Molecular_function:ligand-dependent nuclear receptor activity|Molecular_function:steroid hormone receptor activity|Molecular_function:steroid bin…	KOG3575	Hormone receptors
R07B5.9	192904_at	R07B5.9		WBGene00011086		Affymetrix microarray probe			uCE6-1203|CE6-179							Biological_process:positive regulation of body size|Biological_process:hermaphrodite genitalia development|Biological_process:locomotory behavior|Biological_process:gametogenesis|Biological_process:positive regulation of vulval development (sensu Nematoda)
T09B9.4	175236_at	T09B9.4	T09B9.4	WBGene00011645		Affymetrix microarray probe		T09B9.4 is orthologous to the human gene PUTATIVE CYTOSKELETAL PROTEIN (D10S170; OMIM:601985), which when mutated leads to disease.	ok1315						5	Biological_process:embryonic development (sensu Metazoa)	KOG2129	Uncharacterized conserved protein H4
T23F1.5	179534_s_at	T23F1.5		WBGene00011948		Affymetrix microarray probe			ttTi1669						13		TWOG0200	Cuticulin precursor
Y46C8AL.5	177060_s_at	Y46C8AL.5		WBGene00021583		Affymetrix microarray probe	clec-72		tm1379							Molecular_function:sugar binding	KOG4297	C-type lectin
Y73E7A.4	176888_at	Y73E7A.4		WBGene00022271		Affymetrix microarray probe	cpx-1		ok1552|tm1870							Molecular_function:syntaxin binding|Biological_process:neurotransmitter transport|Molecular_function:ATP binding|Biological_process:transport|Molecular_function:ATPase activity, coupled to transmembrane movement of ions, phosphorylative mechanism|Cellular_component:membrane	TWOG0587	Unnamed protein
C56A3.6	189785_at	C56A3.6		WBGene00008345		Affymetrix microarray probe			cs24|ku123|sv30						5	Molecular_function:calcium ion binding	KOG2643	Ca2+ binding protein, contains EF-hand motifs
Y25C1A.7	174312_at	Y25C1A.7c	Y25C1A.7	WBGene00021294		Affymetrix microarray probe	Y25C1A.7		ok1338|uCE1-791
R07E5.2	189161_at	R07E5.2		WBGene00011110		Affymetrix microarray probe	prdx-3		gk529|tm2768						2		KOG0852	Alkyl hydroperoxide reductase, thiol specific antioxidant and related enzymes
C26H9A.1	173717_s_at	C26H9A.1		WBGene00006916		Affymetrix microarray probe	vha-7	vha-7 encodes an ortholog of subunit a of the membrane-bound (V0) domain of vacuolar proton-translocating ATPase (V-ATPase); VHA-7 is orthologous to human ATP6N1A (OMIM:192130), ATP6V0A2, ATP6V0A4 (OMIM:605239, mutated in distal renal tubular acidosis), and TCIRG1 (OMIM:604592, mutated in osteopetrosis); vha-7 is expressed in hypodermis and uterus; VHA-7 is dispensable for viability, since vha-7(…	cxTi9716|cxTi8141			0	The vha-7 gene was silent during embryogenesis and the first larval stages. Its expression was first observed at the L3 stage and was limited to areas of the developing and mature gonad corresponding to the spermatheca and the region where meiotic oocytes are in the pachytene and early diakinesis stages. It vanished abruptly in mature oocytes.	gonad|spermathecae|oocytes	7	Molecular_function:oxidoreductase activity|Biological_process:proton transport|Cellular_component:membrane	KOG2189	Vacuolar H+-ATPase V0 sector, subunit a
B0285.4	186897_at	B0285.4		WBGene00007137		Affymetrix microarray probe			ar133|by125|eP6|lg1401|nr2011|ty11|ar171|ar131						18		KOG2918	Carboxymethyl transferase
F11A10.7	192567_at	F11A10.7		WBGene00008688		Affymetrix microarray probe			tm637|tm638|tm1935|tm2077|ok347|gk168|uCE5-3409|uCE5-3411|uCE5-3408|uCE5-3410							Molecular_function:nucleotide binding|Molecular_function:nucleic acid binding|Molecular_function:RNA binding|Biological_process:embryonic development (sensu Metazoa)|Biological_process:larval development (sensu Nematoda)|Biological_process:growth	KOG0118	RRM domain
B0348.6	173994_at	B0348.6a	B0348.6	WBGene00002061	B0348.6b|B0348.6c	Affymetrix microarray probe	ife-3	ife-3 encodes one of five C. elegans homologs of the mRNA cap-binding protein eIF4E; by homology, IFE-3 is predicted to bind capped mRNA and mediate its recruitment to ribosomes during translation initiation; in vitro, IFE-3 binds a monomethylated guanosine cap structure but does not bind a trimethylated guanosine cap, which suggests that IFE-3 likely mediates translation of those mRNAs that do n…	ok191			0	IFE-3 signals was detectable in eluates from wild type but not in eluates from glp-4 mutants, which are deficient in germline tissue, suggesting that it is predominantly present in the germline.	germ-line cells		Molecular_function:RNA binding|Molecular_function:translation initiation factor activity|Biological_process:translational initiation|Cellular_component:cytoplasm|Biological_process:embryonic development (sensu Metazoa)	KOG1670	Translation initiation factor 4F, cap-binding subunit (eIF-4E) and related cap-binding proteins
T25D10.1	187705_at	T25D10.1		WBGene00020799		Affymetrix microarray probe			mg187|bx37|bx42|ma104|n2914|cxTi2623|ttTi4210|uCE1-1025						4		TWOG0092	Predicted glycosyltransferase
B0035.14	175437_at	B0035.14	B0035.14	WBGene00001019		Affymetrix microarray probe	dnj-1	This gene encodes a protein containing a DnaJ ('J') domain.	tm804						1	Molecular_function:heat shock protein binding|Molecular_function:unfolded protein binding|Biological_process:protein folding|Molecular_function:ATP binding|Biological_process:response to heat|Biological_process:locomotory behavior	KOG0714	Molecular chaperone (DnaJ superfamily)
C05E4.9	173301_s_at	C05E4.9a	C05E4.9	WBGene00001564		Affymetrix microarray probe	gei-7	gei-7 encodes a predicted isocitrate lyase/malate synthase, an enzyme known to function in the glyoxylate cycle; GEI-7 was identified in a screen for proteins that interact with GEX-3, a homolog of human HEM-2 which is required for embryonic development; GEI-7 is required for embryonic morphogenesis and appears to act downstream of DAF-16 to influence lifespan.	ok531|snp_H24O09[2]|uCE5-637|snp_H24O09[1]							Molecular_function:isocitrate lyase activity|Biological_process:glyoxylate cycle|Molecular_function:catalytic activity|Biological_process:metabolism|Molecular_function:malate synthase activity|Biological_process:tricarboxylic acid cycle|Biological_process:determination of adult life span	KOG1261	Malate synthase
B0280.8	173903_at	B0280.8		WBGene00003609		Affymetrix microarray probe	nhr-10	nhr-10 encodes a predicted nuclear hormone receptor diverged from nuclear hormone receptors in other phyla; its mRNA is expressed throughout development with possibly lower expression from the L4 larval to adult stages, and the protein is expressed in neuronal processes.	tm1022			1	Two nuclei express in precomma stage embryos. Expression is then seen in L3 and L4 larvae as a few neuronal cell bodies, probably lateral processes as they are seen often in pairs on either side of the animal. The most common pair seen are anterior to the vulva (possibly CANL/R). There are also some neurons expressing in the head and tail ganglia, and in the circumpharyngeal nerve ring. Expressio…	neuronal|intestinal|tail ganglia|circumpharyngeal nerve ring	1	Molecular_function:transcription factor activity|Molecular_function:zinc ion binding|Molecular_function:sequence-specific DNA binding|Biological_process:regulation of transcription, DNA-dependent|Cellular_component:nucleus|Molecular_function:steroid hormone receptor activity|Molecular_function:DNA binding|Molecular_function:ligand-dependent nuclear receptor activity	KOG3575	Hormone receptors
Y47G6A.8	189020_at	Y47G6A.8		WBGene00000794		Affymetrix microarray probe	crn-1		tm305|os13			0	CRN-1 was ubiquitously expressed in C.elegans, beginning early in embryogenesis and lasting through late larval stages.			Molecular_function:DNA binding|Molecular_function:5'-3' exonuclease activity|Molecular_function:nuclease activity|Biological_process:DNA repair|Biological_process:embryonic development (sensu Metazoa)|Biological_process:gastrulation (sensu Protostomia)|Biological_process:embryonic development|Biological_process:morphogenesis of an epithelium|Biological_process:locomotory behavior|Biological_proce…	KOG2519	5'-3' exonuclease
H01A20.1	193679_s_at	H01A20.1		WBGene00003602		Affymetrix microarray probe	nhr-3	nhr-3 encodes a member of the superfamily of nuclear receptors which is one of the most abundant class of transcriptional regulators; nuclear receptors have a well conserved DNA binding domain and a less conserved C-terminal ligand binding domain; nhr-3 has been identified and characterised as a gene affected by ethanol exposure in a microarray analysis of all C. elegans ORFs.	tm1012|ok1008|gk258						1	Molecular_function:transcription factor activity|Molecular_function:zinc ion binding|Molecular_function:sequence-specific DNA binding|Biological_process:regulation of transcription, DNA-dependent|Cellular_component:nucleus|Molecular_function:steroid hormone receptor activity|Molecular_function:DNA binding|Molecular_function:ligand-dependent nuclear receptor activity|Molecular_function:steroid bin…	KOG3575	Hormone receptors
Y102A5C.13	186568_s_at	Y102A5C.13		WBGene00013619		This probe maps to multiple genomic locations: Y102A5C:29825..29178 Y102A5C:21455..22102 Affymetrix microarray probe	fbxa-112		snp_F36H12[3]						3		LSE0146	Uncharacterized protein
F54C9.10	175319_at	F54C9.10	F54C9.10	WBGene00000187		Affymetrix microarray probe	arl-1	arl-1 encodes a member of the GTP-binding ADP-ribosylation factor family.	tm1938			1	Arl-1::gfp was expressed in head neurons, the ventral nerve cord, and intestine.|Larval Expression: intestine; Nervous System; nerve ring; ventral nerve cord; head neurons; tail neurons;	intestine|head neurons|tail neurons|nerve ring|ventral nerve cord|nervous system	2	Molecular_function:GTP binding|Biological_process:small GTPase mediated signal transduction|Cellular_component:intracellular|Biological_process:protein transport|Biological_process:protein complex assembly|Molecular_function:nickel ion binding|Biological_process:intracellular protein transport|Biological_process:embryonic development (sensu Metazoa)	KOG0072	GTP-binding ADP-ribosylation factor-like protein ARL1
F57F5.5	175146_at	F57F5.5	F57F5.5	WBGene00004032		Affymetrix microarray probe	pkc-1	pkc-1 encodes a serine/threonine protein kinase that is orthologous to mammalian protein kinase C epsilon (PRKCE), a member of the nPKC subgroup of the protein kinase C superfamily; together with UNC-13, PKC-1 may act downstream of goa-1 to modulate phorbol ester-induced stimulation of acetylcholine release at NMJs; PKC-1 positively regulates locomotion, and affects thermotaxis and chemotaxis tog…	nu448|nj1|nj3|nj4|tm540|ok563|snp_F57F5[2]|snp_F57F5[3]|uCE5-1909			1	PKC1B mRNA is most abundant in embryos and L1 larva; however, its relative concentrations decline sharply during later stages of larva. Subsequently, an increase in the content of PKC1B transcript is detected in adult animals containing developmental embryos. The peak level of transcription at L1 is 7.5 folder higher than at L3 stage.|The 87KD protein was at maximal level at L1 larva, the protein…	anterior ganglia|dorsal ganglion|ventral ganglia|lateral ganglia|retrovesicular ganglion|anterior ganglia|nerve ring|ventral nerve cord|dorsal ganglion|ventral ganglia|lateral ganglia|retrovesicular ganglion	2	Biological_process:intracellular signaling cascade|Molecular_function:protein serine/threonine kinase activity|Molecular_function:ATP binding|Biological_process:protein amino acid phosphorylation|Molecular_function:protein kinase activity|Molecular_function:protein-tyrosine kinase activity|Molecular_function:atypical protein kinase C activity|Molecular_function:zinc ion binding	KOG0694	Serine/threonine protein kinase
C46H11.10	187006_at	C46H11.10b	C46H11.10	WBGene00016734	C46H11.10a	Affymetrix microarray probe	C46H11.10		tm576|ok625
F27D4.2	174129_at	F27D4.2	F27D4.2	WBGene00009188		Affymetrix microarray probe			pk261						9	Biological_process:embryonic development (sensu Metazoa)|Biological_process:larval development (sensu Nematoda)|Biological_process:physiological process|Biological_process:post-embryonic body morphogenesis|Biological_process:locomotory behavior|Biological_process:gastrulation (sensu Protostomia)|Biological_process:embryonic development|Biological_process:growth	InP_Cae_009201
T24H10.3	173845_at	T24H10.3		WBGene00001041		Affymetrix microarray probe	dnj-23	This gene encodes a protein containing a DnaJ ('J') domain.	ok1931						11	Molecular_function:heat shock protein binding|Cellular_component:nucleosome|Molecular_function:DNA binding|Cellular_component:nucleus|Biological_process:nucleosome assembly|Molecular_function:ATP binding|Biological_process:protein folding|Biological_process:response to heat|Molecular_function:unfolded protein binding|Biological_process:locomotory behavior	KOG0719	Molecular chaperone (DnaJ superfamily)
F54D10.2	172583_x_at	F54D10.2		WBGene00018803		Affymetrix microarray probe	fbxa-24		snp_Y43F8B[2]						15		LSE0146	Uncharacterized protein
Y54G2A.10	174184_at	Y54G2A.10a	Y54G2A.10	WBGene00021875	Y54G2A.10b	Affymetrix microarray probe	Y54G2A.10		uCE2-1151								LSE3946	Unnamed protein
F59D12.1	193810_at	F59D12.1		WBGene00010329		Affymetrix microarray probe			cxTi9897						10	Molecular_function:rhodopsin-like receptor activity|Biological_process:G-protein coupled receptor protein signaling pathway|Cellular_component:integral to membrane	KOG3656	7 transmembrane receptor
F13C5.5	182280_at	F13C5.5		WBGene00017426		Affymetrix microarray probe			ttTi8391						21		InP_Cae_008545
F15D4.2	179341_at	F15D4.2		WBGene00008859		Affymetrix microarray probe			uCE6-1370						2		InP_Cae_011403
Y45G12B.1	191639_s_at	Y45G12B.1a	Y45G12B.1	WBGene00021562		Affymetrix microarray probe	nuo-5	Y45G12B.1 is orthologous to human NADH-UBIQUINONE OXIDOREDUCTASE Fe-S PROTEIN 1 (NDUFS1; OMIM:157655), which when mutated leads to mitochondrial complex I deficiency.	tm2751|snp_Y45G12B[2]							Molecular_function:NADH dehydrogenase (ubiquinone) activity|Biological_process:mitochondrial electron transport, NADH to ubiquinone|Molecular_function:iron ion binding|Molecular_function:electron carrier activity|Biological_process:electron transport|Molecular_function:oxidoreductase activity|Molecular_function:oxidoreductase activity, acting on NADH or NADPH|Molecular_function:formate dehydrogen…	KOG2282	NADH-ubiquinone oxidoreductase, NDUFS1/75 kDa subunit
F43C1.2	175613_at	F43C1.2	F43C1.2b	WBGene00003401	F43C1.2a	Affymetrix microarray probe	mpk-1	mpk-1 encodes a mitogen-activated protein (MAP) kinase that acts in the vulval precursor cells to affect LET-60(Ras)-mediated induction of vulval cell fates, and also affects larval viability, morphology of the male spicules, and acts in combination with mek-2 to permit germ cell exit from the pachytene stage of first meiotic prophase; both LIN-1 and LIN-31 act genetically downstream of mpk-1 wit…	ga110|ku8|ku30|ku32|ku33|ku34|ku35|ku36|ku37|ku38|ku1|oz140|pk79|n2521|ga117|ga118|ga119|ga111			1	|Broadly expressed in gonad.|Larval Expression: pharyngeal-intestinal valve; Nervous System; head neurons;	head neurons|nervous system|pharyngeal-intestinal valve		Molecular_function:MAP kinase activity|Molecular_function:ATP binding|Biological_process:protein amino acid phosphorylation|Molecular_function:protein kinase activity|Molecular_function:protein serine/threonine kinase activity|Molecular_function:protein-tyrosine kinase activity|Biological_process:reproduction|Biological_process:embryonic development (sensu Metazoa)|Biological_process:larval devel…	KOG0660	Mitogen-activated protein kinase
Y116F11A.6	186581_at	Y116F11A.6		WBGene00013819		Affymetrix microarray probe			bx96|ttTi6982							Molecular_function:protein binding|Biological_process:regulation of apoptosis|Cellular_component:intracellular	InP_Cae_011417
C05E11.6	185044_at	C05E11.6		WBGene00015495		Affymetrix microarray probe			uCE6-1643						6	Molecular_function:neuropeptide hormone activity|Cellular_component:extracellular region	InP_Cae_011819
T21B10.5	192141_at	T21B10.5		WBGene00011887		Affymetrix microarray probe			ad464|ad1402			0	Expression is seen in a number of components. In embryos weak diffuse expression is seen in many cells (possibly all) from pre-comma stage until after elongation. In larvae and adults, expression in many cells of the hypodermis, in bodywall muscle, in vulval muscle and in the excretory cell.	hypodermis	7	Cellular_component:nucleus	KOG2461	Transcription factor BLIMP-1/PRDI-BF1, contains C2H2-type Zn-finger and SET domains
F35C8.5	183425_at	F35C8.5		WBGene00018036		Affymetrix microarray probe			snp_M03F8[1]						8	Molecular_function:catalytic activity|Biological_process:metabolism	KOG0873	C-4 sterol methyl oxidase
R11A8.5	191423_s_at	R11A8.5		WBGene00011239		Affymetrix microarray probe			e1519|e1520|e1558|e1559|e1564|e1574|e1807|e1821|e1914|e1917|e2296|n826|n827|y8|y10|y14|y101hv1|y101|hv1|e1518|e1561|n695							Molecular_function:electron carrier activity|Biological_process:electron transport|Biological_process:cell redox homeostasis|Molecular_function:protein disulfide oxidoreductase activity	KOG3029	Glutathione S-transferase-related protein
C02F5.4	187492_at	C02F5.4		WBGene00015347		Affymetrix microarray probe			tm2715			1	Larval Expression: pharynx; Reproductive System; developing vulva; Nervous System; head neurons; tail neurons;	pharynx|head neurons|tail neurons|vulval muscle|nervous system|Reproductive System|body wall muscle|developing vulva	7
T09F5.9	188947_at	T09F5.9		WBGene00011668		Affymetrix microarray probe	clec-47		cxTi10060|tm2067|uCE2-1820|snp_T24H10[2]|uCE2-1821|uCE2-1819|snp_T24H10[1]						8	Molecular_function:sugar binding	KOG4297	C-type lectin
ZC477.5	180444_s_at	ZC477.5		WBGene00022620		Affymetrix microarray probe			tm1274|snp_F54A5[7]|pkP1101|snp_C54G6[3]|snp_F54A5[8]|snp_C54G6[2]						7		InP_Cae_010212
K01D12.11	191871_s_at	K01D12.11		WBGene00010470		Affymetrix microarray probe	cdr-4		ok748|ok863			0	Expressed in intestine.		5		KOG4244	Failed axon connections (fax) protein/glutathione S-transferase-like protein
F13E6.1	173810_at	F13E6.1		WBGene00008745		Affymetrix microarray probe			bn126			1	Larval Expression: pharynx;	head|tail|pharynx|head neurons|tail neurons|nervous system	1		KOG4010	Coiled-coil protein TPD52
Y87G2A.4	182292_at	Y87G2A.4		WBGene00000089		Affymetrix microarray probe	aex-6	aex-6 was identified in a screen for defecation defective mutants and in a screen for high-temperature induced dauer formation mutants; aex-6 appears to act in the insulin branch of the dauer pathway; aex-6 is genetically required for two different steps of normal defecation in the hermaphrodite digestive tract; since its mutant phenotype resembles that induced by ablation of the interneuron AVL …	sa24|sa699|tm2270|tm2302|tm2306							Molecular_function:GTP binding|Biological_process:small GTPase mediated signal transduction|Biological_process:protein transport|Cellular_component:exosome (RNase complex)|Biological_process:intracellular protein transport|Cellular_component:intracellular|Biological_process:larval development (sensu Nematoda)|Biological_process:growth|Biological_process:hermaphrodite genitalia development	KOG0081	GTPase Rab27, small G protein superfamily
F47B7.2	194210_x_at	F47B7.2c	F47B7.2	WBGene00018533	F47B7.2a|F47B7.2b	Affymetrix microarray probe	F47B7.2		ok448|tm403|uCE6-986			0	Larval Expression: pharynx; intestine; anal depressor muscle; body wall muscle; hypodermis; seam cells; unidentified cells in head;	head|pharynx|hypodermis|intestine|uterine muscle|seam cells|Reproductive System|body wall muscle|anal depressor muscle		Molecular_function:electron carrier activity|Molecular_function:protein disulfide oxidoreductase activity|Biological_process:cell redox homeostasis|Molecular_function:isomerase activity|Biological_process:positive regulation of growth rate|Biological_process:positive regulation of locomotion|Biological_process:locomotory behavior	KOG1731	FAD-dependent sulfhydryl oxidase/quiescin and related proteins
C53H9.2	181076_at	C53H9.2a	C53H9.2	WBGene00016907	C53H9.2c|C53H9.2b	Affymetrix microarray probe	C53H9.2	C53H9.2 encodes at least three protein isoforms orthologous to the GTP-binding proteins human GNL1 (HSR1; OMIM:143024) and murine MMR1, as well as LSG1 in S. cerevisiae and many other eukaryotic and bacterial proteins; one alternative transcription unit of the C53H9.2 locus, C53H9.2a, has a natural nonsense transcript that is up-regulated in vivo by smg[-] mutations, indicating that C53H9.2 is a …	uCE1-623							Molecular_function:GTP binding|Cellular_component:intracellular|Biological_process:positive regulation of growth rate|Biological_process:embryonic development (sensu Metazoa)|Biological_process:establishment of nucleus localization|Biological_process:larval development (sensu Nematoda)|Biological_process:growth|Biological_process:reproduction|Biological_process:hermaphrodite genitalia development
F37D6.2	173949_s_at	F37D6.2a	F37D6.2	WBGene00009508	F37D6.2b	Affymetrix microarray probe	F37D6.2		tm556							Molecular_function:nucleic acid binding|Molecular_function:zinc ion binding|Cellular_component:intracellular	KOG1721	Zn-finger
Y57G11C.3	189934_at	Y57G11C.3a	Y57G11C.3	WBGene00013301	Y57G11C.3b	Affymetrix microarray probe	Y57G11C.3		cxTi9271							Biological_process:carbohydrate metabolism|Molecular_function:6-phosphogluconolactonase activity|Biological_process:pentose-phosphate shunt	KOG3147	6-phosphogluconolactonase - like protein
F28B12.2	175340_at	F28B12.2a	F28B12.2	WBGene00001208		Affymetrix microarray probe	egl-44	The egl-44 gene encodes a putative transcription regulatory protein of 471 amino acids similar to vertebrate transcription enhancer factor (TEF) proteins.	n998|n1087|n1080|ttTi1420|uCE2-1649|snp_F28B12[1]|snp_F28B12[2]			1	GFP was detected in various nuclei starting from before gastrulation through adulthood. Newly hatched larvae expressed GFP in nuclei of the hypodermis (hyp3, hyp4, hyp6, and hyp7), intestine, pharyngeal muscle cells, and neurons (in the head and in the ventral, retrovesicular, preanal, and lumbar ganglia). In the second larval stage (L2), more hypodermal nuclei fluoresced in the body and the tail…	head|tail|hypodermal|hyp4|hyp6|hyp7|intestinal|intestine|preanal ganglion|pharyngeal muscle|tail neurons|ventral ganglia|retrovesicular ganglion|lumbar neurons|hyp3		Molecular_function:transcription factor activity|Cellular_component:nucleus|Biological_process:regulation of transcription, DNA-dependent	KOG3841	TEF-1 and related transcription factor, TEAD family
T23F2.5	172659_x_at	T23F2.5		WBGene00020738		Affymetrix microarray probe			uCE6-933						7	Cellular_component:integral to membrane	KOG1773	Stress responsive protein
F22B5.9	192056_at	F22B5.9		WBGene00001498		Affymetrix microarray probe	frs-2		snp_ZK757[1]						2	Molecular_function:phenylalanine-tRNA ligase activity|Molecular_function:ATP binding|Biological_process:phenylalanyl-tRNA aminoacylation|Cellular_component:cytoplasm|Biological_process:embryonic development (sensu Metazoa)|Biological_process:gametogenesis|Biological_process:larval development (sensu Nematoda)|Biological_process:growth|Biological_process:reproduction	KOG2472	Phenylalanyl-tRNA synthetase beta subunit
ZK1053.6	182199_at	ZK1053.6		WBGene00014201		Affymetrix microarray probe			tm1896						13	Molecular_function:cation transporter activity|Biological_process:cation transport|Molecular_function:transmembrane receptor activity|Biological_process:sensory perception of chemical stimulus|Cellular_component:integral to membrane
129	172797_x_at
ZC196.7	192597_at	ZC196.7		WBGene00001616		Affymetrix microarray probe	glr-5	glr-5 encodes a kainate (non-NMDA)-type ionotropic glutamate receptor subunit; GLR-5 activity is required for normal brood sizes, especially at high temperatures; GLR-5 is expressed in neurons.	ak57|uCE5-1735			1	AVA, AVB, AVD, AVE, PVC (?); RIM, RIC, RMD (all), SMD (all), SIB (all), RME (all), AVK, RMG, SABVL, SABVR, SABD, RIF, VC, LUA, PVQ, URB, URY, URA(?), DVA(?), AIB(?), HSN(?)	SIB neurons|VC neurons|RME neurons|SAB interneurons|SMD neurons|URY neurons|URA neurons	6	Molecular_function:ionotropic glutamate receptor activity|Molecular_function:glutamate-gated ion channel activity|Cellular_component:membrane|Molecular_function:receptor activity|Molecular_function:ion channel activity|Biological_process:ion transport	KOG1052	Glutamate-gated kainate-type ion channel receptor subunit GluR5 and related subunits
Y53G8AR.3	186994_at	Y53G8AR.3		WBGene00021811		Affymetrix microarray probe	ral-1		tm2140|tm2617|tm2760			1	Larval Expression: excretory cell; Nervous System; head neurons; pharyngeal neurons; unidentified cells in tail ;	tail|head neurons|pharyngeal neurons|nervous system|excretory cell		Molecular_function:GTP binding|Biological_process:small GTPase mediated signal transduction|Cellular_component:intracellular|Cellular_component:exosome (RNase complex)|Biological_process:intracellular protein transport|Biological_process:protein transport|Biological_process:reproduction	KOG0395	Ras-related GTPase
ZK973.10	185440_s_at	ZK973.10		WBGene00003061		Affymetrix microarray probe	lpd-5	lpd-5 is orthologous to the human gene NADH DEHYDROGENASE (UBIQUINONE) FE-S PROTEIN 4 (18KD) (NADH-COENZYME Q REDUCTASE) (NDUFS4; OMIM:602694), which when mutated leads to NADH:ubiquinone oxidoreductase (complex I) deficiency.	snp_Y60A3[2]							Molecular_function:oxidoreductase activity, acting on NADH or NADPH|Biological_process:electron transport|Biological_process:embryonic development (sensu Metazoa)|Biological_process:larval development (sensu Nematoda)|Biological_process:growth
C28H8.4	193050_at	C28H8.4		WBGene00016195		Affymetrix microarray probe			uCE4-1081						20	Molecular_function:ER retention sequence binding|Biological_process:protein retention in ER|Cellular_component:integral to membrane	KOG3106	ER lumen protein retaining receptor
K04G2.2	174120_at	K04G2.2		WBGene00010561		Affymetrix microarray probe			ttTi484						11		KOG1552	Predicted alpha/beta hydrolase
Y47G6A.6	173325_s_at	Y47G6A.6		WBGene00021636		Affymetrix microarray probe	pcaf-1		snp_T28D6[1]|uCE3-1230|snp_Y47D3[20]|uCE3-1228|CE3-194|uCE3-1231|snp_Y47D3[21]|pkP3060|uCE3-1229							Molecular_function:N-acetyltransferase activity	KOG1472	Histone acetyltransferase SAGA/ADA, catalytic subunit PCAF/GCN5 and related proteins
C18C4.5	171752_x_at	C18C4.5a	C18C4.5	WBGene00015966	C18C4.5b	Affymetrix microarray probe	C18C4.5		tm1500							Molecular_function:GTPase activator activity|Molecular_function:growth factor activity
C26F1.3	183247_at	C26F1.3		WBGene00016148		Affymetrix microarray probe			ox134|cxTi8333|snp_F58E10[1]|snp_F58E10[3]|snp_F58E10[4]|snp_F58E10[2]|ok558						2	Biological_process:positive regulation of growth rate	InP_Cae_009284
ZK688.2	173691_s_at	ZK688.2		WBGene00022797		Affymetrix microarray probe			ttTi3573|ttTi3582			1	Larval Expression: intestine; hypodermis; Nervous System; head neurons;	hypodermis|intestine|head neurons|nervous system	4		KOG3547	Bestrophin (Best vitelliform macular dystrophy-associated protein)
B0464.4	188054_at	B0464.4		WBGene00000268		Affymetrix microarray probe	bre-3	bre-3 encodes a protein similar to beta-glycosyltransferases from bacteria that is required for the toxicity of Bacillus thuringiensis Cry5B; BRE-3 may act in a pathway with bre-5 and is expressed and functions in the gut epithelium.	ye9|ye28|ye26|CE3-181|cxTi8026			1	Five neural nuclei of the anterior ganglion in the head express in transgenic adults. Two are already expressing in late embryogenesis, the other three can be seen at later stages of (larval) development.||B0464.4::gfp gave expression in a small number of nerve cells in the head,	neurons			TWOG0798	Unnamed protein
168	173349_at
[truncated: 5,488 more rows]

## Sheet: IVTpresent with dups
IVT Pan-neural Present Genes (present in 3 out of 3 experiments)
												Neuron expression Key
												0	Not annotated as expressed in neurons
												1	In neurons
												3	In all cells
												4	male specific
												5	No spatial expression data
WS170
Affy id	All cosmids	Affy Cosmid	WB Cosmid	WormBase ID	Other Cosmid Names	Remark	Common name	Brief id	Mutant	Map	Start-Stop	Neural Expression	Expression Patterns	Cell Groups	MicroArray map positions	GO list	KOG ID	KOG
[truncated: 7,382 more rows]

## Sheet: pico present without dups
WT-Pico Pan-neural Present Genes (present in 5 out of 5 experiments)
												Neuron expression Key
												0	Not annotated as expressed in neurons
												1	In neurons
												3	In all cells
												4	male specific
												5	No spatial expression data
WS170
[truncated: 7,410 more rows]

## Sheet: pico present with dups
WT-Pico Pan-neural Present Genes (present in 5 out of 5 experiments)
[truncated: 9,206 more rows]
