# Supplementary material for: Complementary RNA amplification methods enhance microarray identification of transcripts expressed in the C. elegans nervous system
Source: BMC Genomics. 2008 Feb 19;9:84. doi: 10.1186/1471-2164-9-84 (PMC2263045; doi:10.1186/1471-2164-9-84)
Supplement: Additional File 2 — WT-Pico pan-neural enriched and depleted genes. These worksheets list the pan-neural enriched genes from WT-Pico and also genes depleted in the WT-Pico data set relative to reference samples. [file 1471-2164-9-84-S2.xls]

## Sheet: Pico enriched nodups
WT-Pico Pan-neural Enriched Genes
												Neuron expression Key
												0	Not annotated as expressed in neurons
												1	In neurons
												3	In all cells
												4	male specific
												5	No spatial expression data
WS170
All cosmids	Affy id	Affy Cosmid	WB Cosmid	WormBase ID	Other Cosmid Names	Remark	Common name	Brief id	Score	Fold Change	Mutant	Map	Start-Stop	Neural Expression	RNAi phenotype	Expression Patterns	Cell Groups	MicroArray map positions	GO list	KOG ID	KOG	Blast Hits (hit|species|description|E_val)
B0240.3	191796_s_at	B0240.3		WBGene00000907		Affymetrix microarray probe	daf-11	The daf-11 gene encodes a guanylate cyclase that affects dauer formation, chemotaxis, and axon formation; it is genetically upstream of daf-12 with respect to dauer larvae formation and is expressed in a subset of amphid neurons.	11.5174	6.81316	ks67|p169|sa195|sa203|m47|m84|cxTi5102|uCE5-1883			1	WBPhenotype0000049|WBPhenotype0000062|WBPhenotype0000886|WBPhenotype0000050|WBPhenotype0000050|WBPhenotype0000535|WBPhenotype0000689|WBPhenotype0000886|WBPhenotype0000031|WBPhenotype0000049|WBPhenotype0000050|WBPhenotype0000054|WBPhenotype0000059|WBPhenotype0000689|WBPhenotype0000886|WBPhenotype0001037	Expressed in a subset of amphid neurons (ASI, ASJ, ASK, AWB, and AWC cells.	amphid neurons	0	Molecular_function:phosphorus-oxygen lyase activity|Biological_process:intracellular signaling cascade|Biological_process:cyclic nucleotide biosynthesis|Molecular_function:protein kinase activity|Molecular_function:ATP binding|Biological_process:protein amino acid phosphorylation|Molecular_function:protein-tyrosine kinase activity|Molecular_function:protein serine/threonine kinase activity|Biolog…	KOG1023	Natriuretic peptide receptor, guanylate cyclase	ENSEMBL:ENSP00000341083:human:Isoform Long of Atrial natriuretic peptide receptor B precursor:E=62.4318 | ENSEMBL:ENSP00000305386:human:Atrial natriuretic peptide receptor A precursor:E=61.3872 | ENSEMBL:ENSP00000261170:human:Heat-stable enterotoxin receptor precursor:E=59.6778 | ENSEMBL:ENSP00000218006:human:Retinal guanylyl cyclase 2 precursor:E=54.4437 | ENSEMBL:ENSP00000254854:human:Retinal g…
F35C12.2	191782_s_at	F35C12.2b	F35C12.2	WBGene00003569	F35C12.2a	Affymetrix microarray probe	ncx-4		2.94836	2.16034	snp_F40G9[2]|snp_F40G9[1]				WBPhenotype0000049|WBPhenotype0000062|WBPhenotype0000886				Cellular_component:integral to membrane			ENSEMBL:ENSP00000286344:human:Isoform 2 of Sodium/potassium/calcium exchanger 2 precursor:E=43.9208 | ENSEMBL:ENSP00000344801:human:Isoform 1 of Sodium/potassium/calcium exchanger 2 precursor:E=43.8539 | ENSEMBL:ENSP00000341837:human:Isoform 2 of Sodium/potassium/calcium exchanger 1:E=41.8539 | ENSEMBL:ENSP00000261892:human:Isoform 1 of Sodium/potassium/calcium exchanger 1:E=41.8239 | ENSEMBL:ENS…
ZK381.5	181271_s_at	ZK381.5b	ZK381.5	WBGene00022727	ZK381.5a	Affymetrix microarray probe	ZK381.5	ZK381.5 encodes a homolog of Drosophila ESPINAS and PRICKLE, and of human PRICKLE1, PRICKLE2, and LMO6; ZK381.5 enables Wnt-directed planar cell polarity; ZK381.5 is required for the fully asymmetrical division of B.a versus B.p cells, though this requirement is quantitatively weak.	4.52323	3.35631	ttTi5167			0	WBPhenotype0000031|WBPhenotype0000049|WBPhenotype0000050|WBPhenotype0000054|WBPhenotype0000059|WBPhenotype0000689|WBPhenotype0000886|WBPhenotype0001037|WBPhenotype0000050|WBPhenotype0000535|WBPhenotype0000689|WBPhenotype0000886|WBPhenotype0000031|WBPhenotype0000049|WBPhenotype0000050|WBPhenotype0000054|WBPhenotype0000059|WBPhenotype0000689|WBPhenotype0000886|WBPhenotype0001037|WBPhenotype0000050|…	Larval Expression: intestine; unidentified cells in head; unidentified cells in tail ;	head|tail|intestine		Molecular_function:zinc ion binding|Biological_process:embryonic development (sensu Metazoa)	KOG1704	LIM domain	ENSEMBL:ENSP00000012407:human:LIM domain only protein 6:E=38.041 | ENSEMBL:ENSP00000257721:human:Isoform 2 of Testin:E=34.3188 | ENSEMBL:ENSP00000350937:human:Isoform 1 of Testin:E=34.2596 | ENSEMBL:ENSP00000352128:human:Isoform 2 of Protein C6orf49:E=25.1249 | ENSEMBL:ENSP00000295902:human:Prickle-like protein 2:E=25.0506 | ENSEMBL:ENSP00000335185:human:42 kDa protein:E=24.4685 | ENSEMBL:ENSP000…
M04D8.2	188522_at	M04D8.2		WBGene00002105		Affymetrix microarray probe	ins-22	ins-22 encodes predicted type-alpha insulin-like molecule that lacks a C peptide domain and does not have an A6/A11 disulfide bond; expressed throughout development in some neurons beginning in the four-fold elongated embryo.	3.35357	16.3608	ok1565			1	WBPhenotype0000049|WBPhenotype0000062|WBPhenotype0000886|WBPhenotype0000688|WBPhenotype0000017|WBPhenotype0000050|WBPhenotype0000535|WBPhenotype0000689|WBPhenotype0000886|WBPhenotype0000017|WBPhenotype0000050|WBPhenotype0000688|WBPhenotype0000017|WBPhenotype0000017|WBPhenotype0000017|WBPhenotype0000049|WBPhenotype0000749|WBPhenotype0000886|WBPhenotype0000017|WBPhenotype0000017|WBPhenotype0000031|…	Expressed in four-fold elongated embryo, L1-L4, adult. Expressed in the nerve ring: more than 8 symmetric pairs of neurons. Expressed in sensory neurons: amphid sensory neurons, labial neurons. Expressed in other neurons: ventral nerve cord, neurons with lateral processes and/or cell bodies, tail neurons.|	tail neurons|nerve ring|ventral nerve cord|amphid sensory neurons|labial sensilla	6	Molecular_function:hormone activity|Biological_process:physiological process|Cellular_component:extracellular region|Biological_process:embryonic development (sensu Metazoa)	LSE1187	Unnamed protein
C41G7.7	186591_at	C41G7.7		WBGene00008064		Affymetrix microarray probe			10.3368	5.08901	ok584|cxTi5010|snp_Y77E11[1]				WBPhenotype0000031|WBPhenotype0000049|WBPhenotype0000050|WBPhenotype0000054|WBPhenotype0000059|WBPhenotype0000689|WBPhenotype0000886|WBPhenotype0001037|WBPhenotype0000050|WBPhenotype0000535|WBPhenotype0000689|WBPhenotype0000886			3
F13E9.16	178555_at	F13E9.16		WBGene00045209	F13E9.15	Affymetrix microarray probe			4.57976	4.77406	ok1521|uCE1-1030				WBPhenotype0000050|WBPhenotype0000535|WBPhenotype0000689|WBPhenotype0000886|WBPhenotype0000049|WBPhenotype0000062|WBPhenotype0000886|WBPhenotype0000031|WBPhenotype0000049|WBPhenotype0000050|WBPhenotype0000054|WBPhenotype0000059|WBPhenotype0000689|WBPhenotype0000886|WBPhenotype0001037|WBPhenotype0000031|WBPhenotype0000049|WBPhenotype0000050|WBPhenotype0000054|WBPhenotype0000059|WBPhenotype0000689|…
Y34D9B.1	173119_s_at	Y34D9B.1a	Y34D9B.1	WBGene00003238	Y34D9B.1b	Affymetrix microarray probe	mig-1	mig-1 encodes one of four C. elegans Frizzled-like receptors; mig-1 was initially identified in screens for animals with defective cell migrations, and its activity is required for proper migration of the QL neuroblast and the HSN neurons.	3.6551	1.70741	e1787|mu72|n687|u777|n1354|n1652|ttTi581|ttTi5028|uCE1-582			1	WBPhenotype0000049|WBPhenotype0000062|WBPhenotype0000886|WBPhenotype0000031|WBPhenotype0000049|WBPhenotype0000050|WBPhenotype0000054|WBPhenotype0000059|WBPhenotype0000689|WBPhenotype0000886|WBPhenotype0001037|WBPhenotype0000031|WBPhenotype0000049|WBPhenotype0000050|WBPhenotype0000054|WBPhenotype0000059|WBPhenotype0000689|WBPhenotype0000886|WBPhenotype0001037|WBPhenotype0000050|WBPhenotype0000535|…	Expressed in hypodermal cells during embryogenesis. Also expressed some neurons (HSN QR QL SIA SIB), body wall muscle and M.	neurons|hypodermis|SIB neurons|SIA neurons		Molecular_function:G-protein coupled receptor activity|Cellular_component:membrane|Molecular_function:non-G-protein coupled 7TM receptor activity|Biological_process:cell surface receptor linked signal transduction	KOG3577	Smoothened and related G-protein-coupled receptors	ENSEMBL:ENSP00000229030:human:Frizzled-10 precursor:E=45.1612 | ENSEMBL:ENSP00000311581:human:Frizzled 4 precursor:E=45.1308 | ENSEMBL:ENSP00000345785:human:Frizzled-9 precursor:E=39.3372 | ENSEMBL:ENSP00000287934:human:Frizzled-1 precursor:E=28.3279 | ENSEMBL:ENSP00000323901:human:Frizzled-2 precursor:E=26.4949 | ENSEMBL:ENSP00000354607:human:Frizzled-5 precursor:E=25.4815 | ENSEMBL:ENSP00000315…
C12D8.10	175808_s_at	C12D8.10	C12D8.10b	WBGene00000102	C12D8.10a	Affymetrix microarray probe	akt-1	akt-1 encodes an ortholog of the serine/threonine kinase Akt/PKB; akt-1 genetically interacts with the insulin signaling pathway and functions to regulate such processes as dauer larval development and salt chemotaxis learning; an AKT-1::GFP fusion protein is widely expressed beginning in late stage embryos and continuing through adulthood; expression is seen in head, tail, and dorsal and ventral…	2.84797	2.11119	sa700|sa940|mg144|sa573|ok525|mg306|tm399|snp_C12D8[4]			1	WBPhenotype0000061|WBPhenotype0000886|WBPhenotype0000050|WBPhenotype0000637|WBPhenotype0000050|WBPhenotype0000535|WBPhenotype0000689|WBPhenotype0000886|WBPhenotype0000039|WBPhenotype0000637|WBPhenotype0000050|WBPhenotype0000039|WBPhenotype0000637|WBPhenotype0000637|WBPhenotype0000031|WBPhenotype0000049|WBPhenotype0000050|WBPhenotype0000054|WBPhenotype0000059|WBPhenotype0000689|WBPhenotype0000886|…	AKT-1/GFP expression is first observed in late embryos and is maintained throughout the life of the animal. In postembryonic animals, AKT-1/GFP is expressed in the majority of head neurons including sensory neurons. Expression is also observed in motor neurons of the ventral and dorsal nerve cord and several other neuronal commissures throughout the body, and the tail neurons. Additional tissues …	muscle|hypodermis|spermathecae|intestine|P lineage|pharyngeal muscle|head neurons|motor neurons|tail neurons|ventral nerve cord|dorsal nerve cord|pharyngeal neurons|rectal gland		Molecular_function:protein kinase activity|Molecular_function:ATP binding|Biological_process:protein amino acid phosphorylation|Molecular_function:protein serine/threonine kinase activity|Molecular_function:protein-tyrosine kinase activity|Molecular_function:atypical protein kinase C activity|Molecular_function:zinc ion binding|Biological_process:determination of adult life span|Biological_proces…	KOG0690	Serine/threonine protein kinase	ENSEMBL:ENSP00000270202:human:RAC-alpha serine/threonine-protein kinase:E=152.495 | ENSEMBL:ENSP00000309428:human:RAC-beta serine/threonine-protein kinase:E=151.119 | ENSEMBL:ENSP00000263826:human:Isoform 1 of RAC-gamma serine/threonine-protein kinase:E=150.921 | ENSEMBL:ENSP00000336943:human:Isoform 2 of RAC-gamma serine/threonine-protein kinase:E=149.721 | ENSEMBL:ENSP00000318315:human:protein …
F16H9.1	175634_at	F16H9.1a	F16H9.1	WBGene00004345		Affymetrix microarray probe	rgs-2	rgs-2 encodes a regulator of G protein signaling; by homology, RGS-2 is predicted to function as a GTPase-activating protein for heterotrimeric G-protein alpha-subunits, and in vitro RGS-2 can stimulate the GTPase activity of purified GOA-1; in vivo, rgs-2 appears to function redundantly with rgs-1 to regulate egg-laying behavior when animals are refed following starvation; rgs-2 is expressed in …	4.9711	6.09227	vs17|vs22|cxTi6415|cxTi7636			1	WBPhenotype0000049|WBPhenotype0000062|WBPhenotype0000886|WBPhenotype0000050|WBPhenotype0000535|WBPhenotype0000689|WBPhenotype0000886|WBPhenotype0000031|WBPhenotype0000049|WBPhenotype0000050|WBPhenotype0000054|WBPhenotype0000059|WBPhenotype0000689|WBPhenotype0000886|WBPhenotype0001037	Observed rgs-2::GFP expression in a subset that included ventral cord and head- and tail-ganglia neurons. rgs-2::GFP fluorescence was not observed in the hermaphrodite-specific neurons. rgs-2::GFP fluorescence was observed in some non-neuronal cells, including the pharyngeal muscles and uterine muscles.	pharyngeal muscle|ventral cord neurons|head neurons|tail neurons|uterine muscle		Molecular_function:signal transducer activity	KOG3589	G protein signaling regulators	ENSEMBL:ENSP00000297313:human:Isoform 6 of Regulator of G-protein signaling 20:E=41.4949 | ENSEMBL:ENSP00000344630:human:Isoform 1 of Regulator of G-protein signaling 20:E=41.3372 | ENSEMBL:ENSP00000276500:human:Isoform 5 of Regulator of G-protein signaling 20:E=41.284 | ENSEMBL:ENSP00000206262:human:Regulator of G-protein signaling 17:E=40.7959 | ENSEMBL:ENSP00000333194:human:Regulator of G-prot…
B0001.6	179119_at	B0001.6		WBGene00007091		Affymetrix microarray probe			2.96726	1.55263	cxTi7130				WBPhenotype0000050|WBPhenotype0000535|WBPhenotype0000689|WBPhenotype0000886|WBPhenotype0000049|WBPhenotype0000062|WBPhenotype0000886			1		InP_Cae_012484
C48B4.3	186673_at	C48B4.3		WBGene00008168		Affymetrix microarray probe			3.51134	8.73295	uCE3-1109				WBPhenotype0000049|WBPhenotype0000749|WBPhenotype0000886|WBPhenotype0000050|WBPhenotype0000535|WBPhenotype0000689|WBPhenotype0000886|WBPhenotype0000031|WBPhenotype0000049|WBPhenotype0000050|WBPhenotype0000054|WBPhenotype0000059|WBPhenotype0000689|WBPhenotype0000886|WBPhenotype0001037|WBPhenotype0000049|WBPhenotype0000062|WBPhenotype0000886			9		InP_Cae_008792
C40C9.2	192254_at	C40C9.2		WBGene00000048		Affymetrix microarray probe	acr-9	acr-9 encodes a predicted member of the alpha subunit family of nicotinic acetylcholine receptors.	3.76472	2.68731	tm380|ok933				WBPhenotype0000049|WBPhenotype0000062|WBPhenotype0000886|WBPhenotype0000031|WBPhenotype0000049|WBPhenotype0000050|WBPhenotype0000054|WBPhenotype0000059|WBPhenotype0000689|WBPhenotype0000886|WBPhenotype0001037|WBPhenotype0000050|WBPhenotype0000535|WBPhenotype0000689|WBPhenotype0000886			10	Molecular_function:neurotransmitter receptor activity|Biological_process:ion transport|Cellular_component:membrane|Molecular_function:extracellular ligand-gated ion channel activity|Biological_process:transport|Cellular_component:integral to membrane|Cellular_component:postsynaptic membrane|Molecular_function:nicotinic acetylcholine-activated cation-selective channel activity|Molecular_function:i…	KOG3646	Acetylcholine receptor	ENSEMBL:ENSP00000303727:human:Neuronal acetylcholine receptor protein subunit alpha-7 precursor:E=96.6383 | ENSEMBL:ENSP00000315602:human:Cholinergic receptor, nicotinic, alpha polypeptide 3:E=81.4559 | ENSEMBL:ENSP00000217176:human:Neuronal acetylcholine receptor protein subunit alpha-4 precursor:E=80.0706 | ENSEMBL:ENSP00000261751:human:Neuronal acetylcholine receptor protein subunit beta-4 pre…
ZK512.6	175628_at	ZK512.6		WBGene00001135		Affymetrix microarray probe	eat-4	eat-4 encodes an ortholog of the mammalian BNPI vesicular glutamate transporter that affects chemotaxis, feeding, foraging and thermotaxis; eat-4 is expressed in specific neurons, including M3L and M3R which are known to be glutamatergic.	3.19216	3.78092	ad537|ad613|ad801|ad818|ad572|ad819|ky5|n2474			1	WBPhenotype0000050|WBPhenotype0000535|WBPhenotype0000689|WBPhenotype0000886|WBPhenotype0000049|WBPhenotype0000749|WBPhenotype0000886|WBPhenotype0000689|WBPhenotype0000049|WBPhenotype0000062|WBPhenotype0000886|WBPhenotype0000050|WBPhenotype0000535|WBPhenotype0000689|WBPhenotype0000886|WBPhenotype0000031|WBPhenotype0000049|WBPhenotype0000050|WBPhenotype0000054|WBPhenotype0000059|WBPhenotype0000689|…	20 extraphar neurons incl ALM PLM AVM|Expressed in a subset of neurons in the pharynx and in the extrapharyngeal nervous system. Expression was also noticed in intestine cells(int1-int9). In the pharynx, eat-4 was found to be expressed in M3, NSM neurons, and possibly I5, but not in muscle. Clear and consistent eat-4 reporter expression was found in 15 different anatomical types. ADA, ALM, ASH, A…	neurons|neurons|pharynx|intestine|pharyngeal neurons|intestine|head neurons|tail neurons|nerve ring|nervous system|neurons along body	0	Molecular_function:transporter activity|Biological_process:transport|Cellular_component:integral to membrane|Biological_process:phosphate transport|Molecular_function:phosphate transporter activity|Molecular_function:glycerol-3-phosphate transporter activity|Biological_process:glycerol-3-phosphate transport|Biological_process:reproduction	KOG2532	Permease of the major facilitator superfamily	ENSEMBL:ENSP00000221485:human:solute carrier family 17, member 7:E=131.824 | ENSEMBL:ENSP00000316909:human:Vesicular glutamate transporter 3:E=130.886 | ENSEMBL:ENSP00000351776:human:64 kDa protein:E=130.569 | ENSEMBL:ENSP00000263160:human:Differentiation-associated Na-dependent inorganic phosphate cotransporter:E=130.041 | ENSEMBL:ENSP00000311506:human:Sialin:E=81.4815 | ENSEMBL:ENSP00000265425:…
Y95B8A.12	191726_at	Y95B8A.12b	Y95B8A.12	WBGene00022391	Y95B8A.12a	Affymetrix microarray probe	Y95B8A.12		4.99679	7.00047	ok1820				WBPhenotype0000049|WBPhenotype0000062|WBPhenotype0000886|WBPhenotype0000050|WBPhenotype0000535|WBPhenotype0000689|WBPhenotype0000886				Molecular_function:Rho guanyl-nucleotide exchange factor activity|Biological_process:regulation of Rho protein signal transduction|Cellular_component:intracellular			ENSEMBL:ENSP00000344961:human:CDNA FLJ46688 fis, clone TRACH3011538:E=46.1427 | ENSEMBL:ENSP00000366969:human:Novel PH domain-containing protein:E=26.699 | ENSEMBL:ENSP00000366943:human:PLEKHG5 protein:E=26.6198 | ENSEMBL:ENSP00000344570:human:pleckstrin homology domain containing family G member 5 isoform a:E=26.5376 | ENSEMBL:ENSP00000366961:human:PLEKHG5 protein:E=26.4949 | ENSEMBL:ENSP0000036…
F28C6.9	178225_at	F28C6.9		WBGene00009208		Affymetrix microarray probe			4.26647	5.02931	ttTi3170				WBPhenotype0000031|WBPhenotype0000049|WBPhenotype0000050|WBPhenotype0000054|WBPhenotype0000059|WBPhenotype0000060|WBPhenotype0000062|WBPhenotype0000689|WBPhenotype0000886|WBPhenotype0001037|WBPhenotype0000031|WBPhenotype0000049|WBPhenotype0000050|WBPhenotype0000054|WBPhenotype0000059|WBPhenotype0000060|WBPhenotype0000062|WBPhenotype0000689|WBPhenotype0000886|WBPhenotype0001037|WBPhenotype0000031|…			0	Biological_process:embryonic development (sensu Metazoa)	InP_Cae_008676
D2007.5	175948_s_at	D2007.5		WBGene00017045		Affymetrix microarray probe			3.6438	3.78169	cxTi10637|snp_Y105E8[6]			1	WBPhenotype0000049|WBPhenotype0000062|WBPhenotype0000886|WBPhenotype0000049|WBPhenotype0000749|WBPhenotype0000886|WBPhenotype0000031|WBPhenotype0000049|WBPhenotype0000050|WBPhenotype0000054|WBPhenotype0000059|WBPhenotype0000689|WBPhenotype0000886|WBPhenotype0001037|WBPhenotype0000050|WBPhenotype0000535|WBPhenotype0000689|WBPhenotype0000886	expression consists of three components-- prior to the 100 cell stage until after elongation a large number of cells throughout the embryo are seen to express; in larvae and young adults expression is seen in the ventral nerve cord and a number of neuronal cell bodies (typically three) intrinsic to the nerve cord; in adults mosaic diffuse expression is seen in the muscle blocks of the pharynx.	pharyngeal muscle|ventral nerve cord	2		KOG3874	Uncharacterized conserved protein	ENSEMBL:ENSP00000352500:human:Isoform 2 of Protein KIAA0652:E=20.7696 | ENSEMBL:ENSP00000310321:human:Isoform 1 of Protein KIAA0652:E=20.585 | ENSEMBL:ENSP00000343249:human:Hypothetical protein (Fragment):E=20.4685 |
C36B1.1	188401_s_at	C36B1.1c	C36B1.1	WBGene00000527	C36B1.1b|C36B1.1a|C36B1.1d	Affymetrix microarray probe	cle-1	The cle-1 gene encodes three developmentally regulated protein isoforms expressed predominantly in neurons.	2.94607	2.7371	ju34|tm1465|cg120|gk364|gk390|gk421|ttTi1088|ttTi4038			1	WBPhenotype0000031|WBPhenotype0000049|WBPhenotype0000050|WBPhenotype0000054|WBPhenotype0000059|WBPhenotype0000689|WBPhenotype0000886|WBPhenotype0001037|WBPhenotype0000697|WBPhenotype0000050|WBPhenotype0000062|WBPhenotype0000535|WBPhenotype0000689|WBPhenotype0000886|WBPhenotype0000050|WBPhenotype0000535|WBPhenotype0000689|WBPhenotype0000886	cle-1AGFP expression was first detected in comma stage ( 390min) embryos in cephalic neurons. Expression in interneurons and rectal epithelial cells is seen by the 2-fold stage, 60 min later, and continues through larval and adult stages. cle-1BGFP expression was first observed at the 3-fold stage ( 520 min) of embryogenesis in four neurons of the lateral ganglia and in the DD dorsal motorneurons…	head|muscle|pharynx|interneurons|intestine|rectal epithelium|somatic gonad|motor neurons|lateral ganglia|cephalic neurons|pharynx|gonad|intestine|nerve ring|ventral nerve cord|dorsal nerve cord		Biological_process:phosphate transport|Cellular_component:cytoplasm|Molecular_function:structural molecule activity|Biological_process:cell adhesion|Cellular_component:extracellular matrix|Biological_process:hermaphrodite genitalia development	KOG3546	Collagens (type XV)	ENSEMBL:ENSP00000339118:human:136 kDa protein:E=68.2218 | ENSEMBL:ENSP00000347665:human:154 kDa protein:E=68.0223 | ENSEMBL:ENSP00000352798:human:Type XVIII collagen long variant:E=64.4318 | ENSEMBL:ENSP00000364140:human:142 kDa protein:E=59.0269 | ENSEMBL:ENSP00000373437:human:Collagen alpha-1(XV) chain precursor:E=59.0177 | ENSEMBL:ENSP00000373291:human:Isoform II of Acetylcholinesterase collag…
F56A11.3	175497_at	F56A11.3		WBGene00001165		Affymetrix microarray probe	efn-4	efn-4 encodes a member of the ephrin family of ligands that affects neuroblast migrations during closure of the ventral gastrulation cleft and subsequent epidermal morphogenesis, possibly functioning independently of EFN-1, EFN-2, EFN-3, and the VAB-1 receptor during morphogenesis; can interact with VAB-1 in vitro, and is expressed in neural and epidermal precursors at the 100-cell stage, in head…	5.60199	4.60311	e36|e660|ju314|bx80			1	WBPhenotype0000050|WBPhenotype0000535|WBPhenotype0000689|WBPhenotype0000886|WBPhenotype0000050|WBPhenotype0000688|WBPhenotype0000031|WBPhenotype0000049|WBPhenotype0000050|WBPhenotype0000054|WBPhenotype0000059|WBPhenotype0000689|WBPhenotype0000886|WBPhenotype0001037	Indistinguishable expression patterns were observed using both methods. EFN-4 was first detected at about the 100-cell stage in a large number of ventral surface cells, identified as neural or epidermal precursors. During and after enclosure of the epidermis, EFN-4 was expressed in many neurons and not in epidermal cells. In later embryos, larvae and adults, EFN-4-GFP was expressed in several hea…	pharynx|head neurons|tail neurons|lateral ganglia|Rn.a cells	12	Cellular_component:membrane|Biological_process:embryonic development (sensu Metazoa)	KOG3858	Ephrin, ligand for Eph receptor tyrosine kinase	ENSEMBL:ENSP00000245323:human:Ephrin-B2 precursor:E=10.2291 |
Y56A3A.2	183426_at	Y56A3A.2		WBGene00013225		Affymetrix microarray probe			2.71002	2.54189	snp_M03F8[1]				WBPhenotype0000049|WBPhenotype0000062|WBPhenotype0000886|WBPhenotype0000031|WBPhenotype0000049|WBPhenotype0000050|WBPhenotype0000054|WBPhenotype0000059|WBPhenotype0000689|WBPhenotype0000886|WBPhenotype0001037|WBPhenotype0000050|WBPhenotype0000535|WBPhenotype0000689|WBPhenotype0000886			3	Molecular_function:metalloendopeptidase activity|Biological_process:proteolysis|Cellular_component:membrane|Molecular_function:metallopeptidase activity|Molecular_function:zinc ion binding	KOG2921	Intramembrane metalloprotease (sterol-regulatory element-binding protein (SREBP) protease)	ENSEMBL:ENSP00000265781:human:Membrane-bound transcription factor site-2 protease:E=50.0269 | ENSEMBL:ENSP00000368796:human:MBTPS2 protein:E=33.0862 | FLYBASE:CG8988-PA:fly:Flybase gene name is S2P-PA:E=34.7212 |
F27D9.2	179778_at	F27D9.2		WBGene00017861		Affymetrix microarray probe			2.99866	2.27922	ok462|ok463				WBPhenotype0000050|WBPhenotype0000535|WBPhenotype0000689|WBPhenotype0000886|WBPhenotype0000049|WBPhenotype0000062|WBPhenotype0000886|WBPhenotype0000031|WBPhenotype0000049|WBPhenotype0000050|WBPhenotype0000054|WBPhenotype0000059|WBPhenotype0000689|WBPhenotype0000886|WBPhenotype0001037			24	Molecular_function:transporter activity|Biological_process:transport|Cellular_component:integral to membrane|Molecular_function:hydrogen:sugar symporter activity|Cellular_component:membrane|Molecular_function:drug transporter activity|Biological_process:drug transport	KOG2325	Predicted transporter/transmembrane protein	ENSEMBL:ENSP00000296468:human:CDNA FLJ90083 fis, clone HEMBA1004982, weakly similar to TETRACYCLINE RESISTANCE PROTEIN, CLASS E:E=46.4949 | FLYBASE:CG8596-PA:fly:Flybase gene name is CG8596-PA:E=46 |
F31E3.4	187429_s_at	F31E3.4		WBGene00017951		Affymetrix microarray probe			4.47336	1.68004	tm1569|tm1575			1	WBPhenotype0000049|WBPhenotype0000050|WBPhenotype0000689|WBPhenotype0000886|WBPhenotype0000049|WBPhenotype0000749|WBPhenotype0000886|WBPhenotype0000050|WBPhenotype0000535|WBPhenotype0000689|WBPhenotype0000886|WBPhenotype0000031|WBPhenotype0000049|WBPhenotype0000050|WBPhenotype0000054|WBPhenotype0000059|WBPhenotype0000689|WBPhenotype0000886|WBPhenotype0001037	Larval Expression: pharynx; intestine; Nervous System; head neurons; tail neurons;	pharynx|intestine|head neurons|tail neurons|nervous system	5	Molecular_function:exonuclease activity|Cellular_component:intracellular	KOG1275	PAB-dependent poly(A) ribonuclease, subunit PAN2	ENSEMBL:ENSP00000257931:human:USP52 protein:E=84.7447 | ENSEMBL:ENSP00000368809:human:135 kDa protein:E=84.3979 | FLYBASE:CG8232-PA:fly:Flybase gene name is CG8232-PA:E=82.8239 |
C26F1.10	172588_x_at	C26F1.10		WBGene00001464		Affymetrix microarray probe	flp-21	flp-21 encodes a single FMRFamide-related neuropeptide (FaRP) that serves as a ligand for NPR-1, a G protein-coupled receptor that regulates social versus solitary feeding behavior in several Caenorhabditis species; genetic analysis suggests that FLP-21 acts through NPR-1 to inhibit social feeding behavior; FLP-21 is expressed in the ADL, ASE and ASH sensory neurons, the URA motor neurons, the MC…	3.5892	4.57193	pk1601|ok889			1	WBPhenotype0000049|WBPhenotype0000062|WBPhenotype0000886|WBPhenotype0000050|WBPhenotype0000535|WBPhenotype0000689|WBPhenotype0000886	flp-21 reporter showed expression in the ADL, ASE and ASH sensory neurons., the URA motor neurons and the MC, M2 and M4 pharyngeal neurons. Faint or variable GFP fluorescence was also observed in a small number of other neurons, but these have not been identified. flp-21 was also detected in the intestine.|Expressed in ADL, ASI, ASH, ASE, FLP, URA, MC, M4, M2. Male specific expression in P6-9, SP…	intestine|intestine|head neurons|nervous system	6		InP_Cae_012528
W01D2.5	179359_at	W01D2.5		WBGene00012182		Affymetrix microarray probe			10.3339	1.84047	ttTi2142				WBPhenotype0000050|WBPhenotype0000535|WBPhenotype0000689|WBPhenotype0000886|WBPhenotype0000050|WBPhenotype0000031|WBPhenotype0000049|WBPhenotype0000050|WBPhenotype0000054|WBPhenotype0000059|WBPhenotype0000689|WBPhenotype0000886|WBPhenotype0001037|WBPhenotype0000049|WBPhenotype0000062|WBPhenotype0000886			7		KOG2641	Predicted seven transmembrane receptor - rhodopsin family	ENSEMBL:ENSP00000296327:human:CDNA FLJ23998 fis, clone HSI11478:E=12.4202 |
F59E12.13	186802_s_at	F59E12.13		WBGene00006402		Affymetrix microarray probe	fut-3		3.73844	2.50969	ok1013|gk103|cxTi1904				WBPhenotype0000050|WBPhenotype0000031|WBPhenotype0000049|WBPhenotype0000050|WBPhenotype0000054|WBPhenotype0000059|WBPhenotype0000689|WBPhenotype0000886|WBPhenotype0001037|WBPhenotype0000050|WBPhenotype0000535|WBPhenotype0000689|WBPhenotype0000886|WBPhenotype0000049|WBPhenotype0000062|WBPhenotype0000886			2	Molecular_function:fucosyltransferase activity|Biological_process:protein amino acid glycosylation|Cellular_component:membrane	KOG2619	Fucosyltransferase	ENSEMBL:ENSP00000252675:human:Alpha-(1,3)-fucosyltransferase:E=29.1805 | ENSEMBL:ENSP00000286955:human:Isoform 1 of Alpha-(1,3)-fucosyltransferase:E=28.7447 | ENSEMBL:ENSP00000344210:human:Isoform 2 of Alpha-(1,3)-fucosyltransferase:E=28.5376 | ENSEMBL:ENSP00000305603:human:Galactoside 3(4)-L-fucosyltransferase:E=28 | ENSEMBL:ENSP00000351602:human:fucosyltransferase 4:E=22.6778 | ENSEMBL:ENSP0000…
F53B6.2	189728_s_at	F53B6.2b	F53B6.2	WBGene00009958	F53B6.2a	Affymetrix microarray probe	F53B6.2		5.40719	6.85809	ok881|sv15|ok854			1	WBPhenotype0000049|WBPhenotype0000062|WBPhenotype0000886|WBPhenotype0000031|WBPhenotype0000049|WBPhenotype0000050|WBPhenotype0000054|WBPhenotype0000059|WBPhenotype0000689|WBPhenotype0000886|WBPhenotype0001037|WBPhenotype0000050|WBPhenotype0000062|WBPhenotype0000535|WBPhenotype0000689|WBPhenotype0000886|WBPhenotype0000050|WBPhenotype0000535|WBPhenotype0000689|WBPhenotype0000886|WBPhenotype0000050|…	Larval Expression: Nervous System; nerve ring; ventral nerve cord; head neurons; tail neurons;	head neurons|tail neurons|nerve ring|ventral nerve cord|nervous system		Molecular_function:peptidase activity			ENSEMBL:ENSP00000286744:human:ADAMTS-like protein 3 precursor:E=69.8239 | ENSEMBL:ENSP00000258883:human:COMPase:E=47.9586 | ENSEMBL:ENSP00000344847:human:ADAM metallopeptidase with thrombospondin type 1 motif, 12 preproprotein:E=46.3468 | ENSEMBL:ENSP00000350413:human:61 kDa protein:E=45.6778 | ENSEMBL:ENSP00000373213:human:217 kDa protein:E=42.9208 | ENSEMBL:ENSP00000295903:human:Isoform 1 of AD…
T27F2.3	193166_at	T27F2.3		WBGene00000249		Affymetrix microarray probe	bir-1	bir-1 encodes a homolog of the baculoviral inhibitor-of-apoptosis (IAP) repeat (BIR) proteins (BIRPs) family.	3.36381	2.8163	n3329			1	WBPhenotype0000031|WBPhenotype0000049|WBPhenotype0000050|WBPhenotype0000054|WBPhenotype0000059|WBPhenotype0000689|WBPhenotype0000886|WBPhenotype0001037|WBPhenotype0000031|WBPhenotype0000050|WBPhenotype0000059|WBPhenotype0000643|WBPhenotype0000050|WBPhenotype0000772	BIR-1 expression was highest in embryos, and lowest in L1 larvae. BIR-1 was present at low levels in growing L2, L3, and L4 larvae as well as in adults. Immunostaining of fixed embryos with affinity-purified anti-BIR-1 antibodies revealed that BIR-1 was present in dividing cells at multiple sites. Little BIR-1 immunoreactivity was detected in differentiating cells.||bir-1 is highly expressed in e…	pharynx|anal muscle|ventral nerve cord|dorsal nerve cord|seam cells|mu_herm_ut|mu_herm_vul	18	Biological_process:anti-apoptosis|Cellular_component:intracellular|Biological_process:positive regulation of growth rate|Biological_process:embryonic development (sensu Metazoa)|Biological_process:larval development (sensu Nematoda)|Biological_process:growth|Biological_process:locomotory behavior	KOG1101	Apoptosis inhibitor IAP1 and related BIR domain proteins	ENSEMBL:ENSP00000324180:human:Isoform 1 of Baculoviral IAP repeat-containing protein 5:E=10.7447 | FLYBASE:CG12265-PA:fly:Flybase gene name is CG12265-PA:E=10.3566 |
C03B1.6	187326_at	C03B1.6		WBGene00015377	C03B1.15	Affymetrix microarray probe			2.94908	3.0191	snp_F13D12[8]|snp_F13D12[7]				WBPhenotype0000031|WBPhenotype0000049|WBPhenotype0000050|WBPhenotype0000054|WBPhenotype0000059|WBPhenotype0000689|WBPhenotype0000886|WBPhenotype0001037|WBPhenotype0000050|WBPhenotype0000535|WBPhenotype0000689|WBPhenotype0000886			1
T12B3.1	188817_at	T12B3.1		WBGene00020444		Affymetrix microarray probe			4.16872	3.81354	ok1330				WBPhenotype0000049|WBPhenotype0000062|WBPhenotype0000886|WBPhenotype0000050|WBPhenotype0000535|WBPhenotype0000689|WBPhenotype0000886			0	Molecular_function:copper ion binding|Molecular_function:electron carrier activity|Biological_process:electron transport|Molecular_function:protein tyrosine phosphatase activity|Molecular_function:phosphoprotein phosphatase activity|Biological_process:protein amino acid dephosphorylation|Molecular_function:protein tyrosine/serine/threonine phosphatase activity	KOG1720	Protein tyrosine phosphatase CDC14	ENSEMBL:ENSP00000333115:human:protein tyrosine phosphatase domain containing 1 protein isoform 2:E=45.3979 | ENSEMBL:ENSP00000288976:human:protein tyrosine phosphatase domain containing 1 protein isoform 1:E=45.2518 |
F39B2.8	178928_s_at	F39B2.8		WBGene00009558		Affymetrix microarray probe			3.3898	3.96902	tm1872|uCE1-1573|uCE1-1572|uCE1-1571				WBPhenotype0000031|WBPhenotype0000049|WBPhenotype0000050|WBPhenotype0000054|WBPhenotype0000059|WBPhenotype0000689|WBPhenotype0000886|WBPhenotype0001037|WBPhenotype0000049|WBPhenotype0000062|WBPhenotype0000886|WBPhenotype0000050|WBPhenotype0000535|WBPhenotype0000689|WBPhenotype0000886			9	Molecular_function:metabotropic glutamate, GABA-B-like receptor activity|Cellular_component:membrane	KOG4418	Predicted membrane protein	ENSEMBL:ENSP00000373705:human:135 kDa protein:E=32.4949 | ENSEMBL:ENSP00000280625:human:Probable G-protein coupled receptor 158 precursor:E=32.4949 | ENSEMBL:ENSP00000345060:human:Probable G-protein coupled receptor 179 precursor:E=25.3566 | FLYBASE:CG31660-PB:fly:Flybase gene name is CG31660-PB:E=22.0706 | FLYBASE:CG18678-PA:fly:Flybase gene name is CG18678-PA:E=19.2147 | FLYBASE:CG31760-PA:fly:…
F56A8.7	187680_s_at	F56A8.7b	F56A8.7	WBGene00006798	F56A8.7a	Affymetrix microarray probe	unc-64	unc-64 encodes syntaxin, an plasma membrane receptor for intracellular vesicles that is orthologous to vertebrate syntaxin 1A (OMIM:186590) and Drosophila Syx1A; UNC-64 is required for normal locomotion and possibly also for insulin secretion; as an essential component of the core synaptic vesicle fusion machinery, UNC-64 interacts with UNC-13, a diacylglycerol-binding protein, and SNB-1/synaptob…	2.70775	2.63342	js21|md1259|e246|md130|js115|snp_F56A8[3]			1	WBPhenotype0000049|WBPhenotype0000062|WBPhenotype0000886|WBPhenotype0000050|WBPhenotype0000535|WBPhenotype0000689|WBPhenotype0000886|WBPhenotype0000049|WBPhenotype0000749|WBPhenotype0000886	~all neurons [M.Nonet(personal communication to Shawn Lockery)]|Syntaxin was detected in the nervous system. Syntaxin immunoreactivity was very strong and distributed uniformly along the major process bundles: the nerve ring, ventral cord, and dorsal cord. Syntaxin was also detected in the pharyngeal nervous system. Furthermore, syntaxin was detected outside the nervous system. Immunoreactivity w…	neurons|vulva|spermathecae|intestine|nerve ring|ventral nerve cord|dorsal nerve cord|pharyngeal neurons|nervous system|vulva|spermathecae|intestinal|all neurons|neurons|vulva|spermathecae|intestinal|distal tip cells|neurons		Molecular_function:protein transporter activity|Biological_process:intracellular protein transport|Cellular_component:membrane	KOG0810	SNARE protein Syntaxin 1 and related proteins	ENSEMBL:ENSP00000222812:human:Isoform 1 of Syntaxin-1A:E=94.1308 | ENSEMBL:ENSP00000215095:human:Syntaxin-1B2:E=87.2441 | ENSEMBL:ENSP00000338562:human:Isoform A of Syntaxin-3:E=79.1938 | ENSEMBL:ENSP00000342554:human:Isoform 3 of Syntaxin-2:E=76.6778 | ENSEMBL:ENSP00000261653:human:Isoform 1 of Syntaxin-2:E=76.3279 | ENSEMBL:ENSP00000300150:human:Isoform B of Syntaxin-3:E=64.5086 | ENSEMBL:ENSP0…
Y111B2A.17	187138_at	Y111B2A.17		WBGene00013738		Affymetrix microarray probe			4.34686	2.02381	uCE6-713				WBPhenotype0000050|WBPhenotype0000057|WBPhenotype0000535|WBPhenotype0000689|WBPhenotype0000886|WBPhenotype0000050|WBPhenotype0000535|WBPhenotype0000689|WBPhenotype0000886|WBPhenotype0000049|WBPhenotype0000062|WBPhenotype0000886				Molecular_function:structural constituent of ribosome|Biological_process:protein biosynthesis|Cellular_component:intracellular|Cellular_component:ribosome	KOG1063	RNA polymerase II elongator complex, subunit ELP2, WD repeat superfamily	ENSEMBL:ENSP00000350967:human:Isoform 1 of Stat3-interacting protein:E=93.7447 | ENSEMBL:ENSP00000257191:human:Isoform 3 of Stat3-interacting protein:E=92.5229 | ENSEMBL:ENSP00000316051:human:Isoform 2 of Stat3-interacting protein:E=86.4685 | ENSEMBL:ENSP00000331815:human:transducin beta-like 3:E=15.0506 | ENSEMBL:ENSP00000330381:human:WD repeat domain 5B:E=11.4949 | ENSEMBL:ENSP00000251166:human…
C51E3.6	190948_at	C51E3.6		WBGene00008252		Affymetrix microarray probe			3.84609	1.6197	ok1767|tm2328|uCE3-1188|uCE3-1191|snp_Y39A1[10]|uCE3-1192|uCE3-1189|uCE3-1190|uCE3-1187				WBPhenotype0000049|WBPhenotype0000062|WBPhenotype0000886|WBPhenotype0000050|WBPhenotype0000535|WBPhenotype0000689|WBPhenotype0000886|WBPhenotype0000031|WBPhenotype0000049|WBPhenotype0000050|WBPhenotype0000054|WBPhenotype0000059|WBPhenotype0000689|WBPhenotype0000886|WBPhenotype0001037			8	Molecular_function:transporter activity|Biological_process:transport|Cellular_component:membrane	KOG1292	Xanthine/uracil transporters	ENSEMBL:ENSP00000344322:human:Solute carrier family 23 member 2:E=90.7695 | ENSEMBL:ENSP00000302701:human:Isoform 1 of Solute carrier family 23 member 1:E=84.1739 | ENSEMBL:ENSP00000302851:human:Isoform 2 of Solute carrier family 23 member 1:E=82.699 | ENSEMBL:ENSP00000368628:human:Sodium-dependent vitamin C transporter 2 variant II:E=72.3098 | ENSEMBL:ENSP00000295738:human:52 kDa protein:E=25.38…
T13F2.10	172906_x_at	T13F2.10		WBGene00003466		Affymetrix microarray probe	msp-79	msp-79 encodes a member of the major sperm protein family.	2.64398	1.56799	bx25				WBPhenotype0000031|WBPhenotype0000049|WBPhenotype0000050|WBPhenotype0000054|WBPhenotype0000059|WBPhenotype0000689|WBPhenotype0000886|WBPhenotype0001037|WBPhenotype0000031|WBPhenotype0000049|WBPhenotype0000050|WBPhenotype0000054|WBPhenotype0000059|WBPhenotype0000689|WBPhenotype0000886|WBPhenotype0001037|WBPhenotype0000031|WBPhenotype0000049|WBPhenotype0000050|WBPhenotype0000054|WBPhenotype0000059|…			4	Molecular_function:structural molecule activity|Biological_process:embryonic development (sensu Metazoa)	LSE0579	Major sperm protein domain
C50H11.13	186908_at	C50H11.13		WBGene00016858		Affymetrix microarray probe			2.71424	2.07522	snp_C50H11[6]|snp_C50H11[5]				WBPhenotype0000031|WBPhenotype0000049|WBPhenotype0000050|WBPhenotype0000054|WBPhenotype0000059|WBPhenotype0000689|WBPhenotype0000886|WBPhenotype0001037|WBPhenotype0000050|WBPhenotype0000535|WBPhenotype0000689|WBPhenotype0000886|WBPhenotype0000049|WBPhenotype0000062|WBPhenotype0000886			0	Molecular_function:rhodopsin-like receptor activity|Biological_process:G-protein coupled receptor protein signaling pathway|Cellular_component:integral to membrane	LSE0748	Unnamed protein
Y71G12B.23	174463_s_at	Y71G12B.23b	Y71G12B.23	WBGene00022158	Y71G12B.23a	Affymetrix microarray probe	Y71G12B.23		3.16496	1.75086	pkP546|pkP772				WBPhenotype0000049|WBPhenotype0000062|WBPhenotype0000886|WBPhenotype0000050|WBPhenotype0000062|WBPhenotype0000535|WBPhenotype0000689|WBPhenotype0000886				Cellular_component:integral to membrane|Biological_process:cytolysis			ENSEMBL:ENSP00000258798:human:Isoform 1 of Monocyte to macrophage differentiation factor 2:E=14.3872 | ENSEMBL:ENSP00000262065:human:Monocyte to macrophage differentiation protein:E=14.284 | FLYBASE:CG4615-PA:fly:Flybase gene name is CG4615-PA:E=11.2596 |
ZC334.2	178776_at	ZC334.2		WBGene00002113		Affymetrix microarray probe	ins-30	ins-30 encodes an insulin-like peptide.	5.58998	12.2863	ok1961				WBPhenotype0000031|WBPhenotype0000049|WBPhenotype0000050|WBPhenotype0000054|WBPhenotype0000059|WBPhenotype0000689|WBPhenotype0000886|WBPhenotype0001037|WBPhenotype0000269|WBPhenotype0000050|WBPhenotype0000535|WBPhenotype0000689|WBPhenotype0000886|WBPhenotype0000049|WBPhenotype0000062|WBPhenotype0000886			6	Molecular_function:hormone activity|Biological_process:physiological process|Cellular_component:extracellular region	LSE0554	Insulin-like peptides
F44G4.1	186648_at	F44G4.1		WBGene00009711		Affymetrix microarray probe			3.36035	1.90282	ok604|ok839				WBPhenotype0000059|WBPhenotype0000031|WBPhenotype0000055			2	Biological_process:positive regulation of growth rate|Biological_process:larval development (sensu Nematoda)|Biological_process:growth	KOG2780	Ribosome biogenesis protein RPF1, contains IMP4 domain	ENSEMBL:ENSP00000263716:human:Ribosome production factor 1:E=83.8239 | ENSEMBL:ENSP00000259239:human:U3 small nucleolar ribonucleoprotein protein IMP4:E=32.041 | FLYBASE:CG6712-PA:fly:Flybase gene name is CG6712-PA:E=72.9586 | FLYBASE:CG11920-PA:fly:Flybase gene name is CG11920-PA:E=35.7696 |
C52B9.9	192198_s_at	C52B9.9		WBGene00003179		Affymetrix microarray probe	mec-18	mec-18 encodes a protein similar to firefly luciferase and plant protein 4-coumarate coA ligase; mec-18 is involved in sensory mechanotransduction; genetic interactions with other mec genes suggest that mec-18 maybe involved in negative regulation of the degenerin channel in the touch receptor neurons; mec-18 is expressed exclusively in the touch cells.	6.31391	7.18377	u228			1	WBPhenotype0000050|WBPhenotype0000535|WBPhenotype0000689|WBPhenotype0000886|WBPhenotype0000049|WBPhenotype0000062|WBPhenotype0000886|WBPhenotype0000031|WBPhenotype0000049|WBPhenotype0000050|WBPhenotype0000054|WBPhenotype0000059|WBPhenotype0000689|WBPhenotype0000886|WBPhenotype0001037	touch cells [ggu & mchalfie(personal communication to Shawn Lockery)]	touch cells	8	Molecular_function:catalytic activity|Biological_process:metabolism|Molecular_function:ligase activity|Molecular_function:AMP binding|Biological_process:teichoic acid biosynthesis|Molecular_function:D-alanine-poly(phosphoribitol) ligase activity|Molecular_function:o-succinylbenzoate-CoA ligase activity|Biological_process:menaquinone biosynthesis|Molecular_function:acetate-CoA ligase activity|Mole…	KOG1176	Acyl-CoA synthetase	ENSEMBL:ENSP00000300441:human:Hypothetical protein FLJ20920:E=29.0177 | ENSEMBL:ENSP00000301956:human:acyl-CoA synthetase medium-chain family member 1:E=23.6198 | ENSEMBL:ENSP00000327453:human:Hypothetical protein HYST1046:E=22.8861 | ENSEMBL:ENSP00000219054:human:LOC123876 protein:E=22.7447 | ENSEMBL:ENSP00000289416:human:SA hypertension-associated homolog isoform 1:E=21.6021 | ENSEMBL:ENSP00000…
K04B12.1	188084_s_at	K04B12.1		WBGene00004048		Affymetrix microarray probe	plx-2		2.72039	3.511	nc7|ev773|ev774|ev775|ev738|tm729|ttTi1733			1	WBPhenotype0000050|WBPhenotype0000535|WBPhenotype0000689|WBPhenotype0000886|WBPhenotype0000050|WBPhenotype0000062|WBPhenotype0000535|WBPhenotype0000689|WBPhenotype0000886|WBPhenotype0000031|WBPhenotype0000049|WBPhenotype0000050|WBPhenotype0000054|WBPhenotype0000059|WBPhenotype0000689|WBPhenotype0000886|WBPhenotype0001037	plx-2 expression occurs predominantly in the nervous system from embryonic to adult stages. The onset of plx-2 reporter expression coincides with the normal timing of outgrowth or migration (e.g., CAN) of these neurons. Several nonneuronal tissues also express evIs136[plx-2::gfp] and evIs168[plx-2(+)::GFP] including gonadal sheath, vulva precursors, and excretory canal. Of most relevance, express…	neurons|VPC|male sensory rays	1	Biological_process:development|Molecular_function:receptor activity|Cellular_component:membrane	KOG3610	Plexins (functional semaphorin receptors)	ENSEMBL:ENSP00000352288:human:similar to Plexin-B2 precursor:E=135.959 | ENSEMBL:ENSP00000355029:human:Plexin-B3 precursor:E=130.585 | ENSEMBL:ENSP00000351242:human:Isoform 2 of Plexin-B1 precursor:E=129.796 | ENSEMBL:ENSP00000351338:human:Isoform 1 of Plexin-B1 precursor:E=129.398 | ENSEMBL:ENSP00000317128:human:Isoform 1 of Plexin-D1 precursor:E=122.367 | ENSEMBL:ENSP00000264296:human:Isoform 1…
C04F12.5	184193_at	C04F12.5		WBGene00007299		Affymetrix microarray probe			4.04583	5.96938	tm1112			1	WBPhenotype0000050|WBPhenotype0000049|WBPhenotype0000062|WBPhenotype0000886|WBPhenotype0000050|WBPhenotype0000535|WBPhenotype0000689|WBPhenotype0000886	Larval Expression: Nervous System; nerve ring; ventral nerve cord; dorsal nerve cord; lateral nerve cords; head neurons; mechanosensory neurons; neurons along body; tail neurons;	mechanosensory neurons|head neurons|tail neurons|nerve ring|ventral nerve cord|dorsal nerve cord|nervous system|neurons along body|lateral nerve cords	7
ZC449.4	183411_at	ZC449.4		WBGene00022614		Affymetrix microarray probe			6.51881	4.40614	snp_K10D11[3]				WBPhenotype0000050|WBPhenotype0000535|WBPhenotype0000689|WBPhenotype0000886|WBPhenotype0000049|WBPhenotype0000062|WBPhenotype0000886			6
F46C5.2	186715_at	F46C5.2		WBGene00009779		Affymetrix microarray probe			5.221	7.45174	snp_F45C12[4]|uCE2-842				WBPhenotype0000031|WBPhenotype0000049|WBPhenotype0000050|WBPhenotype0000054|WBPhenotype0000059|WBPhenotype0000689|WBPhenotype0000886|WBPhenotype0001037|WBPhenotype0000050|WBPhenotype0000535|WBPhenotype0000689|WBPhenotype0000886|WBPhenotype0000049|WBPhenotype0000062|WBPhenotype0000886			6		InP_Cae_008949
F54C8.4	173801_at	F54C8.4		WBGene00010037		Affymetrix microarray probe			7.69602	2.67692	cn257|e126|js244|js318|md293|md330|md1995|md2122|ox110|ox120|e102|ad591|md1117			0	WBPhenotype0000050|WBPhenotype0000031|WBPhenotype0000049|WBPhenotype0000050|WBPhenotype0000054|WBPhenotype0000059|WBPhenotype0000689|WBPhenotype0000886|WBPhenotype0001037|WBPhenotype0000689|WBPhenotype0000049|WBPhenotype0000749|WBPhenotype0000886|WBPhenotype0000050|WBPhenotype0000535|WBPhenotype0000689|WBPhenotype0000886	Expression begins in precomma stage embryos in many cells. In older embryos and young larvae, expression is less extensive but is seen in the pharynx and other cells, especially in the anterior of the worm. In adult worms, expression is generally restricted to the pharynx.	pharynx	11	Molecular_function:protein tyrosine/serine/threonine phosphatase activity|Biological_process:protein amino acid dephosphorylation|Molecular_function:phosphoprotein phosphatase activity|Molecular_function:protein tyrosine phosphatase activity|Biological_process:embryonic development (sensu Metazoa)|Biological_process:reproduction	KOG2386	mRNA capping enzyme, guanylyltransferase (alpha) subunit	ENSEMBL:ENSP00000272444:human:Isoform 1 of RNA/RNP complex-1-interacting phosphatase:E=31.5686 | ENSEMBL:ENSP00000358487:human:RNA guanylyltransferase and 5'-phosphatase:E=28.8539 | ENSEMBL:ENSP00000265607:human:Isoform 2 of mRNA capping enzyme:E=28.699 | ENSEMBL:ENSP00000339517:human:Isoform 1 of mRNA capping enzyme:E=28.6198 | ENSEMBL:ENSP00000366935:human:Isoform 2 of RNA/RNP complex-1-interac…
M04D8.7	178074_at	M04D8.7		WBGene00010865		Affymetrix microarray probe			5.09281	4.8854	ok1571				WBPhenotype0000049|WBPhenotype0000062|WBPhenotype0000886|WBPhenotype0000050|WBPhenotype0000535|WBPhenotype0000689|WBPhenotype0000886|WBPhenotype0000031|WBPhenotype0000049|WBPhenotype0000050|WBPhenotype0000054|WBPhenotype0000059|WBPhenotype0000689|WBPhenotype0000886|WBPhenotype0001037|WBPhenotype0000049|WBPhenotype0000749|WBPhenotype0000886			6		LSE0146	Uncharacterized protein
K03E6.1	187894_at	K03E6.1		WBGene00002988		Affymetrix microarray probe	lim-6	lim-6 encodes a LIM class homeodomain protein that contains two Zinc-finger-like LIM domains N-terminal to a predicted DNA-binding homeodomain; LIM-6 is predicted to function as a transcription factor whose activity is required for regulating uterine morphogenesis and specific aspects of terminal neuronal differentiation, including normal axonal morphology, full expression of UNC-25/glutamic acid…	3.00478	2.2059	nr2073			1	WBPhenotype0000050|WBPhenotype0000535|WBPhenotype0000689|WBPhenotype0000886|WBPhenotype0000049|WBPhenotype0000062|WBPhenotype0000886	ASG AWA in hemaphrodites, but in males additionally expressed in 4 ventral cord neurons|The lim-6r::GFP fusion gene reveals expression in restricted set of neurons, epithelial cells of the uterus and the excretory system. Reporter gene expression in the nervous system begins late in embryogenesis at about 300 minutes of development, which is after these neurons have been generated and while they …	neurons|ventral cord neurons|head neurons|sensory neurons|neurons|interneurons|spermathecae|uterus|excretory system|motor neurons|GABAergic neurons		Molecular_function:transcription factor activity|Molecular_function:sequence-specific DNA binding|Biological_process:regulation of transcription, DNA-dependent|Cellular_component:nucleus|Molecular_function:DNA binding|Biological_process:regulation of transcription|Molecular_function:zinc ion binding	KOG0490	Transcription factor, contains HOX domain	ENSEMBL:ENSP00000362571:human:LIM homeobox transcription factor 1, beta:E=50.699 | ENSEMBL:ENSP00000347684:human:Isoform Short of LIM homeobox transcription factor 1 beta:E=50.6778 | ENSEMBL:ENSP00000294816:human:Isoform 1 of LIM homeobox transcription factor 1 alpha:E=47.4202 | ENSEMBL:ENSP00000261731:human:LIM/homeobox protein Lhx5:E=40.4437 | ENSEMBL:ENSP00000223522:human:LIM/homeobox protein …
K02E10.5	185684_at	K02E10.5		WBGene00019319		Affymetrix microarray probe			3.57933	1.7457	ttTi6510				WBPhenotype0001184|WBPhenotype0000050|WBPhenotype0000535|WBPhenotype0000689|WBPhenotype0000886|WBPhenotype0000049|WBPhenotype0000062|WBPhenotype0000886|WBPhenotype0000031|WBPhenotype0000049|WBPhenotype0000050|WBPhenotype0000054|WBPhenotype0000059|WBPhenotype0000689|WBPhenotype0000886|WBPhenotype0001037			3		InP_Cae_012703
T04A8.15	192673_s_at	T04A8.15		WBGene00011415		Affymetrix microarray probe			2.76028	11.6983	tm2181|uCE3-875				WBPhenotype0000050|WBPhenotype0000535|WBPhenotype0000689|WBPhenotype0000886|WBPhenotype0000049|WBPhenotype0000062|WBPhenotype0000886|WBPhenotype0000050|WBPhenotype0000062|WBPhenotype0000535|WBPhenotype0000689|WBPhenotype0000886|WBPhenotype0000031|WBPhenotype0000049|WBPhenotype0000050|WBPhenotype0000054|WBPhenotype0000059|WBPhenotype0000689|WBPhenotype0000886|WBPhenotype0001037|WBPhenotype0000049|…			2		InP_met_016030
W08D2.3	178220_at	W08D2.3a	W08D2.3	WBGene00012340	W08D2.3b	Affymetrix microarray probe	W08D2.3		3.88757	9.18442	tm1825				WBPhenotype0000031|WBPhenotype0000049|WBPhenotype0000050|WBPhenotype0000054|WBPhenotype0000059|WBPhenotype0000689|WBPhenotype0000886|WBPhenotype0001037|WBPhenotype0000049|WBPhenotype0000062|WBPhenotype0000886|WBPhenotype0000050|WBPhenotype0000535|WBPhenotype0000689|WBPhenotype0000886				Molecular_function:sodium:dicarboxylate symporter activity|Biological_process:dicarboxylic acid transport|Cellular_component:membrane	InP_met_020544
Y73B3A.15	175904_s_at	Y73B3A.15		WBGene00022217		Affymetrix microarray probe			3.04032	4.59541	cxTi2518|uCE5-1689				WBPhenotype0000031|WBPhenotype0000049|WBPhenotype0000050|WBPhenotype0000054|WBPhenotype0000059|WBPhenotype0000689|WBPhenotype0000886|WBPhenotype0001037|WBPhenotype0000050|WBPhenotype0000535|WBPhenotype0000689|WBPhenotype0000886|WBPhenotype0000050|WBPhenotype0000535|WBPhenotype0000689|WBPhenotype0000886|WBPhenotype0000049|WBPhenotype0000062|WBPhenotype0000886|WBPhenotype0000031|WBPhenotype0000049|…					LSE0146	Uncharacterized protein
R03E1.1	173907_at	R03E1.1		WBGene00006369		Affymetrix microarray probe	sym-4		2.74323	1.56713	mn619|mn620			1	WBPhenotype0000049|WBPhenotype0000062|WBPhenotype0000886|WBPhenotype0000031|WBPhenotype0000643|WBPhenotype0000031|WBPhenotype0000643|WBPhenotype0000031|WBPhenotype0000049|WBPhenotype0000050|WBPhenotype0000054|WBPhenotype0000059|WBPhenotype0000689|WBPhenotype0000886|WBPhenotype0001037|WBPhenotype0000050|WBPhenotype0000535|WBPhenotype0000689|WBPhenotype0000886|WBPhenotype0000886|WBPhenotype0000050|…	Larval Expression: pharynx; intestine; renal gland cells; anal depressor muscle; rectal epithelium; Reproductive System; developing vulva; body wall muscle; coelomocytes; Nervous System; nerve ring; ventral nerve cord; dorsal nerve cord; lateral nerve cords; head neurons; tail neurons;	pharynx|intestine|coelomocytes|rectal epithelium|head neurons|tail neurons|nerve ring|ventral nerve cord|dorsal nerve cord|nervous system|rectal gland cells|Reproductive System|body wall muscle|developing vulva|vulva other|anal depressor muscle|lateral nerve cords	1	Biological_process:positive regulation of growth rate|Biological_process:locomotory behavior	KOG0283	WD40 repeat-containing protein	ENSEMBL:ENSP00000360914:human:102 kDa protein:E=121.854 | ENSEMBL:ENSP00000254029:human:Isoform 1 of WD repeat protein 44:E=121.77 | ENSEMBL:ENSP00000360890:human:Isoform 2 of WD repeat protein 44:E=118.678 | ENSEMBL:ENSP00000360887:human:WD repeat domain 44:E=118 | ENSEMBL:ENSP00000317678:human:49 kDa protein:E=96.5376 | ENSEMBL:ENSP00000351446:human:WD repeat protein 5:E=16.7959 | ENSEMBL:ENSP0…
311	175537_at								3.37684	1.86869
R02F2.1	174817_at	R02F2.1	R02F2.1c	WBGene00019831	R02F2.1b|R02F2.1a|R02F2.1d	Affymetrix microarray probe	R02F2.1		5.28636	1.86381	uCE3-908|uCE3-909			1	WBPhenotype0000031|WBPhenotype0000049|WBPhenotype0000050|WBPhenotype0000054|WBPhenotype0000059|WBPhenotype0000689|WBPhenotype0000886|WBPhenotype0001037|WBPhenotype0000050|WBPhenotype0000535|WBPhenotype0000689|WBPhenotype0000886|WBPhenotype0000049|WBPhenotype0000749|WBPhenotype0000886|WBPhenotype0000049|WBPhenotype0000062|WBPhenotype0000886	Larval Expression: intestine; Nervous System; nerve ring; ventral nerve cord; head neurons; amphids; mechanosensory neurons; tail neurons;	intestine|mechanosensory neurons|head neurons|tail neurons|nerve ring|ventral nerve cord|nervous system|amphids		Biological_process:regulation of progression through cell cycle
B0222.1	182936_at	B0222.1		WBGene00015053		Affymetrix microarray probe			4.95214	6.83416	cxTi9754|snp_C30H7[1]				WBPhenotype0000049|WBPhenotype0000062|WBPhenotype0000886|WBPhenotype0000050|WBPhenotype0000535|WBPhenotype0000689|WBPhenotype0000886|WBPhenotype0000031|WBPhenotype0000049|WBPhenotype0000050|WBPhenotype0000054|WBPhenotype0000059|WBPhenotype0000689|WBPhenotype0000886|WBPhenotype0001037			6	Cellular_component:membrane	LSE0019	Uncharacterized protein, contains CX module
C13F10.5	173028_s_at	C13F10.5		WBGene00015744		Affymetrix microarray probe			3.00219	1.99727	snp_F46G11[3]|snp_F46G11[2]				WBPhenotype0000050|WBPhenotype0000535|WBPhenotype0000689|WBPhenotype0000886|WBPhenotype0000031|WBPhenotype0000049|WBPhenotype0000050|WBPhenotype0000054|WBPhenotype0000059|WBPhenotype0000689|WBPhenotype0000886|WBPhenotype0001037|WBPhenotype0000050|WBPhenotype0000535|WBPhenotype0000689|WBPhenotype0000886			2		KOG3249	Uncharacterized conserved protein	ENSEMBL:ENSP00000229903:human:Isoform 1 of Uncharacterized protein C6orf64:E=11.1739 | ENSEMBL:ENSP00000362346:human:Isoform 2 of Uncharacterized protein C6orf64:E=10.9586 |
F22D6.9	192669_at	F22D6.9		WBGene00009054		Affymetrix microarray probe			3.43411	1.86637	snp_F10F2[1]				WBPhenotype0000049|WBPhenotype0000062|WBPhenotype0000886|WBPhenotype0000031|WBPhenotype0000049|WBPhenotype0000050|WBPhenotype0000054|WBPhenotype0000059|WBPhenotype0000689|WBPhenotype0000886|WBPhenotype0001037|WBPhenotype0000050|WBPhenotype0000535|WBPhenotype0000689|WBPhenotype0000886			4	Molecular_function:hydrolase activity|Molecular_function:phosphoprotein phosphatase activity|Cellular_component:nucleus|Cellular_component:cytoplasm|Biological_process:protein amino acid dephosphorylation|Molecular_function:iron ion binding|Molecular_function:calcium ion binding|Molecular_function:manganese ion binding|Biological_process:detection of stimulus during sensory perception	KOG0374	Serine/threonine specific protein phosphatase PP1, catalytic subunit	ENSEMBL:ENSP00000341779:human:Isoform Gamma-2 of Serine/threonine-protein phosphatase PP1-gamma catalytic subunit:E=72.5229 | ENSEMBL:ENSP00000335084:human:Isoform Gamma-1 of Serine/threonine-protein phosphatase PP1-gamma catalytic subunit:E=72.5086 | ENSEMBL:ENSP00000365936:human:Serine/threonine-protein phosphatase PP1-alpha catalytic subunit:E=71.8861 | ENSEMBL:ENSP00000326031:human:protein ph…
ZK637.3	186613_s_at	ZK637.3		WBGene00014023		Affymetrix microarray probe	tag-256		2.72623	1.77544	gk367|cxTi10273			1	WBPhenotype0000050|WBPhenotype0000535|WBPhenotype0000689|WBPhenotype0000886|WBPhenotype0000050|WBPhenotype0000059|WBPhenotype0000049|WBPhenotype0000749|WBPhenotype0000886|WBPhenotype0000050|WBPhenotype0000535|WBPhenotype0000689|WBPhenotype0000886	Larval Expression: rectal epithelium; Reproductive System; distal tip cell; developing vulva; hypodermis; excretory cell; Nervous System; nerve ring; head neurons; neurons along body; tail neurons;	hypodermis|rectal epithelium|head neurons|tail neurons|nerve ring|nervous system|Reproductive System|developing vulva|vulva other|neurons along body|excretory cell|distal tip cell	9	Biological_process:embryonic development (sensu Metazoa)|Biological_process:larval development (sensu Nematoda)|Biological_process:growth	KOG4550	Predicted membrane protein	ENSEMBL:ENSP00000319918:human:T-cell immunomodulatory protein precursor:E=56 | FLYBASE:CG7739-PA:fly:Flybase gene name is CG7739-PA:E=59.699 |
C25B8.1	192221_at	C25B8.1b	C25B8.1	WBGene00002233	C25B8.1a	Affymetrix microarray probe	kqt-1	kqt-1 encodes one of three C. elegans KCNQ-like potassium channel subunits that, with respect to humans, is most similar to the KCNQ2-5 subfamily of channel proteins; although loss of KQT-1 activity via large-scale RNAi screens results in no obvious abnormalities, KQT-1 likely functions to regulate cellular excitability as expression of KQT-1 in Xenopus oocytes can produce K+ channel currents tha…	3.13611	1.8845	tm846|tm257|ok413			1	WBPhenotype0000050|WBPhenotype0000062|WBPhenotype0000535|WBPhenotype0000689|WBPhenotype0000886|WBPhenotype0000050|WBPhenotype0000535|WBPhenotype0000689|WBPhenotype0000886|WBPhenotype0000031|WBPhenotype0000049|WBPhenotype0000050|WBPhenotype0000054|WBPhenotype0000059|WBPhenotype0000689|WBPhenotype0000886|WBPhenotype0001037|WBPhenotype0000050|WBPhenotype0000535|WBPhenotype0000689|WBPhenotype0000886|…	Translational fusions of kqt-1 gene with GFP revealed prominent expression in a variety of C. elegans tissues including pharyngeal muscles, mechanosensory neurons, and other head neurons. The mechanosensitive touch neurons PLM and ALM were clearly labeled by both kqt-1::GFP. Additional unidentified head neurons were labeled by kqt-1::GFP, although expression was not reliably observed in neurons o…			Molecular_function:ion channel activity|Biological_process:ion transport|Cellular_component:membrane|Molecular_function:voltage-gated potassium channel activity|Biological_process:potassium ion transport|Cellular_component:voltage-gated potassium channel complex	InP_met_000917		ENSEMBL:ENSP00000353668:human:Isoform 3 of Potassium voltage-gated channel subfamily KQT member 2:E=133.509 | ENSEMBL:ENSP00000359246:human:Isoform 4 of Potassium voltage-gated channel subfamily KQT member 2:E=132.237 | ENSEMBL:ENSP00000347326:human:Isoform 2 of Potassium voltage-gated channel subfamily KQT member 5:E=123.284 | ENSEMBL:ENSP00000345055:human:Isoform 3 of Potassium voltage-gated ch…
F55A3.3	171809_s_at	F55A3.3		WBGene00018849		Affymetrix microarray probe			5.31622	2.17768	snp_F55A3[2]|pkP1125				WBPhenotype0000050|WBPhenotype0000050|WBPhenotype0001132|WBPhenotype0001141|WBPhenotype0000050|WBPhenotype0001077|WBPhenotype0000050|WBPhenotype0000050|WBPhenotype0000050|WBPhenotype0000050|WBPhenotype0001020|WBPhenotype0000050|WBPhenotype0000535|WBPhenotype0000689|WBPhenotype0000886|WBPhenotype0000679|WBPhenotype0000050			11	Molecular_function:metalloexopeptidase activity|Biological_process:proteolysis|Biological_process:embryonic development (sensu Metazoa)|Biological_process:gastrulation (sensu Protostomia)|Biological_process:embryonic development	KOG1189	Global transcriptional regulator, cell division control protein	ENSEMBL:ENSP00000216297:human:FACT complex subunit SPT16:E=265.509 | FLYBASE:CG1828-PB:fly:Flybase gene name is dre4-PB:E=266.102 |
F56F10.4	174416_at	F56F10.4		WBGene00018987		Affymetrix microarray probe			2.73668	1.63302	tm2616				WBPhenotype0000031|WBPhenotype0000049|WBPhenotype0000050|WBPhenotype0000054|WBPhenotype0000059|WBPhenotype0000689|WBPhenotype0000886|WBPhenotype0001037|WBPhenotype0000050|WBPhenotype0000535|WBPhenotype0000689|WBPhenotype0000886|WBPhenotype0000050|WBPhenotype0000062|WBPhenotype0000535|WBPhenotype0000689|WBPhenotype0000886			1		KOG1983	Tomosyn and related SNARE-interacting proteins	ENSEMBL:ENSP00000167462:human:Isoform A of Lethal(2) giant larvae protein homolog 2:E=33.1079 | ENSEMBL:ENSP00000364375:human:Isoform C of Lethal(2) giant larvae protein homolog 2:E=33.1024 | ENSEMBL:ENSP00000321537:human:lethal giant larvae homolog 1:E=25.6383 | ENSEMBL:ENSP00000321993:human:111 kDa protein:E=22.9586 | FLYBASE:CG2671-PD:fly:Flybase gene name is l(2)gl-PD:E=20.4559 |
F33A8.6	190294_at	F33A8.6		WBGene00009354		Affymetrix microarray probe			3.96517	1.71903	ok553|uCE2-1762|uCE2-1761				WBPhenotype0000050|WBPhenotype0000535|WBPhenotype0000689|WBPhenotype0000886			0	Molecular_function:protein serine/threonine phosphatase activity|Biological_process:protein amino acid dephosphorylation|Cellular_component:protein serine/threonine phosphatase complex|Molecular_function:catalytic activity	KOG0698	Serine/threonine protein phosphatase	ENSEMBL:ENSP00000254654:human:integrin-linked kinase-associated protein phosphatase 2C isoform 1:E=45.3098 | ENSEMBL:ENSP00000295908:human:PP2C type mitochondrial phosphatase:E=23.3468 | ENSEMBL:ENSP00000295839:human:Isoform 1 of Protein phosphatase 2C isoform epsilon:E=20.6778 | ENSEMBL:ENSP00000325920:human:Isoform Beta-2 of Protein phosphatase 2C isoform beta:E=17.3872 | ENSEMBL:ENSP0000036780…
Y42G9A.4	174734_at	Y42G9A.4	Y42G9A.4c	WBGene00021534	Y42G9A.4b|Y42G9A.4a|Y42G9A.4d	Affymetrix microarray probe	Y42G9A.4	The Y42G9A.4 gene encodes an ortholog of the human gene MEVALONATE KINASE (MVK), which when mutated leads to mevalonicaciduria (OMIM:251170).	4.35279	1.54669	tm275			1	WBPhenotype0000050|WBPhenotype0000643|WBPhenotype0001010|WBPhenotype0000049|WBPhenotype0000062|WBPhenotype0000886|WBPhenotype0000050|WBPhenotype0000535|WBPhenotype0000689|WBPhenotype0000886|WBPhenotype0000059|WBPhenotype0000643	|Larval Expression: body wall muscle; Nervous System; head neurons; unidentified cells in head;|Larval Expression: body wall muscle; Nervous System; head neurons;	head|head neurons|nervous system|body wall muscle|head neurons|vulval muscle|nervous system|Reproductive System|body wall muscle		Molecular_function:ATP binding|Molecular_function:kinase activity|Biological_process:phosphorylation|Molecular_function:mevalonate kinase activity|Biological_process:isoprenoid biosynthesis|Cellular_component:cytoplasm|Molecular_function:phosphotransferase activity, alcohol group as acceptor|Biological_process:metabolism|Biological_process:embryonic development (sensu Metazoa)|Biological_process:…			ENSEMBL:ENSP00000228510:human:Mevalonate kinase:E=65.4318 | FLYBASE:CG33671-PA:fly:Flybase gene name is CG33671-PA:E=22.5376 |
Y60A3A.7	173192_s_at	Y60A3A.7		WBGene00013358		Affymetrix microarray probe			3.2337	2.4815	ttTi4415				WBPhenotype0000050|WBPhenotype0000535|WBPhenotype0000689|WBPhenotype0000886|WBPhenotype0000049|WBPhenotype0000062|WBPhenotype0000886					KOG1838	Alpha/beta hydrolase	ENSEMBL:ENSP00000289119:human:alpha/beta hydrolase domain containing protein 3:E=56.1367 | ENSEMBL:ENSP00000326491:human:alpha/beta hydrolase domain containing protein 1:E=53.7959 | ENSEMBL:ENSP00000272366:human:34 kDa protein:E=30.2596 | ENSEMBL:ENSP00000268129:human:Abhydrolase domain-containing protein 2:E=16.8861 | FLYBASE:CG8058-PA:fly:Flybase gene name is CG8058-PA:E=52.6383 | FLYBASE:CG348…
K05G3.3	173294_at	K05G3.3		WBGene00000281		Affymetrix microarray probe	cah-3	carbonic anhydrase 2.	2.66422	1.65743	cxTi7547			0	WBPhenotype0000031|WBPhenotype0000049|WBPhenotype0000050|WBPhenotype0000054|WBPhenotype0000059|WBPhenotype0000689|WBPhenotype0000886|WBPhenotype0001037|WBPhenotype0000050|WBPhenotype0000535|WBPhenotype0000689|WBPhenotype0000886|WBPhenotype0000049|WBPhenotype0000062|WBPhenotype0000886	Head and intestine	head|intestine	19	Molecular_function:carbonate dehydratase activity|Molecular_function:zinc ion binding|Biological_process:one-carbon compound metabolism	KOG0382	Carbonic anhydrase	ENSEMBL:ENSP00000345659:human:Carbonic anhydrase 7:E=36.0223 | ENSEMBL:ENSP00000285379:human:Carbonic anhydrase 2:E=34.4318 | ENSEMBL:ENSP00000314099:human:Carbonic anhydrase 5B, mitochondrial precursor:E=33.1367 | ENSEMBL:ENSP00000285381:human:Carbonic anhydrase 3:E=32 | ENSEMBL:ENSP00000256119:human:Carbonic anhydrase 1:E=31.4559 | ENSEMBL:ENSP00000318912:human:Carbonic anhydrase 13:E=30.301 | …
T04B2.5	175508_at	T04B2.5	T04B2.5	WBGene00011423		Affymetrix microarray probe			2.70273	2.55063	tm1463			0	WBPhenotype0000049|WBPhenotype0000062|WBPhenotype0000886|WBPhenotype0000031|WBPhenotype0000049|WBPhenotype0000050|WBPhenotype0000054|WBPhenotype0000059|WBPhenotype0000689|WBPhenotype0000886|WBPhenotype0001037|WBPhenotype0000050|WBPhenotype0000535|WBPhenotype0000689|WBPhenotype0000886	Expression is seen in young larvae and through to the adult stage. Expression is generally diffuse and is seen in the pharynx, the intestine, the pharyngo-intestinal valve and the intestino-rectal valve. Membranes lining the lumen of the intestine and pharynx show distinct expression. This gene has homology to calcium independent phospholipases.	pharynx|intestine|pharyngo-intestinal valve|intestino-rectal valve	8	Biological_process:lipid metabolism	KOG0513	Ca2+-independent phospholipase A2	ENSEMBL:ENSP00000335149:human:Isoform SH-iPLA2 of 85 kDa calcium-independent phospholipase A2:E=26.7696 | ENSEMBL:ENSP00000333142:human:Isoform LH-iPLA2 of 85 kDa calcium-independent phospholipase A2:E=25 | ENSEMBL:ENSP00000257694:human:89 kDa protein:E=11.5686 | ENSEMBL:ENSP00000373379:human:Calcium-independent phospholipase A2:E=11.5686 | FLYBASE:CG6718-PA:fly:Flybase gene name is CG6718-PA:E=2…
Y54F10AM.4	176483_at	Y54F10AM.4a	Y54F10AM.4	WBGene00000464		Affymetrix microarray probe	ceh-44	ceh-44 encodes at least three proteins via alternative splicing; the CEH-44A protein is an ortholog of the CUX class of CUT homeodomain proteins, expressed in early embryos (mostly anterior in the comma stage), in the larval nerve ring and the adult gonad; the CUX class includes Drosophila CUT, human CUTL1 and human CUTL2; ceh-44 is a complex gene, in which two alternatively spliced protein produ…	2.95588	2.75438	tm919|uCE3-767|CE3-120|uCE3-766			1	WBPhenotype0000050|WBPhenotype0000535|WBPhenotype0000689|WBPhenotype0000886	Larval Expression: intestine; Nervous System; head neurons; unidentified cells;|Larval Expression: intestine; Nervous System; head neurons; tail neurons;|Larval Expression: intestine; renal gland cells; Nervous System; head neurons; amphids; tail neurons; phasmids;	intestine|head neurons|nervous system|intestine|head neurons|tail neurons|nervous system|intestine|head neurons|tail neurons|nervous system|rectal gland cells|amphids|phasmids		Molecular_function:DNA binding|Molecular_function:transcription factor activity|Molecular_function:sequence-specific DNA binding|Biological_process:regulation of transcription, DNA-dependent|Cellular_component:nucleus|Biological_process:regulation of transcription	KOG2252	CCAAT displacement protein and related homeoproteins	ENSEMBL:ENSP00000353401:human:Isoform 3 of Homeobox protein cut-like 1:E=76.699 | ENSEMBL:ENSP00000342189:human:163 kDa protein:E=75.7695 | ENSEMBL:ENSP00000292535:human:Isoform 1 of Homeobox protein cut-like 1:E=75.1675 | ENSEMBL:ENSP00000261726:human:Homeobox protein cut-like 2:E=61.6383 | ENSEMBL:ENSP00000292538:human:Protein CASP:E=38.6021 | ENSEMBL:ENSP00000345136:human:smooth muscle myosin …
236	174617_at								2.83268	2.86247
Y49E10.6	171960_x_at	Y49E10.6		WBGene00001946		Affymetrix microarray probe	his-72	his-72 encodes an H3 histone required for embryonic viability.	2.91636	1.56917	tm2147|tm2066			0	WBPhenotype0000689|WBPhenotype0000050|WBPhenotype0000059|WBPhenotype0000050|WBPhenotype0000059|WBPhenotype0000535|WBPhenotype0000050|WBPhenotype0000050|WBPhenotype0000050|WBPhenotype0000050|WBPhenotype0000059|WBPhenotype0000031|WBPhenotype0000049|WBPhenotype0000050|WBPhenotype0000054|WBPhenotype0000059|WBPhenotype0000689|WBPhenotype0000886|WBPhenotype0001037|WBPhenotype0000050|WBPhenotype0000059|…	HIS-72::GFP displayed a similar expression pattern in almost all larval and adult nuclei , except that intestinal nuclei showed only low levels of expression. In crosses where sperm bearing the YFP::his-72 transgene fertilized wild-type oocytes, fluorescence from embryonic expression was detected at the approximately 26-cell stage (embryos with two E blastomeres).|			Molecular_function:DNA binding|Biological_process:nucleosome assembly|Biological_process:chromosome organization and biogenesis (sensu Eukaryota)|Cellular_component:nucleosome|Cellular_component:nucleus|Biological_process:embryonic development (sensu Metazoa)|Biological_process:positive regulation of growth rate|Biological_process:larval development (sensu Nematoda)|Biological_process:growth|Biol…	KOG1745	Histones H3 and H4	ENSEMBL:ENSP00000254810:human:Histone H3.3:E=65.301 | ENSEMBL:ENSP00000305245:human:similar to H3 histone, family 3B:E=64.5528 | ENSEMBL:ENSP00000333277:human:Histone H3.2:E=63.8239 | ENSEMBL:ENSP00000230495:human:Histone H3.1:E=63.284 | ENSEMBL:ENSP00000358175:human:Novel protein similar to histone 2, H3c:E=62.3372 | ENSEMBL:ENSP00000305353:human:Histone H3.1t:E=61.7959 | ENSEMBL:ENSP00000339835…
F42C5.9	173006_s_at	F42C5.9		WBGene00018349		Affymetrix microarray probe			4.79537	2.73125	tm2174				WBPhenotype0000032|WBPhenotype0000689|WBPhenotype0000679|WBPhenotype0000050|WBPhenotype0000535|WBPhenotype0000689|WBPhenotype0000886|WBPhenotype0000031|WBPhenotype0000049|WBPhenotype0000050|WBPhenotype0000054|WBPhenotype0000059|WBPhenotype0000689|WBPhenotype0000886|WBPhenotype0001037|WBPhenotype0000059|WBPhenotype0000689|WBPhenotype0000049|WBPhenotype0000062|WBPhenotype0000886			25	Molecular_function:protein binding|Biological_process:physiological process|Biological_process:reproduction|Biological_process:larval development (sensu Nematoda)|Biological_process:growth	KOG0676	Actin and related proteins	ENSEMBL:ENSP00000331514:human:Actin, cytoplasmic 2:E=36.4949 | ENSEMBL:ENSP00000349960:human:Actin, cytoplasmic 1:E=36.3872 | ENSEMBL:ENSP00000290378:human:Actin, alpha cardiac muscle 1:E=35.9586 | ENSEMBL:ENSP00000224784:human:Actin, aortic smooth muscle:E=35.6198 | ENSEMBL:ENSP00000324452:human:Actin, alpha skeletal muscle:E=35.3768 | ENSEMBL:ENSP00000306469:human:hypothetical protein LOC345651…
C10G11.5	186446_at	C10G11.5b	C10G11.5	WBGene00004068	C10G11.5a|C10G11.5c	Affymetrix microarray probe	pnk-1		3.30251	1.51435	ok1435				WBPhenotype0000059|WBPhenotype0000050|WBPhenotype0000535|WBPhenotype0000689|WBPhenotype0000886|WBPhenotype0000050|WBPhenotype0000031|WBPhenotype0000031|WBPhenotype0000050|WBPhenotype0000689				Molecular_function:pantothenate kinase activity|Molecular_function:ATP binding|Biological_process:coenzyme A biosynthesis|Biological_process:positive regulation of growth rate|Biological_process:embryonic development (sensu Metazoa)|Biological_process:reproduction|Biological_process:larval development (sensu Nematoda)|Biological_process:growth			ENSEMBL:ENSP00000288738:human:Pantothenate kinase 4:E=49.1308 | ENSEMBL:ENSP00000360840:human:Isoform 4 of Pantothenate kinase 1:E=38.8239 | ENSEMBL:ENSP00000345118:human:Isoform 2 of Pantothenate kinase 1:E=38.7959 | ENSEMBL:ENSP00000360839:human:Isoform 1 of Pantothenate kinase 1:E=38.0506 | ENSEMBL:ENSP00000239231:human:Pantothenate kinase 3:E=34.0506 | ENSEMBL:ENSP00000355197:human:Isoform 2 …
F14D7.8	178584_at	F14D7.8		WBGene00008795		Affymetrix microarray probe			3.33724	6.72556	pkP978				WBPhenotype0000031|WBPhenotype0000049|WBPhenotype0000050|WBPhenotype0000054|WBPhenotype0000059|WBPhenotype0000689|WBPhenotype0000886|WBPhenotype0001037|WBPhenotype0000049|WBPhenotype0000062|WBPhenotype0000886|WBPhenotype0000050|WBPhenotype0000535|WBPhenotype0000689|WBPhenotype0000886			0		InP_Cae_012142
285	175322_at								3.03939	1.69096
F45H7.6	189374_s_at	F45H7.6		WBGene00009738		Affymetrix microarray probe			4.4749	5.89993	ok1347				WBPhenotype0000031|WBPhenotype0000049|WBPhenotype0000050|WBPhenotype0000054|WBPhenotype0000059|WBPhenotype0000689|WBPhenotype0000886|WBPhenotype0001037|WBPhenotype0000050|WBPhenotype0000535|WBPhenotype0000689|WBPhenotype0000886			0	Molecular_function:ubiquitin-protein ligase activity|Biological_process:protein modification|Biological_process:ubiquitin cycle|Cellular_component:intracellular	KOG0940	Ubiquitin protein ligase RSP5/NEDD4	ENSEMBL:ENSP00000265522:human:NEDD4-like ubiquitin-protein ligase 1:E=110.886 | ENSEMBL:ENSP00000260983:human:HECT, C2 and WW domain containing E3 ubiquitin protein ligase 2:E=107.284 | ENSEMBL:ENSP00000350569:human:Isoform 7 of E3 ubiquitin-protein ligase NEDD4-like protein:E=84.7959 | ENSEMBL:ENSP00000256832:human:Isoform 8 of E3 ubiquitin-protein ligase NEDD4-like protein:E=84.3372 | ENSEMBL:E…
F08G12.1	174003_at	F08G12.1		WBGene00008585		Affymetrix microarray probe			3.62802	3.55558	cxTi9807|cxTi9833			1	WBPhenotype0000031|WBPhenotype0000049|WBPhenotype0000050|WBPhenotype0000054|WBPhenotype0000059|WBPhenotype0000689|WBPhenotype0000886|WBPhenotype0001037|WBPhenotype0000049|WBPhenotype0000062|WBPhenotype0000886|WBPhenotype0000050|WBPhenotype0000535|WBPhenotype0000689|WBPhenotype0000886	Larval Expression: pharynx; intestine; anal depressor muscle; Reproductive System; developing vulva; body wall muscle; hypodermis; seam cells; Nervous System; nerve ring; dorsal nerve cord; lateral nerve cords; head neurons; neurons along body;	pharynx|hypodermis|intestine|head neurons|nerve ring|dorsal nerve cord|vulval muscle|uterine muscle|nervous system|seam cells|Reproductive System|body wall muscle|developing vulva|spermatheca|anal depressor muscle|neurons along body|lateral nerve cords	2	Molecular_function:GTP binding|Biological_process:small GTPase mediated signal transduction|Cellular_component:intracellular|Biological_process:protein transport	KOG0084	GTPase Rab1/YPT1, small G protein superfamily, and related GTP-binding proteins	ENSEMBL:ENSP00000311134:human:OTTHUMP00000022614:E=78.3188 | ENSEMBL:ENSP00000360735:human:OTTHUMP00000022612:E=75.6021 | ENSEMBL:ENSP00000350056:human:OTTHUMP00000022610:E=74.5686 | ENSEMBL:ENSP00000360738:human:57 kDa protein:E=74.5686 | ENSEMBL:ENSP00000360736:human:OTTHUMP00000022613 (Fragment):E=32.4437 |
F37A4.8	187328_s_at	F37A4.8		WBGene00002169		Affymetrix microarray probe	isw-1	isw-1 encodes a homolog of the chromatin remodeling ATPase ISW1 that may act downstream of or in parallel to synMuv genes, and upstream of or in parallel to the RTK Ras pathway.	4.12119	2.10125	snp_F37A4[4]			0	WBPhenotype0001037|WBPhenotype0000050|WBPhenotype0000535|WBPhenotype0000689|WBPhenotype0000886|WBPhenotype0001036|WBPhenotype0000049|WBPhenotype0000749|WBPhenotype0000886|WBPhenotype0000050|WBPhenotype0000535|WBPhenotype0000689|WBPhenotype0000886|WBPhenotype0001036|WBPhenotype0000049|WBPhenotype0000062|WBPhenotype0000886|WBPhenotype0000031|WBPhenotype0000050|WBPhenotype0001037|WBPhenotype0000031|…	ISW-1 was present in the nuclei of most, if not all, cells during every stage of C. elegans development.|Larval Expression: intestine; unidentified cells in head;	head|intestine	11	Molecular_function:nucleic acid binding|Molecular_function:ATP binding|Molecular_function:ATP-dependent helicase activity|Molecular_function:helicase activity|Molecular_function:DNA binding|Cellular_component:nucleus|Biological_process:gametogenesis|Biological_process:positive regulation of growth rate|Biological_process:embryonic development (sensu Metazoa)|Biological_process:morphogenesis of an…	KOG0385	Chromatin remodeling complex WSTF-ISWI, small subunit	ENSEMBL:ENSP00000218157:human:Isoform 1 of Probable global transcription activator SNF2L1:E=1000 | ENSEMBL:ENSP00000360160:human:SWI/SNF related, matrix associated, actin dependent regulator of chromatin, subfamily a, member 1:E=1000 | ENSEMBL:ENSP00000283131:human:SWI/SNF-related matrix-associated actin-dependent regulator of chromatin subfamily A member 5:E=1000 | ENSEMBL:ENSP00000360162:human:…
Y106G6D.6	185091_at	Y106G6D.6	Y106G6D.6	WBGene00013702		Affymetrix microarray probe			3.34848	1.52565	uCE1-1054|uCE1-1055|uCE1-1053				WBPhenotype0000031|WBPhenotype0000049|WBPhenotype0000050|WBPhenotype0000054|WBPhenotype0000059|WBPhenotype0000689|WBPhenotype0000886|WBPhenotype0001037|WBPhenotype0000049|WBPhenotype0000062|WBPhenotype0000886			8		LSE1124	Unnamed protein
F54D7.3	191932_at	F54D7.3		WBGene00018798		Affymetrix microarray probe		F54D7.3 is orthologous to the human gene GONADOTROPIN RELEASING HORMONE RECEPTOR (GNRHR; OMIM:138850), which when mutated leads to disease.	3.87827	1.66476	ok238|ttTi2333				WBPhenotype0000050|WBPhenotype0000535|WBPhenotype0000689|WBPhenotype0000886|WBPhenotype0000049|WBPhenotype0000062|WBPhenotype0000886			0	Molecular_function:rhodopsin-like receptor activity|Biological_process:G-protein coupled receptor protein signaling pathway|Cellular_component:integral to membrane|Molecular_function:vasopressin receptor activity	KOG3656	7 transmembrane receptor	ENSEMBL:ENSP00000226413:human:Isoform 1 of Gonadotropin-releasing hormone receptor:E=33.7959 | ENSEMBL:ENSP00000320895:human:Isoform 1 of Gonadotropin-releasing hormone II receptor:E=32.585 | ENSEMBL:ENSP00000373525:human:39 kDa protein:E=30.1079 | ENSEMBL:ENSP00000324270:human:Oxytocin receptor:E=28.6778 | ENSEMBL:ENSP00000347015:human:Vasopressin V1b receptor:E=26.8539 | ENSEMBL:ENSP00000354569…
D2096.9	183473_at	D2096.9		WBGene00017076		Affymetrix microarray probe			4.41554	6.84765	snp_C29F4[1]				WBPhenotype0000031|WBPhenotype0000049|WBPhenotype0000050|WBPhenotype0000054|WBPhenotype0000059|WBPhenotype0000060|WBPhenotype0000062|WBPhenotype0000689|WBPhenotype0000886|WBPhenotype0001037|WBPhenotype0000050|WBPhenotype0000535|WBPhenotype0000689|WBPhenotype0000886|WBPhenotype0000049|WBPhenotype0000062|WBPhenotype0000886|WBPhenotype0000031|WBPhenotype0000049|WBPhenotype0000050|WBPhenotype0000054|…			6	Biological_process:embryonic development (sensu Metazoa)	LSE0845	Unnamed protein
K11D12.1	190271_at	K11D12.1		WBGene00000862		Affymetrix microarray probe	cwp-4	cwp-4 encodes a protein with some similarity to mucins that is predicted to be secreted, and is alleged to be coexpressed with polycystins; CWP-4 is dispensable for viability and gross morphology in mass RNAi screens.	4.00856	11.637	cxTi8217			0	WBPhenotype0000061|WBPhenotype0000031|WBPhenotype0000049|WBPhenotype0000050|WBPhenotype0000054|WBPhenotype0000059|WBPhenotype0000689|WBPhenotype0000886|WBPhenotype0001037|WBPhenotype0000050|WBPhenotype0000535|WBPhenotype0000689|WBPhenotype0000886	Expressed in male sensory rays.	male sensory rays	6		KOG1721	Zn-finger	ENSEMBL:ENSP00000354885:human:Mucin-2 precursor:E=15.0269 | ENSEMBL:ENSP00000351956:human:Intestinal mucin:E=13.7696 | ENSEMBL:ENSP00000343037:human:591 kDa protein:E=12.3279 | ENSEMBL:ENSP00000371671:human:132 kDa protein:E=11.6383 | ENSEMBL:ENSP00000371654:human:32 kDa protein:E=11.2219 | ENSEMBL:ENSP00000304549:human:similar to R09H10.5:E=10.0223 | FLYBASE:CG31439-PA:fly:Flybase gene name is C…
C13F10.4	173543_at	C13F10.4		WBGene00015743		Affymetrix microarray probe			2.9135	2.49234	snp_F59C12[2]|uCE6-1626|snp_F59C12[3]|uCE6-1627			1	WBPhenotype0000031|WBPhenotype0000031|WBPhenotype0000643|WBPhenotype0000050|WBPhenotype0000055|WBPhenotype0000535|WBPhenotype0000689|WBPhenotype0000886|WBPhenotype0000059	Larval Expression: Nervous System; nerve ring; ventral nerve cord; dorsal nerve cord; head neurons; neurons along body; tail neurons;|Larval Expression: Nervous System; nerve ring; ventral nerve cord; dorsal nerve cord; head neurons; neurons along body; tail neurons;	intestine|head neurons|tail neurons|nerve ring|ventral nerve cord|dorsal nerve cord|nervous system|neurons along body|head neurons|tail neurons|nerve ring|ventral nerve cord|dorsal nerve cord|vulval muscle|nervous system|Reproductive System|neurons along body	5	Molecular_function:binding|Cellular_component:extracellular matrix (sensu Metazoa)|Biological_process:cell adhesion|Biological_process:blood coagulation|Biological_process:positive regulation of growth rate|Biological_process:locomotory behavior|Biological_process:larval development (sensu Nematoda)|Biological_process:growth	KOG1822	Uncharacterized conserved protein	ENSEMBL:ENSP00000233099:human:hypothetical protein LOC54497:E=296.959 | ENSEMBL:ENSP00000374611:human:CDNA FLJ20336 fis, clone HEP11722:E=224.585 | ENSEMBL:ENSP00000281080:human:Hypothetical protein DKFZp434I1735:E=99.301 | ENSEMBL:ENSP00000346531:human:CDNA FLJ10651 fis, clone NT2RP2005868:E=39.4318 | ENSEMBL:ENSP00000371903:human:C14orf125 protein:E=20.2676 | FLYBASE:CG2747-PA:fly:Flybase gene …
C56C10.9	184571_at	C56C10.9		WBGene00016965		Affymetrix microarray probe			3.78624	4.35976	ok810				WBPhenotype0000050|WBPhenotype0000031|WBPhenotype0000049|WBPhenotype0000050|WBPhenotype0000054|WBPhenotype0000059|WBPhenotype0000689|WBPhenotype0000886|WBPhenotype0001037|WBPhenotype0000643|WBPhenotype0000050|WBPhenotype0000535|WBPhenotype0000689|WBPhenotype0000886|WBPhenotype0000031|WBPhenotype0000643|WBPhenotype0000031|WBPhenotype0000049|WBPhenotype0000050|WBPhenotype0000054|WBPhenotype0000059|…			2	Molecular_function:calcium ion binding|Biological_process:locomotory behavior|Biological_process:positive regulation of growth rate	KOG4251	Calcium binding protein	ENSEMBL:ENSP00000353094:human:45 kDa calcium-binding protein precursor:E=32.0269 | ENSEMBL:ENSP00000263741:human:Calcium binding protein Cab45:E=24.3768 | ENSEMBL:ENSP00000054950:human:Reticulocalbin-1 precursor:E=21.6021 | ENSEMBL:ENSP00000319739:human:Reticulocalbin-2 precursor:E=20.1024 | ENSEMBL:ENSP00000345931:human:Isoform 2 of Calumenin precursor:E=19.7696 | ENSEMBL:ENSP00000249364:human:I…
Y38C1BA.2	186861_s_at	Y38C1BA.2a	Y38C1BA.2	WBGene00004913	Y38C1BA.2b	Affymetrix microarray probe	snn-1		5.02448	5.04466	tm2557|snp_Y38C1B[3]|snp_Y38C1B[4]				WBPhenotype0000031|WBPhenotype0000049|WBPhenotype0000050|WBPhenotype0000054|WBPhenotype0000059|WBPhenotype0000689|WBPhenotype0000886|WBPhenotype0001037|WBPhenotype0000017|WBPhenotype0000017|WBPhenotype0000017|WBPhenotype0000031|WBPhenotype0000049|WBPhenotype0000050|WBPhenotype0000054|WBPhenotype0000059|WBPhenotype0000689|WBPhenotype0000886|WBPhenotype0001037|WBPhenotype0000031|WBPhenotype0000049|…				Molecular_function:catalytic activity|Molecular_function:ATP binding|Biological_process:neurotransmitter secretion|Cellular_component:synaptic vesicle			ENSEMBL:ENSP00000342993:human:Isoform IIa of Synapsin-2:E=42.7212 | ENSEMBL:ENSP00000330219:human:Synapsin-3:E=40.4949 | ENSEMBL:ENSP00000343206:human:Isoform IB of Synapsin-1:E=40.1192 | ENSEMBL:ENSP00000263237:human:Isoform IA of Synapsin-1:E=40 | ENSEMBL:ENSP00000351614:human:synapsin III isoform IIIc:E=38.1549 | FLYBASE:CG3985-PA:fly:Flybase gene name is Syn-PA:E=36.5376 |
T04H1.5	178156_at	T04H1.5		WBGene00011451		Affymetrix microarray probe			3.69798	2.19194	tm1836				WBPhenotype0000049|WBPhenotype0000062|WBPhenotype0000886|WBPhenotype0000031|WBPhenotype0000049|WBPhenotype0000050|WBPhenotype0000054|WBPhenotype0000059|WBPhenotype0000689|WBPhenotype0000886|WBPhenotype0001037|WBPhenotype0000050|WBPhenotype0000535|WBPhenotype0000689|WBPhenotype0000886|WBPhenotype0000050			2	Molecular_function:nucleic acid binding|Cellular_component:intracellular|Molecular_function:zinc ion binding	KOG1994	Predicted RNA binding protein, contains G-patch and Zn-finger domains	ENSEMBL:ENSP00000368485:human:33 kDa protein:E=25.1427 | FLYBASE:CG10053-PA:fly:Flybase gene name is CG10053-PA:E=24.699 |
F10C1.5	192453_at	F10C1.5		WBGene00017326		Affymetrix microarray probe	dmd-5		2.78174	3.32569	tm1760|ok1394			1	WBPhenotype0000049|WBPhenotype0000062|WBPhenotype0000886|WBPhenotype0000031|WBPhenotype0000049|WBPhenotype0000050|WBPhenotype0000054|WBPhenotype0000059|WBPhenotype0000060|WBPhenotype0000062|WBPhenotype0000689|WBPhenotype0000886|WBPhenotype0001037|WBPhenotype0000031|WBPhenotype0000049|WBPhenotype0000050|WBPhenotype0000054|WBPhenotype0000059|WBPhenotype0000689|WBPhenotype0000886|WBPhenotype0001037|…	Larval Expression: Nervous System; head neurons; amphids; tail neurons; phasmids;	head neurons|tail neurons|nervous system|amphids|phasmids	1	Molecular_function:DNA binding|Molecular_function:transcription factor activity|Biological_process:regulation of transcription, DNA-dependent|Biological_process:sex differentiation|Cellular_component:nucleus|Biological_process:morphogenesis of an epithelium|Biological_process:oviposition|Biological_process:locomotory behavior|Biological_process:hermaphrodite genitalia development	KOG3815	Transcription factor Doublesex	ENSEMBL:ENSP00000270830:human:similar to doublesex and mab-3 related transcription factor like family A2:E=34.7696 | ENSEMBL:ENSP00000319651:human:Doublesex- and mab-3-related transcription factor A1:E=30.7959 | ENSEMBL:ENSP00000190165:human:Doublesex and mab-3 related transcription factor 3:E=26.4318 | ENSEMBL:ENSP00000223955:human:Doublesex- and mab-3-related transcription factor 1:E=24.6198 | …
K07H8.1	182018_at	K07H8.1		WBGene00019503		Affymetrix microarray probe			3.27294	2.15158	tm2725				WBPhenotype0000031|WBPhenotype0000049|WBPhenotype0000050|WBPhenotype0000054|WBPhenotype0000059|WBPhenotype0000689|WBPhenotype0000886|WBPhenotype0001037|WBPhenotype0000061|WBPhenotype0000050|WBPhenotype0000535|WBPhenotype0000689|WBPhenotype0000886|WBPhenotype0000050|WBPhenotype0000049|WBPhenotype0000062|WBPhenotype0000886			2	Molecular_function:protein binding|Biological_process:embryonic development (sensu Metazoa)	KOG3207	Beta-tubulin folding cofactor E	ENSEMBL:ENSP00000264180:human:Tubulin-specific chaperone E:E=46 | ENSEMBL:ENSP00000284259:human:Tubulin-specific chaperone cofactor E-like protein:E=14.301 | FLYBASE:CG7861-PB:fly:Flybase gene name is CG7861-PB:E=32.6576 |
T23B3.4	191261_at	T23B3.4		WBGene00020712		Affymetrix microarray probe			6.74029	3.90141	pkP5242|uCE1-913				WBPhenotype0000050|WBPhenotype0000535|WBPhenotype0000689|WBPhenotype0000886|WBPhenotype0000031|WBPhenotype0000049|WBPhenotype0000050|WBPhenotype0000054|WBPhenotype0000059|WBPhenotype0000689|WBPhenotype0000886|WBPhenotype0001037|WBPhenotype0000050|WBPhenotype0000154			6	Molecular_function:rhodopsin-like receptor activity|Biological_process:G-protein coupled receptor protein signaling pathway|Cellular_component:integral to membrane|Molecular_function:gastrin receptor activity|Molecular_function:galanin receptor activity|Molecular_function:neuropeptide Y receptor activity|Biological_process:embryonic development (sensu Metazoa)	KOG3656	7 transmembrane receptor	ENSEMBL:ENSP00000295589:human:Cholecystokinin type A receptor:E=38.5086 | ENSEMBL:ENSP00000335544:human:Gastrin/cholecystokinin type B receptor:E=34.1367 | ENSEMBL:ENSP00000259784:human:Orexin receptor type 2:E=28.6383 | ENSEMBL:ENSP00000335610:human:Orexigenic neuropeptide QRFP receptor:E=26.1675 | ENSEMBL:ENSP00000263696:human:Orexin receptor type 1:E=25.2366 | ENSEMBL:ENSP00000362809:human:44 …
F49E10.5	174356_at	F49E10.5		WBGene00006424		Affymetrix microarray probe	ctbp-1	tag-45 encodes a D-isomer specific 2-hydroxyacid dehydrogenase.	3.80639	4.29979	ok498				WBPhenotype0000050|WBPhenotype0000535|WBPhenotype0000689|WBPhenotype0000886|WBPhenotype0000031|WBPhenotype0000049|WBPhenotype0000050|WBPhenotype0000054|WBPhenotype0000059|WBPhenotype0000689|WBPhenotype0000886|WBPhenotype0001037|WBPhenotype0000050|WBPhenotype0000535|WBPhenotype0000689|WBPhenotype0000886|WBPhenotype0000031|WBPhenotype0000049|WBPhenotype0000050|WBPhenotype0000054|WBPhenotype0000059|…			1	Molecular_function:oxidoreductase activity, acting on the CH-OH group of donors, NAD or NADP as acceptor|Molecular_function:NAD binding|Biological_process:metabolism|Biological_process:L-serine biosynthesis|Molecular_function:nucleic acid binding|Molecular_function:phosphoglycerate dehydrogenase activity	KOG0067	Transcription factor CtBP	ENSEMBL:ENSP00000311825:human:C-terminal binding protein 2 isoform 2:E=104.523 | ENSEMBL:ENSP00000290921:human:C-terminal-binding protein 1:E=103.444 | ENSEMBL:ENSP00000357814:human:C-terminal binding protein 2:E=101.268 | ENSEMBL:ENSP00000338615:human:C-terminal-binding protein 2:E=101.208 | ENSEMBL:ENSP00000358415:human:Phosphoglycerate dehydrogenase:E=26.8861 | ENSEMBL:ENSP00000263167:human:D-…
T23H2.2	189565_at	T23H2.2		WBGene00004924		Affymetrix microarray probe	snt-4		4.25542	6.50922	ok503			1	WBPhenotype0000049|WBPhenotype0000062|WBPhenotype0000886|WBPhenotype0000050|WBPhenotype0000535|WBPhenotype0000689|WBPhenotype0000886|WBPhenotype0000050|WBPhenotype0000062|WBPhenotype0000535|WBPhenotype0000689|WBPhenotype0000886|WBPhenotype0000031|WBPhenotype0000049|WBPhenotype0000050|WBPhenotype0000054|WBPhenotype0000059|WBPhenotype0000689|WBPhenotype0000886|WBPhenotype0001037	Broadly expressed.|Larval Expression: intestine - posterior cells; Nervous System; nerve ring; ventral nerve cord; dorsal nerve cord; lateral nerve cords; head neurons; neurons along body; tail neurons;	intestine|head neurons|tail neurons|nerve ring|ventral nerve cord|dorsal nerve cord|nervous system|neurons along body|lateral nerve cords	6	Molecular_function:transporter activity|Biological_process:transport|Cellular_component:synaptic vesicle|Cellular_component:membrane	KOG1028	Ca2+-dependent phospholipid-binding protein Synaptotagmin, required for synaptic vesicle and secretory granule exocytosis	ENSEMBL:ENSP00000255224:human:Synaptotagmin-4:E=51.2757 | ENSEMBL:ENSP00000255057:human:Synaptotagmin-11:E=50.1192 | ENSEMBL:ENSP00000263846:human:synaptotagmin VII:E=42.7696 | ENSEMBL:ENSP00000261205:human:Synaptotagmin-1:E=39 | ENSEMBL:ENSP00000358558:human:Synaptotagmin-6:E=38.8539 | ENSEMBL:ENSP00000285794:human:synaptotagmin VI:E=38.7696 | ENSEMBL:ENSP00000228567:human:Synaptotagmin-10:E=38.…
F58E2.3	183371_at	F58E2.3		WBGene00019047		Affymetrix microarray probe		This gene encodes a protein containing an F-box, a motif predicted to mediate protein-protein interactions either with homologs of yeast Skp-1p or with other proteins; this gene's encoded protein also contains an FTH/DUF38 motif, which may also mediate protein-protein interaction.	2.85114	1.98545	uCE4-759|uCE4-762|uCE4-760|uCE4-761				WBPhenotype0000049|WBPhenotype0000062|WBPhenotype0000886|WBPhenotype0000031|WBPhenotype0000049|WBPhenotype0000050|WBPhenotype0000054|WBPhenotype0000059|WBPhenotype0000689|WBPhenotype0000886|WBPhenotype0001037|WBPhenotype0000050|WBPhenotype0000535|WBPhenotype0000689|WBPhenotype0000886			17		LSE0684	Unnamed protein
F58E10.7	184175_at	F58E10.7		WBGene00010262		Affymetrix microarray probe			3.36951	11.1091	ox134				WBPhenotype0000050|WBPhenotype0000535|WBPhenotype0000689|WBPhenotype0000886|WBPhenotype0000050|WBPhenotype0000535|WBPhenotype0000689|WBPhenotype0000886|WBPhenotype0000050|WBPhenotype0000535|WBPhenotype0000689|WBPhenotype0000886|WBPhenotype0000049|WBPhenotype0000062|WBPhenotype0000886|WBPhenotype0000031|WBPhenotype0000049|WBPhenotype0000050|WBPhenotype0000054|WBPhenotype0000059|WBPhenotype0000689|…			6		LSE0721	Unnamed protein
F42D1.3	191127_at	F42D1.3		WBGene00009629		Affymetrix microarray probe			2.84082	5.47774	cxTi10729				WBPhenotype0000031|WBPhenotype0000049|WBPhenotype0000050|WBPhenotype0000054|WBPhenotype0000059|WBPhenotype0000689|WBPhenotype0000886|WBPhenotype0001037|WBPhenotype0000049|WBPhenotype0000062|WBPhenotype0000886|WBPhenotype0000050|WBPhenotype0000535|WBPhenotype0000689|WBPhenotype0000886			0	Molecular_function:rhodopsin-like receptor activity|Biological_process:G-protein coupled receptor protein signaling pathway|Cellular_component:integral to membrane	TWOG0228	Unnamed protein	ENSEMBL:ENSP00000305877:human:Neuromedin-U receptor 1:E=12.585 | FLYBASE:CG16752-PA:fly:Flybase gene name is CG16752-PA:E=48.7447 | FLYBASE:CG8985-PA:fly:Flybase gene name is DmsR-1-PA:E=21.1805 | FLYBASE:CG13803-PA:fly:Flybase gene name is DmsR-2-PA:E=20.8861 | FLYBASE:CG13229-PA:fly:Flybase gene name is CG13229-PA:E=19.8861 | FLYBASE:CG2114-PA:fly:Flybase gene name is FR-PA:E=11.3468 |
W05F2.7	180080_at	W05F2.7		WBGene00021039		Affymetrix microarray probe			2.73257	2.56883	cxTi4928				WBPhenotype0000050|WBPhenotype0000535|WBPhenotype0000689|WBPhenotype0000886|WBPhenotype0000050|WBPhenotype0000535|WBPhenotype0000689|WBPhenotype0000886|WBPhenotype0000031|WBPhenotype0000049|WBPhenotype0000050|WBPhenotype0000054|WBPhenotype0000059|WBPhenotype0000689|WBPhenotype0000886|WBPhenotype0001037|WBPhenotype0000049|WBPhenotype0000062|WBPhenotype0000886			9				ENSEMBL:ENSP00000354885:human:Mucin-2 precursor:E=33.7447 | ENSEMBL:ENSP00000343037:human:591 kDa protein:E=28.6576 | ENSEMBL:ENSP00000371696:human:Mucin-6 precursor:E=25.4202 | ENSEMBL:ENSP00000368751:human:Secreted mucin MUC17:E=24.4089 | ENSEMBL:ENSP00000302716:human:Membrane mucin MUC17:E=24.3872 | ENSEMBL:ENSP00000351956:human:Intestinal mucin:E=23.5376 | ENSEMBL:ENSP00000331373:human:Intest…
DC2.3	190930_at	DC2.3b	DC2.3	WBGene00017080	DC2.3a	Affymetrix microarray probe	DC2.3		3.79593	3.39833	snp_C37A5[5]				WBPhenotype0000031|WBPhenotype0000049|WBPhenotype0000050|WBPhenotype0000054|WBPhenotype0000059|WBPhenotype0000689|WBPhenotype0000886|WBPhenotype0001037|WBPhenotype0000050|WBPhenotype0000535|WBPhenotype0000689|WBPhenotype0000886|WBPhenotype0000050|WBPhenotype0000062|WBPhenotype0000535|WBPhenotype0000689|WBPhenotype0000886				Molecular_function:sugar binding|Biological_process:transport|Biological_process:ER to Golgi vesicle-mediated transport|Cellular_component:Golgi cis face	KOG3368	Transport protein particle (TRAPP) complex subunit	ENSEMBL:ENSP00000328797:human:35 kDa protein:E=27.5086 | ENSEMBL:ENSP00000306228:human:Isoform Short of Galectin-9:E=26.1367 | ENSEMBL:ENSP00000312259:human:Galectin-9:E=25.7696 | ENSEMBL:ENSP00000315564:human:Galectin-9 like:E=24.8239 | ENSEMBL:ENSP00000302100:human:Galectin-4:E=24 | ENSEMBL:ENSP00000329932:human:galectin 9 like:E=23.3665 | ENSEMBL:ENSP00000302783:human:Trafficking protein parti…
F54C9.11	180447_at	F54C9.11		WBGene00010045		Affymetrix microarray probe			3.03528	6.59808	tm2518			0	WBPhenotype0000049|WBPhenotype0000062|WBPhenotype0000886|WBPhenotype0000050|WBPhenotype0000535|WBPhenotype0000689|WBPhenotype0000886|WBPhenotype0000031|WBPhenotype0000049|WBPhenotype0000050|WBPhenotype0000054|WBPhenotype0000059|WBPhenotype0000689|WBPhenotype0000886|WBPhenotype0001037	Expression is seen from mid-larval stages to adult. In larvae, expression is seen in the hypodermal cells. In the body, staining is often weak and diffuse, however in the head and tail a few cells show strong and distinct staining. In the adult, staining of hypodermal cells is seen, with many cells throughout the body occasionally showing expression. Also, the vulval muscles show expression and t…	hypodermal|vulval muscle|vulvaA|vulvaB	6	Cellular_component:membrane	KOG4324	Guanine nucleotide exchange factor	ENSEMBL:ENSP00000334416:human:RAB3A interacting protein (Rabin3)-like 1:E=18.1249 | ENSEMBL:ENSP00000247833:human:Isoform 1 of RAB3A-interacting protein:E=13.699 | ENSEMBL:ENSP00000323349:human:Isoform 2 of RAB3A-interacting protein:E=13.6778 | ENSEMBL:ENSP00000301773:human:RAB3IL1 protein:E=13.0706 |
C07B5.3	177457_at	C07B5.3		WBGene00007408		Affymetrix microarray probe			4.14484	11.3095	ttTi4754|snp_T09F5[1]|snp_T09F5[2]			3	WBPhenotype0000050|WBPhenotype0000535|WBPhenotype0000689|WBPhenotype0000886|WBPhenotype0000886|WBPhenotype0000049|WBPhenotype0000062|WBPhenotype0000886|WBPhenotype0000031|WBPhenotype0000049|WBPhenotype0000050|WBPhenotype0000054|WBPhenotype0000059|WBPhenotype0000689|WBPhenotype0000886|WBPhenotype0001037	Post-embryonic expression. Hybridization to all cells, higher levels in hypodermis. High levels in larvae, lower levels in adults with some high level expression in vulva of young adult.		15		LSE0924	Unnamed protein
C44B11.3	191281_s_at	C44B11.3		WBGene00003175		Affymetrix microarray probe	mec-12	mec-12 encodes a novel C. elegans alpha-tubulin that is unique amongst C. elegans alpha tubulins in that it may be subject to post-translational acetylation; MEC-12 is required for normal mechanosensory response to gentle touch, and specifically for formation of the 15-protofilament microtubule bundle present in the touch receptor neurons; mec-12 interacts genetically with mec-5, which encodes a …	4.07316	6.77725	e1607|u67|u76|u94|u159|u204|u241|u279|e1605			1	WBPhenotype0000050|WBPhenotype0000031|WBPhenotype0000050|WBPhenotype0000059|WBPhenotype0000050|WBPhenotype0000269|WBPhenotype0000031|WBPhenotype0000049|WBPhenotype0000050|WBPhenotype0000054|WBPhenotype0000059|WBPhenotype0000689|WBPhenotype0000886|WBPhenotype0001037|WBPhenotype0000050|WBPhenotype0001102|WBPhenotype0000049|WBPhenotype0000749|WBPhenotype0000886|WBPhenotype0000059|WBPhenotype0000031|…	Strong levels of expression in the six touch receptor neurons. In addition, staining was detectable in several other neurons, including motorneurons of the ventral cord such as members of the DB class, various neurons of the nerve ring region, and a few neurons of the lumbar ganglion such as PVR. No expression was detected in ALN and FLP neurons.|Larval Expression: intestine; Nervous System; nerv…	neurons|ventral cord motor neurons|DB neurons|touch receptor neurons|nerve ring|lumbar neurons|intestine|head neurons|tail neurons|nerve ring|ventral nerve cord|nervous system|neurons along body|lateral nerve cords	1	Molecular_function:GTP binding|Cellular_component:cytoplasm|Molecular_function:structural molecule activity|Cellular_component:microtubule|Biological_process:microtubule-based movement|Molecular_function:GTPase activity|Cellular_component:protein complex|Biological_process:protein polymerization|Biological_process:embryonic development (sensu Metazoa)|Biological_process:spindle organization and b…	KOG1376	Alpha tubulin	ENSEMBL:ENSP00000301071:human:Tubulin alpha-3 chain:E=233.678 | ENSEMBL:ENSP00000336799:human:Tubulin alpha-ubiquitous chain:E=233.357 | ENSEMBL:ENSP00000326042:human:Isoform 1 of Tubulin alpha-2 chain:E=232.398 | ENSEMBL:ENSP00000301072:human:Tubulin alpha-6 chain:E=231.022 | ENSEMBL:ENSP00000248437:human:Tubulin alpha-1 chain:E=228.482 | ENSEMBL:ENSP00000318197:human:Similar to alpha tubulin:E=…
C09H10.8	180757_at	C09H10.8		WBGene00007502		Affymetrix microarray probe			3.81373	2.18492	ttTi7443				WBPhenotype0000049|WBPhenotype0000062|WBPhenotype0000886|WBPhenotype0000031|WBPhenotype0000049|WBPhenotype0000050|WBPhenotype0000054|WBPhenotype0000059|WBPhenotype0000689|WBPhenotype0000886|WBPhenotype0001037|WBPhenotype0000050|WBPhenotype0000535|WBPhenotype0000689|WBPhenotype0000886|WBPhenotype0000050|WBPhenotype0000050|WBPhenotype0000697|WBPhenotype0001037			6	Biological_process:embryonic development (sensu Metazoa)|Biological_process:hermaphrodite genitalia development|Biological_process:gametogenesis	KOG3378	Globins and related hemoproteins
F40H3.4	181677_at	F40H3.4		WBGene00001440		Affymetrix microarray probe	fkh-8	fkh-8 encodes one of 15 C. elegans forkhead transcription factors; loss of fkh-8 activity via RNAi has been reported to result in either no defects or a weakly penetrant aldicarb resistance phenotype; an FKH-8 reporter fusion is expressed in nerve cells in the head and tail ganglia of both males and hermaphrodites with expression beginning in the later stages of embryogenesis and continuing throu…	3.83715	8.05425	tm292|ttTi2782			1	WBPhenotype0000017|WBPhenotype0000031|WBPhenotype0000049|WBPhenotype0000050|WBPhenotype0000054|WBPhenotype0000059|WBPhenotype0000689|WBPhenotype0000886|WBPhenotype0001037|WBPhenotype0000049|WBPhenotype0000062|WBPhenotype0000886|WBPhenotype0000017|WBPhenotype0000050|WBPhenotype0000535|WBPhenotype0000689|WBPhenotype0000886|WBPhenotype0000017|WBPhenotype0000017	Expression was observed only in nerve cells, starting in the elongating embryo and continuing through subsequent embryonic and postembryonic development into adulthood. Nerve cells in the head and tail ganglia of both males and hermaphrodites showed expression but the precise identity of which nerve cells has not been determined.|Expression was observed only in nerve cells, starting in the elonga…	head neurons|tail neurons|head neurons|tail neurons	1	Molecular_function:transcription factor activity|Molecular_function:sequence-specific DNA binding|Biological_process:regulation of transcription, DNA-dependent|Cellular_component:nucleus	KOG2294	Transcription factor of the Forkhead/HNF3 family	ENSEMBL:ENSP00000354449:human:Isoform 2 of Forkhead box protein J3:E=26.7696 | ENSEMBL:ENSP00000354620:human:Isoform 1 of Forkhead box protein J3:E=25.7696 | ENSEMBL:ENSP00000162391:human:Isoform FOXJ2.L of Forkhead box protein J2:E=17.2676 | ENSEMBL:ENSP00000304286:human:forkhead box I1 isoform a:E=15.9586 | ENSEMBL:ENSP00000064324:human:Forkhead box protein C1:E=15.7959 | ENSEMBL:ENSP0000034328…
T19D12.6	173319_s_at	T19D12.6		WBGene00020581		Affymetrix microarray probe			5.12917	4.97545	st551|st552|st579|st580				WBPhenotype0000031|WBPhenotype0000049|WBPhenotype0000050|WBPhenotype0000054|WBPhenotype0000059|WBPhenotype0000689|WBPhenotype0000886|WBPhenotype0001037|WBPhenotype0000050|WBPhenotype0000535|WBPhenotype0000689|WBPhenotype0000886			8	Molecular_function:calcium ion binding			ENSEMBL:ENSP00000337607:human:EGF-like, fibronectin type III and laminin G domains isoform 2:E=39.9208 | ENSEMBL:ENSP00000313084:human:EGF-like, fibronectin type III and laminin G domains isoform 1:E=39.3665 | ENSEMBL:ENSP00000346964:human:Hypothetical protein DKFZp686O1697:E=37.3372 | ENSEMBL:ENSP00000340785:human:200 kDa protein:E=30.1675 | ENSEMBL:ENSP00000368678:human:Agrin precursor:E=30.124…
D2013.8	174961_s_at	D2013.8a	D2013.8	WBGene00004744	D2013.8b	Affymetrix microarray probe	scp-1	scp-1 encodes PTC-related protein that contains a sterol-sensing domain related to human Sterol regulatory element binding protein (SREBP) cleavage activating protein.	6.14119	1.81457	snp_D2013[3]|snp_D2013[2]				WBPhenotype0000049|WBPhenotype0000050|WBPhenotype0000689|WBPhenotype0000886|WBPhenotype0000050|WBPhenotype0000535|WBPhenotype0000689|WBPhenotype0000886|WBPhenotype0000049|WBPhenotype0000062|WBPhenotype0000886|WBPhenotype0000050|WBPhenotype0000050|WBPhenotype0000062|WBPhenotype0000535|WBPhenotype0000689|WBPhenotype0000886|WBPhenotype0000031|WBPhenotype0000049|WBPhenotype0000050|WBPhenotype0000054|…				Biological_process:embryonic development (sensu Metazoa)	KOG1933	Cholesterol transport protein (Niemann-Pick C disease protein)	ENSEMBL:ENSP00000265565:human:Isoform 1 of Sterol regulatory element-binding protein cleavage-activating protein:E=83.1427 | ENSEMBL:ENSP00000344800:human:Isoform 3 of Sterol regulatory element-binding protein cleavage-activating protein:E=74.9208 | ENSEMBL:ENSP00000373245:human:SCAP protein:E=29.1487 | ENSEMBL:ENSP00000324296:human:Isoform 4 of Sterol regulatory element-binding protein cleavage-…
K10D6.1	191076_s_at	K10D6.1		WBGene00010741		Affymetrix microarray probe			3.94889	1.92476	md153|md1933|md2243|n2659|sa32|sa47|tm774|n488|ok934|md1971|snp_B0348[3]|uCE5-500|snp_B0348[4]|snp_B0348[5]|snp_B0348[2]				WBPhenotype0000031|WBPhenotype0000049|WBPhenotype0000050|WBPhenotype0000054|WBPhenotype0000059|WBPhenotype0000689|WBPhenotype0000886|WBPhenotype0001037|WBPhenotype0000050|WBPhenotype0000535|WBPhenotype0000689|WBPhenotype0000886			9	Molecular_function:GABA-A receptor activity|Molecular_function:extracellular ligand-gated ion channel activity|Biological_process:ion transport|Cellular_component:integral to membrane|Cellular_component:postsynaptic membrane|Molecular_function:ion channel activity|Cellular_component:membrane|Molecular_function:neurotransmitter receptor activity|Biological_process:transport	KOG3644	Ligand-gated ion channel	ENSEMBL:ENSP00000229606:human:Gamma-aminobutyric-acid receptor subunit rho-2 precursor:E=54.5528 | ENSEMBL:ENSP00000275066:human:Gamma-aminobutyric acid (GABA) receptor, rho 1:E=53.5229 | ENSEMBL:ENSP00000274093:human:Isoform Alpha-3L of Glycine receptor subunit alpha-3 precursor:E=53.1871 | ENSEMBL:ENSP00000328115:human:similar to Gamma-aminobutyric-acid receptor rho-3 subunit precursor:E=51.397…
C56G3.1	193305_at	C56G3.1b	C56G3.1	WBGene00016984	C56G3.1a	Affymetrix microarray probe	C56G3.1		3.0888	3.73432	ok1439|ok1446|tm1553				WBPhenotype0000050|WBPhenotype0000535|WBPhenotype0000689|WBPhenotype0000886|WBPhenotype0000049|WBPhenotype0000062|WBPhenotype0000886|WBPhenotype0000031|WBPhenotype0000049|WBPhenotype0000050|WBPhenotype0000054|WBPhenotype0000059|WBPhenotype0000689|WBPhenotype0000886|WBPhenotype0001037				Molecular_function:rhodopsin-like receptor activity|Biological_process:G-protein coupled receptor protein signaling pathway|Cellular_component:integral to membrane|Molecular_function:neuropeptide Y receptor activity	KOG3656	7 transmembrane receptor	ENSEMBL:ENSP00000326616:human:Isoform B of Somatostatin receptor type 2:E=20.3468 | ENSEMBL:ENSP00000350198:human:Isoform A of Somatostatin receptor type 2:E=20.2076 | ENSEMBL:ENSP00000255008:human:Somatostatin receptor type 4:E=20.0506 | ENSEMBL:ENSP00000332591:human:Neuropeptide Y receptor type 2:E=19.1549 | ENSEMBL:ENSP00000273430:human:Type-1 angiotensin II receptor:E=19.0506 | ENSEMBL:ENSP00…
T05G5.8	186847_s_at	T05G5.8		WBGene00011502		Affymetrix microarray probe			3.83214	1.76385	uCE6-1130				WBPhenotype0000050|WBPhenotype0000535|WBPhenotype0000689|WBPhenotype0000886|WBPhenotype0000049|WBPhenotype0000749|WBPhenotype0000886|WBPhenotype0000022|WBPhenotype0000049|WBPhenotype0000062|WBPhenotype0000886			2	Biological_process:negative regulation of body size	KOG2180	Late Golgi protein sorting complex, subunit Vps53	ENSEMBL:ENSP00000373692:human:Isoform 3 of Vacuolar protein sorting-associated protein 53:E=129.276 | ENSEMBL:ENSP00000268978:human:Isoform 1 of Vacuolar protein sorting-associated protein 53:E=105.337 | ENSEMBL:ENSP00000291074:human:Isoform 2 of Vacuolar protein sorting-associated protein 53:E=90.0605 | ENSEMBL:ENSP00000318791:human:VPS53 protein:E=13.6198 | FLYBASE:CG3338-PA:fly:Flybase gene na…
R10E4.1	179628_at	R10E4.1		WBGene00011198		Affymetrix microarray probe			2.96274	2.12006	ok1520				WBPhenotype0000049|WBPhenotype0000749|WBPhenotype0000886|WBPhenotype0000031|WBPhenotype0000049|WBPhenotype0000050|WBPhenotype0000054|WBPhenotype0000059|WBPhenotype0000689|WBPhenotype0000886|WBPhenotype0001037|WBPhenotype0000050|WBPhenotype0000535|WBPhenotype0000689|WBPhenotype0000886			1	Molecular_function:protein binding	LSE0150	Uncharacterized protein, contains BTB/POZ domain
M117.2	174903_at	M117.2	M117.2	WBGene00003920		Affymetrix microarray probe	par-5	PAR-5 is a 14-3-3 protein.	6.33507	1.87601	it121|lw19|lw23|it55			0	WBPhenotype0000050|WBPhenotype0000748|WBPhenotype0000038|WBPhenotype0000050|WBPhenotype0000050|WBPhenotype0000054|WBPhenotype0000054|WBPhenotype0000017|WBPhenotype0000017|WBPhenotype0000050|WBPhenotype0000154|WBPhenotype0000050	Using probe that hybridizes to all three transcripts. In one cell embryo, high levels of ftt-1 transcripts found uniformly throughout the cell. At 1-fold embryonic stage, transcript level decreases as embryo develops until no longer detected at the 1.5-fold stage. ftt-1 transcripts detected throughout entire gonad without any obvious subcellular localisation patterns. Most abundant in distal mito…	gonad|oocytes	20	Molecular_function:protein domain specific binding|Biological_process:morphogenesis of an epithelium|Biological_process:embryonic development (sensu Metazoa)|Biological_process:larval development (sensu Nematoda)|Biological_process:physiological process	KOG0841	Multifunctional chaperone (14-3-3 family)	ENSEMBL:ENSP00000309503:human:14-3-3 protein zeta/delta:E=96.3979 | ENSEMBL:ENSP00000322781:human:28 kDa protein:E=95.4437 | ENSEMBL:ENSP00000217069:human:tyrosine 3-monooxygenase/tryptophan 5-monooxygenase activation protein, beta polypeptide:E=93.6383 | ENSEMBL:ENSP00000238081:human:14-3-3 protein theta:E=90.6778 | ENSEMBL:ENSP00000306330:human:14-3-3 protein gamma:E=89.6198 | ENSEMBL:ENSP00000…
F32A6.4	174401_at	F32A6.4a	F32A6.4	WBGene00000092		Affymetrix microarray probe	ags-3	ags-3 encodes an ortholog of mammalian AGS3, a receptor independent activator of G protein signalling, and of Drosophila RAPSYNOID; AGS-3 proteins have four GoLoco motifs; AGS-3 is involved in polarity and spindle orientation during early embryogenesis; a region of AGS-3 encompassing three GoLoco motifs specifically binds GOA-1 in yeast two-hybrid assays; AGS-3 is expressed in all muscles, intest…	5.33451	5.95944	tm1891|ok1169|gk517|tm2375|tm2342			1	WBPhenotype0000031|WBPhenotype0000049|WBPhenotype0000050|WBPhenotype0000054|WBPhenotype0000059|WBPhenotype0000689|WBPhenotype0000886|WBPhenotype0001037|WBPhenotype0000269|WBPhenotype0000049|WBPhenotype0000062|WBPhenotype0000886|WBPhenotype0000269|WBPhenotype0000050|WBPhenotype0000535|WBPhenotype0000689|WBPhenotype0000886|WBPhenotype0000886|WBPhenotype0000886	Expressed in all muscles (body wall, pharyngeal, sphincter, vulval), intestine, weak expression in a set of neurons in the head and neurons in the ventral.|Larval Expression: pharynx; intestine; Nervous System; tail neurons; unidentified cells;|Larval Expression: pharynx; intestine; unidentified cells in head; unidentified cells in tail ;	intestine|head neurons|ventral nerve cord|all muscle cells|pharynx|intestine|tail neurons|nervous system|head|tail|pharynx|intestine		Molecular_function:GTPase activator activity|Biological_process:signal transduction|Molecular_function:binding	KOG1130	Predicted G-alpha GTPase interaction protein, contains GoLoco domain	ENSEMBL:ENSP00000346797:human:Isoform 1 of G-protein signaling modulator 1:E=75.7695 | ENSEMBL:ENSP00000359003:human:G-protein signalling modulator 2:E=65.041 | ENSEMBL:ENSP00000264126:human:G-protein signaling modulator 2:E=65.0362 | ENSEMBL:ENSP00000266082:human:OTTHUMP00000028696:E=23.0223 | ENSEMBL:ENSP00000291775:human:74 kDa protein:E=21.0269 | FLYBASE:CG5692-PA:fly:Flybase gene name is rap…
F20B6.3	175209_at	F20B6.3		WBGene00003412		Affymetrix microarray probe	mrp-6		3.01343	3.63636	ok1027			1	WBPhenotype0000050|WBPhenotype0000062|WBPhenotype0000535|WBPhenotype0000689|WBPhenotype0000886|WBPhenotype0000050|WBPhenotype0000535|WBPhenotype0000689|WBPhenotype0000886|WBPhenotype0000640	Larval Expression: hypodermis;|Larval Expression: intestine; Nervous System; ventral nerve cord; head neurons; tail neurons; unidentified cells;	hypodermis|intestine|head neurons|tail neurons|ventral nerve cord|nervous system|amphids	0	Molecular_function:nucleotide binding|Molecular_function:nucleoside-triphosphatase activity|Molecular_function:ATP binding|Molecular_function:ATPase activity, coupled to transmembrane movement of substances|Biological_process:transport|Cellular_component:integral to membrane|Molecular_function:ATPase activity|Molecular_function:chloride channel activity|Biological_process:ion transport|Cellular_c…	KOG0054	Multidrug resistance-associated protein/mitoxantrone resistance protein, ABC superfamily	ENSEMBL:ENSP00000333926:human:Multidrug resistance-associated protein 5:E=166.921 | ENSEMBL:ENSP00000311030:human:Isoform 1 of Multidrug resistance-associated protein 9:E=164.357 | ENSEMBL:ENSP00000266063:human:Canalicular multispecific organic anion transporter 1:E=161.77 | ENSEMBL:ENSP00000261295:human:Multidrug resistance-associated protein 4:E=161.119 | ENSEMBL:ENSP00000263013:human:Isoform 1…
T04D3.5	173283_s_at	T04D3.5		WBGene00011434		Affymetrix microarray probe			2.75773	6.21504	ok394			0	WBPhenotype0000050|WBPhenotype0000535|WBPhenotype0000689|WBPhenotype0000886|WBPhenotype0000050|WBPhenotype0000535|WBPhenotype0000689|WBPhenotype0000886|WBPhenotype0000031|WBPhenotype0000049|WBPhenotype0000050|WBPhenotype0000054|WBPhenotype0000059|WBPhenotype0000689|WBPhenotype0000886|WBPhenotype0001037|WBPhenotype0000050|WBPhenotype0000050|WBPhenotype0000059	Expressed in proximal germline.		12	Biological_process:larval development (sensu Nematoda)|Biological_process:growth|Biological_process:embryonic development (sensu Metazoa)	InP_Cae_010751
246	174838_at								2.67993	2.79306
ZC410.5	190988_at	ZC410.5b	ZC410.5	WBGene00013882	ZC410.5a	Affymetrix microarray probe	ZC410.5		4.19187	7.74816	ttTi4358				WBPhenotype0000050|WBPhenotype0000535|WBPhenotype0000689|WBPhenotype0000886|WBPhenotype0000050|WBPhenotype0000062|WBPhenotype0000535|WBPhenotype0000689|WBPhenotype0000886|WBPhenotype0000049|WBPhenotype0000062|WBPhenotype0000886
F14B8.2	181117_at	F14B8.2		WBGene00017445		Affymetrix microarray probe			4.7192	4.12215	uCE5-1736				WBPhenotype0000031|WBPhenotype0000049|WBPhenotype0000050|WBPhenotype0000054|WBPhenotype0000059|WBPhenotype0000689|WBPhenotype0000886|WBPhenotype0001037|WBPhenotype0000050|WBPhenotype0000535|WBPhenotype0000689|WBPhenotype0000886|WBPhenotype0000049|WBPhenotype0000062|WBPhenotype0000886			8		InP_Cae_012327
VW02B12L.2	186834_at	VW02B12L.2		WBGene00012155		Affymetrix microarray probe			3.21031	2.18185	p767|oy26|oy29|snp_Y113G7[17]|uCE5-3103|snp_Y113G7[20]|uCE5-3104|snp_Y113G7[15]|snp_Y113G7[13]|uCE5-3100|uCE5-3098|uCE5-3101|snp_Y113G7[14]|snp_Y113G7[19]|uCE5-3099|pkP5136|snp_Y113G7[18]				WBPhenotype0000050|WBPhenotype0000535|WBPhenotype0000689|WBPhenotype0000886|WBPhenotype0000031|WBPhenotype0000049|WBPhenotype0000050|WBPhenotype0000054|WBPhenotype0000059|WBPhenotype0000689|WBPhenotype0000886|WBPhenotype0001037|WBPhenotype0000031|WBPhenotype0000049|WBPhenotype0000050|WBPhenotype0000054|WBPhenotype0000059|WBPhenotype0000689|WBPhenotype0000886|WBPhenotype0001037|WBPhenotype0000050|…			0	Molecular_function:phosphoprotein phosphatase activity|Biological_process:protein amino acid dephosphorylation|Molecular_function:protein tyrosine phosphatase activity	KOG0789	Protein tyrosine phosphatase
C05G5.3	178338_at	C05G5.3		WBGene00007349		Affymetrix microarray probe			6.95782	10.6988	cxTi9994|snp_Y41E3[1]|snp_Y41E3[6]|snp_Y41E3[3]|snp_Y41E3[7]|snp_Y41E3[4]|snp_Y41E3[2]|snp_Y41E3[5]|snp_Y41E3[8]				WBPhenotype0000031|WBPhenotype0000049|WBPhenotype0000050|WBPhenotype0000054|WBPhenotype0000059|WBPhenotype0000689|WBPhenotype0000886|WBPhenotype0001037|WBPhenotype0000049|WBPhenotype0000062|WBPhenotype0000886|WBPhenotype0000050|WBPhenotype0000535|WBPhenotype0000689|WBPhenotype0000886			6		InP_met_050070
T22E5.1	183178_at	T22E5.1a	T22E5.1	WBGene00020690	T22E5.1b	Affymetrix microarray probe	T22E5.1		3.23471	1.953	gk126|uCE5-2001				WBPhenotype0000049|WBPhenotype0000062|WBPhenotype0000886|WBPhenotype0000031|WBPhenotype0000049|WBPhenotype0000050|WBPhenotype0000054|WBPhenotype0000059|WBPhenotype0000689|WBPhenotype0000886|WBPhenotype0001037|WBPhenotype0000050|WBPhenotype0000535|WBPhenotype0000689|WBPhenotype0000886					InP_Cae_012395
Y59A8B.8	193754_at	Y59A8B.8		WBGene00013345		Affymetrix microarray probe			3.38358	2.85378	tm2650				WBPhenotype0000050|WBPhenotype0000535|WBPhenotype0000689|WBPhenotype0000886				Molecular_function:intracellular transporter activity|Biological_process:intracellular protein transport|Cellular_component:endoplasmic reticulum|Cellular_component:Golgi apparatus			ENSEMBL:ENSP00000324628:human:Gamma-soluble NSF attachment protein:E=39.5686 | FLYBASE:CG3988-PA:fly:Flybase gene name is gammaSnap-PA:E=33.5376 | FLYBASE:CG6208-PA:fly:Flybase gene name is CG6208-PA:E=26.9586 |
C18C4.10	173085_at	C18C4.10c	C18C4.10	WBGene00002215	C18C4.10a	Affymetrix microarray probe	klc-2	klc-2 encodes a kinesin light chain and was identified as a protein that interacts with UNC-16 by the yeast two-hybrid system, this association suggests that KLC-2 may be involved in the regulation of synaptic vesicle localization by the UNC-16-JNK signaling complex.	4.97098	4.60864	km11|km28|tm1485			1	WBPhenotype0000050|WBPhenotype0000050|WBPhenotype0000535|WBPhenotype0000689|WBPhenotype0000886	Expression of the UNC-116::GFP and KLC-2::GFP fusion proteins was seen broadly in multiple tissues including most of the neurons, muscles, and pharynx.|Larval Expression: anal depressor muscle; Nervous System; nerve ring; ventral nerve cord; head neurons; neurons along body; tail neurons;	head neurons|tail neurons|nerve ring|ventral nerve cord|nervous system|anal depressor muscle|neurons along body		Molecular_function:microtubule motor activity|Cellular_component:kinesin complex|Molecular_function:binding|Biological_process:embryonic development (sensu Metazoa)			ENSEMBL:ENSP00000334523:human:Kinesin light chain 1I:E=166.854 | ENSEMBL:ENSP00000246489:human:Isoform J of Kinesin light chain 1:E=166.854 | ENSEMBL:ENSP00000334618:human:Isoform P of Kinesin light chain 1:E=166.824 | ENSEMBL:ENSP00000333912:human:kinesin light chain 1 isoform 2:E=166.796 | ENSEMBL:ENSP00000374394:human:kinesin light chain 1 isoform 1:E=166.796 | ENSEMBL:ENSP00000369377:human:Is…
T05H4.6	194225_x_at	T05H4.6	T05H4.6	WBGene00020269		Affymetrix microarray probe	T05H4.6a		3.28291	1.50517	uCE5-1456				WBPhenotype0000365|WBPhenotype0000689|WBPhenotype0000059|WBPhenotype0000643|WBPhenotype0000050|WBPhenotype0000059|WBPhenotype0000643|WBPhenotype0000050|WBPhenotype0000689|WBPhenotype0000047|WBPhenotype0000679			20	Molecular_function:translation release factor activity, codon specific|Biological_process:translational termination|Cellular_component:cytoplasm|Cellular_component:nucleus|Biological_process:protein biosynthesis|Biological_process:embryonic development (sensu Metazoa)|Biological_process:reproduction|Biological_process:larval development (sensu Nematoda)|Biological_process:growth|Biological_proces…	KOG0688	Peptide chain release factor 1 (eRF1)	ENSEMBL:ENSP00000353741:human:Eukaryotic peptide chain release factor subunit 1:E=183.009 | FLYBASE:CG5605-PC:fly:Flybase gene name is eRF1-PC:E=186.509 |
T05A1.1	191225_at	T05A1.1a	T05A1.1	WBGene00003808	T05A1.1b	Affymetrix microarray probe	npr-2		4.01775	3.25216	ok419				WBPhenotype0000050|WBPhenotype0000535|WBPhenotype0000689|WBPhenotype0000886|WBPhenotype0000049|WBPhenotype0000062|WBPhenotype0000886|WBPhenotype0000031|WBPhenotype0000049|WBPhenotype0000050|WBPhenotype0000054|WBPhenotype0000059|WBPhenotype0000689|WBPhenotype0000886|WBPhenotype0001037				Molecular_function:rhodopsin-like receptor activity|Biological_process:G-protein coupled receptor protein signaling pathway|Cellular_component:integral to membrane|Molecular_function:neuropeptide Y receptor activity|Molecular_function:neuropeptide receptor activity	InP_met_019180		ENSEMBL:ENSP00000351599:human:Isoform 2 of Neuropeptide FF receptor 2:E=37.3768 | ENSEMBL:ENSP00000307822:human:Isoform 1 of Neuropeptide FF receptor 2:E=36.8861 | ENSEMBL:ENSP00000354652:human:Neuropeptide Y receptor type 1:E=36.3979 | ENSEMBL:ENSP00000363431:human:Neuropeptide Y receptor type 4:E=34.1024 | ENSEMBL:ENSP00000239032:human:Prolactin-releasing peptide receptor:E=32.301 | ENSEMBL:ENS…
B0457.1	174738_at	B0457.1b	B0457.1	WBGene00002251	B0457.1a	Affymetrix microarray probe	lat-1	lat-1 encodes a predicted latrophilin that affects embryonic elongation, pharyngeal development, and reproductive organ formation; apically localized in developing epithelia and localized to presynaptic surfaces in neurons.	4.48727	2.39685	ok1465			1	WBPhenotype0000050|WBPhenotype0000535|WBPhenotype0000689|WBPhenotype0000886|WBPhenotype0000269|WBPhenotype0000651|WBPhenotype0000049|WBPhenotype0000062|WBPhenotype0000886|WBPhenotype0000651|WBPhenotype0000269|WBPhenotype0000651|WBPhenotype0000031|WBPhenotype0000049|WBPhenotype0000050|WBPhenotype0000054|WBPhenotype0000059|WBPhenotype0000689|WBPhenotype0000886|WBPhenotype0001037	In larval stages, expression was most evident in the pharyngeal muscle. There may also have been neuronal expression in the larva, but this was hard to discern in the pharynx region. However, in adults, lat-1 expression appeared to be lost from the muscle but was expressed in anterior neurons, both extra-pharyngeal and pharyngeal, including one neuron in the terminal bulb and neurons of the corpu…	intestine|head neurons|nervous system|neurons along body|hypodermis|intestine|head neurons|tail neurons|nervous system|Reproductive System|body wall muscle|spermatheca|vulva other|neurons along body|distal tip cell		Molecular_function:G-protein coupled receptor activity|Cellular_component:membrane|Molecular_function:latrotoxin receptor activity|Molecular_function:sugar binding|Biological_process:neuropeptide signaling pathway|Molecular_function:brain-specific angiogenesis inhibitor activity|Biological_process:defecation	KOG4193	G protein-coupled receptors	ENSEMBL:ENSP00000359750:human:Isoform 4 of Latrophilin-2 precursor:E=102.824 | ENSEMBL:ENSP00000353392:human:126 kDa protein:E=102.268 | ENSEMBL:ENSP00000359748:human:Isoform 3 of Latrophilin-2 precursor:E=102.161 | ENSEMBL:ENSP00000322270:human:Isoform 2 of Latrophilin-2 precursor:E=101.244 | ENSEMBL:ENSP00000359751:human:Latrophilin 2:E=99.9586 | ENSEMBL:ENSP00000359765:human:Latrophilin 2:E=98…
Y97E10AR.5	176591_s_at	Y97E10AR.5		WBGene00022400		Affymetrix microarray probe			8.50619	3.74516	uCE5-1719				WBPhenotype0000050|WBPhenotype0000535|WBPhenotype0000689|WBPhenotype0000886				Molecular_function:DNA binding|Molecular_function:DNA-directed RNA polymerase activity|Biological_process:transcription|Molecular_function:zinc ion binding|Molecular_function:transcription regulator activity|Biological_process:RNA elongation|Biological_process:regulation of transcription, DNA-dependent|Molecular_function:RNA polymerase II transcription factor activity|Biological_process:regulatio…	KOG2691	RNA polymerase II subunit 9	ENSEMBL:ENSP00000221859:human:DNA-directed RNA polymerase II subunit I:E=44.699 | ENSEMBL:ENSP00000293860:human:DNA-directed RNA polymerases III 12.5 kDa polypeptide:E=10.7447 | FLYBASE:CG3284-PA:fly:Flybase gene name is RpII15-PA:E=47.7959 | FLYBASE:CG33785-PA:fly:Flybase gene name is CG33785-PA:E=11.4815 |
F48F7.4	171854_x_at	F48F7.4		WBGene00004126		Affymetrix microarray probe	pqn-39	The protein product of this gene is predicted to contain a glutamine/asparagine (Q/N)-rich ('prion') domain, by the algorithm of Michelitsch and Weissman (as of the WS77 release of WormBase, i.e., in wormpep77).	8.34684	2.89188	uCE6-1366				WBPhenotype0000050|WBPhenotype0000535|WBPhenotype0000689|WBPhenotype0000886|WBPhenotype0000031|WBPhenotype0000049|WBPhenotype0000050|WBPhenotype0000054|WBPhenotype0000059|WBPhenotype0000689|WBPhenotype0000886|WBPhenotype0001037			5		InP_Cae_005104
C50F2.3	182535_at	C50F2.3		WBGene00016837		Affymetrix microarray probe			4.08242	1.80412	tm1284			1	WBPhenotype0000050|WBPhenotype0000031|WBPhenotype0000050|WBPhenotype0001020|WBPhenotype0000050|WBPhenotype0000535|WBPhenotype0000689|WBPhenotype0000886|WBPhenotype0000050|WBPhenotype0000050|WBPhenotype0001082|WBPhenotype0001106|WBPhenotype0001119|WBPhenotype0001130|WBPhenotype0001134|WBPhenotype0001143|WBPhenotype0001156|WBPhenotype0001165|WBPhenotype0001166|WBPhenotype0001169|WBPhenotype0000054|…	Larval Expression: pharynx; intestine - anterior cells; hypodermis; unidentified cells in head; unidentified cells in body ;unidentified cells in tail ;|Larval Expression: pharynx; intestine; Nervous System; ventral nerve cord; tail neurons;	head|tail|pharynx|hypodermis|intestine|vulval muscle|Reproductive System|body|pharynx|intestine|tail neurons|ventral nerve cord|vulval muscle|nervous system|Reproductive System	5	Biological_process:RNA processing|Cellular_component:intracellular|Molecular_function:binding|Biological_process:positive regulation of growth rate|Biological_process:embryonic development (sensu Metazoa)|Biological_process:gastrulation (sensu Protostomia)|Biological_process:embryonic development|Biological_process:reproduction|Biological_process:cytokinesis|Biological_process:embryonic cleavage|…	KOG2047	mRNA splicing factor	ENSEMBL:ENSP00000351137:human:XPA-binding protein 2:E=223.252 | ENSEMBL:ENSP00000366557:human:Isoform 3 of Crooked neck-like protein 1:E=18.6576 | ENSEMBL:ENSP00000366544:human:Isoform 1 of Crooked neck-like protein 1:E=18.6576 | FLYBASE:CG6197-PA:fly:Flybase gene name is CG6197-PA:E=237.658 | FLYBASE:CG3193-PA:fly:Flybase gene name is crn-PA:E=14.3767 |
F32B5.2	183005_at	F32B5.2		WBGene00017976		Affymetrix microarray probe			3.99123	8.7042	uCE1-900				WBPhenotype0000050|WBPhenotype0000535|WBPhenotype0000689|WBPhenotype0000886|WBPhenotype0000049|WBPhenotype0000062|WBPhenotype0000886|WBPhenotype0000031|WBPhenotype0000049|WBPhenotype0000050|WBPhenotype0000054|WBPhenotype0000059|WBPhenotype0000689|WBPhenotype0000886|WBPhenotype0001037			1		InP_Cae_005821
F47D12.6	187668_at	F47D12.6		WBGene00018562		Affymetrix microarray probe			5.48601	1.8069	cxTi9859|CE3-161			1	WBPhenotype0000049|WBPhenotype0000749|WBPhenotype0000886|WBPhenotype0000049|WBPhenotype0000062|WBPhenotype0000886|WBPhenotype0000050|WBPhenotype0000535|WBPhenotype0000689|WBPhenotype0000886|WBPhenotype0000031|WBPhenotype0000049|WBPhenotype0000050|WBPhenotype0000054|WBPhenotype0000059|WBPhenotype0000689|WBPhenotype0000886|WBPhenotype0001037	Larval Expression: body wall muscle; Nervous System; head neurons;	head neurons|nervous system|body wall muscle	6		InP_Cae_011499
C12D8.1	189938_s_at	C12D8.1b	C12D8.1	WBGene00007534	C12D8.1c|C12D8.1a	Affymetrix microarray probe	C12D8.1	C12D8.1 encodes two alternative proteins (through alternative splicing), that belong to an ancient family of single-stranded nucleic acid-binding proteins, and that are predicted to regulate gene expression through binding either mRNA or (locally) single-stranded DNA; they is most likely to specifically bind one or more discrete mRNAs and regulate their spatial localization or alternative splicin…	5.22555	2.42108	tm2769|snp_C12D8[1]			1	WBPhenotype0000050|WBPhenotype0000031|WBPhenotype0000049|WBPhenotype0000050|WBPhenotype0000054|WBPhenotype0000059|WBPhenotype0000689|WBPhenotype0000886|WBPhenotype0001037|WBPhenotype0000050|WBPhenotype0000050|WBPhenotype0000535|WBPhenotype0000689|WBPhenotype0000886|WBPhenotype0000049|WBPhenotype0000062|WBPhenotype0000886	Larval Expression: pharynx; stomato-intestinal muscle; developing vulva; body wall muscle; hypodermis; seam cells; Nervous System; nerve ring; head neurons; tail neurons; unidentified cells in tail ;|Larval Expression: pharynx; Nervous System; head neurons; tail neurons;	tail|pharynx|hypodermis|head neurons|tail neurons|nerve ring|nervous system|seam cells|Reproductive System|body wall muscle|developing vulva|spermatheca|vulva other|stomato-intestinal muscle|pharynx|head neurons|tail neurons|ventral nerve cord|vulval muscle|nervous system|Reproductive System|body wall muscle|spermatheca		Molecular_function:nucleic acid binding	KOG1676	K-homology type RNA binding proteins	ENSEMBL:ENSP00000201886:human:KH-type splicing regulatory protein:E=70.0458 | ENSEMBL:ENSP00000318177:human:Isoform 1 of Far upstream element-binding protein 3:E=66.2441 | ENSEMBL:ENSP00000294623:human:Isoform 2 of Far upstream element-binding protein 1:E=64.9208 | ENSEMBL:ENSP00000304567:human:Isoform 1 of Far upstream element-binding protein 1:E=64.9208 | ENSEMBL:ENSP00000351562:human:Isoform 2…
C06A5.5	172795_x_at	C06A5.5		WBGene00015503		This probe maps to multiple genomic locations: C06A5:2343..1767 Y76G2A:4681..5257 Affymetrix microarray probe			3.32143	5.6189	ok1788				WBPhenotype0000050|WBPhenotype0000535|WBPhenotype0000689|WBPhenotype0000886|WBPhenotype0000049|WBPhenotype0000062|WBPhenotype0000886					KOG0106	Alternative splicing factor SRp55/B52/SRp75 (RRM superfamily)
F47F2.1	189245_at	F47F2.1b	F47F2.1	WBGene00018569	F47F2.1c|F47F2.1a	Affymetrix microarray probe	F47F2.1		3.82157	2.56579	mn395|e1033|sa133|m127|mn402|mn330				WBPhenotype0000031|WBPhenotype0000049|WBPhenotype0000050|WBPhenotype0000054|WBPhenotype0000059|WBPhenotype0000689|WBPhenotype0000886|WBPhenotype0001037|WBPhenotype0000050|WBPhenotype0000535|WBPhenotype0000689|WBPhenotype0000886|WBPhenotype0000049|WBPhenotype0000062|WBPhenotype0000886				Molecular_function:protein serine/threonine kinase activity|Molecular_function:ATP binding|Biological_process:protein amino acid phosphorylation|Molecular_function:protein kinase activity|Molecular_function:protein-tyrosine kinase activity|Molecular_function:atypical protein kinase C activity|Molecular_function:zinc ion binding	KOG0616	cAMP-dependent protein kinase catalytic subunit (PKA)	ENSEMBL:ENSP00000262848:human:Serine/threonine-protein kinase PRKX:E=90.7213 | ENSEMBL:ENSP00000340940:human:Isoform 2 of cAMP-dependent protein kinase, alpha-catalytic subunit:E=89.8539 | ENSEMBL:ENSP00000309591:human:cAMP-dependent protein kinase catalytic subunit alpha isoform 1:E=89.7695 | ENSEMBL:ENSP00000319504:human:Isoform 2 of cAMP-dependent protein kinase, beta-catalytic subunit:E=86.32…
F46G11.4	173026_at	F46G11.4		WBGene00018517		Affymetrix microarray probe			8.80181	5.24259	snp_F46G11[3]|snp_F46G11[2]				WBPhenotype0000050|WBPhenotype0000535|WBPhenotype0000689|WBPhenotype0000886|WBPhenotype0000050|WBPhenotype0000062|WBPhenotype0000535|WBPhenotype0000689|WBPhenotype0000886				Molecular_function:serine-type endopeptidase inhibitor activity	InP_Cae_012319
K07C6.11	191941_at	K07C6.11		WBGene00005959		Affymetrix microarray probe	srx-68		3.11017	1.51071	uCE5-1120|uCE5-1129|uCE5-1130|uCE5-1124|uCE5-1128|uCE5-1132|uCE5-1117|uCE5-1123|uCE5-1131|uCE5-1127|uCE5-1119|uCE5-1122|uCE5-1116|uCE5-1114|uCE5-1121|uCE5-1133|uCE5-1115				WBPhenotype0000050|WBPhenotype0000535|WBPhenotype0000689|WBPhenotype0000886|WBPhenotype0000031|WBPhenotype0000049|WBPhenotype0000050|WBPhenotype0000054|WBPhenotype0000059|WBPhenotype0000689|WBPhenotype0000886|WBPhenotype0001037|WBPhenotype0000049|WBPhenotype0000062|WBPhenotype0000886			3	Molecular_function:rhodopsin-like receptor activity|Biological_process:G-protein coupled receptor protein signaling pathway|Cellular_component:integral to membrane	LSE0505	7-transmembrane receptor
R12C12.3	193128_at	R12C12.3		WBGene00020023		Affymetrix microarray probe			4.39412	5.22842	ttTi6572				WBPhenotype0000050|WBPhenotype0000535|WBPhenotype0000689|WBPhenotype0000886|WBPhenotype0000049|WBPhenotype0000062|WBPhenotype0000886			3	Molecular_function:rhodopsin-like receptor activity|Biological_process:G-protein coupled receptor protein signaling pathway|Cellular_component:integral to membrane|Molecular_function:transmembrane receptor activity|Cellular_component:membrane	LSE0702	Unnamed protein	ENSEMBL:ENSP00000255262:human:Neuromedin-U receptor 2:E=12.6198 | ENSEMBL:ENSP00000216629:human:B1 bradykinin receptor:E=11.699 | ENSEMBL:ENSP00000263696:human:Orexin receptor type 1:E=10.3098 | FLYBASE:CG2114-PA:fly:Flybase gene name is FR-PA:E=23.7447 | FLYBASE:CG2872-PB:fly:Flybase gene name is AlstR-PB:E=12.0915 | FLYBASE:CG6986-PA:fly:Flybase gene name is CG6986-PA:E=11.3188 | FLYBASE:CG1000…
C01F6.3	189117_s_at	C01F6.3				Affymetrix microarray probe			4.60794	2.19608	ok897|uCE3-581|uCE3-577|uCE3-575|uCE3-583|uCE3-576							7
C01B7.4	189538_s_at	C01B7.4		WBGene00006467		Affymetrix microarray probe	tag-117		2.74207	2.03	ok1059|gk218				WBPhenotype0000031|WBPhenotype0000049|WBPhenotype0000050|WBPhenotype0000054|WBPhenotype0000059|WBPhenotype0000689|WBPhenotype0000886|WBPhenotype0001037|WBPhenotype0000049|WBPhenotype0000062|WBPhenotype0000886|WBPhenotype0000050|WBPhenotype0000535|WBPhenotype0000689|WBPhenotype0000886			1	Molecular_function:protein binding|Biological_process:embryonic development (sensu Metazoa)	KOG0609	Calcium/calmodulin-dependent serine protein kinase/membrane-associated guanylate kinase	ENSEMBL:ENSP00000261681:human:Isoform 1 of MAGUK p55 subfamily member 5:E=96.8239 | ENSEMBL:ENSP00000347218:human:Calcium/calmodulin-dependent serine protein kinase:E=65.3767 | ENSEMBL:ENSP00000367400:human:Calcium/calmodulin-dependent serine protein kinase:E=63.5086 | ENSEMBL:ENSP00000367410:human:Calcium/calmodulin-dependent serine protein kinase:E=62.9208 | ENSEMBL:ENSP00000337907:human:palmit…
K02B2.4	183562_s_at	K02B2.4		WBGene00002129		Affymetrix microarray probe	inx-7		3.43698	2.93396	tm2738			0	WBPhenotype0000050|WBPhenotype0000050|WBPhenotype0000535|WBPhenotype0000689|WBPhenotype0000886|WBPhenotype0000050|WBPhenotype0000535|WBPhenotype0000689|WBPhenotype0000886|WBPhenotype0000031|WBPhenotype0000049|WBPhenotype0000050|WBPhenotype0000054|WBPhenotype0000059|WBPhenotype0000689|WBPhenotype0000886|WBPhenotype0001037|WBPhenotype0000049|WBPhenotype0000062|WBPhenotype0000886	No GFP detected.		11	Cellular_component:gap junction	TWOG0193	Innexin-type channels	FLYBASE:CG32508-PA:fly:Flybase gene name is shakB-PA:E=22.7447 | FLYBASE:CG1448-PA:fly:Flybase gene name is inx3-PA:E=17.699 | FLYBASE:CG3039-PA:fly:Flybase gene name is ogre-PA:E=14.6778 | FLYBASE:CG7537-PB:fly:Flybase gene name is inx5-PB:E=14.0969 | FLYBASE:CG10125-PA:fly:Flybase gene name is zpg-PA:E=13.1871 | FLYBASE:CG17063-PA:fly:Flybase gene name is inx6-PA:E=12.5229 | FLYBASE:CG2977-PB:f…
ZC116.3	192299_s_at	ZC116.3		WBGene00013855		Affymetrix microarray probe		ZC116.3 is orthologous to the human gene CUBILIN (CUBN; OMIM:602997), which when mutated leads to hereditary megaloblastic anaemia 1 (OMIM:261100).	5.18598	3.08918	ok1618|cxTi9107			0	WBPhenotype0000050|WBPhenotype0000535|WBPhenotype0000689|WBPhenotype0000886	Larval Expression: pharynx; intestine; Reproductive System; developing vulva; hypodermis; unidentified cells in tail ;	tail|pharynx|hypodermis|intestine|Reproductive System|developing vulva|vulva other	9	Molecular_function:calcium ion binding|Molecular_function:serine-type endopeptidase activity|Cellular_component:extracellular region|Biological_process:complement activation|Cellular_component:extracellular matrix (sensu Metazoa)|Biological_process:cell adhesion|Biological_process:blood coagulation	KOG4292	Cubilin, multiligand receptor mediating cobalamin absorption	ENSEMBL:ENSP00000265929:human:Cubilin precursor:E=210.495 | ENSEMBL:ENSP00000343124:human:Isoform 4 of CUB and sushi domain-containing protein 3 precursor:E=52.4089 | ENSEMBL:ENSP00000340835:human:Isoform 3 of CUB and sushi domain-containing protein 3 precursor:E=52.301 | ENSEMBL:ENSP00000345799:human:Isoform 2 of CUB and sushi domain-containing protein 3 precursor:E=52.1135 | ENSEMBL:ENSP0000029…
T06D10.1	175423_at	T06D10.1		WBGene00011531		Affymetrix microarray probe			4.83025	2.57196	snp_T06D10[1]|uCE1-1008|uCE1-1007				WBPhenotype0000049|WBPhenotype0000062|WBPhenotype0000886|WBPhenotype0000050|WBPhenotype0000535|WBPhenotype0000689|WBPhenotype0000886					InP_Cae_009164
ZC506.4	193425_at	ZC506.4		WBGene00003232		Affymetrix microarray probe	mgl-1	mgl-1 encodes a Group II metabotropic glutamate receptor (OMIM:604099, loss-of-function mutations in mice are associated with defects in long-term depression); by homology, MGL-1 is predicted to function as a pre-synaptic G protein-coupled receptor that, in response to glutamate binding, inhibits adenylyl cyclase activity; loss of mgl-1 activity via large-scale RNAi screens indicates that, in C. …	4.59669	5.03642	tm1811|uCE6-1135|uCE6-1136			1	WBPhenotype0000031|WBPhenotype0000050|WBPhenotype0000535|WBPhenotype0000689|WBPhenotype0000886	RMDV RMD RMDD RIB AIA (ANL) (AIY), motor neurons, pharyngeal neurons, interneurons	neurons	3	Molecular_function:metabotropic glutamate, GABA-B-like receptor activity|Cellular_component:membrane|Molecular_function:G-protein coupled receptor activity|Biological_process:positive regulation of growth rate	KOG1056	Glutamate-gated metabotropic ion channel receptor subunit GRM2 and related subunits, G-protein coupled receptor superfamily	ENSEMBL:ENSP00000355316:human:Metabotropic glutamate receptor 3 precursor:E=175.055 | ENSEMBL:ENSP00000296479:human:Metabotropic glutamate receptor 2 precursor:E=162.155 | ENSEMBL:ENSP00000345747:human:Isoform A of Metabotropic glutamate receptor 8 precursor:E=158.678 | ENSEMBL:ENSP00000373987:human:glutamate receptor, metabotropic 7 isoform c precursor:E=158.377 | ENSEMBL:ENSP00000354135:human:I…
T20H4.1	188212_at	T20H4.1		WBGene00003890		Affymetrix microarray probe	osm-10	osm-10 encodes a novel protein conserved amongst several Caenorhabditis species; osm-10 activity is required for normal osmosensory signaling in the ASH sensory neuron; in regulating ASH-mediated osmosensation, osm-10 interacts genetically with eos-1 and eos-2; OSM-10 is expressed in the ASH, ASI, PHA, and PHB sensory neurons beginning just prior to hatching and continuing through larval and adul…	2.70842	1.84122	nr2076|n1602|uCE3-993			1	WBPhenotype0000049|WBPhenotype0000749|WBPhenotype0000886|WBPhenotype0000050|WBPhenotype0000535|WBPhenotype0000689|WBPhenotype0000886|WBPhenotype0000031|WBPhenotype0000049|WBPhenotype0000050|WBPhenotype0000054|WBPhenotype0000059|WBPhenotype0000689|WBPhenotype0000886|WBPhenotype0001037|WBPhenotype0000049|WBPhenotype0000062|WBPhenotype0000886	ASH ASI PHx [A.Hart, J.Kaplan(inpress)]|Expressed in a subset of amphids and in phasmids.|Expressed in four classes of chemosensory neurons in all larval and adult animals (ASH, ASI, PHA, and PHB). Expression commences just before hatching. OSM-10 expression was never observed in any other cells.|Larval Expression: Nervous System; head neurons; amphids; tail neurons; phasmids;	neurons|PHx|amphid neurons|phasmid neurons|head neurons|tail neurons|nervous system|amphids|phasmids		Molecular_function:structural molecule activity	InP_Cae_006055
Y53F4B.45	173257_s_at	Y53F4B.45				Affymetrix microarray probe			6.71644	3.81514	e2164|e2261|e2423|ma114|ma122|ma123|ma128|r863|r866|r895|r907|r912|r920|e2008|r908
C53B7.5	187746_at	C53B7.5		WBGene00003856		Affymetrix microarray probe	odr-10	odr-10 encodes a member of the 7-transmembrane family of odorant receptors which affects chemotaxis to the volatile odorant diacetyl; ODR-10 is strongly expressed in the cilia of the AWA olfactory neurons and, at low levels, in the CEP neurons; expression of odr-10 mRNA and of an odr-10::GFP fusion gene is greatly reduced in odr-7 mutant animals, suggesting that odr-7, which encodes a predicted t…	2.68637	2.52059	ky255|ky32|ky225|uCE6-1002			1	WBPhenotype0000049|WBPhenotype0000062|WBPhenotype0000886|WBPhenotype0000050|WBPhenotype0000535|WBPhenotype0000689|WBPhenotype0000886|WBPhenotype0000031|WBPhenotype0000049|WBPhenotype0000050|WBPhenotype0000054|WBPhenotype0000059|WBPhenotype0000689|WBPhenotype0000886|WBPhenotype0001037	This fusion gene was strongly expressed in the two AWA neurons|odr-10::GFP transgene expressed in AWA neuron.	neurons	6		LSE0498	7-transmembrane olfactory receptor
F34H10.4	187221_at	F34H10.4		WBGene00009381		Affymetrix microarray probe			3.3627	1.93637	ok850			1	WBPhenotype0000050|WBPhenotype0000535|WBPhenotype0000689|WBPhenotype0000886|WBPhenotype0000031|WBPhenotype0000049|WBPhenotype0000050|WBPhenotype0000054|WBPhenotype0000059|WBPhenotype0000689|WBPhenotype0000886|WBPhenotype0001037	Post-embryonic expression. All cells, higher level in muscle and hypodermis of larvae. In adults uniform hybridization to all cells.|Larval Expression: intestine; Nervous System; ventral nerve cord; head neurons; tail neurons; unidentified cells in head;	head|intestine|head neurons|tail neurons|ventral nerve cord|nervous system	3	Molecular_function:dimethylaniline monooxygenase (N-oxide-forming) activity|Cellular_component:microsome|Biological_process:electron transport	InP_Cae_011828
K08B5.2	182979_at	K08B5.2		WBGene00019519		Affymetrix microarray probe			3.77747	2.75744	tm1370				WBPhenotype0000050|WBPhenotype0000535|WBPhenotype0000689|WBPhenotype0000886|WBPhenotype0000031|WBPhenotype0000049|WBPhenotype0000050|WBPhenotype0000054|WBPhenotype0000059|WBPhenotype0000689|WBPhenotype0000886|WBPhenotype0001037|WBPhenotype0000049|WBPhenotype0000062|WBPhenotype0000886			6
ZK994.6	182765_at	ZK994.6		WBGene00022842		Affymetrix microarray probe			3.03062	7.33817	CE5-211				WBPhenotype0000031|WBPhenotype0000049|WBPhenotype0000050|WBPhenotype0000054|WBPhenotype0000059|WBPhenotype0000689|WBPhenotype0000886|WBPhenotype0001037|WBPhenotype0000049|WBPhenotype0000062|WBPhenotype0000886|WBPhenotype0000050|WBPhenotype0000535|WBPhenotype0000689|WBPhenotype0000886			0		InP_Cae_011288
B0286.4	171729_x_at	B0286.4c	B0286.4	WBGene00003825	B0286.4d|B0286.4b|B0286.4a	Affymetrix microarray probe	ntl-2		4.16913	2.0812	ok974			1	WBPhenotype0000038|WBPhenotype0000050|WBPhenotype0000060|WBPhenotype0000643|WBPhenotype0000031|WBPhenotype0000643|WBPhenotype0001037|WBPhenotype0000056|WBPhenotype0001183|WBPhenotype0000031|WBPhenotype0000059|WBPhenotype0000154|WBPhenotype0001182|WBPhenotype0001182|WBPhenotype0001183	Larval Expression: pharynx; intestine; renal gland cells; rectal epithelium; Reproductive System; distal tip cell; developing vulva; developing uterus; gonad sheath cells; body wall muscle; hypodermis; seam cells; Nervous System; nerve ring; ventral nerve cord; dorsal nerve cord; lateral nerve cords; head neurons; neurons along body; tail neurons;	pharynx|hypodermis|intestine|rectal epithelium|head neurons|tail neurons|nerve ring|ventral nerve cord|dorsal nerve cord|vulval muscle|nervous system|seam cells|rectal gland cells|Reproductive System|body wall muscle|developing vulva|gonad sheath cells|neurons along body|developing uterus|distal tip cell|lateral nerve cords		Molecular_function:transcription regulator activity|Biological_process:regulation of transcription|Cellular_component:nucleus|Biological_process:morphogenesis of an epithelium|Biological_process:embryonic development (sensu Metazoa)|Biological_process:physiological process|Biological_process:determination of adult life span|Biological_process:locomotory behavior|Biological_process:positive regula…	KOG2151	Predicted transcriptional regulator	ENSEMBL:ENSP00000229195:human:Isoform 1 of CCR4-NOT transcription complex subunit 2:E=53.2924 | FLYBASE:CG2161-PA:fly:Flybase gene name is Rga-PA:E=43.6778 | FLYBASE:CG15262-PA:fly:Flybase gene name is CG15262-PA:E=14.4202 | FLYBASE:CG6576-PA:fly:Flybase gene name is CG6576-PA:E=10.2757 |
R11A8.4	192463_s_at	R11A8.4		WBGene00004800		Affymetrix microarray probe	sir-2.1	sir-2.1 encodes a homolog of the S. cerevisiae gene SIR2.	4.14708	2.03987	ok434			1	WBPhenotype0000031|WBPhenotype0000049|WBPhenotype0000050|WBPhenotype0000054|WBPhenotype0000059|WBPhenotype0000689|WBPhenotype0000886|WBPhenotype0001037|WBPhenotype0000050|WBPhenotype0000535|WBPhenotype0000689|WBPhenotype0000886|WBPhenotype0000050|WBPhenotype0000535|WBPhenotype0000689|WBPhenotype0000886	SIR-2.1::GFP is primarily localized in the nucleus and expression is in most if not all neurons in the head and tail from embryo to adult. SIR-2.1::GFP is seen in many pharyngeal cells, where there is no expression of DAF-16::GFP. SIR-2.1::GFP is also expressed in the hypodermis and first seen at the three-fold stage of embryogenesis, diminished by late L3, and low or off in young adults. SIR-2.1…		2	Molecular_function:DNA binding|Cellular_component:chromatin silencing complex|Biological_process:chromatin silencing|Biological_process:regulation of transcription, DNA-dependent	KOG2684	Sirtuin 5 and related class III sirtuins (SIR2 family)	ENSEMBL:ENSP00000212015:human:NAD-dependent deacetylase sirtuin-1:E=90.7959 | ENSEMBL:ENSP00000270025:human:NAD-dependent deacetylase sirtuin-3, mitochondrial precursor:E=50.0862 | ENSEMBL:ENSP00000249396:human:Isoform 1 of NAD-dependent deacetylase sirtuin-2:E=43.3979 | ENSEMBL:ENSP00000351809:human:Isoform 4 of NAD-dependent deacetylase sirtuin-2:E=39.8539 | ENSEMBL:ENSP00000340183:human:Isofor…
F19F10.3	185046_at	F19F10.3		WBGene00017599		Affymetrix microarray probe			4.09649	2.96455	uCE6-1643				WBPhenotype0000031|WBPhenotype0000049|WBPhenotype0000050|WBPhenotype0000054|WBPhenotype0000059|WBPhenotype0000689|WBPhenotype0000886|WBPhenotype0001037|WBPhenotype0000050|WBPhenotype0000535|WBPhenotype0000689|WBPhenotype0000886			8		LSE0711	Unnamed protein
260	174992_at								2.73205	2.9669
C24G6.4	192271_s_at	C24G6.4		WBGene00003637		Affymetrix microarray probe	nhr-47	nhr-47 is predicted to encode a nuclear hormone receptor (NHR); gene expression of nhr-47 appears to be induced upon exposure of worm cultures to estradiol.	4.2534	3.70683	tm927			0	WBPhenotype0000050|WBPhenotype0000535|WBPhenotype0000689|WBPhenotype0000886|WBPhenotype0000049|WBPhenotype0000062|WBPhenotype0000886|WBPhenotype0000031|WBPhenotype0000049|WBPhenotype0000050|WBPhenotype0000054|WBPhenotype0000059|WBPhenotype0000689|WBPhenotype0000886|WBPhenotype0001037|WBPhenotype0000050|WBPhenotype0000535|WBPhenotype0000689|WBPhenotype0000886|WBPhenotype0000049|WBPhenotype0000062|…	Larval Expression: pharynx; intestine;	pharynx|intestine	1	Molecular_function:transcription factor activity|Molecular_function:zinc ion binding|Molecular_function:sequence-specific DNA binding|Biological_process:regulation of transcription, DNA-dependent|Cellular_component:nucleus|Molecular_function:steroid hormone receptor activity|Molecular_function:DNA binding|Molecular_function:ligand-dependent nuclear receptor activity	KOG3575	Hormone receptors	ENSEMBL:ENSP00000339908:human:hepatocyte nuclear factor 4 alpha isoform c:E=35.284 | ENSEMBL:ENSP00000312987:human:hepatocyte nuclear factor 4 alpha isoform b:E=34.1871 | ENSEMBL:ENSP00000343807:human:Hepatocyte nuclear factor 4-alpha (HNF-4-alpha) (Transcription factor HNF-4) (Transcription factor 14). Splice isoform HNF4-Alpha-4:E=33.9208 | ENSEMBL:ENSP00000346339:human:hepatocyte nuclear facto…
F40A3.7	180738_at	F40A3.7		WBGene00018222		Affymetrix microarray probe			2.82217	2.55504	tm1538|gk433|uCE4-1278|uCE4-1279|uCE4-1280|cxTi10806				WBPhenotype0000049|WBPhenotype0000062|WBPhenotype0000886|WBPhenotype0000031|WBPhenotype0000049|WBPhenotype0000050|WBPhenotype0000054|WBPhenotype0000059|WBPhenotype0000689|WBPhenotype0000886|WBPhenotype0001037|WBPhenotype0000050|WBPhenotype0000535|WBPhenotype0000689|WBPhenotype0000886			34	Molecular_function:rhodopsin-like receptor activity|Biological_process:G-protein coupled receptor protein signaling pathway|Cellular_component:integral to membrane	LSE0693	Unnamed protein	FLYBASE:CG16752-PA:fly:Flybase gene name is CG16752-PA:E=10.0915 |
Y39A3CL.4	171991_x_at	Y39A3CL.4a	Y39A3CL.4	WBGene00021442	Y39A3CL.4c|Y39A3CL.4b	Affymetrix microarray probe	Y39A3CL.4		3.38259	1.50969	rh18|y57|y167|y56|uCE3-842|uCE3-843				WBPhenotype0000050|WBPhenotype0000535|WBPhenotype0000689|WBPhenotype0000886|WBPhenotype0000031|WBPhenotype0000049|WBPhenotype0000050|WBPhenotype0000054|WBPhenotype0000059|WBPhenotype0000689|WBPhenotype0000886|WBPhenotype0001037|WBPhenotype0000031|WBPhenotype0000049|WBPhenotype0000050|WBPhenotype0000054|WBPhenotype0000059|WBPhenotype0000689|WBPhenotype0000886|WBPhenotype0001037							FLYBASE:CG4658-PB:fly:Flybase gene name is CG4658-PB:E=21.0862 |
F45B8.4	193449_at	F45B8.4		WBGene00003909		Affymetrix microarray probe	pag-3	pag-3 encodes a C2H2 zinc-finger protein orthologous to Drosophila SENSELESS, and to human GFI1 (OMIM:600871, mutated in neutropenia) and GFI1B (OMIM:604383); pag-3 is expressed in neurons (touch receptors, BDU interneurons, ventral cord motor neurons, and others); PAG-3 is required to repress the touch neuron-specific genes mec-4 and mec-7 in BDU neurons, but since this repression does not occur…	4.15611	2.63014	is20|ls64|ls65|n3098|ls20|ok488			1	WBPhenotype0000049|WBPhenotype0000062|WBPhenotype0000886|WBPhenotype0000050|WBPhenotype0000535|WBPhenotype0000689|WBPhenotype0000886	Expression in touch-sensitive neurons, motor neurons, and interneurons which starts in the 2-fold embryo and disappears by L3. Sporadic expression seen in retrovesicular ganglion at L1. Expressed in ALM, PLM and BDU cells at 2-fold embryo, L1 and L2. In AVM, PVM cells at L1 and L2. Expressed in ventral cord motor neurons VA2-VA12, VB1-VB11, AVF cells, and precursors at L1 and L2.|PAG-3 protein wa…	ventral cord motor neurons|head|tail|mechanosensory neurons|retrovesicular ganglion	6	Molecular_function:nucleic acid binding|Molecular_function:zinc ion binding|Cellular_component:intracellular|Cellular_component:nucleus|Molecular_function:DNA binding	KOG1721	Zn-finger	ENSEMBL:ENSP00000294702:human:Zinc finger protein Gfi-1:E=61.3468 | ENSEMBL:ENSP00000344782:human:Growth factor independence-1B:E=60.0706 | ENSEMBL:ENSP00000361196:human:Growth factor independent 1B:E=53.1192 | ENSEMBL:ENSP00000300619:human:Zinc finger protein 91:E=40.3979 | ENSEMBL:ENSP00000243643:human:zinc finger protein 415:E=39.8239 | ENSEMBL:ENSP00000325038:human:CDNA FLJ16287 fis, clone OC…
C52E12.2	175742_at	C52E12.2b	C52E12.2	WBGene00006831	C52E12.2a	Affymetrix microarray probe	unc-104	The unc-104 gene encodes a kinesin-like motor protein homologous to human axonal transporter of synaptic vesicles (ATSV, OMIM: 601255), and is required for anterograde axonal transport of synaptic vesicles as well as differentiation of pre- and postsynaptic domains at inhibitory neuromuscular junctions; UNC-104 is expressed solely in neurons.	8.38962	7.29176	e2184|rh126|rh1017|tm819|e1265|ut60|rh43|rh142|ok913|n3789			1	WBPhenotype0000643|WBPhenotype0000050|WBPhenotype0000535|WBPhenotype0000689|WBPhenotype0000886	UNC-104::GFP was expressed consistently throughout the nervous system. Distinct fluorescence was observed in neurons in the head, in the nerve ring, in the nerve cords, around the vulva, and in the tail. UNC-104::GFP was expressed during most stages of development, from late embryo to adult. Although the overall expression pattern was similar in all transgenic animals, variability was observed in…	head neurons|tail neurons|nerve ring|ventral nerve cord|dorsal nerve cord|nervous system|tail neurons|nerve ring|ventral nerve cord|dorsal nerve cord|nervous system|head neurons|tail neurons|nerve ring|ventral nerve cord|nervous system|neurons along body		Molecular_function:microtubule motor activity|Molecular_function:ATP binding|Cellular_component:microtubule associated complex|Biological_process:microtubule-based movement|Biological_process:locomotory behavior	InP_uni_000128		ENSEMBL:ENSP00000263935:human:Isoform 4 of Kinesin-like protein KIF1B:E=1000 | ENSEMBL:ENSP00000347392:human:Isoform 1 of Kinesin-like protein KIF1B:E=1000 | ENSEMBL:ENSP00000322791:human:Kinesin-like protein KIF1A:E=1000 | ENSEMBL:ENSP00000263934:human:Isoform 2 of Kinesin-like protein KIF1B:E=1000 | ENSEMBL:ENSP00000344156:human:Isoform 3 of Kinesin-like protein KIF1B:E=205.721 | ENSEMBL:ENSP00…
R02F11.2	184223_at	R02F11.2		WBGene00019840		Affymetrix microarray probe			2.97486	2.33356	cxTi1028|cxTi10285				WBPhenotype0000031|WBPhenotype0000049|WBPhenotype0000050|WBPhenotype0000054|WBPhenotype0000059|WBPhenotype0000689|WBPhenotype0000886|WBPhenotype0001037|WBPhenotype0000050|WBPhenotype0000535|WBPhenotype0000689|WBPhenotype0000886|WBPhenotype0000050|WBPhenotype0000535|WBPhenotype0000689|WBPhenotype0000886|WBPhenotype0000031|WBPhenotype0000049|WBPhenotype0000050|WBPhenotype0000054|WBPhenotype0000059|…			3	Molecular_function:sugar binding	KOG4297	C-type lectin
C33G8.5	183170_at	C33G8.5		WBGene00016363		Affymetrix microarray probe	srab-4		5.49731	2.58115	ttTi2285			1	WBPhenotype0000049|WBPhenotype0000062|WBPhenotype0000886|WBPhenotype0000031|WBPhenotype0000049|WBPhenotype0000050|WBPhenotype0000054|WBPhenotype0000059|WBPhenotype0000689|WBPhenotype0000886|WBPhenotype0001037|WBPhenotype0000050|WBPhenotype0000535|WBPhenotype0000689|WBPhenotype0000886	C33G8.5 showed medium to strong expression in scattered nonchemosensory neurons.5|Larval Expression: pharynx; Nervous System; nerve ring; ventral nerve cord; head neurons; amphids; pharyngeal neurons; tail neurons;	pharynx|head neurons|tail neurons|nerve ring|ventral nerve cord|pharyngeal neurons|nervous system|amphids	13		LSE0021	Sra family integral membrane protein
ZK377.2	175413_s_at	ZK377.2b	ZK377.2	WBGene00004729		Affymetrix microarray probe	sax-3	The protein product of sax-3 is homologous to Drosophila ROUNDABOUT; in larval hermaphrodites, SAX-3 is required to confine migrating sex myoblasts to the ventral muscle quadrants during their migration through the body.	3.39411	2.40757	ky198|ky203|ky200|ky123			1	WBPhenotype0000643|WBPhenotype0000050|WBPhenotype0000535|WBPhenotype0000689|WBPhenotype0000886|WBPhenotype0000643	Expression observed in most or all neurons at high levels as well as in some hypodermal and muscle cells. In most neurons, sax-3::GFP expression is transient, peaking during the period of axon outgrowth. Highest level of expression is observed in the embryo, particularly during the initial period of axon outgrowth at 350-400 min (comma-stage). At comma-stage high level of expression is observed i…	neurons|hypodermis|head|body wall muscle|anal depressor muscle		Molecular_function:vascular endothelial growth factor receptor activity|Molecular_function:ATP binding|Biological_process:protein amino acid phosphorylation|Biological_process:cell adhesion|Cellular_component:membrane|Biological_process:regulation of cell growth|Molecular_function:insulin-like growth factor binding|Cellular_component:extracellular region|Biological_process:locomotory behavior	InP_met_000538		ENSEMBL:ENSP00000327536:human:Isoform 1 of Roundabout homolog 2 precursor:E=166.022 | ENSEMBL:ENSP00000342509:human:Isoform 2 of Roundabout homolog 1 precursor:E=154.678 | ENSEMBL:ENSP00000305626:human:Isoform 3 of Roundabout homolog 1 precursor:E=154.569 | ENSEMBL:ENSP00000278911:human:Isoform 1 of Roundabout homolog 3 precursor:E=139.638 | ENSEMBL:ENSP00000348444:human:Isoform 7 of Titin:E=53.6…
C14A11.6	173604_at	C14A11.6		WBGene00015751		Affymetrix microarray probe			4.08736	3.09084	cxTi4614|snp_C14A11[2]|CE6-121				WBPhenotype0000050|WBPhenotype0000062|WBPhenotype0000535|WBPhenotype0000689|WBPhenotype0000886|WBPhenotype0000050|WBPhenotype0000535|WBPhenotype0000689|WBPhenotype0000886|WBPhenotype0000031|WBPhenotype0000049|WBPhenotype0000050|WBPhenotype0000054|WBPhenotype0000059|WBPhenotype0000689|WBPhenotype0000886|WBPhenotype0001037					InP_uni_012631
Y57G11C.9	174557_s_at	Y57G11C.9a	Y57G11C.9	WBGene00013307	Y57G11C.9b	Affymetrix microarray probe	Y57G11C.9		7.50923	2.62298	ok1087|tm968|snp_C54G10[2]				WBPhenotype0000050|WBPhenotype0000535|WBPhenotype0000689|WBPhenotype0000886|WBPhenotype0000049|WBPhenotype0000062|WBPhenotype0000886|WBPhenotype0000050|WBPhenotype0000535|WBPhenotype0000689|WBPhenotype0000886				Molecular_function:nucleotide binding|Molecular_function:nucleic acid binding	LSE1146	Unnamed protein	ENSEMBL:ENSP00000353089:human:CDNA FLJ35170 fis, clone PLACE6012942, highly similar to SPLICING FACTOR, ARGININE/SERINE-RICH 2:E=15.7959 | ENSEMBL:ENSP00000234982:human:Splicing factor, arginine/serine-rich 4:E=15.6383 | ENSEMBL:ENSP00000301740:human:Isoform 1 of Serine/arginine repetitive matrix protein 2:E=15.3979 | ENSEMBL:ENSP00000293233:human:Splicing factor, arginine/serine-rich 2:E=14.2291…
F46C8.1	183282_at	F46C8.1		WBGene00018484		Affymetrix microarray probe			2.85532	1.9809	snp_R07C3[5]|snp_R07C3[4]				WBPhenotype0000031|WBPhenotype0000049|WBPhenotype0000050|WBPhenotype0000054|WBPhenotype0000059|WBPhenotype0000689|WBPhenotype0000886|WBPhenotype0001037|WBPhenotype0000049|WBPhenotype0000062|WBPhenotype0000886|WBPhenotype0000050|WBPhenotype0000535|WBPhenotype0000689|WBPhenotype0000886			14		InP_Cae_010711
C04C3.5	179795_s_at	C04C3.5b	C04C3.5	WBGene00001119	C04C3.5a|C04C3.5c	Affymetrix microarray probe	dyf-3	dyf-3 encodes an ortholog of zebrafish cluap1 (also qilin, and like PKD2 required to suppress kidney cysts) and human clusterin-associated protein 1 (CLUAP1); DYF-3 is predicted to have two coiled-coil domains; DYF-3 is required for normal assembly of middle and distal ciliary segments, with dyf-3 mutants showing truncated sensory cilia; DYF-3 is required cell-autonomously for dye uptake; dyf-3 i…	4.08958	1.95391	m185|mn331|sa122			1	WBPhenotype0000031|WBPhenotype0000049|WBPhenotype0000050|WBPhenotype0000054|WBPhenotype0000059|WBPhenotype0000689|WBPhenotype0000886|WBPhenotype0001037|WBPhenotype0000049|WBPhenotype0000062|WBPhenotype0000886|WBPhenotype0000050|WBPhenotype0000535|WBPhenotype0000689|WBPhenotype0000886	GFP expression from this fusion was observed in eight pairs of amphid neurons (ASE, ADF, ASG, ASH, ASJ, ASK, ASI and ADL), six inner labial neurons (IL2s) and two pairs of phasmid neurons (PHA, PHB).||Larval Expression: Nervous System; nerve ring; head neurons; neurons along body; tail neurons;	head neurons|tail neurons|nerve ring|nervous system|neurons along body					ENSEMBL:ENSP00000344392:human:Conserved hypothetical protein:E=63.0458 | FLYBASE:CG17599-PA:fly:Flybase gene name is CG17599-PA:E=27.5376 |
T26C12.4	188251_at	T26C12.4		WBGene00001548		Affymetrix microarray probe	gcy-23	gcy-23 encodes a receptor-type guanylyl cyclase that, along with gcy-8 and gcy-18, constitutes a subfamily of guanylyl cyclase genes in C. elegans; gcy-23 functions redundantly with gcy-8 and gcy-18, and upstream of tax-4, to regulate thermotaxis via the AFD thermosensory neurons, although of the three guanylyl cyclases required, genetic analyses suggest that GCY-18 is the primary guanylyl cyclas…	3.55607	1.92102	ok797|nj37			1	WBPhenotype0000050|WBPhenotype0000535|WBPhenotype0000689|WBPhenotype0000886|WBPhenotype0000031|WBPhenotype0000049|WBPhenotype0000050|WBPhenotype0000054|WBPhenotype0000059|WBPhenotype0000689|WBPhenotype0000886|WBPhenotype0001037	Expression in the AFD neurons. No expression was observed in other cells.|		13	Molecular_function:phosphorus-oxygen lyase activity|Biological_process:intracellular signaling cascade|Biological_process:cyclic nucleotide biosynthesis|Molecular_function:protein kinase activity|Molecular_function:ATP binding|Biological_process:protein amino acid phosphorylation|Molecular_function:metabotropic glutamate, GABA-B-like receptor activity|Cellular_component:membrane|Molecular_functio…	KOG1023	Natriuretic peptide receptor, guanylate cyclase	ENSEMBL:ENSP00000341083:human:Isoform Long of Atrial natriuretic peptide receptor B precursor:E=112.468 | ENSEMBL:ENSP00000305386:human:Atrial natriuretic peptide receptor A precursor:E=108.678 | ENSEMBL:ENSP00000218006:human:Retinal guanylyl cyclase 2 precursor:E=94.7959 | ENSEMBL:ENSP00000254854:human:Retinal guanylyl cyclase 1 precursor:E=85.6198 | ENSEMBL:ENSP00000314082:human:Isoform Short o…
T23B3.6	181987_at	T23B3.6		WBGene00020714		Affymetrix microarray probe			5.34352	5.1166	ttTi7630				WBPhenotype0000050|WBPhenotype0000535|WBPhenotype0000689|WBPhenotype0000886|WBPhenotype0000049|WBPhenotype0000062|WBPhenotype0000886|WBPhenotype0000031|WBPhenotype0000049|WBPhenotype0000050|WBPhenotype0000054|WBPhenotype0000059|WBPhenotype0000689|WBPhenotype0000886|WBPhenotype0001037			15		InP_Cae_006629
Y38E10A.8	185381_at	Y38E10A.8		WBGene00012586		Affymetrix microarray probe			4.94161	3.79107	snp_F08D12[7]				WBPhenotype0000050|WBPhenotype0000535|WBPhenotype0000689|WBPhenotype0000886|WBPhenotype0000031|WBPhenotype0000049|WBPhenotype0000050|WBPhenotype0000054|WBPhenotype0000059|WBPhenotype0000689|WBPhenotype0000886|WBPhenotype0001037|WBPhenotype0000049|WBPhenotype0000062|WBPhenotype0000886				Molecular_function:protein kinase activity|Molecular_function:ATP binding|Biological_process:protein amino acid phosphorylation|Molecular_function:protein-tyrosine kinase activity|Molecular_function:protein serine/threonine kinase activity	KOG1033	eIF-2alpha kinase PEK/EIF2AK3	ENSEMBL:ENSP00000307235:human:eukaryotic translation initiation factor 2-alpha kinase 3:E=23.5376 | ENSEMBL:ENSP00000351743:human:Isoform 2 of Serine/threonine-protein kinase 33:E=15.5229 | ENSEMBL:ENSP00000320754:human:Isoform 1 of Serine/threonine-protein kinase 33:E=15.4437 | ENSEMBL:ENSP00000373227:human:NEK4 protein:E=14.2676 | ENSEMBL:ENSP00000233027:human:Serine/threonine-protein kinase Ne…
F57C2.6	174376_at	F57C2.6		WBGene00010198		Affymetrix microarray probe	spat-1		2.86423	1.82431	uCE2-2330|uCE2-2331				WBPhenotype0000050|WBPhenotype0000049|WBPhenotype0000062|WBPhenotype0000886|WBPhenotype0000050|WBPhenotype0000535|WBPhenotype0000689|WBPhenotype0000886|WBPhenotype0000031|WBPhenotype0000049|WBPhenotype0000050|WBPhenotype0000054|WBPhenotype0000059|WBPhenotype0000689|WBPhenotype0000886|WBPhenotype0001037			5		InP_met_004120
Y47D3A.20	176911_at	Y47D3A.20		WBGene00012931		Affymetrix microarray probe			2.95906	5.62668	uCE1-669|uCE1-670				WBPhenotype0000050|WBPhenotype0000031|WBPhenotype0000049|WBPhenotype0000050|WBPhenotype0000054|WBPhenotype0000059|WBPhenotype0000689|WBPhenotype0000886|WBPhenotype0001037|WBPhenotype0000049|WBPhenotype0000062|WBPhenotype0000886|WBPhenotype0000050|WBPhenotype0000535|WBPhenotype0000689|WBPhenotype0000886				Biological_process:embryonic development (sensu Metazoa)
F35D2.3	174697_at	F35D2.3		WBGene00018041		Affymetrix microarray probe			3.55519	4.75471	CE5-121				WBPhenotype0000061|WBPhenotype0000050|WBPhenotype0000535|WBPhenotype0000689|WBPhenotype0000886|WBPhenotype0000017|WBPhenotype0000049|WBPhenotype0000062|WBPhenotype0000886|WBPhenotype0000017|WBPhenotype0000031|WBPhenotype0000049|WBPhenotype0000050|WBPhenotype0000054|WBPhenotype0000059|WBPhenotype0000689|WBPhenotype0000886|WBPhenotype0001037|WBPhenotype0000017|WBPhenotype0000017			12		KOG1217	Fibrillins and related proteins containing Ca2+-binding EGF-like domains	ENSEMBL:ENSP00000265121:human:Teneurin-3:E=20.3979 | ENSEMBL:ENSP00000373695:human:similar to odd Oz/ten-m homolog 3 isoform 3:E=20.2924 | ENSEMBL:ENSP00000372644:human:Isoform XB of Tenascin-X precursor:E=19.8861 | ENSEMBL:ENSP00000364393:human:Tenascin XB:E=19.8861 | ENSEMBL:ENSP00000344400:human:Isoform 3 of Tenascin precursor:E=19.8539 | ENSEMBL:ENSP00000344555:human:Isoform 5 of Tenascin pre…
308	175513_at								3.75362	3.715
F41B4.2	175915_at	F41B4.2b	F41B4.2	WBGene00018258	F41B4.2a	Affymetrix microarray probe	F41B4.2		6.227	3.46991	ttTi7744|snp_Y67D8[4]|snp_Y67D8[3]|snp_Y67D8[2]|snp_Y67D8[1]				WBPhenotype0000050|WBPhenotype0000535|WBPhenotype0000689|WBPhenotype0000886|WBPhenotype0000640				Biological_process:oviposition	LSE0721	Unnamed protein
K02E10.2	175333_s_at	K02E10.2a	K02E10.2	WBGene00001844		Affymetrix microarray probe	hid-1	hid-1 encodes a putative transmembrane protein, evolutionarily conserved among eukaryotes but unfamiliar, that is required for negative regulation of dauer formation, along with normal locomotion and defecation; HID-1 is paralogous to C47D12.2 and dymeclin (OMIM:607461); hid-1 is expressed in neurons of the head, tail, and ventral nerve cord; hid-1 mutations are suppressed by akt-1 and daf-16 mut…	2.84498	2.93549	sa691|sa1056|sa722|sa1058|uCE6-760			1	WBPhenotype0000050|WBPhenotype0000535|WBPhenotype0000689|WBPhenotype0000886|WBPhenotype0000031|WBPhenotype0000049|WBPhenotype0000050|WBPhenotype0000054|WBPhenotype0000059|WBPhenotype0000689|WBPhenotype0000886|WBPhenotype0001037|WBPhenotype0000031|WBPhenotype0000689	This neuronal pattern gives expression throughout all life stages of C. elegans. Staining is first seen in precomma stage embryos. In 3-fold embryos expression appears to be localised in nuclei around the pharynx and tail. In young larvae there is extensive staining in all of the head ganglia and the anal ganglion. The ventral nerve cord and its cell bodies also show strong expression. As the wor…	neuronal|preanal ganglion|ventral nerve cord|retrovesicular ganglion|head ganglia|circumpharyngeal nerve ring|head neurons|tail neurons|nerve ring		Biological_process:positive regulation of growth rate|Biological_process:reproduction	KOG2226	Proteins containing regions of low-complexity	ENSEMBL:ENSP00000306761:human:89 kDa protein:E=209.523 | ENSEMBL:ENSP00000374262:human:Isoform 1 of Uncharacterized protein C17orf28:E=193 | ENSEMBL:ENSP00000317795:human:Isoform 3 of Uncharacterized protein C17orf28:E=176.155 | FLYBASE:CG8841-PC:fly:Flybase gene name is CG8841-PC:E=222.921 |
M01G12.12	176778_s_at	M01G12.12		WBGene00004509		Affymetrix microarray probe	rrf-2	rrf-2 encodes an RNA-directed RNA polymerase (RdRP) homolog of unknown function; RRF-2 is not obviously required for either somatic or germline RNAi, or for transitive RNAi.	4.13035	4.03733	pk2040|pkP786|ok210				WBPhenotype0000031|WBPhenotype0000049|WBPhenotype0000050|WBPhenotype0000054|WBPhenotype0000059|WBPhenotype0000689|WBPhenotype0000886|WBPhenotype0001037|WBPhenotype0000050|WBPhenotype0000535|WBPhenotype0000689|WBPhenotype0000886|WBPhenotype0000050|WBPhenotype0000535|WBPhenotype0000689|WBPhenotype0000886|WBPhenotype0000049|WBPhenotype0000062|WBPhenotype0000886			9		KOG0988	RNA-directed RNA polymerase QDE-1 required for posttranscriptional gene silencing and RNA interference
F49H12.3	186505_at	F49H12.3		WBGene00018654		Affymetrix microarray probe			2.95482	2.55136	snp_F01G12[2]				WBPhenotype0000050|WBPhenotype0000535|WBPhenotype0000689|WBPhenotype0000886|WBPhenotype0000049|WBPhenotype0000062|WBPhenotype0000886|WBPhenotype0000031|WBPhenotype0000049|WBPhenotype0000050|WBPhenotype0000054|WBPhenotype0000059|WBPhenotype0000689|WBPhenotype0000886|WBPhenotype0001037				Molecular_function:voltage-gated potassium channel activity|Biological_process:potassium ion transport|Cellular_component:voltage-gated potassium channel complex|Cellular_component:membrane	KOG2715	Uncharacterized conserved protein, contains BTB/POZ domain
177	174145_at								3.90491	1.9546
F38G1.1	189244_at	F38G1.1		WBGene00000484		Affymetrix microarray probe	che-2	che-2 encodes a protein that contains G-protein beta-like WD-40 repeats that affects chemotaxis, dauer formation, and longevity; expressed in the cilia of most ciliated sensory neurons, some head neurons, and male tail rays.	2.72138	4.37226	mn395|e1033|sa133|m127|mn402|mn330			1	WBPhenotype0000031|WBPhenotype0000049|WBPhenotype0000050|WBPhenotype0000054|WBPhenotype0000059|WBPhenotype0000689|WBPhenotype0000886|WBPhenotype0001037|WBPhenotype0000050|WBPhenotype0000535|WBPhenotype0000689|WBPhenotype0000886	Most of the GFP produced from pCHE-2::GFP3 was localized at the cilia of most ciliated sensory neurons. This could be seen most clearly in amphid sensory neurons, whose cilia are fasciculated. The processes and cell bodies showed only faint fluorescence, and the nuclei were not fluorescent. The che-2::GFP transgenics pCHE-2::GFP1 and pCHE-2::GFP2 first expressed GFP in some head neurons between t…	head neurons|sensory neurons|IL2 neurons|IL1 neurons|phasmid neurons|inner labial neurons|male sensory rays|amphid sensory neurons	10		KOG1524	WD40 repeat-containing protein CHE-2	ENSEMBL:ENSP00000312778:human:Intraflagellar transport 80 homolog:E=176.367 | ENSEMBL:ENSP00000353301:human:109 kDa protein:E=140.538 | ENSEMBL:ENSP00000351446:human:WD repeat protein 5:E=12.3188 | ENSEMBL:ENSP00000330381:human:WD repeat domain 5B:E=11.041 | ENSEMBL:ENSP00000263964:human:F-box-like/WD repeat protein TBL1XR1:E=10.7447 | ENSEMBL:ENSP00000370348:human:F-box-like/WD repeat protein TB…
F16D3.4	173585_at	F16D3.4		WBGene00008887		Affymetrix microarray probe		F16D3.4 encodes an ortholog of human TUBULIN-SPECIFIC CHAPERONE D (TBCD; OMIM:604649), also known as tubulin-folding cofactor D; F16D3.4 may be a ligand and effector of the ARL2 ortholog EVL-20.	3.17935	2.69728	cxTi9087|cxTi10448			1	WBPhenotype0000050|WBPhenotype0000765|WBPhenotype0000038|WBPhenotype0000643|WBPhenotype0000697|WBPhenotype0001037|WBPhenotype0000050|WBPhenotype0000059|WBPhenotype0000697|WBPhenotype0001037|WBPhenotype0000031|WBPhenotype0000049|WBPhenotype0000050|WBPhenotype0000054|WBPhenotype0000059|WBPhenotype0000689|WBPhenotype0000886|WBPhenotype0001037|WBPhenotype0000050|WBPhenotype0000535|WBPhenotype0000038|…	Larval Expression: pharynx; intestine; Nervous System; head neurons; tail neurons;	pharynx|intestine|head neurons|tail neurons|nervous system	11	Molecular_function:binding|Biological_process:embryonic development (sensu Metazoa)|Biological_process:larval development (sensu Nematoda)|Biological_process:growth|Biological_process:hermaphrodite genitalia development|Biological_process:gametogenesis|Biological_process:post-embryonic body morphogenesis|Biological_process:morphogenesis of an epithelium|Biological_process:locomotory behavior	KOG1943	Beta-tubulin folding cofactor D	ENSEMBL:ENSP00000333932:human:Isoform 4 of Tubulin-specific chaperone D:E=89.6198 | ENSEMBL:ENSP00000347719:human:Isoform 1 of Tubulin-specific chaperone D:E=88.3468 | ENSEMBL:ENSP00000269368:human:Isoform 5 of Tubulin-specific chaperone D:E=70.5528 | FLYBASE:CG7261-PA:fly:Flybase gene name is CG7261-PA:E=99.5229 |
K07A12.6	188035_at	K07A12.6		WBGene00001990		Affymetrix microarray probe	hot-5	hot-5 encodes a predicted membrane-associated protein that is a member of the Ly-6 superfamily of glycosylphosphatidylinositol (GPI)-linked signaling proteins and is homologous to ODR-2, a neuronally expressed protein required for olfaction; as loss of hot-5 activity via RNA-mediated interference (RNAi) does not result in any abnormalities, the precise role of HOT-5 in C. elegans development and/…	4.35389	8.94664	pkP1120|snp_K07A12[8]|snp_K07A12[7]				WBPhenotype0000049|WBPhenotype0000062|WBPhenotype0000886|WBPhenotype0000050|WBPhenotype0000535|WBPhenotype0000689|WBPhenotype0000886|WBPhenotype0000031|WBPhenotype0000049|WBPhenotype0000050|WBPhenotype0000054|WBPhenotype0000059|WBPhenotype0000689|WBPhenotype0000886|WBPhenotype0001037			6		LSE4022	Unnamed protein
F37B4.10	185014_s_at	F37B4.10		WBGene00018140		Affymetrix microarray probe			5.5658	3.42046	uCE1-653				WBPhenotype0000050|WBPhenotype0000535|WBPhenotype0000689|WBPhenotype0000886|WBPhenotype0000031|WBPhenotype0000049|WBPhenotype0000050|WBPhenotype0000054|WBPhenotype0000059|WBPhenotype0000689|WBPhenotype0000886|WBPhenotype0001037|WBPhenotype0000050|WBPhenotype0000062|WBPhenotype0000535|WBPhenotype0000689|WBPhenotype0000886			12	Molecular_function:nucleic acid binding|Molecular_function:zinc ion binding|Cellular_component:intracellular	InP_Cae_010984
C18A3.6	175564_s_at	C18A3.6	C18A3.6a	WBGene00004267	C18A3.6b	Affymetrix microarray probe	rab-3	rab-3 encodes a rab3 homolog, a member of the Ras GTPase superfamily, and affects sensitivity to aldicarb and the distribution of synaptic vesicle populations and thereby affects synaptic transmission, track amplitude and speed of movement, chemotaxis to isoamyl alcohol, affects pharyngeal pump durations, and may only slightly affect male mating behavior; requires aex-3 for localization to synaps…	8.25832	3.97026	js48|y250|y251|js49			1	WBPhenotype0000017|WBPhenotype0000017|WBPhenotype0000017|WBPhenotype0000017|WBPhenotype0000017|WBPhenotype0000017|WBPhenotype0000049|WBPhenotype0000062|WBPhenotype0000886|WBPhenotype0000017|WBPhenotype0000017|WBPhenotype0000017|WBPhenotype0000646|WBPhenotype0000050|WBPhenotype0000535|WBPhenotype0000689|WBPhenotype0000886	~all neurons. Immunoreactivity was detected in the synaptic-rich regions of the nervous system in a pattern similar to the distribution of the C. elegans synaptic vesicle membrane protein synaptotagmin. Specifically, the nerve ring, ventral nerve cord, and dorsal nerve cord showed the highest immunoreactivity. rab-3 expression also was observed in the pharyngeal nervous system. Detectable levels …	neurons|nerve ring|ventral nerve cord|dorsal nerve cord|pharyngeal nerves		Molecular_function:GTP binding|Biological_process:small GTPase mediated signal transduction|Cellular_component:exosome (RNase complex)|Biological_process:intracellular protein transport|Cellular_component:intracellular|Biological_process:protein transport|Biological_process:positive regulation of locomotion	KOG0093	GTPase Rab3, small G protein superfamily	ENSEMBL:ENSP00000282878:human:Ras-related protein Rab-3C:E=85.3372 | ENSEMBL:ENSP00000222256:human:Ras-related protein Rab-3A:E=84.0555 | ENSEMBL:ENSP00000304461:human:Ras-related protein Rab-3B:E=81.9208 | ENSEMBL:ENSP00000222120:human:Ras-related protein Rab-3D:E=81.0862 | ENSEMBL:ENSP00000300935:human:Ras-related protein Rab-8A:E=51.8239 | ENSEMBL:ENSP00000312734:human:Ras-related protein Rab-…
F58H1.4	179441_at	F58H1.4		WBGene00010287		Affymetrix microarray probe			4.8973	4.54561	uCE3-873				WBPhenotype0000050|WBPhenotype0000535|WBPhenotype0000689|WBPhenotype0000886|WBPhenotype0000049|WBPhenotype0000062|WBPhenotype0000886			6		InP_Cae_011636
205	174339_at								3.99706	1.85021
T23B12.3	189875_at	T23B12.3		WBGene00020718		Affymetrix microarray probe			3.14205	2.15188	ok1214				WBPhenotype0000049|WBPhenotype0000062|WBPhenotype0000886|WBPhenotype0000059|WBPhenotype0000031|WBPhenotype0000032|WBPhenotype0001010|WBPhenotype0000050|WBPhenotype0000050|WBPhenotype0000535|WBPhenotype0000689|WBPhenotype0000886			2	Molecular_function:structural constituent of ribosome|Biological_process:protein biosynthesis|Cellular_component:small ribosomal subunit|Cellular_component:intracellular|Cellular_component:ribosome|Biological_process:positive regulation of growth rate|Biological_process:physiological process|Biological_process:osmoregulation|Biological_process:larval development (sensu Nematoda)|Biological_proces…	KOG0832	Mitochondrial/chloroplast ribosomal protein S2	ENSEMBL:ENSP00000241600:human:Ribosomal protein S2, bacterial and organelle form family protein:E=43 | FLYBASE:CG2937-PA:fly:Flybase gene name is mRpS2-PA:E=45.2441 |
F35C11.1	182484_at	F35C11.1		WBGene00003743		Affymetrix microarray probe	nlp-5		4.55138	10.8596	tm2125			1	WBPhenotype0000050|WBPhenotype0000535|WBPhenotype0000689|WBPhenotype0000886|WBPhenotype0000049|WBPhenotype0000062|WBPhenotype0000886|WBPhenotype0000031|WBPhenotype0000049|WBPhenotype0000050|WBPhenotype0000054|WBPhenotype0000059|WBPhenotype0000689|WBPhenotype0000886|WBPhenotype0001037	Reporter construct is expressed primarily or exclusively in neurons or "endocrine/secretory" cells. GFP expression in non-neuronal tissues include the gut (frequently), specific somatic gonad cells, and in pharyngeal or vulval muscles (rarely). No expression is detected in hypodermal, body wall muscle or germ tissues. nlp-5 is expressed at head and tail neurons.|Expressed in ASI, 2 head neurons, …	head neurons|tail neurons|spermathecae|head neurons|male nervous system	6		InP_Cae_011688
301	175455_at								5.8799	2.98892
C47A10.6	180507_at	C47A10.6		WBGene00008128		Affymetrix microarray probe	srab-12		3.03061	2.66232	ttTi3227			1	WBPhenotype0000050|WBPhenotype0000535|WBPhenotype0000689|WBPhenotype0000886|WBPhenotype0000049|WBPhenotype0000062|WBPhenotype0000886	C47A10.6 expressed in both head (labial) and tail neurons (phasmid PHCL/R). C47A10.6 also showed medium to strong expression in scattered nonchemosensory neurons.|Larval Expression: Nervous System; nerve ring; ventral nerve cord; lateral nerve cords; head neurons; amphids; neurons along body; tail neurons; unidentified cells in head;|Larval Expression: Nervous System; head neurons; tail neurons;|…	head|head neurons|tail neurons|nerve ring|ventral nerve cord|nervous system|neurons along body|amphids|lateral nerve cords|head neurons|tail neurons|nervous system|head neurons|tail neurons|nervous system|labial sensilla|neurons along body|amphids|phasmids	0	Molecular_function:transmembrane receptor activity|Biological_process:sensory perception of chemical stimulus|Cellular_component:integral to membrane	LSE0021	Sra family integral membrane protein
T26C11.7	175419_at	T26C11.7		WBGene00000460		Affymetrix microarray probe	ceh-39	ceh-39 encodes a a ONECUT class CUT homeobox protein with a single N-terminal cut domain; CEH-39 acts as an X-signal element (XSE) to affect sex determination; the cut domain may be a compact DNA-binding domain composed of alpha helices; ceh-39 is one of three nematode-specific ONECUT genes in a cluster with ceh-21 and ceh-41.	2.66411	5.3073	tm1336|gk307|gk329|gk296|tm265				WBPhenotype0000050|WBPhenotype0000535|WBPhenotype0000689|WBPhenotype0000886|WBPhenotype0000050|WBPhenotype0000049|WBPhenotype0000062|WBPhenotype0000886			12	Molecular_function:DNA binding|Molecular_function:transcription factor activity|Molecular_function:sequence-specific DNA binding|Biological_process:regulation of transcription, DNA-dependent|Cellular_component:nucleus|Biological_process:regulation of transcription	KOG2252	CCAAT displacement protein and related homeoproteins	ENSEMBL:ENSP00000302630:human:Hepatocyte nuclear factor 6:E=28.3279 | ENSEMBL:ENSP00000371786:human:similar to one cut domain, family member 3:E=27 | ENSEMBL:ENSP00000262095:human:One cut domain family member 2:E=26.6198 | ENSEMBL:ENSP00000342189:human:163 kDa protein:E=10.6383 | ENSEMBL:ENSP00000292535:human:Isoform 1 of Homeobox protein cut-like 1:E=10.6383 | ENSEMBL:ENSP00000353401:human:Isofo…
F47D12.1	176812_at	F47D12.1a	F47D12.1	WBGene00001518	F47D12.1c|F47D12.1b|F47D12.1e	Affymetrix microarray probe	gar-2	gar-2 encodes a novel, seven transmembrane-domain G protein-coupled acetylcholine receptor (AChR); when expressed in Xenopus oocytes treated with acetylcholine, GAR-2 is able to activate a mammalian G protein-activated inwardly rectifying K+ (GIRK1) channel, but not other channels, suggesting that GAR-2 couples to G proteins of the Gi family; pharmacological analyses indicate, however, that GAR-2…	2.85313	2.4594	ok520|uCE3-952			1	WBPhenotype0000031|WBPhenotype0000049|WBPhenotype0000050|WBPhenotype0000054|WBPhenotype0000059|WBPhenotype0000689|WBPhenotype0000886|WBPhenotype0001037|WBPhenotype0000050|WBPhenotype0000062|WBPhenotype0000535|WBPhenotype0000689|WBPhenotype0000886|WBPhenotype0000031|WBPhenotype0000049|WBPhenotype0000050|WBPhenotype0000054|WBPhenotype0000059|WBPhenotype0000689|WBPhenotype0000886|WBPhenotype0001037|…	GAR-2 was expressed in a subset of neurons from the folding stage during embryogenesis through adulthood. This observation is consistent with RT-PCR results showing the presence of gar-2 mRNA throughout development. GAR-2 was expressed in some head neurons with ciliated endings, which are putative sensory neurons, in many cells of the ventral cord, which are considered to be motor neurons, and in…	neurons|ventral cord motor neurons|head neurons|sensory neurons		Molecular_function:rhodopsin-like receptor activity|Biological_process:G-protein coupled receptor protein signaling pathway|Cellular_component:integral to membrane|Molecular_function:muscarinic acetylcholine receptor activity|Cellular_component:membrane|Molecular_function:octopamine receptor activity|Biological_process:UDP-glucose metabolism|Molecular_function:cellulose synthase activity			ENSEMBL:ENSP00000319984:human:Muscarinic acetylcholine receptor M2:E=52.7696 | ENSEMBL:ENSP00000306490:human:Muscarinic acetylcholine receptor M1:E=51.1938 | ENSEMBL:ENSP00000255380:human:Muscarinic acetylcholine receptor M3:E=48.1739 | ENSEMBL:ENSP00000331108:human:Muscarinic acetylcholine receptor M5:E=45.8861 | ENSEMBL:ENSP00000322924:human:5-hydroxytryptamine 1F receptor:E=37.9586 | ENSEMBL:E…
F01D4.4	190244_s_at	F01D4.4		WBGene00001189		Affymetrix microarray probe	egl-21	egl-21 encodes a putative carboxypeptidase (whose homologs include human enkephalin convertase/carboxypeptidase E); EGL-21 is expressed throughout the nervous system; EGL-21 is required for normal synthesis of FMRFamide-like peptides, and for egg-laying, locomotion, and defecation; EGL-23 promotes acetylcholine release at neuromuscular junctions; egl-21 mutant defects resemble those seen for muta…	3.016	5.07702	n576|n476|n611			1	WBPhenotype0000017|WBPhenotype0000017|WBPhenotype0000050|WBPhenotype0000535|WBPhenotype0000689|WBPhenotype0000886|WBPhenotype0000017|WBPhenotype0000049|WBPhenotype0000062|WBPhenotype0000886|WBPhenotype0000017|WBPhenotype0000017|WBPhenotype0000017|WBPhenotype0000017|WBPhenotype0000017|WBPhenotype0000017	Immunostaining in wild-type animals showed that EGL-21::GFP is expressed widely in the nervous system, with particularly strong expression in the neuronal processes of the nerve ring. EGL-21::GFP was not expressed in any non-neuronal tissues.	preanal ganglion|ventral cord motor neurons|head neurons|tail neurons|nerve ring	6	Molecular_function:carboxypeptidase A activity|Biological_process:proteolysis	KOG2649	Zinc carboxypeptidase	ENSEMBL:ENSP00000261510:human:Carboxypeptidase E precursor:E=90.7213 | ENSEMBL:ENSP00000266047:human:Carboxypeptidase N catalytic chain precursor:E=83.3098 | ENSEMBL:ENSP00000225719:human:Carboxypeptidase D precursor:E=82.7959 | ENSEMBL:ENSP00000354255:human:Isoform 1 of Carboxypeptidase Z precursor:E=82 | ENSEMBL:ENSP00000315074:human:Isoform 2 of Carboxypeptidase Z precursor:E=81.9586 | ENSEMBL…
W05H9.4	175456_at	W05H9.4		WBGene00021051		Affymetrix microarray probe			4.16203	2.42852	cxTi9513|cxTi4104|ttTi7688|ttTi8631									InP_Cae_006833
C05D12.1	184125_at	C05D12.1		WBGene00007339		Affymetrix microarray probe			2.84328	1.60591	uCE2-2012|snp_C05D12[1]				WBPhenotype0000050|WBPhenotype0000535|WBPhenotype0000689|WBPhenotype0000886|WBPhenotype0000031|WBPhenotype0000049|WBPhenotype0000050|WBPhenotype0000054|WBPhenotype0000059|WBPhenotype0000689|WBPhenotype0000886|WBPhenotype0001037			1		KOG4293	Predicted membrane protein, contains DoH and Cytochrome b-561/ferric reductase transmembrane domains	ENSEMBL:ENSP00000287474:human:CDNA FLJ16275 fis, clone NT2RI2027157, moderately similar to Mouse SDR2 mRNA:E=19.3188 | FLYBASE:CG8399-PA:fly:Flybase gene name is CG8399-PA:E=22.5229 |
C17E4.6	174117_at	C17E4.6		WBGene00007645		Affymetrix microarray probe			3.51538	3.52143	ox277|ox278				WBPhenotype0000031|WBPhenotype0000049|WBPhenotype0000050|WBPhenotype0000054|WBPhenotype0000059|WBPhenotype0000689|WBPhenotype0000886|WBPhenotype0001037|WBPhenotype0000049|WBPhenotype0000062|WBPhenotype0000886|WBPhenotype0000050|WBPhenotype0000050|WBPhenotype0000535|WBPhenotype0000689|WBPhenotype0000886|WBPhenotype0000031|WBPhenotype0000049|WBPhenotype0000050|WBPhenotype0000054|WBPhenotype0000059|…			11	Molecular_function:DNA binding|Molecular_function:transcription factor activity|Biological_process:regulation of transcription|Cellular_component:nucleus	KOG2897	DNA-binding protein YL1 and related proteins	ENSEMBL:ENSP00000295315:human:Vacuolar protein sorting-associated protein 72 homolog:E=14.4949 | ENSEMBL:ENSP00000346464:human:41 kDa protein:E=12.3872 | FLYBASE:CG4621-PA:fly:Flybase gene name is YL-1-PA:E=24.7959 |
Y97E10AL.2	176592_at	Y97E10AL.2		WBGene00022393		Affymetrix microarray probe			7.3643	3.24362	uCE5-1718				WBPhenotype0000050|WBPhenotype0000535|WBPhenotype0000689|WBPhenotype0000886|WBPhenotype0000031|WBPhenotype0000049|WBPhenotype0000050|WBPhenotype0000054|WBPhenotype0000059|WBPhenotype0000689|WBPhenotype0000886|WBPhenotype0001037				Biological_process:aromatic compound metabolism|Molecular_function:hydrolase activity	KOG1552	Predicted alpha/beta hydrolase	ENSEMBL:ENSP00000341408:human:Isoform 1 of Abhydrolase domain-containing protein 12:E=62.699 | ENSEMBL:ENSP00000365725:human:46 kDa protein:E=61.4318 | ENSEMBL:ENSP00000251700:human:Isoform 2 of Abhydrolase domain-containing protein 12:E=60.8861 | ENSEMBL:ENSP00000336693:human:Isoform 1 of Protein C14orf29:E=42.5229 | ENSEMBL:ENSP00000343951:human:Isoform 2 of Protein C14orf29:E=39.8861 | ENSEMBL…
E04F6.10	174081_at	E04F6.10		WBGene00017129		Affymetrix microarray probe			3.78472	3.78177	k145|k156|k158|n3261|oz167|k149|tp2|bz187				WBPhenotype0000050|WBPhenotype0000535|WBPhenotype0000689|WBPhenotype0000886|WBPhenotype0000049|WBPhenotype0000062|WBPhenotype0000886|WBPhenotype0000050|WBPhenotype0000062|WBPhenotype0000535|WBPhenotype0000689|WBPhenotype0000886|WBPhenotype0000031|WBPhenotype0000049|WBPhenotype0000050|WBPhenotype0000054|WBPhenotype0000059|WBPhenotype0000689|WBPhenotype0000886|WBPhenotype0001037			10		InP_Cae_012578
T07A5.6	186091_s_at	T07A5.6a	T07A5.6	WBGene00044098	T07A5.6b	Affymetrix microarray probe	T07A5.6		2.67639	3.59411	ttTi5561				WBPhenotype0000050|WBPhenotype0000049|WBPhenotype0000062|WBPhenotype0000886							ENSEMBL:ENSP00000345262:human:CDNA FLJ14891 fis, clone PLACE1004256, weakly similar to Mus musculus short coiled coil protein SCOCO (Scoc) mRNA:E=19.1549 | ENSEMBL:ENSP00000283110:human:HRIHFB2072 protein:E=18.4202 | ENSEMBL:ENSP00000345227:human:Short coiled coil protein:E=11.9208 | FLYBASE:CG5934-PA:fly:Flybase gene name is CG5934-PA:E=26.6198 |
F25F8.1	181668_at	F25F8.1		WBGene00017795		Affymetrix microarray probe			2.80168	2.04288	gk179|ok1047|tm532|ttTi344				WBPhenotype0000050|WBPhenotype0000535|WBPhenotype0000689|WBPhenotype0000886|WBPhenotype0000031|WBPhenotype0000049|WBPhenotype0000050|WBPhenotype0000054|WBPhenotype0000059|WBPhenotype0000689|WBPhenotype0000886|WBPhenotype0001037			1		InP_Cae_001940
R07G3.8	180845_s_at	R07G3.8		WBGene00019944		Affymetrix microarray probe			6.29059	3.25539	ok825			1	WBPhenotype0000031|WBPhenotype0000049|WBPhenotype0000050|WBPhenotype0000054|WBPhenotype0000059|WBPhenotype0000689|WBPhenotype0000886|WBPhenotype0001037|WBPhenotype0000050|WBPhenotype0000535|WBPhenotype0000689|WBPhenotype0000886|WBPhenotype0000049|WBPhenotype0000062|WBPhenotype0000886	Adult Expression: Reproductive System; vulval muscle; Nervous System; ventral nerve cord; head neurons; neurons along body; tail neurons;	head neurons|tail neurons|ventral nerve cord|vulval muscle|nervous system|Reproductive System|neurons along body	6		KOG3951	Uncharacterized conserved protein	ENSEMBL:ENSP00000347744:human:Protein FAM49A:E=52.8539 | ENSEMBL:ENSP00000350710:human:Protein FAM49B:E=50.2076 | ENSEMBL:ENSP00000311651:human:Hypothetical protein BM009:E=17.0132 | FLYBASE:CG32066-PC:fly:Flybase gene name is CG32066-PC:E=45.0132 |
Y116A8C.40	186573_at	Y116A8C.40		WBGene00013812		Affymetrix microarray probe			2.72837	1.63641	snp_F36H12[3]				WBPhenotype0000050|WBPhenotype0000535|WBPhenotype0000689|WBPhenotype0000886|WBPhenotype0000050|WBPhenotype0000535|WBPhenotype0000689|WBPhenotype0000886|WBPhenotype0000031|WBPhenotype0000049|WBPhenotype0000050|WBPhenotype0000054|WBPhenotype0000059|WBPhenotype0000689|WBPhenotype0000886|WBPhenotype0001037|WBPhenotype0000049|WBPhenotype0000062|WBPhenotype0000886			0
Y48A6A.1	193354_s_at	Y48A6A.1		WBGene00006982		Affymetrix microarray probe	zig-5	zig-5 encodes a predicted membrane-associated protein containing two C2-type immunoglobulin domains and a GPI (glycosylated phosphatidylinositol) anchor site, but no transmembrane domain; ZIG-5 is predicted to function in cell adhesion and/or signaling, and appears to be required for embryogenesis as well as maintenance of ventral nerve cord organization during larval stages; ZIG-5 is expressed i…	7.35977	3.78628	ok1065|uCE3-1207			1	WBPhenotype0000049|WBPhenotype0000062|WBPhenotype0000886|WBPhenotype0000031|WBPhenotype0000049|WBPhenotype0000050|WBPhenotype0000054|WBPhenotype0000059|WBPhenotype0000689|WBPhenotype0000886|WBPhenotype0001037|WBPhenotype0000050|WBPhenotype0000535|WBPhenotype0000689|WBPhenotype0000886|WBPhenotype0000049|WBPhenotype0000749|WBPhenotype0000886|WBPhenotype0000050	Expression is activated postembryonically in the first larval (L1) stage.|Larval Expression: intestine; Nervous System; head neurons; tail neurons;	intestine|head neurons|tail neurons|nervous system	6	Biological_process:embryonic development (sensu Metazoa)	InP_met_033256
C18C4.2	188765_at	C18C4.2		WBGene00000477		Affymetrix microarray probe	cft-1		3.71077	4.43526	ok1180|snp_C18C4[6]|snp_C18C4[5]|snp_C18C4[1]|uCE5-1365|snp_C18C4[4]|snp_C18C4[7]|snp_C18C4[3]|snp_C18C4[2]|uCE5-1364			0	WBPhenotype0000050|WBPhenotype0000535|WBPhenotype0000689|WBPhenotype0000886|WBPhenotype0000031|WBPhenotype0000049|WBPhenotype0000050|WBPhenotype0000054|WBPhenotype0000059|WBPhenotype0000689|WBPhenotype0000886|WBPhenotype0001037	Larval Expression: excretory cell;	excretory cell	9	Molecular_function:ATP binding|Molecular_function:ATPase activity, coupled to transmembrane movement of substances|Biological_process:transport|Cellular_component:integral to membrane|Molecular_function:ATPase activity|Molecular_function:beta-lactamase activity|Biological_process:beta-lactam antibiotic catabolism|Biological_process:response to antibiotic|Molecular_function:nucleotide binding|Mole…	KOG0054	Multidrug resistance-associated protein/mitoxantrone resistance protein, ABC superfamily	ENSEMBL:ENSP00000263018:human:ATP-binding cassette, sub-family C, member 1 isoform 6:E=107.131 | ENSEMBL:ENSP00000263013:human:Isoform 1 of Multidrug resistance-associated protein 1:E=107.091 | ENSEMBL:ENSP00000266063:human:Canalicular multispecific organic anion transporter 1:E=106.444 | ENSEMBL:ENSP00000285238:human:Isoform 3 of Canalicular multispecific organic anion transporter 2:E=100.796 | …
K07C11.8	186360_at	K07C11.8		WBGene00019480		Affymetrix microarray probe			6.14503	7.61402	uCE2-1290|CE2-124|uCE2-1286|uCE2-1279|uCE2-1294|uCE2-1281|uCE2-1291|uCE2-1285|uCE2-1278|uCE2-1289|uCE2-1280|uCE2-1283|uCE2-1284|uCE2-1292|uCE2-1293|uCE2-1282				WBPhenotype0000050|WBPhenotype0000535|WBPhenotype0000689|WBPhenotype0000886|WBPhenotype0000049|WBPhenotype0000062|WBPhenotype0000886			0
F42G9.9	175661_s_at	F42G9.9c	F42G9.9	WBGene00004212	F42G9.9b	Affymetrix microarray probe	ptl-1	ptl-1 encodes a microtubule-binding protein that is homologous to members of the tau/MAP2/MAP4 subfamily of microtubule-associated proteins (OMIM:157140, abnormal aggregates of hyperphosphorylated tau are associated with several neurodegenerative disorders, including Alzheimer's disease, Pick's disease, and corticobasal degeneration); by homology, PTL-1 is predicted to promote microtubule assembl…	7.25651	10.1504	ok621|tm543|uCE3-618			1	WBPhenotype0000031|WBPhenotype0000049|WBPhenotype0000050|WBPhenotype0000054|WBPhenotype0000059|WBPhenotype0000689|WBPhenotype0000886|WBPhenotype0001037|WBPhenotype0000031|WBPhenotype0000049|WBPhenotype0000050|WBPhenotype0000054|WBPhenotype0000059|WBPhenotype0000689|WBPhenotype0000886|WBPhenotype0001037|WBPhenotype0000049|WBPhenotype0000062|WBPhenotype0000886|WBPhenotype0000050|WBPhenotype0000062|…	Staining was observed in the epidermis of embryos undergoing elongation, but not after hatching. In addition, weak staining was observed in a number of neurons within the head region. During larval and adult stages, mechanosensory neurons and their processes express PTL-1. The number and position of immunoreactive neurons were examined in six late first or second stage larvae, when six mechanosen…	tail|pharynx|intestine|head neurons|tail neurons|vulval muscle|nervous system|Reproductive System|body|pharynx|intestine|head neurons|tail neurons|nervous system		Biological_process:negative regulation of microtubule depolymerization	KOG2418	Microtubule-associated protein TAU	ENSEMBL:ENSP00000264724:human:microtubule-associated protein 4 isoform 2:E=27.5686 | ENSEMBL:ENSP00000353375:human:Isoform 1 of Microtubule-associated protein 4:E=27.4815 | ENSEMBL:ENSP00000262410:human:microtubule-associated protein tau isoform 1:E=25.6198 | ENSEMBL:ENSP00000303214:human:microtubule-associated protein tau isoform 2:E=24.7959 | ENSEMBL:ENSP00000340820:human:Microtubule-associated…
K08E7.6	174521_at	K08E7.6		WBGene00010674		Affymetrix microarray probe			7.39364	16.1061	uCE4-1189				WBPhenotype0000049|WBPhenotype0000062|WBPhenotype0000886|WBPhenotype0000031|WBPhenotype0000049|WBPhenotype0000050|WBPhenotype0000054|WBPhenotype0000059|WBPhenotype0000689|WBPhenotype0000886|WBPhenotype0001037|WBPhenotype0000050|WBPhenotype0000062|WBPhenotype0000535|WBPhenotype0000689|WBPhenotype0000886|WBPhenotype0000050|WBPhenotype0000535|WBPhenotype0000689|WBPhenotype0000886			1
C54C6.5	178125_at	C54C6.5		WBGene00008287		Affymetrix microarray probe			7.06188	9.70298	uCE5-2292|uCE5-2291				WBPhenotype0000050|WBPhenotype0000535|WBPhenotype0000689|WBPhenotype0000886|WBPhenotype0000049|WBPhenotype0000749|WBPhenotype0000886|WBPhenotype0000031|WBPhenotype0000049|WBPhenotype0000050|WBPhenotype0000054|WBPhenotype0000059|WBPhenotype0000689|WBPhenotype0000886|WBPhenotype0001037			6		InP_Cae_012807
K07F5.8	191642_s_at	K07F5.8		WBGene00010636		Affymetrix microarray probe			6.60466	3.73854	tm2751|snp_Y45G12B[2]				WBPhenotype0000049|WBPhenotype0000062|WBPhenotype0000886|WBPhenotype0000049|WBPhenotype0000062|WBPhenotype0000886|WBPhenotype0000031|WBPhenotype0000049|WBPhenotype0000050|WBPhenotype0000054|WBPhenotype0000059|WBPhenotype0000689|WBPhenotype0000886|WBPhenotype0001037|WBPhenotype0001037|WBPhenotype0000031|WBPhenotype0000049|WBPhenotype0000050|WBPhenotype0000054|WBPhenotype0000059|WBPhenotype0000689|…			4	Molecular_function:protein tyrosine phosphatase activity|Molecular_function:phosphoprotein phosphatase activity|Biological_process:protein amino acid dephosphorylation|Biological_process:gametogenesis	KOG0789	Protein tyrosine phosphatase	ENSEMBL:ENSP00000248594:human:Tyrosine-protein phosphatase non-receptor type 12:E=33.6576 | ENSEMBL:ENSP00000265220:human:protein tyrosine phosphatase, receptor-type, zeta1 precursor:E=33.1135 | ENSEMBL:ENSP00000373216:human:Hypothetical protein DKFZp686K04137:E=31.8861 | ENSEMBL:ENSP00000295874:human:Receptor-type tyrosine-protein phosphatase gamma precursor:E=31.585 | ENSEMBL:ENSP00000303350:hu…
K04F10.2	184482_at	K04F10.2		WBGene00019395		Affymetrix microarray probe			4.5859	3.06678	tm1830			1	WBPhenotype0000050|WBPhenotype0000535|WBPhenotype0000689|WBPhenotype0000886|WBPhenotype0000049|WBPhenotype0000062|WBPhenotype0000886|WBPhenotype0000031|WBPhenotype0000049|WBPhenotype0000050|WBPhenotype0000054|WBPhenotype0000059|WBPhenotype0000689|WBPhenotype0000886|WBPhenotype0001037	Larval Expression: Nervous System; amphids; phasmids;	nervous system|amphids|phasmids	13		TWOG0066	Unnamed protein	ENSEMBL:ENSP00000261588:human:hypothetical protein LOC23247:E=58.8239 |
F33D4.3	188219_at	F33D4.3		WBGene00001456		Affymetrix microarray probe	flp-13		4.17137	8.67458	tm2448|tm2427			1	WBPhenotype0000050|WBPhenotype0000535|WBPhenotype0000689|WBPhenotype0000886|WBPhenotype0000049|WBPhenotype0000062|WBPhenotype0000886|WBPhenotype0000031|WBPhenotype0000049|WBPhenotype0000050|WBPhenotype0000054|WBPhenotype0000059|WBPhenotype0000689|WBPhenotype0000886|WBPhenotype0001037	Expressed in eggs and larva, but not from adult.|Nerve ring and other neuronal processes.|Expressed in ASE, ASG, ASK, BAG, DD, I5, M3, M5. Faint or variable expression observed in an extra pair of cells in the head. Male specific expression in VSP.|Transgenic animals carrying a gfp reporter gene fused to the promoter region of flp-13 (Pflp-13::gfp) (strain NY1121) show GFP expression in six cell …	nerve ring	6		TWOG0210	Unnamed protein	FLYBASE:CG2346-PA:fly:Flybase gene name is Fmrf-PA:E=11.0555 |
F52E1.8	191287_at	F52E1.8		WBGene00018696		Affymetrix microarray probe			3.66334	3.43052	e1763|n309|n377|n433|n749|n765|n767|n1139|n1296|n1331|sy197|cxTi10445				WBPhenotype0000050|WBPhenotype0000535|WBPhenotype0000689|WBPhenotype0000886			6	Molecular_function:acid phosphatase activity	KOG3720	Lysosomal & prostatic acid phosphatases	ENSEMBL:ENSP00000256997:human:Lysosomal acid phosphatase precursor:E=43.4318 | ENSEMBL:ENSP00000337471:human:Prostatic acid phosphatase precursor:E=41.3768 | ENSEMBL:ENSP00000323036:human:ACPP protein:E=40.7696 | ENSEMBL:ENSP00000270593:human:Isoform 1 of Testicular acid phosphatase precursor:E=38.0315 | ENSEMBL:ENSP00000270594:human:Isoform 2 of Testicular acid phosphatase precursor:E=21.3665 | …
F48B9.8	182727_at	F48B9.8		WBGene00018593		Affymetrix microarray probe			2.82158	1.96377	tm2797				WBPhenotype0000050|WBPhenotype0000535|WBPhenotype0000689|WBPhenotype0000886|WBPhenotype0000031|WBPhenotype0000049|WBPhenotype0000050|WBPhenotype0000054|WBPhenotype0000059|WBPhenotype0000689|WBPhenotype0000886|WBPhenotype0001037					KOG4647	Uncharacterized membrane protein	ENSEMBL:ENSP00000259963:human:Protein FAM8A1:E=11.2076 |
F12A10.8	187684_at	F12A10.8		WBGene00017397		Affymetrix microarray probe			3.36932	1.84432	w13				WBPhenotype0000050|WBPhenotype0000535|WBPhenotype0000689|WBPhenotype0000886|WBPhenotype0001183|WBPhenotype0000031|WBPhenotype0000049|WBPhenotype0000050|WBPhenotype0000054|WBPhenotype0000059|WBPhenotype0000689|WBPhenotype0000886|WBPhenotype0001037|WBPhenotype0001182|WBPhenotype0001182|WBPhenotype0001182			7		InP_Cae_010742
F32D1.1	188265_s_at	F32D1.1		WBGene00017981		Affymetrix microarray probe	figl-1	F32D1.1 encodes an homolog of human SPASTIN (OMIM:604277, mutated in spastic paraplegia), FIDGETIN (OMIM:605295, mutated in fidget mice), and FIDGETIN-LIKE-1, and of Drosophila SPASTIN; recombinant F32D1.1 protein has N-ethylmaleimide-sensitive ATPase activity in vitro, which is strongly dependent on the C368 residue immediately C-terminal to its Walker A motif; F32D1.1 is required for persistenc…	6.5618	2.67705	tm808|uCE5-1209|uCE5-1210|uCE5-1208|uCE5-1211				WBPhenotype0000049|WBPhenotype0000062|WBPhenotype0000886|WBPhenotype0001036			2	Molecular_function:nucleotide binding|Molecular_function:nucleoside-triphosphatase activity|Molecular_function:ATP binding|Molecular_function:metalloendopeptidase activity|Cellular_component:membrane|Biological_process:protein catabolism|Cellular_component:nucleus|Cellular_component:cytoplasm|Molecular_function:hydrolase activity|Molecular_function:ATPase activity	KOG0740	AAA+-type ATPase	ENSEMBL:ENSP00000349356:human:fidgetin-like 1:E=97.5686 | ENSEMBL:ENSP00000320885:human:Isoform 1 of Spastin:E=81.5376 | ENSEMBL:ENSP00000340817:human:Isoform 2 of Spastin:E=81.5086 | ENSEMBL:ENSP00000333836:human:Fidgetin:E=67.7447 | ENSEMBL:ENSP00000261628:human:Katanin p60 ATPase-containing subunit A-like 1:E=64.585 | ENSEMBL:ENSP00000369989:human:56 kDa protein:E=64.4815 | ENSEMBL:ENSP0000025…
W02B12.8	193088_at	W02B12.8a	W02B12.8	WBGene00012203	W02B12.8b|W02B12.7	Affymetrix microarray probe	rga-1		6.37748	2.12775	ok1630				WBPhenotype0000050|WBPhenotype0000535|WBPhenotype0000689|WBPhenotype0000886|WBPhenotype0000031|WBPhenotype0000049|WBPhenotype0000050|WBPhenotype0000054|WBPhenotype0000059|WBPhenotype0000689|WBPhenotype0000886|WBPhenotype0001037|WBPhenotype0000050|WBPhenotype0000062|WBPhenotype0000535|WBPhenotype0000689|WBPhenotype0000886|WBPhenotype0000050|WBPhenotype0000535|WBPhenotype0000689|WBPhenotype0000886				Biological_process:signal transduction|Cellular_component:intracellular	KOG4406	CDC42 Rho GTPase-activating protein	ENSEMBL:ENSP00000310491:human:Rho-GTPase-activating protein 1:E=73.7695 | ENSEMBL:ENSP00000337287:human:Isoform 1 of Rho-GTPase-activating protein 8:E=70.3979 | ENSEMBL:ENSP00000374422:human:Rho GTPase activating protein 8 isoform 2:E=70.3566 | ENSEMBL:ENSP00000374424:human:Isoform 5 of Rho-GTPase-activating protein 8:E=69.6198 | ENSEMBL:ENSP00000337560:human:Isoform 8 of Rho-GTPase-activating pr…
F33G12.6	186081_s_at	F33G12.6b	F33G12.6	WBGene00018018	F33G12.6a	Affymetrix microarray probe	F33G12.6		3.51022	3.08152	ttTi2504				WBPhenotype0000031|WBPhenotype0000049|WBPhenotype0000050|WBPhenotype0000054|WBPhenotype0000059|WBPhenotype0000689|WBPhenotype0000886|WBPhenotype0001037|WBPhenotype0000050|WBPhenotype0000535|WBPhenotype0000689|WBPhenotype0000886				Molecular_function:catalytic activity			FLYBASE:CG9801-PA:fly:Flybase gene name is CG9801-PA:E=83.6021 |
Y49E10.23	174998_s_at	Y49E10.23b	Y49E10.23	WBGene00013042	Y49E10.23a	Affymetrix microarray probe	Y49E10.23		9.45858	12.5623	cxTi624|ttTi3262|snp_Y49E10[16]|snp_Y49E10[20]|snp_Y49E10[17]|snp_Y49E10[18]|snp_Y49E10[19]				WBPhenotype0000049|WBPhenotype0000062|WBPhenotype0000886|WBPhenotype0000050|WBPhenotype0000535|WBPhenotype0000689|WBPhenotype0000886|WBPhenotype0000031|WBPhenotype0000049|WBPhenotype0000050|WBPhenotype0000054|WBPhenotype0000059|WBPhenotype0000689|WBPhenotype0000886|WBPhenotype0001037|WBPhenotype0000049|WBPhenotype0000749|WBPhenotype0000886|WBPhenotype0000049|WBPhenotype0000749|WBPhenotype0000886|…				Molecular_function:protein binding|Biological_process:regulation of apoptosis|Cellular_component:intracellular	InP_met_010185		ENSEMBL:ENSP00000320342:human:Isoform 1 of Protein C10orf118:E=45.4202 | ENSEMBL:ENSP00000355314:human:Isoform Short of Restin:E=21.7959 | ENSEMBL:ENSP00000303585:human:RSN protein:E=21.7959 | ENSEMBL:ENSP00000351665:human:Isoform Long of Restin:E=21.7959 | ENSEMBL:ENSP00000271778:human:Centromere protein F:E=20.2007 | ENSEMBL:ENSP00000347621:human:Isoform 2 of ELKS/RAB6-interacting/CAST family m…
ZK1321.2	191129_s_at	ZK1321.2a	ZK1321.2	WBGene00014261	ZK1321.2b|ZK1321.2c|ZK1321.2d|ZK1321.2e|ZK1321.2f	Affymetrix microarray probe	ZK1321.2	ZK1321.2 encodes at least four isoforms of a SHAKER/Kv1 ortholog, which encodes voltage-dependent potassium channels expressed in muscle.	5.8243	3.91604	ok1581			0	WBPhenotype0000050|WBPhenotype0000535|WBPhenotype0000689|WBPhenotype0000886|WBPhenotype0000031|WBPhenotype0000049|WBPhenotype0000050|WBPhenotype0000054|WBPhenotype0000059|WBPhenotype0000689|WBPhenotype0000886|WBPhenotype0001037	Expressed in muscle.	muscle		Molecular_function:protein binding|Molecular_function:ion channel activity|Biological_process:ion transport|Cellular_component:membrane|Molecular_function:voltage-gated potassium channel activity|Biological_process:potassium ion transport|Cellular_component:voltage-gated potassium channel complex			ENSEMBL:ENSP00000271307:human:potassium voltage-gated channel, shaker-related subfamily, member 10:E=102.222 | ENSEMBL:ENSP00000314520:human:Potassium voltage-gated channel subfamily A member 2:E=102 | ENSEMBL:ENSP00000313622:human:potassium voltage-gated channel, shaker-related subfamily, member 3:E=100.585 | ENSEMBL:ENSP00000228858:human:Potassium voltage-gated channel subfamily A member 1:E=10…
F52H3.3	173877_s_at	F52H3.3		WBGene00009945		Affymetrix microarray probe	bath-38		4.75497	2.80032	ok637|tm371			1	WBPhenotype0000031|WBPhenotype0000049|WBPhenotype0000050|WBPhenotype0000054|WBPhenotype0000059|WBPhenotype0000689|WBPhenotype0000886|WBPhenotype0001037|WBPhenotype0000049|WBPhenotype0000062|WBPhenotype0000886|WBPhenotype0000050|WBPhenotype0000535|WBPhenotype0000689|WBPhenotype0000886	Expression is seen from the 3-fold embryonic stage through to adulthood. In 3-fold embryos and young larvae expression is throughout the worm, and is generally diffuse with some nuclear-localised staining probably in seam cells. In older larvae and adults staining is generally restricted to the head and tail regions. In the head punctate staining within and around the pharynx is apparent. Occasio…	vulva|pharynx|hypodermis|vulvaC|all somatic cells	6	Molecular_function:protein binding	LSE0150	Uncharacterized protein, contains BTB/POZ domain	ENSEMBL:ENSP00000371310:human:Ubiquitin-specific protease 7 isoform:E=13.3665 | ENSEMBL:ENSP00000373687:human:Ubiquitin carboxyl-terminal hydrolase 7:E=13.3665 | ENSEMBL:ENSP00000343535:human:128 kDa protein:E=13.3665 | FLYBASE:CG1490-PB:fly:Flybase gene name is Usp7-PB:E=12.2518 |
Y54E2A.10	184680_at	Y54E2A.10		WBGene00013195		Affymetrix microarray probe			3.61515	2.90498	tm1971|uCE4-1325|uCE4-1324|uCE4-1326				WBPhenotype0000050|WBPhenotype0000062|WBPhenotype0000535|WBPhenotype0000689|WBPhenotype0000886|WBPhenotype0000049|WBPhenotype0000062|WBPhenotype0000886|WBPhenotype0000031|WBPhenotype0000049|WBPhenotype0000050|WBPhenotype0000054|WBPhenotype0000059|WBPhenotype0000689|WBPhenotype0000886|WBPhenotype0001037|WBPhenotype0000050|WBPhenotype0000535|WBPhenotype0000689|WBPhenotype0000886			3		InP_Cae_006147
F17A9.2	179813_at	F17A9.2		WBGene00017534		Affymetrix microarray probe			3.68641	1.96969	tm1167				WBPhenotype0000031|WBPhenotype0000049|WBPhenotype0000050|WBPhenotype0000054|WBPhenotype0000059|WBPhenotype0000689|WBPhenotype0000886|WBPhenotype0001037|WBPhenotype0000049|WBPhenotype0000050|WBPhenotype0000689|WBPhenotype0000886|WBPhenotype0000031|WBPhenotype0000049|WBPhenotype0000050|WBPhenotype0000054|WBPhenotype0000059|WBPhenotype0000689|WBPhenotype0000886|WBPhenotype0001037|WBPhenotype0000050|…			11		KOG2476	Uncharacterized conserved protein	ENSEMBL:ENSP00000326411:human:CWF19-like 1, cell cycle control:E=109.131 | ENSEMBL:ENSP00000337646:human:Novel protein:E=50.3098 | FLYBASE:CG7741-PA:fly:Flybase gene name is CG7741-PA:E=86.3566 |
K04F10.1	184433_at	K04F10.1		WBGene00019394		Affymetrix microarray probe		The K04F10.1 gene encodes a homolog of SCA1, which when mutated leads to spinocerebellar ataxia 1 (OMIM:164400).	3.1496	2.2002	ok1291				WBPhenotype0000031|WBPhenotype0000049|WBPhenotype0000050|WBPhenotype0000054|WBPhenotype0000059|WBPhenotype0000689|WBPhenotype0000886|WBPhenotype0001037|WBPhenotype0000049|WBPhenotype0000062|WBPhenotype0000886			6		KOG4053	Ataxin-1, involved in Ca2+ homeostasis	ENSEMBL:ENSP00000244769:human:Ataxin-1:E=20.301 | FLYBASE:CG4547-PA:fly:Flybase gene name is Atx-1-PA:E=16.6778 |
Y15E3A.2	182549_at	Y15E3A.2		WBGene00012441		Affymetrix microarray probe			2.72631	1.87728	snp_Y15E3[3]|snp_Y15E3[2]|snp_Y15E3[4]|snp_Y15E3[1]				WBPhenotype0000049|WBPhenotype0000062|WBPhenotype0000886|WBPhenotype0000031|WBPhenotype0000049|WBPhenotype0000050|WBPhenotype0000054|WBPhenotype0000059|WBPhenotype0000689|WBPhenotype0000886|WBPhenotype0001037|WBPhenotype0000050|WBPhenotype0000535|WBPhenotype0000689|WBPhenotype0000886				Molecular_function:binding|Biological_process:transport|Molecular_function:heme binding|Biological_process:oxygen transport	LSE1186	Unnamed protein
T12B5.11	172589_x_at	T12B5.11		WBGene00020457		Affymetrix microarray probe	fbxa-67	This gene encodes a protein containing an F-box, a motif predicted to mediate protein-protein interactions either with homologs of yeast Skp-1p or with other proteins; this gene's encoded protein also contains an FTH/DUF38 motif, which may also mediate protein-protein interaction.	3.61499	2.64193	pk1601|ok889				WBPhenotype0000050|WBPhenotype0000535|WBPhenotype0000689|WBPhenotype0000886|WBPhenotype0000031|WBPhenotype0000049|WBPhenotype0000050|WBPhenotype0000054|WBPhenotype0000059|WBPhenotype0000689|WBPhenotype0000886|WBPhenotype0001037|WBPhenotype0000049|WBPhenotype0000062|WBPhenotype0000886|WBPhenotype0000049|WBPhenotype0000749|WBPhenotype0000886|WBPhenotype0000049|WBPhenotype0000749|WBPhenotype0000886			8		LSE0146	Uncharacterized protein
K02F6.5	183576_s_at	K02F6.5		WBGene00019339		Affymetrix microarray probe			3.75203	3.43624	cxTi10452				WBPhenotype0000049|WBPhenotype0000062|WBPhenotype0000886|WBPhenotype0000031|WBPhenotype0000049|WBPhenotype0000050|WBPhenotype0000054|WBPhenotype0000059|WBPhenotype0000689|WBPhenotype0000886|WBPhenotype0001037|WBPhenotype0000050|WBPhenotype0000535|WBPhenotype0000689|WBPhenotype0000886|WBPhenotype0000050|WBPhenotype0000535|WBPhenotype0000689|WBPhenotype0000886			6	Molecular_function:protein binding|Molecular_function:voltage-gated potassium channel activity|Biological_process:potassium ion transport|Cellular_component:voltage-gated potassium channel complex|Cellular_component:membrane	KOG2716	Polymerase delta-interacting protein PDIP1 and related proteins, contain BTB/POZ domain	ENSEMBL:ENSP00000228495:human:Isoform 1 of BTB/POZ domain-containing protein KCTD10:E=14.4815 | ENSEMBL:ENSP00000311202:human:BTB/POZ domain-containing protein KCTD13:E=13.4318 | FLYBASE:CG10465-PA:fly:Flybase gene name is CG10465-PA:E=10 |
Y106G6H.16	187131_at	Y106G6H.16		WBGene00013726		Affymetrix microarray probe			8.34064	5.31151	snp_K01A2[1]				WBPhenotype0000031|WBPhenotype0000049|WBPhenotype0000050|WBPhenotype0000054|WBPhenotype0000059|WBPhenotype0000689|WBPhenotype0000886|WBPhenotype0001037|WBPhenotype0000049|WBPhenotype0000062|WBPhenotype0000886|WBPhenotype0000050|WBPhenotype0000535|WBPhenotype0000689|WBPhenotype0000886|WBPhenotype0000050			7		InP_Cae_012815
T28C12.2	185917_at	T28C12.2		WBGene00020889		Affymetrix microarray probe			4.78911	3.20988	js100|js118|js379|js380|js381|md1715|md1745|ky389|ky399|snp_Y51A2D[4]|uCE5-2838|snp_Y51A2D[2]|uCE5-2839|snp_Y51A2D[1]|uCE5-2841|snp_Y51A2D[5]|snp_Y51A2D[3]|uCE5-2833|uCE5-2836|uCE5-2834|uCE5-2842|uCE5-2837				WBPhenotype0000050|WBPhenotype0000535|WBPhenotype0000689|WBPhenotype0000886|WBPhenotype0000049|WBPhenotype0000062|WBPhenotype0000886			21	Molecular_function:transporter activity|Biological_process:transport|Cellular_component:integral to membrane|Molecular_function:drug transporter activity|Biological_process:drug transport	KOG2325	Predicted transporter/transmembrane protein	ENSEMBL:ENSP00000296468:human:CDNA FLJ90083 fis, clone HEMBA1004982, weakly similar to TETRACYCLINE RESISTANCE PROTEIN, CLASS E:E=55.8539 | FLYBASE:CG8596-PA:fly:Flybase gene name is CG8596-PA:E=42.585 |
F18E9.1	182207_at	F18E9.1		WBGene00017568		Affymetrix microarray probe			4.25426	4.57542	ttTi5146|ttTi6309				WBPhenotype0000031|WBPhenotype0000049|WBPhenotype0000050|WBPhenotype0000054|WBPhenotype0000059|WBPhenotype0000689|WBPhenotype0000886|WBPhenotype0001037|WBPhenotype0000050|WBPhenotype0000535|WBPhenotype0000689|WBPhenotype0000886			0
F43H9.2	191404_at	F43H9.2b	F43H9.2	WBGene00018398	F43H9.2a	Affymetrix microarray probe	sptl-2		4.20501	1.77436	tm2410|snp_T08G11[4]				WBPhenotype0001183|WBPhenotype0000031|WBPhenotype0000049|WBPhenotype0000050|WBPhenotype0000054|WBPhenotype0000059|WBPhenotype0000689|WBPhenotype0000886|WBPhenotype0001037|WBPhenotype0000050|WBPhenotype0000535|WBPhenotype0000689|WBPhenotype0000886|WBPhenotype0000049|WBPhenotype0000062|WBPhenotype0000886|WBPhenotype0000050|WBPhenotype0000535|WBPhenotype0000689|WBPhenotype0000886|WBPhenotype0001182|…				Molecular_function:transferase activity, transferring nitrogenous groups|Biological_process:biosynthesis|Molecular_function:transferase activity|Biological_process:metabolism|Molecular_function:8-amino-7-oxononanoate synthase activity|Biological_process:biotin biosynthesis|Molecular_function:5-aminolevulinate synthase activity|Biological_process:heme biosynthesis|Molecular_function:glycine C-acet…	KOG1357	Serine palmitoyltransferase	ENSEMBL:ENSP00000216484:human:Serine palmitoyltransferase 2:E=148.357 | ENSEMBL:ENSP00000217206:human:OTTHUMP00000030292:E=132.222 | ENSEMBL:ENSP00000248924:human:2-amino-3-ketobutyrate coenzyme A ligase, mitochondrial precursor:E=33.4559 | ENSEMBL:ENSP00000262554:human:Serine palmitoyltransferase 1:E=32.2757 | ENSEMBL:ENSP00000337131:human:aminolevulinate, delta-, synthase 2 isoform b:E=28.1308 …
Y44E3B.1	175396_s_at	Y44E3B.1c	Y44E3B.1	WBGene00021552	Y44E3B.1a|Y44E3B.1b	Affymetrix microarray probe	zip-4		3.88236	4.32566	tm1359				WBPhenotype0000031|WBPhenotype0000049|WBPhenotype0000050|WBPhenotype0000054|WBPhenotype0000059|WBPhenotype0000689|WBPhenotype0000886|WBPhenotype0001037|WBPhenotype0000050|WBPhenotype0000535|WBPhenotype0000689|WBPhenotype0000886				Molecular_function:transcription factor activity|Cellular_component:nucleus|Biological_process:regulation of transcription, DNA-dependent|Molecular_function:sequence-specific DNA binding|Molecular_function:protein dimerization activity|Molecular_function:DNA binding
C45B11.1	174002_s_at	C45B11.1b	C45B11.1	WBGene00006443	C45B11.1a	Affymetrix microarray probe	pak-2		3.95371	2.67512	tm867|ok332			1	WBPhenotype0000050|WBPhenotype0000062|WBPhenotype0000535|WBPhenotype0000689|WBPhenotype0000886|WBPhenotype0000050|WBPhenotype0000050|WBPhenotype0000535|WBPhenotype0000689|WBPhenotype0000886|WBPhenotype0000031|WBPhenotype0000049|WBPhenotype0000050|WBPhenotype0000054|WBPhenotype0000059|WBPhenotype0000689|WBPhenotype0000886|WBPhenotype0001037|WBPhenotype0000049|WBPhenotype0000062|WBPhenotype0000886	Larval Expression: pharynx; pharyngeal-intestinal valve; hypodermis; Nervous System; tail neurons;|Larval Expression: pharynx; pharyngeal-intestinal valve;	pharynx|hypodermis|tail neurons|nervous system|pharyngeal-intestinal valve|pharynx|pharyngeal-intestinal valve		Molecular_function:protein kinase activity|Molecular_function:ATP binding|Biological_process:protein amino acid phosphorylation|Molecular_function:protein serine/threonine kinase activity|Molecular_function:protein-tyrosine kinase activity|Molecular_function:structural constituent of cell wall|Molecular_function:atypical protein kinase C activity|Molecular_function:zinc ion binding|Molecular_func…			ENSEMBL:ENSP00000353625:human:Isoform 4 of Serine/threonine-protein kinase PAK 4:E=113.131 | ENSEMBL:ENSP00000260404:human:Serine/threonine-protein kinase PAK 6:E=103.854 | ENSEMBL:ENSP00000351049:human:Isoform 1 of Serine/threonine-protein kinase PAK 4:E=93.6021 | ENSEMBL:ENSP00000326864:human:Isoform 3 of Serine/threonine-protein kinase PAK 4:E=91.2441 | ENSEMBL:ENSP00000348696:human:Isoform 1 …
Y22D7AR.13	175772_s_at	Y22D7AR.13		WBGene00004779		Affymetrix microarray probe	ser-4	ser-4 encodes an ortholog of mammalian 5-HT1 metabotropic serotonin receptors; SER-4 is required for normal inhibition of movement by 5-HT, with ser-4 mutants being hyperactive; SER-4 is partly required for male tail curling, with ser-4 mutants showing reduced curling in exogenous 5-HT; SER-4 is dispensable for the stimulation of egg-laying by 5-HT and by the uptake inhibitor fluoxetine; SER-4 ma…	3.54361	6.6507	ok512|snp_Y22D7AR[3]			1	WBPhenotype0000050|WBPhenotype0000535|WBPhenotype0000689|WBPhenotype0000886|WBPhenotype0000049|WBPhenotype0000062|WBPhenotype0000886	Expression of a ser-4::gfp reporter gene construct is restricted to a few neurons in the nervous system. Most consistent expression can be observed in the RIB and RIS head interneuron classes. Less consistent expression is observed in a pharyngeal neuron, a pair of sublateral inter- or motorneurons, rarely in a pair of neurons in the retrovesicular ganglion, the PVT tail neuron, and either the DV…			Biological_process:G-protein coupled receptor protein signaling pathway|Cellular_component:integral to membrane|Molecular_function:rhodopsin-like receptor activity|Molecular_function:dopamine receptor activity|Molecular_function:adrenoceptor activity	KOG3656	7 transmembrane receptor	ENSEMBL:ENSP00000257763:human:5-hydroxytryptamine 1B receptor:E=63.3188 | ENSEMBL:ENSP00000313661:human:5-hydroxytryptamine 1D receptor:E=62.4685 | ENSEMBL:ENSP00000316244:human:5-hydroxytryptamine 1A receptor:E=61.5528 | ENSEMBL:ENSP00000322924:human:5-hydroxytryptamine 1F receptor:E=58.5528 | ENSEMBL:ENSP00000287907:human:5-hydroxytryptamine 5A receptor:E=54.8539 | ENSEMBL:ENSP00000349010:human…
Y105C5B.19	187077_s_at	Y105C5B.19		WBGene00013658		Affymetrix microarray probe			3.02846	1.73138	pkP581|cxTi517|uCE4-1517|uCE4-1518			1	WBPhenotype0000050|WBPhenotype0000535|WBPhenotype0000689|WBPhenotype0000886|WBPhenotype0000049|WBPhenotype0000062|WBPhenotype0000886|WBPhenotype0000886|WBPhenotype0000050|WBPhenotype0000535|WBPhenotype0000689|WBPhenotype0000886|WBPhenotype0000049|WBPhenotype0000062|WBPhenotype0000886|WBPhenotype0000031|WBPhenotype0000049|WBPhenotype0000050|WBPhenotype0000054|WBPhenotype0000059|WBPhenotype0000689|…	Generally ubiquitous expression is seen in all somatic cells from early embryonic stages until adulthood. However, expression is confined to a varying number of discrete nuclear organelles. In anaesthetised worms these organelles have a random Brownian-like movement.	all somatic cells		Molecular_function:structural molecule activity	LSE0678	Unnamed protein
E03D2.1	188920_at	E03D2.1		WBGene00003751		Affymetrix microarray probe	nlp-13	nlp-13 encodes a predicted neuropeptide of the MSFamide family; expressed primarily in neurons or in the endocrine/secretory cells, and expression includes pharyngeal neurons that modulate pharyngeal pumping of food.	6.36307	13.3672	tm654|ok369			1	WBPhenotype0000049|WBPhenotype0000062|WBPhenotype0000886|WBPhenotype0000050|WBPhenotype0000535|WBPhenotype0000689|WBPhenotype0000886	Reporter construct is expressed primarily or exclusively in neurons or "endocrine/secretory" cells. GFP expression in non-neuronal tissues include the gut (frequently), specific somatic gonad cells, and in pharyngeal or vulval muscles (rarely). No expression is detected in hypodermal, body wall muscle or germ tissues. nlp-13 is expressed in the head neurons, pharynx and near the vulva.|Expressed …	vulva|pharynx|head neurons|tail|hypodermis|spermathecae|intestine|head neurons			TWOG0210	Unnamed protein
K10B3.6	173121_s_at	K10B3.6a	K10B3.6	WBGene00019612		Affymetrix microarray probe	K10B3.6		6.34992	4.31394	ok1966				WBPhenotype0000050|WBPhenotype0000062|WBPhenotype0000535|WBPhenotype0000689|WBPhenotype0000886|WBPhenotype0000050|WBPhenotype0000535|WBPhenotype0000689|WBPhenotype0000886|WBPhenotype0000031|WBPhenotype0000049|WBPhenotype0000050|WBPhenotype0000054|WBPhenotype0000059|WBPhenotype0000689|WBPhenotype0000886|WBPhenotype0001037				Molecular_function:glycerophosphodiester phosphodiesterase activity|Biological_process:glycerol metabolism	KOG2421	Predicted starch-binding protein	ENSEMBL:ENSP00000265183:human:Putative glycerophosphodiester phosphodiesterase 5:E=68.9586 | ENSEMBL:ENSP00000368277:human:OTTHUMP00000030202:E=33.6021 | FLYBASE:CG2818-PA:fly:Flybase gene name is CG2818-PA:E=66.0177 | FLYBASE:CG9394-PA:fly:Flybase gene name is CG9394-PA:E=44.8861 | FLYBASE:CG11619-PA:fly:Flybase gene name is CG11619-PA:E=36.9586 | FLYBASE:CG18135-PB:fly:Flybase gene name is CG18…
Y54G11A.11	186483_at	Y54G11A.11		WBGene00013219		Affymetrix microarray probe			2.72924	1.83049	nu468|ok188|ok285				WBPhenotype0000049|WBPhenotype0000062|WBPhenotype0000886|WBPhenotype0000050|WBPhenotype0000031|WBPhenotype0000049|WBPhenotype0000050|WBPhenotype0000054|WBPhenotype0000059|WBPhenotype0000689|WBPhenotype0000886|WBPhenotype0001037|WBPhenotype0000050|WBPhenotype0000535|WBPhenotype0000689|WBPhenotype0000886					KOG3214	Uncharacterized Zn ribbon-containing protein	ENSEMBL:ENSP00000252445:human:Similar to AER237Wp:E=29.3665 | FLYBASE:CG6244-PA:fly:Flybase gene name is CG6244-PA:E=24.9208 |
B0041.2	174974_s_at	B0041.2b	B0041.2	WBGene00015007		Affymetrix microarray probe	B0041.2		3.41377	1.68874	tm1863|tm2424|ttTi744|tm2432				WBPhenotype0000050|WBPhenotype0000535|WBPhenotype0000689|WBPhenotype0000886|WBPhenotype0000031|WBPhenotype0000049|WBPhenotype0000050|WBPhenotype0000054|WBPhenotype0000059|WBPhenotype0000689|WBPhenotype0000886|WBPhenotype0001037					LSE0932	Unnamed protein	FLYBASE:CG11518-PA:fly:Flybase gene name is pygo-PA:E=13.6576 | FLYBASE:CG15319-PB:fly:Flybase gene name is nej-PB:E=10.585 |
D1069.1	182208_at	D1069.1		WBGene00017036		Affymetrix microarray probe			2.94511	1.64457	cxTi10903|cxTi7723|ttTi1092				WBPhenotype0000031|WBPhenotype0000049|WBPhenotype0000050|WBPhenotype0000054|WBPhenotype0000059|WBPhenotype0000689|WBPhenotype0000886|WBPhenotype0001037|WBPhenotype0000050|WBPhenotype0000535|WBPhenotype0000689|WBPhenotype0000886			3	Cellular_component:membrane	InP_Cae_011716
F54C9.7	178645_at	F54C9.7		WBGene00010043		Affymetrix microarray probe			4.01951	9.20439	ok385			0	WBPhenotype0000049|WBPhenotype0000062|WBPhenotype0000886|WBPhenotype0000050|WBPhenotype0000535|WBPhenotype0000689|WBPhenotype0000886|WBPhenotype0000031|WBPhenotype0000049|WBPhenotype0000050|WBPhenotype0000054|WBPhenotype0000059|WBPhenotype0000689|WBPhenotype0000886|WBPhenotype0001037	Expression is seen from late embryonic (post comma-stage) through to the adult stage. In larvae and adults there is extensive staining of intestinal nuclei. Many cells in the pharynx also give expression (including the pharyngeal muscle cells (m3-m7)). Staining in head hypodermal cells and anterior body hypodermis is also evident. Occasional weak staining of the excretory cell nucleus and the pos…	hypodermal|intestinal|m5|m6|m7|m4|pharyngeal muscle|m3|pharyngeal cells	13		InP_Cae_006864
ZC487.5	182245_at	ZC487.5		WBGene00001717		Affymetrix microarray probe	grl-8	grl-8 encodes a hedgehog-like protein, with an N-terminal signal sequence and a C-terminal Ground-like (Grl) domain; the Grl domain is predicted to form a cysteine-crosslinked protein involved in intercellular signalling, and it has subtle similarity to the N-terminal Hedge domain of HEDGEHOG proteins.	3.21315	5.19709	uCE1-790			1	WBPhenotype0000031|WBPhenotype0000049|WBPhenotype0000050|WBPhenotype0000054|WBPhenotype0000059|WBPhenotype0000689|WBPhenotype0000886|WBPhenotype0001037|WBPhenotype0000050|WBPhenotype0000535|WBPhenotype0000689|WBPhenotype0000886	Larval Expression: Nervous System; nerve ring; head neurons;	head neurons|nerve ring|nervous system	10		LSE0519	GROUND domains (extracellular cysteine-containing domain sometimes associated with HOG domains)
ZC513.4	190409_at	ZC513.4		WBGene00006935		Affymetrix microarray probe	vrs-1	vrs-1 encodes a predicted valyl-tRNA synthetase that affects embryonic viability, growth, and morphology	3.65034	2.19493	tm1584				WBPhenotype0000050|WBPhenotype0000535|WBPhenotype0000689|WBPhenotype0000886|WBPhenotype0000031|WBPhenotype0000050|WBPhenotype0001010|WBPhenotype0000059|WBPhenotype0000154|WBPhenotype0000050|WBPhenotype0000059|WBPhenotype0000050|WBPhenotype0000535|WBPhenotype0000689|WBPhenotype0000886|WBPhenotype0000050			2	Molecular_function:aminoacyl-tRNA ligase activity|Molecular_function:ATP binding|Biological_process:tRNA aminoacylation for protein translation|Molecular_function:valine-tRNA ligase activity|Biological_process:valyl-tRNA aminoacylation|Molecular_function:isoleucine-tRNA ligase activity|Biological_process:isoleucyl-tRNA aminoacylation|Molecular_function:leucine-tRNA ligase activity|Biological_proc…	KOG0432	Valyl-tRNA synthetase	ENSEMBL:ENSP00000316092:human:Valyl-tRNA synthetase 2-like:E=142.602 | ENSEMBL:ENSP00000373037:human:Valyl-tRNA synthetase 2-like:E=142.602 | ENSEMBL:ENSP00000372860:human:Valyl-tRNA synthetase 2-like:E=142.602 | ENSEMBL:ENSP00000211402:human:Valyl-tRNA synthetase:E=140.215 | ENSEMBL:ENSP00000373036:human:Valyl-tRNA synthetase 2-like:E=128.301 | ENSEMBL:ENSP00000372859:human:Valyl-tRNA synthetase…
C10F3.4	179770_at	C10F3.4b	C10F3.4	WBGene00015678	C10F3.4a	Affymetrix microarray probe	C10F3.4		4.64436	5.45963	tm363|tm2679|snp_C10F3[1]				WBPhenotype0000049|WBPhenotype0000062|WBPhenotype0000886|WBPhenotype0000031|WBPhenotype0000049|WBPhenotype0000050|WBPhenotype0000054|WBPhenotype0000059|WBPhenotype0000689|WBPhenotype0000886|WBPhenotype0001037|WBPhenotype0000050|WBPhenotype0000535|WBPhenotype0000689|WBPhenotype0000886|WBPhenotype0000049|WBPhenotype0000062|WBPhenotype0000886|WBPhenotype0000050|WBPhenotype0000535|WBPhenotype0000689|…				Biological_process:embryonic development (sensu Metazoa)	KOG2720	Predicted hydrolase (HIT family)	ENSEMBL:ENSP00000368405:human:hypothetical protein LOC390637:E=31.2076 | FLYBASE:CG3552-PC:fly:Flybase gene name is CG3552-PC:E=19.4318 |
F26D11.1	189204_at	F26D11.1		WBGene00017818		Affymetrix microarray probe			3.79415	5.24929	cxTi9809				WBPhenotype0000031|WBPhenotype0000049|WBPhenotype0000050|WBPhenotype0000054|WBPhenotype0000059|WBPhenotype0000689|WBPhenotype0000886|WBPhenotype0001037|WBPhenotype0000050|WBPhenotype0000535|WBPhenotype0000689|WBPhenotype0000886			18	Molecular_function:shikimate kinase activity|Molecular_function:ATP binding|Biological_process:amino acid biosynthesis|Molecular_function:kinase activity|Biological_process:carbohydrate metabolism	KOG3354	Gluconate kinase	ENSEMBL:ENSP00000365597:human:OTTHUMP00000021547:E=16.9208 | ENSEMBL:ENSP00000277124:human:OTTHUMP00000021546:E=10.3188 |
F57B7.1	191173_at	F57B7.1a	F57B7.1	WBGene00010191	F57B7.1b	Affymetrix microarray probe	F57B7.1		6.89957	3.33984	ttTi848|snp_T27C4[6]|snp_T27C4[5]|snp_T27C4[7]|snp_T27C4[4]				WBPhenotype0000031|WBPhenotype0000049|WBPhenotype0000050|WBPhenotype0000054|WBPhenotype0000059|WBPhenotype0000689|WBPhenotype0000886|WBPhenotype0001037|WBPhenotype0000049|WBPhenotype0000062|WBPhenotype0000886|WBPhenotype0000050|WBPhenotype0000535|WBPhenotype0000689|WBPhenotype0000886				Molecular_function:rhodopsin-like receptor activity|Biological_process:G-protein coupled receptor protein signaling pathway|Cellular_component:integral to membrane	TWOG0217	Unnamed protein	FLYBASE:CG8985-PA:fly:Flybase gene name is DmsR-1-PA:E=41.5229 | FLYBASE:CG13803-PA:fly:Flybase gene name is DmsR-2-PA:E=38.8239 | FLYBASE:CG16752-PA:fly:Flybase gene name is CG16752-PA:E=16.9586 | FLYBASE:CG13229-PA:fly:Flybase gene name is CG13229-PA:E=28.7447 |
T10B5.4	182567_at	T10B5.4		WBGene00020390		Affymetrix microarray probe			4.81916	2.49402	mg408|tm1361				WBPhenotype0000050|WBPhenotype0000535|WBPhenotype0000689|WBPhenotype0000886|WBPhenotype0000031|WBPhenotype0000049|WBPhenotype0000050|WBPhenotype0000054|WBPhenotype0000059|WBPhenotype0000689|WBPhenotype0000886|WBPhenotype0001037			1	Molecular_function:N-acetyltransferase activity	LSE0567	Uncharacterized protein
F39H2.1	175289_at	F39H2.1		WBGene00009562		Affymetrix microarray probe	flp-22		6.11718	4.51429	ok474			1	WBPhenotype0000050|WBPhenotype0000535|WBPhenotype0000689|WBPhenotype0000886	Expressed in AIM, ASG, AVA, AVG, AVL, CEP, PVD, PVW, RIC/AIZ, RIV, SMD, URA, uv1. Male specific expression in 6 out of 9 CP.		7	Biological_process:neuropeptide signaling pathway|Molecular_function:hormone activity|Cellular_component:extracellular region
R13A1.5	182153_at	R13A1.5		WBGene00020043		Affymetrix microarray probe			3.01197	3.94977	cxTi7038				WBPhenotype0000050|WBPhenotype0000535|WBPhenotype0000689|WBPhenotype0000886|WBPhenotype0000049|WBPhenotype0000062|WBPhenotype0000886|WBPhenotype0000031|WBPhenotype0000049|WBPhenotype0000050|WBPhenotype0000054|WBPhenotype0000059|WBPhenotype0000689|WBPhenotype0000886|WBPhenotype0001037			6		InP_Cae_011058
F41E6.1	181426_at	F41E6.1		WBGene00018284		Affymetrix microarray probe			8.04429	10.4181	ttTi7661				WBPhenotype0000050|WBPhenotype0000535|WBPhenotype0000689|WBPhenotype0000886|WBPhenotype0000031|WBPhenotype0000049|WBPhenotype0000050|WBPhenotype0000054|WBPhenotype0000059|WBPhenotype0000689|WBPhenotype0000886|WBPhenotype0001037			3		InP_Cae_010166
Y42A5A.1	192710_s_at	Y42A5A.1		WBGene00012776		Affymetrix microarray probe			4.31089	4.66589	uCE5-1860				WBPhenotype0000050|WBPhenotype0000535|WBPhenotype0000689|WBPhenotype0000886|WBPhenotype0000050|WBPhenotype0000535|WBPhenotype0000689|WBPhenotype0000886|WBPhenotype0000049|WBPhenotype0000062|WBPhenotype0000886|WBPhenotype0000031|WBPhenotype0000049|WBPhenotype0000050|WBPhenotype0000054|WBPhenotype0000059|WBPhenotype0000689|WBPhenotype0000886|WBPhenotype0001037|WBPhenotype0000031|WBPhenotype0000049|…			6	Molecular_function:metallopeptidase activity|Molecular_function:zinc ion binding|Biological_process:proteolysis|Molecular_function:membrane alanyl aminopeptidase activity|Molecular_function:leukotriene-A4 hydrolase activity	KOG1046	Puromycin-sensitive aminopeptidase and related aminopeptidases	ENSEMBL:ENSP00000300060:human:Aminopeptidase N:E=85.7447 | ENSEMBL:ENSP00000350541:human:laeverin:E=75.6021 | ENSEMBL:ENSP00000265162:human:Glutamyl aminopeptidase:E=69.5528 | ENSEMBL:ENSP00000342447:human:Leukocyte-derived arginine aminopeptidase long form variant:E=68.3372 | ENSEMBL:ENSP00000261180:human:Thyrotropin-releasing hormone-degrading ectoenzyme:E=67.3188 | ENSEMBL:ENSP00000296754:huma…
B0564.10	174442_s_at	B0564.10a	B0564.10	WBGene00006766	B0564.10b	Affymetrix microarray probe	unc-30	unc-30 encodes a homeodomain-containing protein that is orthologous to the Pitx family of homeodomain transcription factors; during develpoment, UNC-30 controls the terminal differentiation of all 19 type D GABA-ergic motor neurons by directly regulating the expression of UNC-25/GAD and UNC-47/VGAT, which regulate GABA formation and secretion, respectively; UNC-30 is expressed most strongly in ty…	3.23866	12.3615	bx7|e646|e727|e845|e926|e1169|e2327|e2384|e2505|e318|e191|e165|e596|ok613|ttTi3727			1	WBPhenotype0000049|WBPhenotype0000062|WBPhenotype0000886|WBPhenotype0000031|WBPhenotype0000049|WBPhenotype0000050|WBPhenotype0000054|WBPhenotype0000059|WBPhenotype0000689|WBPhenotype0000886|WBPhenotype0001037|WBPhenotype0000050|WBPhenotype0000535|WBPhenotype0000689|WBPhenotype0000886	UNC-30 is found in the nuclei of the D neurons. IN L1 worms anti-UNC-30 stained the 6 DD neurons and in L2 worm, stained 6 DD neurons and 13 VD neurons. UNC-30 protein were maintained at low level during L3 and later stages.Anti-UNC-30 also stained a pair of nuclei in the preanal ganglion of L1 and L2 animals, corresponding to the position of PVP. In addition, four nuclei in the head of L1 and L2…	neurons|DD neurons|VD neurons|preanal ganglion		Molecular_function:transcription factor activity|Molecular_function:sequence-specific DNA binding|Biological_process:regulation of transcription, DNA-dependent|Cellular_component:nucleus|Molecular_function:DNA binding|Biological_process:regulation of transcription	KOG0486	Transcription factor PTX1, contains HOX domain	ENSEMBL:ENSP00000265340:human:Pituitary homeobox 1:E=28.0458 | ENSEMBL:ENSP00000304169:human:Isoform PTX2C of Pituitary homeobox 2:E=26.3665 | ENSEMBL:ENSP00000278081:human:Pituitary homeobox 3:E=26.0177 | ENSEMBL:ENSP00000347004:human:Isoform PTX2B of Pituitary homeobox 2:E=25.8239 | ENSEMBL:ENSP00000347192:human:Isoform PTX2A of Pituitary homeobox 2:E=25.0132 | ENSEMBL:ENSP00000332744:human:Hom…
T23D8.2	190295_at	T23D8.2		WBGene00006633		Affymetrix microarray probe	tsp-7		4.68504	3.02318	ok553|uCE2-1762|uCE2-1761				WBPhenotype0000049|WBPhenotype0000062|WBPhenotype0000886|WBPhenotype0000050|WBPhenotype0000535|WBPhenotype0000689|WBPhenotype0000886				Cellular_component:integral to membrane	KOG3882	Tetraspanin family integral membrane protein	ENSEMBL:ENSP00000257857:human:CD63 antigen:E=35.4437 | ENSEMBL:ENSP00000011898:human:Tetraspanin-9:E=33.1192 | ENSEMBL:ENSP00000324304:human:Tetraspanin-4:E=28.5686 | ENSEMBL:ENSP00000003603:human:Tetraspanin-6:E=23.1675 | ENSEMBL:ENSP00000271324:human:Leukocyte surface antigen CD53:E=23.0132 | ENSEMBL:ENSP00000324101:human:CD151 antigen:E=21.3872 | ENSEMBL:ENSP00000227155:human:CD82 antigen:E=21…
C06G3.6	189967_at	C06G3.6		WBGene00015552		Affymetrix microarray probe			2.65056	1.77316	tm418				WBPhenotype0000050|WBPhenotype0000535|WBPhenotype0000689|WBPhenotype0000886|WBPhenotype0000031|WBPhenotype0000049|WBPhenotype0000050|WBPhenotype0000054|WBPhenotype0000059|WBPhenotype0000689|WBPhenotype0000886|WBPhenotype0001037|WBPhenotype0000049|WBPhenotype0000062|WBPhenotype0000886|WBPhenotype0000050				Molecular_function:zinc ion binding|Cellular_component:intracellular|Biological_process:embryonic development (sensu Metazoa)	KOG4582	Uncharacterized conserved protein, contains ZZ-type Zn-finger
M02E1.2	174060_at	M02E1.2		WBGene00019734		Affymetrix microarray probe			5.32073	9.67658	cxTi10602				WBPhenotype0000050|WBPhenotype0000535|WBPhenotype0000689|WBPhenotype0000886					InP_Cae_012442
ZC317.3	193505_at	ZC317.3		WBGene00001593		Affymetrix microarray probe	glc-3	The glc-3 gene encodes a fipronil and BIDN-sensitive, but picrotoxinin-insensitive, L-glutamate-gated chloride channel subunit.	2.65898	2.1476	ok321			1	WBPhenotype0000049|WBPhenotype0000062|WBPhenotype0000886|WBPhenotype0000050|WBPhenotype0000535|WBPhenotype0000689|WBPhenotype0000886|WBPhenotype0000031|WBPhenotype0000049|WBPhenotype0000050|WBPhenotype0000054|WBPhenotype0000059|WBPhenotype0000689|WBPhenotype0000886|WBPhenotype0001037	Larval Expression: Nervous System; nerve ring; head neurons;	head neurons|nerve ring|nervous system	0	Molecular_function:GABA-A receptor activity|Molecular_function:extracellular ligand-gated ion channel activity|Biological_process:ion transport|Cellular_component:integral to membrane|Cellular_component:postsynaptic membrane|Molecular_function:neurotransmitter receptor activity|Cellular_component:membrane|Biological_process:transport	KOG3644	Ligand-gated ion channel	ENSEMBL:ENSP00000345284:human:Isoform Alpha-3K of Glycine receptor subunit alpha-3 precursor:E=80.3468 | ENSEMBL:ENSP00000218075:human:Isoform Alpha-2* of Glycine receptor subunit alpha-2 precursor:E=80.2441 | ENSEMBL:ENSP00000347123:human:Isoform Alpha-2B of Glycine receptor subunit alpha-2 precursor:E=80.2441 | ENSEMBL:ENSP00000274093:human:Isoform Alpha-3L of Glycine receptor subunit alpha-3 p…
ZK287.1	179539_at	ZK287.1		WBGene00013962		Affymetrix microarray probe			3.12719	4.60195	ttTi1669			1	WBPhenotype0000049|WBPhenotype0000062|WBPhenotype0000886|WBPhenotype0000031|WBPhenotype0000049|WBPhenotype0000050|WBPhenotype0000054|WBPhenotype0000059|WBPhenotype0000689|WBPhenotype0000886|WBPhenotype0001037|WBPhenotype0000050|WBPhenotype0000535|WBPhenotype0000689|WBPhenotype0000886	Larval Expression: intestine; Nervous System; nerve ring; ventral nerve cord; dorsal nerve cord; head neurons; tail neurons; unidentified cells; unidentified cells in tail ;	tail|intestine|head neurons|tail neurons|nerve ring|ventral nerve cord|dorsal nerve cord|nervous system	1		InP_Cae_002066
M18.5	173732_s_at	M18.5		WBGene00010890		Affymetrix microarray probe	ddb-1	M18.5 is orthologous to the human gene DAMAGE-SPECIFIC DNA BINDING PROTEIN 1 (127KD) (DDB1; OMIM:600045), which when mutated leads to disease.	2.66295	1.67297	tm1769				WBPhenotype0000049|WBPhenotype0000062|WBPhenotype0000886|WBPhenotype0000050|WBPhenotype0000535|WBPhenotype0000689|WBPhenotype0000886|WBPhenotype0000031|WBPhenotype0000643|WBPhenotype0001037|WBPhenotype0000031|WBPhenotype0000054|WBPhenotype0000643			5	Molecular_function:nucleic acid binding|Cellular_component:nucleus|Molecular_function:calcium ion binding|Biological_process:positive regulation of growth rate|Biological_process:larval development (sensu Nematoda)|Biological_process:physiological process|Biological_process:locomotory behavior|Biological_process:gametogenesis|Biological_process:embryonic development (sensu Metazoa)	KOG1897	Damage-specific DNA binding complex, subunit DDB1	ENSEMBL:ENSP00000374300:human:DNA damage-binding protein 1:E=211.824 | ENSEMBL:ENSP00000301764:human:127 kDa protein:E=208.538 | ENSEMBL:ENSP00000305790:human:Splicing factor 3B subunit 3:E=31.0862 | ENSEMBL:ENSP00000339353:human:Cleavage and polyadenylation specificity factor 160 kDa subunit:E=15.3566 | FLYBASE:CG7769-PA:fly:Flybase gene name is DDB1-PA:E=197.409 | FLYBASE:CG13900-PA:fly:Flybase…
Y57A10B.1	184572_at	Y57A10B.1		WBGene00013273		Affymetrix microarray probe			2.82371	1.95623	snp_Y57A10B[1]				WBPhenotype0000049|WBPhenotype0000062|WBPhenotype0000886|WBPhenotype0000050|WBPhenotype0000535|WBPhenotype0000689|WBPhenotype0000886|WBPhenotype0000031|WBPhenotype0000049|WBPhenotype0000050|WBPhenotype0000054|WBPhenotype0000059|WBPhenotype0000689|WBPhenotype0000886|WBPhenotype0001037|WBPhenotype0001184			6	Molecular_function:protein binding|Molecular_function:zinc ion binding	KOG1609	Protein involved in mRNA turnover and stability	ENSEMBL:ENSP00000317087:human:cellular modulator of immune recognition isoform 6:E=12.3468 | ENSEMBL:ENSP00000345676:human:membrane-associated RING-CH protein I:E=10.7959 | ENSEMBL:ENSP00000363511:human:Cellular modulator of immune recognition:E=10.7212 | ENSEMBL:ENSP00000274056:human:Hypothetical protein DKFZp564M1682:E=10.6778 |
F25G6.4	189872_at	F25G6.4		WBGene00000054		Affymetrix microarray probe	acr-15	A homolog of an alpha type nicotinic acetylcholine receptor subunit involved in the mediation of fast synaptic transmission at neuromuscular junctions.	6.25846	9.57559	ok1214				WBPhenotype0000050|WBPhenotype0000535|WBPhenotype0000689|WBPhenotype0000886|WBPhenotype0000031|WBPhenotype0000049|WBPhenotype0000050|WBPhenotype0000054|WBPhenotype0000059|WBPhenotype0000689|WBPhenotype0000886|WBPhenotype0001037|WBPhenotype0000049|WBPhenotype0000062|WBPhenotype0000886			6	Molecular_function:neurotransmitter receptor activity|Biological_process:ion transport|Cellular_component:membrane|Molecular_function:extracellular ligand-gated ion channel activity|Biological_process:transport|Cellular_component:integral to membrane|Cellular_component:postsynaptic membrane|Molecular_function:nicotinic acetylcholine-activated cation-selective channel activity|Molecular_function:i…	KOG3646	Acetylcholine receptor	ENSEMBL:ENSP00000303727:human:Neuronal acetylcholine receptor protein subunit alpha-7 precursor:E=77.3098 | ENSEMBL:ENSP00000217176:human:Neuronal acetylcholine receptor protein subunit alpha-4 precursor:E=75.4318 | ENSEMBL:ENSP00000240132:human:Neuronal acetylcholine receptor protein subunit alpha-2 precursor:E=70.9586 | ENSEMBL:ENSP00000315602:human:Cholinergic receptor, nicotinic, alpha polype…
F42C5.2	191492_at	F42C5.2		WBGene00018344		Affymetrix microarray probe			4.82667	1.96924	cn490|e158|e328|e387|e973|e985|e1529|e1530|e1531|e1532|e1533|e1534|e1535|e1536|e1537|e1538|e1539|e1540|e1541|e1542|e1543|e1544|e1545|e1546|e1547|e1552|e1553|e1554|e2208|e2274|e2312|s69|s153|s178|e1091|e450|e51|e312|e376|e309|n2813|e323|md2415|snp_ZK524[1]|snp_C44E1[1]|snp_ZK524[2]|snp_ZK524[4]|snp_ZK524[3]|uCE1-926				WBPhenotype0000031|WBPhenotype0000049|WBPhenotype0000050|WBPhenotype0000054|WBPhenotype0000059|WBPhenotype0000689|WBPhenotype0000886|WBPhenotype0001037|WBPhenotype0000050|WBPhenotype0000535|WBPhenotype0000689|WBPhenotype0000886|WBPhenotype0000049|WBPhenotype0000062|WBPhenotype0000886			3	Molecular_function:rhodopsin-like receptor activity|Biological_process:G-protein coupled receptor protein signaling pathway|Cellular_component:integral to membrane|Biological_process:visual perception	KOG3656	7 transmembrane receptor	ENSEMBL:ENSP00000326616:human:Isoform B of Somatostatin receptor type 2:E=20.3768 | ENSEMBL:ENSP00000350198:human:Isoform A of Somatostatin receptor type 2:E=20.1249 | ENSEMBL:ENSP00000267377:human:Somatostatin receptor type 1:E=16.1249 | ENSEMBL:ENSP00000330138:human:Somatostatin receptor type 3:E=15.1675 | ENSEMBL:ENSP00000255008:human:Somatostatin receptor type 4:E=15.1427 | ENSEMBL:ENSP000002…
F53F4.3	193578_at	F53F4.3		WBGene00009987		Affymetrix microarray probe			3.09278	1.86726	tm979|tm1391				WBPhenotype0000050|WBPhenotype0000535|WBPhenotype0000689|WBPhenotype0000886|WBPhenotype0000049|WBPhenotype0000062|WBPhenotype0000886			18		KOG3206	Alpha-tubulin folding cofactor B	ENSEMBL:ENSP00000221855:human:Tubulin-specific chaperone B:E=44.4685 | ENSEMBL:ENSP00000223398:human:Isoform 1 of Cytoplasmic linker protein 2:E=14.7959 | ENSEMBL:ENSP00000355151:human:Isoform 2 of Cytoplasmic linker protein 2:E=14.7959 | ENSEMBL:ENSP00000313335:human:RSN protein (Fragment):E=14.5086 | ENSEMBL:ENSP00000355314:human:Isoform Short of Restin:E=14.2291 | ENSEMBL:ENSP00000303585:human…
R08D7.5	188889_at	R08D7.5		WBGene00011145		Affymetrix microarray probe			6.99315	4.77093	snp_DC2[5]|snp_DC2[6]			1	WBPhenotype0000050|WBPhenotype0000049|WBPhenotype0000749|WBPhenotype0000886|WBPhenotype0000031|WBPhenotype0000049|WBPhenotype0000050|WBPhenotype0000054|WBPhenotype0000059|WBPhenotype0000689|WBPhenotype0000886|WBPhenotype0001037|WBPhenotype0000049|WBPhenotype0000062|WBPhenotype0000886|WBPhenotype0000050|WBPhenotype0000535|WBPhenotype0000689|WBPhenotype0000886|WBPhenotype0000049|WBPhenotype0000062|…	This gene is expressed only in neural cells. At hatching, two cells in the head ganglia and three in the tail ganglia score for reporter activity. As the worm grows, more neurones become positive for expression-presumably indicating the birth of these cells. Adulthood, in which the full pattern can best be seen, has 15 cells staining in the head and tail ganglia, with a further 5 in the most ante…	neurons	2	Molecular_function:calcium ion binding	KOG0028	Ca2+-binding protein (centrin/caltractin), EF-Hand superfamily protein	ENSEMBL:ENSP00000276365:human:Centrin-2:E=18.3566 | ENSEMBL:ENSP00000319052:human:Centrin-1:E=17.2924 | ENSEMBL:ENSP00000272298:human:Calmodulin:E=12.4559 | ENSEMBL:ENSP00000283122:human:centrin 3:E=11.6576 | ENSEMBL:ENSP00000315299:human:Calmodulin-like protein 3:E=11.3979 | FLYBASE:CG17493-PA:fly:Flybase gene name is CG17493-PA:E=16.8539 | FLYBASE:CG31802-PA:fly:Flybase gene name is CG31802-PA:…
K03B4.2	180141_at	K03B4.2		WBGene00019354		Affymetrix microarray probe			3.23097	2.00127	ttTi1046				WBPhenotype0000050|WBPhenotype0000031|WBPhenotype0000049|WBPhenotype0000050|WBPhenotype0000054|WBPhenotype0000059|WBPhenotype0000689|WBPhenotype0000886|WBPhenotype0001037|WBPhenotype0000049|WBPhenotype0000062|WBPhenotype0000886|WBPhenotype0000050|WBPhenotype0000535|WBPhenotype0000689|WBPhenotype0000886			2		InP_Cae_011383
C07A12.7	187841_s_at	C07A12.7c	C07A12.7	WBGene00015561	C07A12.7a|C07A12.7b	Affymetrix microarray probe	C07A12.7		3.09045	2.22693	tm1452				WBPhenotype0000031|WBPhenotype0000049|WBPhenotype0000050|WBPhenotype0000054|WBPhenotype0000059|WBPhenotype0000689|WBPhenotype0000886|WBPhenotype0001037|WBPhenotype0000049|WBPhenotype0000062|WBPhenotype0000886				Biological_process:intracellular protein transport|Cellular_component:intracellular			ENSEMBL:ENSP00000338422:human:Target of myb1:E=10.5686 | ENSEMBL:ENSP00000312860:human:target of myb1-like 2 isoform 1:E=10.3665 | ENSEMBL:ENSP00000334372:human:Target of myb1-like protein 2:E=10.3279 | ENSEMBL:ENSP00000368818:human:CDNA FLJ42340 fis, clone UTERU1000031, moderately similar to G.gallus tom-1B protein:E=10.2676 | FLYBASE:CG3529-PB:fly:Flybase gene name is CG3529-PB:E=11.2757 |
R05G6.10	192058_at	R05G6.10		WBGene00019902		Affymetrix microarray probe			2.97807	2.99768	ok1159				WBPhenotype0000050|WBPhenotype0000535|WBPhenotype0000689|WBPhenotype0000886|WBPhenotype0000031|WBPhenotype0000049|WBPhenotype0000050|WBPhenotype0000054|WBPhenotype0000059|WBPhenotype0000689|WBPhenotype0000886|WBPhenotype0001037|WBPhenotype0000049|WBPhenotype0000062|WBPhenotype0000886			15	Molecular_function:guanyl-nucleotide exchange factor activity|Biological_process:small GTPase mediated signal transduction|Cellular_component:intracellular|Biological_process:regulation of small GTPase mediated signal transduction	KOG3541	Predicted guanine nucleotide exchange factor	ENSEMBL:ENSP00000264400:human:CDNA FLJ31695 fis, clone NT2RI2005811, weakly similar to CELL DIVISION CONTROL PROTEIN 25:E=86.7213 | ENSEMBL:ENSP00000338437:human:RASGEF1C protein (Fragment):E=80.699 | ENSEMBL:ENSP00000354963:human:RasGEF domain family, member 1C isoform 1:E=80.6778 | ENSEMBL:ENSP00000363579:human:CDNA FLJ37817 fis, clone BRSSN2003820:E=73.1675 | ENSEMBL:ENSP00000354975:human:49 k…
F46E10.8	193040_s_at	F46E10.8		WBGene00006721		Affymetrix microarray probe	ubh-1	ubh-1 encodes a putative ubiquitin C-terminal hydrolase orthologous to human UCHL1 (OMIM:191342, mutated in Parkinson disease).	3.35436	4.51254	tm526|snp_F46E10[1]				WBPhenotype0000031|WBPhenotype0000049|WBPhenotype0000050|WBPhenotype0000054|WBPhenotype0000059|WBPhenotype0000689|WBPhenotype0000886|WBPhenotype0001037|WBPhenotype0000050|WBPhenotype0000535|WBPhenotype0000689|WBPhenotype0000886			2	Molecular_function:ubiquitin thiolesterase activity|Biological_process:ubiquitin-dependent protein catabolism|Cellular_component:intracellular	KOG1415	Ubiquitin C-terminal hydrolase UCHL1	ENSEMBL:ENSP00000284440:human:Ubiquitin carboxyl-terminal hydrolase isozyme L1:E=33.0915 | ENSEMBL:ENSP00000237800:human:Ubiquitin carboxyl-terminal hydrolase isozyme L3:E=33 | ENSEMBL:ENSP00000366813:human:Ubiquitin carboxyl-terminal esterase L3:E=27.5229 | ENSEMBL:ENSP00000371179:human:16 kDa protein:E=22 | ENSEMBL:ENSP00000366824:human:17 kDa protein:E=18.1805 | ENSEMBL:ENSP00000356419:human:I…
Y59E9AR.7	172629_x_at	Y59E9AR.7		WBGene00022002		This probe maps to multiple genomic locations: Y59E9AR:11034..10711 Y59E9AR:18704..19027 Affymetrix microarray probe			2.80516	1.56904	tm1969			0	WBPhenotype0000031|WBPhenotype0000049|WBPhenotype0000050|WBPhenotype0000054|WBPhenotype0000059|WBPhenotype0000689|WBPhenotype0000886|WBPhenotype0001037|WBPhenotype0000031|WBPhenotype0000049|WBPhenotype0000050|WBPhenotype0000054|WBPhenotype0000059|WBPhenotype0000689|WBPhenotype0000886|WBPhenotype0001037|WBPhenotype0000049|WBPhenotype0000062|WBPhenotype0000886|WBPhenotype0000031|WBPhenotype0000049|…	Expressed in proximal germline.			Molecular_function:structural molecule activity|Biological_process:embryonic development (sensu Metazoa)	LSE0579	Major sperm protein domain
K10C9.1	180104_at	K10C9.1		WBGene00019623		Affymetrix microarray probe			5.4809	3.59243	ttTi343				WBPhenotype0000050|WBPhenotype0000535|WBPhenotype0000689|WBPhenotype0000886|WBPhenotype0000031|WBPhenotype0000049|WBPhenotype0000050|WBPhenotype0000054|WBPhenotype0000059|WBPhenotype0000689|WBPhenotype0000886|WBPhenotype0001037			3
F58B4.3	179206_at	F58B4.3		WBGene00010236		Affymetrix microarray probe			5.19232	10.4239	snp_F58B4[1]				WBPhenotype0000050|WBPhenotype0000535|WBPhenotype0000689|WBPhenotype0000886|WBPhenotype0000031|WBPhenotype0000049|WBPhenotype0000050|WBPhenotype0000054|WBPhenotype0000059|WBPhenotype0000689|WBPhenotype0000886|WBPhenotype0001037|WBPhenotype0000049|WBPhenotype0000062|WBPhenotype0000886			6		InP_Cae_011338
B0564.6	193231_s_at	B0564.6a	B0564.6	WBGene00007206	B0564.6b	This probe maps to multiple genomic locations: B0564:33597..35012 B0564:39189..40604 Affymetrix microarray probe	B0564.6		2.82413	1.64171	n998|n1087|n1080|ttTi1420|uCE2-1649|snp_F28B12[1]|snp_F28B12[2]				WBPhenotype0000050|WBPhenotype0000535|WBPhenotype0000689|WBPhenotype0000886|WBPhenotype0000031|WBPhenotype0000049|WBPhenotype0000050|WBPhenotype0000054|WBPhenotype0000059|WBPhenotype0000689|WBPhenotype0000886|WBPhenotype0001037|WBPhenotype0000050|WBPhenotype0000535|WBPhenotype0000689|WBPhenotype0000886				Molecular_function:protein binding	KOG1947	Leucine rich repeat proteins, some proteins contain F-box
B0478.1	175640_at	B0478.1a	B0478.1	WBGene00002178	B0478.1b	Affymetrix microarray probe	jnk-1	jnk-1 encodes a serine/threonine kinase that is the sole C. elegans member of the c-Jun N-terminal kinase (JNK) subgroup of mitogen-activated protein (MAP) kinases; JNK-1 exhibits kinase activity in vitro that is dependent upon activation by the JKK-1 MAPKK; a JNK-1::GFP translational fusion protein is expressed in nearly all neuronal cell bodies and processes, including the nerve ring, head and …	7.49061	4.80492	gk7|ttTi2261			1	WBPhenotype0001102|WBPhenotype0000049|WBPhenotype0000062|WBPhenotype0000886|WBPhenotype0000050|WBPhenotype0000535|WBPhenotype0000689|WBPhenotype0000886	BDU SDQ ALM CAN HSN PDE PVD AVM other|Expressed in most or all neurons and their processes, including the nerve ring, the head ganglions, the dorsal and ventral nerve cords, and the tail ganglions. Expressed in all stages of development.|Most abundant during embryo and L1, L2 larva stages. Decreased gradually from the early L3 to young adult worms.	neurons|ventral nerve cord|dorsal nerve cord|circumpharyngeal nerve ring|neurons|nerve ring|ventral nerve cord|dorsal nerve cord|head ganglia|tail ganglia		Molecular_function:protein kinase activity|Molecular_function:ATP binding|Biological_process:protein amino acid phosphorylation|Molecular_function:protein-tyrosine kinase activity|Molecular_function:protein serine/threonine kinase activity|Molecular_function:MAP kinase activity	KOG0665	Jun-N-terminal kinase (JNK)	ENSEMBL:ENSP00000352157:human:Isoform Alpha-2 of Mitogen-activated protein kinase 10:E=140.959 | ENSEMBL:ENSP00000226594:human:mitogen-activated protein kinase 10 isoform 3:E=140.921 | ENSEMBL:ENSP00000322284:human:Isoform 4 of Mitogen-activated protein kinase 8:E=140.187 | ENSEMBL:ENSP00000345944:human:Isoform 3 of Mitogen-activated protein kinase 8:E=140.143 | ENSEMBL:ENSP00000353483:human:Isof…
T13H2.4	183082_s_at	T13H2.4a	T13H2.4	WBGene00004148		Affymetrix microarray probe	pqn-65	The protein product of this gene is predicted to contain a glutamine/asparagine (Q/N)-rich ('prion') domain, by the algorithm of Michelitsch and Weissman (as of the WS77 release of WormBase, i.e., in wormpep77).	2.79483	1.95553	cxTi8934|tm1899|tm1884|tm1831|snp_T13H2[2]|uCE6-871				WBPhenotype0000050|WBPhenotype0000535|WBPhenotype0000689|WBPhenotype0000886					InP_met_045691		ENSEMBL:ENSP00000301067:human:565 kDa protein:E=19.9208 | ENSEMBL:ENSP00000353758:human:Isoform 1 of Myeloid/lymphoid or mixed-lineage leukemia protein 2:E=19.4437 | ENSEMBL:ENSP00000295365:human:Involucrin:E=13.699 | ENSEMBL:ENSP00000327563:human:mastermind-like 2:E=13.2676 | ENSEMBL:ENSP00000363193:human:mediator of RNA polymerase II transcription, subunit 12 homolog:E=12.7447 | ENSEMBL:ENSP000…
C09G12.1	189632_at	C09G12.1		WBGene00015651		Affymetrix microarray probe		C09G12.1 encodes a paired-like homeodomain protein of the K50 class, which has no obvious function in mass RNAi assays.	4.12031	1.50517	tm508|uCE4-765|uCE4-764			1	WBPhenotype0000031|WBPhenotype0000049|WBPhenotype0000050|WBPhenotype0000054|WBPhenotype0000059|WBPhenotype0000689|WBPhenotype0000886|WBPhenotype0001037|WBPhenotype0000050|WBPhenotype0000535|WBPhenotype0000689|WBPhenotype0000886|WBPhenotype0000049|WBPhenotype0000062|WBPhenotype0000886	Larval Expression: intestine; Nervous System; head neurons;	intestine|head neurons|nervous system	10	Molecular_function:transcription factor activity|Molecular_function:sequence-specific DNA binding|Biological_process:regulation of transcription, DNA-dependent|Cellular_component:nucleus|Molecular_function:DNA binding|Biological_process:regulation of transcription	KOG3105	DNA-binding centromere protein B (CENP-B)	ENSEMBL:ENSP00000311290:human:Homeobox protein prophet of Pit-1:E=19.3279 | ENSEMBL:ENSP00000347192:human:Isoform PTX2A of Pituitary homeobox 2:E=19.0915 | ENSEMBL:ENSP00000347004:human:Isoform PTX2B of Pituitary homeobox 2:E=18.5686 | ENSEMBL:ENSP00000304169:human:Isoform PTX2C of Pituitary homeobox 2:E=18.4685 | ENSEMBL:ENSP00000354715:human:Isoform 2 of Diencephalon/mesencephalon homeobox prot…
C38C3.6	181280_at	C38C3.6		WBGene00016514		Affymetrix microarray probe			3.93027	3.60629	snp_F52H2[5]				WBPhenotype0000050|WBPhenotype0000535|WBPhenotype0000689|WBPhenotype0000886|WBPhenotype0000049|WBPhenotype0000062|WBPhenotype0000886|WBPhenotype0000031|WBPhenotype0000049|WBPhenotype0000050|WBPhenotype0000054|WBPhenotype0000059|WBPhenotype0000689|WBPhenotype0000886|WBPhenotype0001037			0		InP_Cae_010324
R07A4.1	192811_at	R07A4.1		WBGene00001202		Affymetrix microarray probe	egl-36	egl-36 encodes a shaw voltage-gated potassium channel that affects egg laying and defecation; expressed in the uterine, vulval, anal depressor, sphincter, and four anterior head muscles muscles, and in the AVL and DVB neurons.	2.7965	2.03858	n2332|sa577|n728|CE6-177|uCE6-1189			1	WBPhenotype0000050|WBPhenotype0000535|WBPhenotype0000689|WBPhenotype0000886|WBPhenotype0000031|WBPhenotype0000049|WBPhenotype0000050|WBPhenotype0000054|WBPhenotype0000059|WBPhenotype0000689|WBPhenotype0000886|WBPhenotype0001037|WBPhenotype0000050|WBPhenotype0000062|WBPhenotype0000535|WBPhenotype0000689|WBPhenotype0000886	AVL DVB RIA AVE ADE M3 I6 ALN ?PVC|Transgenic worms expressing this fusion had GFP fluorescence in uterine and vulval muscles, in the enteric motor neurons AVL and DVB, and in several additional neuron classes. No expression was evident in any known egg-laying motor neurons or any of the enteric muscles. Expression in the egg-laying muscles was first seen in young adults and increased with age. V…	neurons|ADE|distal tip cells|vulval muscle|uterine muscle|muscle|neurons|spermathecae|distal tip cells|head body wall muscle	9	Molecular_function:protein binding|Molecular_function:ion channel activity|Biological_process:ion transport|Cellular_component:membrane|Molecular_function:voltage-gated potassium channel activity|Biological_process:potassium ion transport|Cellular_component:voltage-gated potassium channel complex	KOG3713	Voltage-gated K+ channel KCNB/KCNC	ENSEMBL:ENSP00000340121:human:Shaw-related voltage-gated potassium channel protein 2 isoform KV3.2b:E=112.678 | ENSEMBL:ENSP00000298972:human:Shaw-related voltage-gated potassium channel protein 2 isoform KV3.2a:E=112.658 | ENSEMBL:ENSP00000319877:human:Shaw-related voltage-gated potassium channel protein 2 isoform KV3.2c:E=112.62 | ENSEMBL:ENSP00000303282:human:Potassium voltage-gated channel su…
H35N09.2	184805_at	H35N09.2		WBGene00019266		Affymetrix microarray probe			3.42339	2.42858	tm1208				WBPhenotype0000050|WBPhenotype0000535|WBPhenotype0000689|WBPhenotype0000886|WBPhenotype0000031|WBPhenotype0000049|WBPhenotype0000050|WBPhenotype0000054|WBPhenotype0000059|WBPhenotype0000689|WBPhenotype0000886|WBPhenotype0001037			3
Y22D7AR.3	176340_at	Y22D7AR.3		WBGene00021257		Affymetrix microarray probe			5.18846	2.44767	snp_Y71G12B[23]|snp_Y71G12B[20]|snp_Y71G12B[24]|snp_Y71G12B[25]|snp_Y71G12B[21]|snp_Y71G12B[18]|snp_Y71G12B[22]|snp_Y71G12B[19]|snp_Y71G12B[26]				WBPhenotype0000050|WBPhenotype0000535|WBPhenotype0000689|WBPhenotype0000886
ZK863.7	190655_at	ZK863.7		WBGene00004384		Affymetrix microarray probe	rnp-1		3.08607	2.35488	pk73|ok1549				WBPhenotype0000049|WBPhenotype0000062|WBPhenotype0000886|WBPhenotype0000050|WBPhenotype0000050|WBPhenotype0000535|WBPhenotype0000689|WBPhenotype0000886|WBPhenotype0001037|WBPhenotype0000031|WBPhenotype0000049|WBPhenotype0000050|WBPhenotype0000054|WBPhenotype0000059|WBPhenotype0000689|WBPhenotype0000886|WBPhenotype0001037			2	Molecular_function:nucleotide binding|Molecular_function:nucleic acid binding|Molecular_function:zinc ion binding|Molecular_function:DNA binding|Molecular_function:ligand-dependent nuclear receptor activity|Cellular_component:nucleus|Biological_process:regulation of transcription, DNA-dependent|Biological_process:gametogenesis	KOG0109	RNA-binding protein LARK, contains RRM and retroviral-type Zn-finger domains	ENSEMBL:ENSP00000310471:human:RNA-binding protein 4B:E=14.1249 | ENSEMBL:ENSP00000309166:human:Isoform 1 of RNA-binding protein 4:E=13.585 | ENSEMBL:ENSP00000311747:human:Isoform 1 of RNA-binding protein 14:E=10.3188 | FLYBASE:CG8597-PB:fly:Flybase gene name is lark-PB:E=22.4559 |
F59E12.10	187823_at	F59E12.10		WBGene00019125		Affymetrix microarray probe	ddl-1		3.43758	1.60714	cxTi8305|snp_F26H11[1]|uCE2-2317				WBPhenotype0000049|WBPhenotype0000062|WBPhenotype0000886|WBPhenotype0000061|WBPhenotype0000061|WBPhenotype0000050|WBPhenotype0000535|WBPhenotype0000689|WBPhenotype0000886|WBPhenotype0000031|WBPhenotype0000049|WBPhenotype0000050|WBPhenotype0000054|WBPhenotype0000059|WBPhenotype0000689|WBPhenotype0000886|WBPhenotype0001037					KOG4496	Predicted coiled-coil protein	ENSEMBL:ENSP00000240079:human:Coiled-coil domain-containing protein 53:E=18.7213 | FLYBASE:CG7429-PA:fly:Flybase gene name is CG7429-PA:E=13.3872 |
F08F8.3	172047_x_at	F08F8.3a	F08F8.3	WBGene00002182	F08F8.3b	Affymetrix microarray probe	kap-1		4.66628	6.33792	ok676			1	WBPhenotype0000031|WBPhenotype0000049|WBPhenotype0000050|WBPhenotype0000054|WBPhenotype0000059|WBPhenotype0000689|WBPhenotype0000886|WBPhenotype0001037|WBPhenotype0000050|WBPhenotype0000535|WBPhenotype0000689|WBPhenotype0000886|WBPhenotype0000049|WBPhenotype0000749|WBPhenotype0000886	High intensity of staining of the sensory cilia.|KAP::GFP, OSM-1::GFP, and OSM-6::GFP fusion proteins are expressed in amphid and phasmid chemosensory neurons.|Larval Expression: intestine; stomato-intestinal muscle; anal depressor muscle; body wall muscle; Nervous System; nerve ring; head neurons; amphids; tail neurons; phasmids;	amphid neurons|sensory neurons|phasmid neurons|inner labial neurons|intestine|head neurons|tail neurons|nerve ring|nervous system|body wall muscle|anal depressor muscle|stomato-intestinal muscle|amphids|phasmids		Molecular_function:binding|Molecular_function:kinesin binding|Cellular_component:kinesin complex	InP_met_001350		ENSEMBL:ENSP00000286050:human:92 kDa protein:E=109.409 | ENSEMBL:ENSP00000354560:human:Kinesin-associated protein 3:E=100.292 | ENSEMBL:ENSP00000356739:human:Kinesin-associated protein 3:E=96.5686 | ENSEMBL:ENSP00000356741:human:Kinesin-associated protein 3:E=95.6021 | FLYBASE:CG11759-PA:fly:Flybase gene name is Kap3-PA:E=86.8861 |
F07H5.4	175120_at	F07H5.4				Affymetrix microarray probe			4.85998	3.03281	uCE3-884|uCE3-882|uCE3-883							6
DH11.4	192117_at	DH11.4		WBGene00008437		Affymetrix microarray probe			4.20156	9.90358	snp_Y6B3B[7]|snp_Y6B3B[6]|snp_Y6B3B[8]				WBPhenotype0000031|WBPhenotype0000049|WBPhenotype0000050|WBPhenotype0000054|WBPhenotype0000059|WBPhenotype0000689|WBPhenotype0000886|WBPhenotype0001037|WBPhenotype0000049|WBPhenotype0000062|WBPhenotype0000886|WBPhenotype0000050|WBPhenotype0000535|WBPhenotype0000689|WBPhenotype0000886			13		KOG1028	Ca2+-dependent phospholipid-binding protein Synaptotagmin, required for synaptic vesicle and secretory granule exocytosis
T05C12.7	173382_s_at	T05C12.7		WBGene00000377		Affymetrix microarray probe	cct-1	eukaryotic cytosolic chaperonin; affects viability and fertility, and is expressed in various muscle and neuronal cells: near the pharynx, near the anal sphincter, in the ventral nerve cord and the nerve ring; occasionally the expression is visible in hypodermal cells and in some vulval cells.	3.2808	1.65919	pk58			1	WBPhenotype0000679|WBPhenotype0000031|WBPhenotype0000032|WBPhenotype0000050|WBPhenotype0000689|WBPhenotype0000697|WBPhenotype0001010|WBPhenotype0000270|WBPhenotype0000689|WBPhenotype0000059|WBPhenotype0000050|WBPhenotype0000059|WBPhenotype0000689|WBPhenotype0000050|WBPhenotype0000689	Male and hermaphrodite. Staining detected at all stages (embryo, L1-L4 and adults). Strong expression detected in the head and near the pharynx where numerous muscle and neuronal cells are present. Tail expression prominent near the anal sphincter. Many cells from ventral nerve cord and nerve ring stained prominently. Occasionally beta-gal was visible in hypodermal cells and in some vulval cells …	muscle|neurons|tail|vulva|hypodermis|nerve ring|ventral nerve cord|tail|pharynx|intestine|rectal epithelium|head neurons|nervous system|body wall muscle		Molecular_function:ATP binding|Molecular_function:unfolded protein binding|Biological_process:protein folding|Molecular_function:protein binding|Biological_process:cellular protein metabolism|Cellular_component:extracellular region|Biological_process:pathogenesis|Biological_process:embryonic development (sensu Metazoa)|Biological_process:reproduction|Biological_process:positive regulation of grow…	KOG0360	Chaperonin complex component, TCP-1 alpha subunit (CCT1)	ENSEMBL:ENSP00000239585:human:T-complex protein 1 subunit alpha:E=196.041 | ENSEMBL:ENSP00000258091:human:T-complex protein 1 subunit eta:E=76.9208 | ENSEMBL:ENSP00000233836:human:T-complex protein 1 subunit delta:E=75.7447 | ENSEMBL:ENSP00000357240:human:T-complex protein 1 subunit gamma:E=73.7447 | ENSEMBL:ENSP00000357243:human:60 kDa protein:E=73.7447 | ENSEMBL:ENSP00000295688:human:chaperonin…
W04H10.3	175228_at	W04H10.3b	W04H10.3	WBGene00003599	W04H10.3a	Affymetrix microarray probe	nhl-3		4.00319	3.608	tm2516|uCE2-544				WBPhenotype0000050|WBPhenotype0000535|WBPhenotype0000689|WBPhenotype0000886|WBPhenotype0000031|WBPhenotype0000049|WBPhenotype0000050|WBPhenotype0000054|WBPhenotype0000059|WBPhenotype0000689|WBPhenotype0000886|WBPhenotype0001037				Cellular_component:intracellular|Molecular_function:zinc ion binding			ENSEMBL:ENSP00000340797:human:tripartite motif-containing 3:E=15.9208 | ENSEMBL:ENSP00000339659:human:Tripartite motif-containing protein 2:E=15.3979 | ENSEMBL:ENSP00000337094:human:Isoform Beta of Tripartite motif-containing protein 3:E=15.2076 |
C18B12.4	173884_at	C18B12.4		WBGene00007666		Affymetrix microarray probe			3.39915	2.47191	ok1851				WBPhenotype0000050|WBPhenotype0000535|WBPhenotype0000689|WBPhenotype0000886|WBPhenotype0000205|WBPhenotype0000209|WBPhenotype0000651|WBPhenotype0000031|WBPhenotype0000049|WBPhenotype0000050|WBPhenotype0000054|WBPhenotype0000059|WBPhenotype0000689|WBPhenotype0000886|WBPhenotype0001037|WBPhenotype0000031|WBPhenotype0000049|WBPhenotype0000050|WBPhenotype0000054|WBPhenotype0000059|WBPhenotype0000689|…			6	Molecular_function:protein binding|Molecular_function:zinc ion binding|Biological_process:defecation	KOG4628	Predicted E3 ubiquitin ligase	ENSEMBL:ENSP00000341361:human:RING finger protein 13:E=33.9586 | ENSEMBL:ENSP00000355268:human:ring finger protein 13 isoform 3:E=32.2076 | ENSEMBL:ENSP00000262482:human:E3 ubiquitin-protein ligase RNF167 precursor:E=30.6383 | ENSEMBL:ENSP00000222033:human:Zinc and ring finger 4:E=15.9586 | ENSEMBL:ENSP00000261947:human:Goliath homolog precursor:E=14.5086 | ENSEMBL:ENSP00000304321:human:ring fing…
C54D2.2	180169_at	C54D2.2		WBGene00016916		Affymetrix microarray probe			6.66278	5.95732	ttTi6958				WBPhenotype0000050|WBPhenotype0000535|WBPhenotype0000689|WBPhenotype0000886|WBPhenotype0000049|WBPhenotype0000062|WBPhenotype0000886|WBPhenotype0000031|WBPhenotype0000049|WBPhenotype0000050|WBPhenotype0000054|WBPhenotype0000059|WBPhenotype0000689|WBPhenotype0000886|WBPhenotype0001037			6		InP_Cae_012094
T10E9.5	183627_at	T10E9.5		WBGene00020415		Affymetrix microarray probe			3.46059	2.73484	cxTi5804				WBPhenotype0000050|WBPhenotype0000535|WBPhenotype0000689|WBPhenotype0000886			8
C49H3.1	193237_at	C49H3.1		WBGene00001535		Affymetrix microarray probe	gcy-8	gcy-8 encodes a receptor-type guanylyl cyclase that, along with gcy-18 and gcy-23, constitutes a subfamily of guanylyl cyclase genes in C. elegans; gcy-8 functions redundantly with gcy-18 and gcy-23, and upstream of tax-4, to regulate thermotaxis via the AFD thermosensory neurons, although of the three guanylyl cyclases required, genetic analyses suggest that GCY-18 is the primary guanylyl cyclas…	4.19793	2.78275	oy44|tm949			1	WBPhenotype0000031|WBPhenotype0000049|WBPhenotype0000050|WBPhenotype0000054|WBPhenotype0000059|WBPhenotype0000689|WBPhenotype0000886|WBPhenotype0001037|WBPhenotype0000031|WBPhenotype0000049|WBPhenotype0000050|WBPhenotype0000054|WBPhenotype0000059|WBPhenotype0000689|WBPhenotype0000886|WBPhenotype0001037|WBPhenotype0000049|WBPhenotype0000062|WBPhenotype0000886|WBPhenotype0000050|WBPhenotype0000535|…	Expressed in AFD cells at unspecified postembryonic stage.|Expression in the AFD neurons. No expression was observed in other cells.|		9	Molecular_function:phosphorus-oxygen lyase activity|Biological_process:intracellular signaling cascade|Biological_process:cyclic nucleotide biosynthesis|Molecular_function:protein kinase activity|Molecular_function:ATP binding|Biological_process:protein amino acid phosphorylation|Molecular_function:protein-tyrosine kinase activity|Molecular_function:peptide receptor activity, G-protein coupled|Ce…	KOG1023	Natriuretic peptide receptor, guanylate cyclase	ENSEMBL:ENSP00000341083:human:Isoform Long of Atrial natriuretic peptide receptor B precursor:E=99.284 | ENSEMBL:ENSP00000305386:human:Atrial natriuretic peptide receptor A precursor:E=88.4202 | ENSEMBL:ENSP00000218006:human:Retinal guanylyl cyclase 2 precursor:E=87.2924 | ENSEMBL:ENSP00000254854:human:Retinal guanylyl cyclase 1 precursor:E=79.2924 | ENSEMBL:ENSP00000314082:human:Isoform Short of…
T23G5.5	193590_s_at	T23G5.5		WBGene00000934		Affymetrix microarray probe	dat-1	dat-1 encodes a plasma membrane dopamine transporter; DAT-1 is predicted to regulate dopaminergic neurotransmission via reuptake of dopamine into presynaptic neurons; when expressed in HeLa cells, DAT-1 exhibits high affinity, saturable dopamine transport; further, in primary cultures of C. elegans dopaminergic neurons, DAT-1 also exhibits a channel mode of conduction that leads to membrane depol…	6.97721	6.44633	vt2|vt3|vt4|ok157|tm903|uCE3-1096			1	WBPhenotype0000049|WBPhenotype0000062|WBPhenotype0000886|WBPhenotype0000050|WBPhenotype0000535|WBPhenotype0000689|WBPhenotype0000886|WBPhenotype0000031|WBPhenotype0000049|WBPhenotype0000050|WBPhenotype0000054|WBPhenotype0000059|WBPhenotype0000689|WBPhenotype0000886|WBPhenotype0001037	Intense expression of GFP in all eight neurons that are ADEL/R, PDEL/R, CEPVL/R,DL/R.|When embryonic cells was dissociated from Pdat-1::GFP, transgenic nematodes that express GFP in all DA neurons, the number of GFP-positive cells counted by fluorescence-activated cell sorting was found to be proportional to that expected in the mature embryo ($(A!V(B0.5% of the total number of cells).|Animals pr…		9	Molecular_function:neurotransmitter:sodium symporter activity|Biological_process:neurotransmitter transport|Cellular_component:integral to plasma membrane|Cellular_component:membrane	KOG3659	Sodium-neurotransmitter symporter	ENSEMBL:ENSP00000219833:human:SLC6A2 protein:E=155.194 | ENSEMBL:ENSP00000369237:human:Sodium-dependent noradrenaline transporter:E=155.18 | ENSEMBL:ENSP00000270349:human:Sodium-dependent dopamine transporter:E=145.959 | ENSEMBL:ENSP00000300262:human:Norepinephrine transporter:E=142.523 | ENSEMBL:ENSP00000261707:human:Sodium-dependent serotonin transporter:E=141.721 | ENSEMBL:ENSP00000253122:huma…
F44A6.4	177826_at	F44A6.4		WBGene00009676		Affymetrix microarray probe			3.03414	2.54464	pk2011|pk3300|uCE1-968|snp_F16D3[1]|uCE1-969				WBPhenotype0000049|WBPhenotype0000062|WBPhenotype0000886|WBPhenotype0000031|WBPhenotype0000049|WBPhenotype0000050|WBPhenotype0000054|WBPhenotype0000059|WBPhenotype0000689|WBPhenotype0000886|WBPhenotype0001037|WBPhenotype0000050|WBPhenotype0000535|WBPhenotype0000689|WBPhenotype0000886
R04F11.4	192915_at	R04F11.4		WBGene00006668		Affymetrix microarray probe	twk-13	twk-13 encodes one of 44 C. elegans TWK (two-P domain K+) potassium channel subunits that contain two pore-forming domains and four transmembrane domains; as loss of TWK-13 function via RNA-mediated interference (RNAi) does not result in any abnormalities, the precise role of TWK-13 in C. elegans development and/or behavior is not yet known; however, TWK-13 likely functions redundantly with other…	3.55489	2.99886	snp_R04F11[4]				WBPhenotype0000031|WBPhenotype0000049|WBPhenotype0000050|WBPhenotype0000054|WBPhenotype0000059|WBPhenotype0000689|WBPhenotype0000886|WBPhenotype0001037|WBPhenotype0000050|WBPhenotype0000535|WBPhenotype0000689|WBPhenotype0000886|WBPhenotype0000050|WBPhenotype0000535|WBPhenotype0000689|WBPhenotype0000886			15	Molecular_function:potassium channel activity|Biological_process:potassium ion transport|Cellular_component:membrane	KOG1418	Tandem pore domain K+ channel	ENSEMBL:ENSP00000244085:human:Potassium channel subfamily K member 15:E=22.2007 | ENSEMBL:ENSP00000306275:human:Potassium channel subfamily K member 3:E=20.3768 | ENSEMBL:ENSP00000334650:human:TWIK-related individual K+ channel:E=19.9586 | ENSEMBL:ENSP00000302166:human:Potassium channel subfamily K member 9:E=18.4815 | ENSEMBL:ENSP00000330877:human:Isoform 1 of Potassium channel subfamily K membe…
T06C10.4	188393_at	T06C10.4		WBGene00001453		Affymetrix microarray probe	flp-10		3.1611	4.89699	pk367			1	WBPhenotype0000050|WBPhenotype0000535|WBPhenotype0000689|WBPhenotype0000886|WBPhenotype0000031|WBPhenotype0000049|WBPhenotype0000050|WBPhenotype0000054|WBPhenotype0000059|WBPhenotype0000689|WBPhenotype0000886|WBPhenotype0001037|WBPhenotype0000049|WBPhenotype0000062|WBPhenotype0000886	Expressed in all stages|Nerve ring and other neuronal processes.|Expressed in AIM, ASI, AUA, BAG, BDU, DVB, PQR, PVR, URX, vulD. No male specific expression.	nerve ring	15		InP_Cae_012426
C13C4.4	178120_s_at	C13C4.4		WBGene00007548		Affymetrix microarray probe			3.67725	2.52373	uCE5-3282|uCE5-3283|uCE5-3288|uCE5-3284|uCE5-3290|uCE5-3293|uCE5-3285|uCE5-3292|uCE5-3289|uCE5-3281|uCE5-3291			1	WBPhenotype0000049|WBPhenotype0000062|WBPhenotype0000886|WBPhenotype0000050|WBPhenotype0000535|WBPhenotype0000689|WBPhenotype0000886	Larval Expression: Nervous System; nerve ring; ventral nerve cord; head neurons; tail neurons;	head neurons|tail neurons|nerve ring|ventral nerve cord|nervous system|Reproductive System|gonad sheath cells	4	Molecular_function:catalytic activity|Biological_process:metabolism|Molecular_function:hydrolase activity|Molecular_function:phosphoric monoester hydrolase activity	KOG3040	Predicted sugar phosphatase (HAD superfamily)	ENSEMBL:ENSP00000224892:human:Phospholysine phosphohistidine inorganic pyrophosphate phosphatase:E=53.2007 | ENSEMBL:ENSP00000374111:human:haloacid dehalogenase-like hydrolase domain containing 2:E=38.3468 | ENSEMBL:ENSP00000357833:human:Phospholysine phosphohistidine inorganic pyrophosphate phosphatase:E=37.8239 | ENSEMBL:ENSP00000357832:human:Phospholysine phosphohistidine inorganic pyrophospha…
Y41D4B.1	176319_at	Y41D4B.1		WBGene00021511		Affymetrix microarray probe			3.98093	1.82399	uCE1-1558				WBPhenotype0000050|WBPhenotype0000535|WBPhenotype0000689|WBPhenotype0000886					InP_Cae_010479
F54G8.1	186933_at	F54G8.1		WBGene00010074		Affymetrix microarray probe			5.69187	5.86448	ttTi2707				WBPhenotype0000031|WBPhenotype0000049|WBPhenotype0000050|WBPhenotype0000054|WBPhenotype0000059|WBPhenotype0000689|WBPhenotype0000886|WBPhenotype0001037|WBPhenotype0000050|WBPhenotype0000535|WBPhenotype0000689|WBPhenotype0000886|WBPhenotype0000049|WBPhenotype0000749|WBPhenotype0000886|WBPhenotype0000049|WBPhenotype0000062|WBPhenotype0000886			3	Molecular_function:transmembrane receptor protein tyrosine kinase activity|Molecular_function:epidermal growth factor receptor activity|Cellular_component:membrane	LSE0023	Predicted receptor
C16E9.2	186086_s_at	C16E9.2a	C16E9.2	WBGene00015866	C16E9.2b	Affymetrix microarray probe	C16E9.2		2.9339	5.75668	snp_Y45F10D[2]|snp_Y45F10D[3]				WBPhenotype0000031|WBPhenotype0000049|WBPhenotype0000050|WBPhenotype0000054|WBPhenotype0000059|WBPhenotype0000689|WBPhenotype0000886|WBPhenotype0001037|WBPhenotype0000050|WBPhenotype0000535|WBPhenotype0000689|WBPhenotype0000886|WBPhenotype0000049|WBPhenotype0000062|WBPhenotype0000886					KOG2465	Uncharacterized conserved protein	ENSEMBL:ENSP00000251993:human:Isoform 2 of Uncharacterized protein C22orf9:E=54.6576 | ENSEMBL:ENSP00000336720:human:Isoform 1 of Uncharacterized protein C22orf9:E=54.6383 | FLYBASE:CG9646-PA:fly:Flybase gene name is CG9646-PA:E=74.2218 |
T08A9.3	191339_at	T08A9.3		WBGene00004912		Affymetrix microarray probe	sng-1		3.64138	5.09954	ok234			1	WBPhenotype0000050|WBPhenotype0000535|WBPhenotype0000689|WBPhenotype0000886|WBPhenotype0000049|WBPhenotype0000062|WBPhenotype0000886|WBPhenotype0000031|WBPhenotype0000049|WBPhenotype0000050|WBPhenotype0000054|WBPhenotype0000059|WBPhenotype0000689|WBPhenotype0000886|WBPhenotype0001037	Immunoreactivity was concentrated in nervous system regions rich in synapses, including the nerve ring, the dorsal nerve cord and the ventral nerve cord.|In jsIs219, the pattern of GFP fluorescence observed was similar to the typical localization pattern seen in immunolocalization experiments with endogenous SNG-1, except that faint GFP fluorescence was detected in the neuronal cell bodies in the…	nerve ring|ventral nerve cord|dorsal nerve cord|ventral nerve cord|head ganglia	6	Cellular_component:membrane	KOG4016	Synaptic vesicle protein Synaptogyrin involved in regulation of Ca2+-dependent exocytosis	ENSEMBL:ENSP00000332287:human:Synaptogyrin-1:E=23.8861 | ENSEMBL:ENSP00000318845:human:Isoform 1B of Synaptogyrin-1:E=21.1549 | ENSEMBL:ENSP00000225777:human:Synaptogyrin-2:E=19.5229 | ENSEMBL:ENSP00000248121:human:Synaptogyrin-3:E=15.8239 | ENSEMBL:ENSP00000370946:human:22 kDa protein:E=15.7447 | ENSEMBL:ENSP00000216155:human:Isoform 1C of Synaptogyrin-1:E=14.9208 | FLYBASE:CG10808-PA:fly:Flybas…
Y69A2AR.15	176199_at	Y69A2AR.15		WBGene00022086		Affymetrix microarray probe			7.51011	6.49962	ok1528				WBPhenotype0000031|WBPhenotype0000049|WBPhenotype0000050|WBPhenotype0000054|WBPhenotype0000059|WBPhenotype0000689|WBPhenotype0000886|WBPhenotype0001037|WBPhenotype0000050|WBPhenotype0000535|WBPhenotype0000689|WBPhenotype0000886				Molecular_function:rhodopsin-like receptor activity|Biological_process:G-protein coupled receptor protein signaling pathway|Cellular_component:integral to membrane			FLYBASE:CG16752-PA:fly:Flybase gene name is CG16752-PA:E=29.7696 |
F20C5.2	172023_x_at	F20C5.2b	F20C5.2	WBGene00002222		Affymetrix microarray probe	klp-11	klp-11 encodes a predicted kinesin protein with high similarity to OSM-3 in the motor domain and encodes one of the motor subunits of heterotrimeric CeKinesin-II; expressed throughout the nervous system.	2.95381	2.1689	tm324			1	WBPhenotype0000049|WBPhenotype0000062|WBPhenotype0000886|WBPhenotype0000050|WBPhenotype0000535|WBPhenotype0000689|WBPhenotype0000886|WBPhenotype0000050|WBPhenotype0000062|WBPhenotype0000535|WBPhenotype0000689|WBPhenotype0000886|WBPhenotype0000031|WBPhenotype0000049|WBPhenotype0000050|WBPhenotype0000054|WBPhenotype0000059|WBPhenotype0000689|WBPhenotype0000886|WBPhenotype0001037	High intensity of staining of the sensory cilia. Anti-CeKRP95 immunostaining shows only faint localization in the general nervous system, with light punctate staining in the dorsal and ventral nerve cords and motor commissures. This faint staining was less consistent than the staining of the chemosensory neurons.	amphid neurons|sensory neurons|motor neurons|ventral nerve cord|dorsal nerve cord|phasmid neurons|inner labial neurons		Molecular_function:microtubule motor activity|Molecular_function:ATP binding|Biological_process:microtubule-based movement|Cellular_component:microtubule associated complex	InP_uni_000636		ENSEMBL:ENSP00000262652:human:Kinesin-like protein KIF3B:E=136.509 | ENSEMBL:ENSP00000247986:human:Isoform 1 of Kinesin-like protein KIF17:E=122.187 | ENSEMBL:ENSP00000318133:human:Isoform 2 of Kinesin-like protein KIF17:E=122.187 | ENSEMBL:ENSP00000253756:human:Kinesin-like protein KIF3A:E=117 | ENSEMBL:ENSP00000368009:human:Kinesin-like protein KIF3A variant:E=117 | ENSEMBL:ENSP00000264712:huma…
C24B5.2	174154_at	C24B5.2a	C24B5.2	WBGene00016045		Affymetrix microarray probe	spas-1		2.91029	2.03594	tm683|ok1608				WBPhenotype0000049|WBPhenotype0000050|WBPhenotype0000689|WBPhenotype0000886|WBPhenotype0000031|WBPhenotype0000049|WBPhenotype0000050|WBPhenotype0000054|WBPhenotype0000059|WBPhenotype0000689|WBPhenotype0000886|WBPhenotype0001037|WBPhenotype0000049|WBPhenotype0000062|WBPhenotype0000886|WBPhenotype0000050|WBPhenotype0000535|WBPhenotype0000689|WBPhenotype0000886				Molecular_function:nucleotide binding|Molecular_function:nucleoside-triphosphatase activity|Molecular_function:ATP binding|Molecular_function:protein binding|Biological_process:protein transport|Molecular_function:ATPase activity|Molecular_function:metalloendopeptidase activity|Cellular_component:membrane|Biological_process:protein catabolism|Cellular_component:nucleus|Cellular_component:cytoplas…	KOG0740	AAA+-type ATPase	ENSEMBL:ENSP00000320885:human:Isoform 1 of Spastin:E=81.4318 | ENSEMBL:ENSP00000340817:human:Isoform 2 of Spastin:E=79.6021 | ENSEMBL:ENSP00000349356:human:fidgetin-like 1:E=73.0969 | ENSEMBL:ENSP00000335106:human:Isoform 1 of Katanin p60 ATPase-containing subunit A1:E=54.9586 | ENSEMBL:ENSP00000245121:human:Katanin p60 subunit A-like 2:E=54.9208 | ENSEMBL:ENSP00000238497:human:Vacuolar protein s…
C50B6.3	179073_at	C50B6.3		WBGene00008219		Affymetrix microarray probe			3.06295	1.55763	ok876|snp_T01D3[1]|uCE5-2037				WBPhenotype0000050|WBPhenotype0000535|WBPhenotype0000689|WBPhenotype0000886|WBPhenotype0000049|WBPhenotype0000062|WBPhenotype0000886|WBPhenotype0000049|WBPhenotype0000050|WBPhenotype0000689|WBPhenotype0000886|WBPhenotype0000031|WBPhenotype0000049|WBPhenotype0000050|WBPhenotype0000054|WBPhenotype0000059|WBPhenotype0000689|WBPhenotype0000886|WBPhenotype0001037			11		InP_Cae_009809
F35G12.2	174427_s_at	F35G12.2		WBGene00009440		Affymetrix microarray probe			3.19082	1.57672	cxTi8007|uCE1-872				WBPhenotype0000126|WBPhenotype0001036|WBPhenotype0000050|WBPhenotype0000697|WBPhenotype0001037|WBPhenotype0001037			5	Molecular_function:oxidoreductase activity, acting on NADH or NADPH, NAD or NADP as acceptor|Biological_process:metabolism|Molecular_function:3-isopropylmalate dehydrogenase activity|Cellular_component:cytoplasm|Biological_process:leucine biosynthesis|Molecular_function:isocitrate dehydrogenase (NAD+) activity|Cellular_component:mitochondrion|Biological_process:tricarboxylic acid cycle|Molecular_…	KOG0784	Isocitrate dehydrogenase, gamma subunit	ENSEMBL:ENSP00000217901:human:Isocitrate dehydrogenase [NAD] subunit gamma, mitochondrial precursor:E=97.3372 | ENSEMBL:ENSP00000359111:human:isocitrate dehydrogenase 3 (NAD+) gamma isoform b precursor:E=91.6021 | ENSEMBL:ENSP00000245969:human:Isocitrate dehydrogenase [NAD] subunit beta, mitochondrial precursor:E=81.7695 | ENSEMBL:ENSP00000370247:human:42 kDa protein:E=81.7447 | ENSEMBL:ENSP00000…
M02F4.3	183465_at	M02F4.3		WBGene00019737		Affymetrix microarray probe		M02F4.3 encodes a predicted transmembrane protein orthologous to human ACDP1-ACDP4 and S. cerevisiae MAM3, and paralogous to C01H6.6, C33D12.2, C52D10.12, R04E5.2, and R13G10.4; by orthology with MAM3, M02F4.3 may participate in metal homoeostasis; M02F4.3, MAM3, and ACDP1-ACDP4 belong to a family of proteins (sharing an ACD domain) from bacteria, yeast, plants, and metazoa; murine Acdp1 is a pla…	3.54493	1.77088	pkP5020|uCE6-790|uCE6-787|uCE6-788|uCE6-789				WBPhenotype0000050|WBPhenotype0000535|WBPhenotype0000689|WBPhenotype0000886|WBPhenotype0000031|WBPhenotype0000049|WBPhenotype0000050|WBPhenotype0000054|WBPhenotype0000059|WBPhenotype0000689|WBPhenotype0000886|WBPhenotype0001037|WBPhenotype0000049|WBPhenotype0000062|WBPhenotype0000886|WBPhenotype0000031|WBPhenotype0000049|WBPhenotype0000050|WBPhenotype0000054|WBPhenotype0000059|WBPhenotype0000689|…			19		KOG2118	Predicted membrane protein, contains two CBS domains
W05B5.1	177781_at	W05B5.1		WBGene00012274		Affymetrix microarray probe			3.35305	1.98453	snp_W05B5[3]				WBPhenotype0000050|WBPhenotype0000535|WBPhenotype0000689|WBPhenotype0000886|WBPhenotype0000049|WBPhenotype0000062|WBPhenotype0000886|WBPhenotype0000050|WBPhenotype0000062|WBPhenotype0000535|WBPhenotype0000689|WBPhenotype0000886					InP_Cae_009259
C50F4.16	173960_s_at	C50F4.16		WBGene00008238		Affymetrix microarray probe		The C50F4.16 gene encodes a NUDIX hydrolase.	3.49663	1.71042	gk2|gk518|gk531				WBPhenotype0000050|WBPhenotype0000535|WBPhenotype0000689|WBPhenotype0000886				Molecular_function:hydrolase activity, acting on acid anhydrides, in phosphorus-containing anhydrides|Molecular_function:metal ion binding	KOG4432	Uncharacterized NUDIX family hydrolase	ENSEMBL:ENSP00000339175:human:Uridine diphosphate glucose pyrophosphatase:E=25.7696 | FLYBASE:CG31063-PA:fly:Flybase gene name is CG31063-PA:E=30.7213 |
T08B2.5	176871_at	T08B2.5c	T08B2.5	WBGene00020346	T08B2.5b|T08B2.5a|T08B2.5g|T08B2.5f	Affymetrix microarray probe	T08B2.5		3.60376	1.91976	e1865|e1942				WBPhenotype0000050|WBPhenotype0000535|WBPhenotype0000689|WBPhenotype0000886|WBPhenotype0000031|WBPhenotype0000049|WBPhenotype0000050|WBPhenotype0000054|WBPhenotype0000059|WBPhenotype0000689|WBPhenotype0000886|WBPhenotype0001037|WBPhenotype0000050|WBPhenotype0000535|WBPhenotype0000689|WBPhenotype0000886|WBPhenotype0000031|WBPhenotype0000049|WBPhenotype0000050|WBPhenotype0000054|WBPhenotype0000059|…				Molecular_function:nucleotide binding|Molecular_function:nucleic acid binding|Cellular_component:intracellular|Molecular_function:zinc ion binding|Molecular_function:RNA binding|Cellular_component:nucleus|Biological_process:mRNA processing|Biological_process:reproduction			ENSEMBL:ENSP00000343054:human:RNA-binding protein 5:E=61.8861 | ENSEMBL:ENSP00000330134:human:Hypothetical protein DKFZp686E2459:E=56.4437 | ENSEMBL:ENSP00000329659:human:RNA binding motif protein 10:E=53.0223 | ENSEMBL:ENSP00000328848:human:Hypothetical protein DKFZp434P072:E=46.7959 | ENSEMBL:ENSP00000266022:human:RNA-binding protein 6:E=17.4559 | ENSEMBL:ENSP00000274514:human:118 kDa protein:E…
Y59A8A.2	181880_at	Y59A8A.2		WBGene00013339		Affymetrix microarray probe			3.26679	2.19245	tm2094|ttTi3838|tm2563				WBPhenotype0000050|WBPhenotype0000535|WBPhenotype0000689|WBPhenotype0000886|WBPhenotype0000760|WBPhenotype0001018|WBPhenotype0000269				Molecular_function:zinc ion binding|Molecular_function:protein binding|Biological_process:regulation of transcription, DNA-dependent|Biological_process:intracellular signaling cascade|Biological_process:establishment of mitotic spindle orientation|Biological_process:embryonic cleavage|Biological_process:cytokinesis	KOG0957	PHD finger protein	ENSEMBL:ENSP00000306296:human:PHD finger protein 14 isoform 1:E=52.5686 | ENSEMBL:ENSP00000373340:human:bromodomain and PHD finger-containing protein 1 isoform 1:E=21.6198 | ENSEMBL:ENSP00000306297:human:Peregrin:E=21.6198 | ENSEMBL:ENSP00000367377:human:MLLT6 protein:E=19.6021 | ENSEMBL:ENSP00000366263:human:Protein AF-10:E=19.4318 | ENSEMBL:ENSP00000307411:human:Myeloid/lymphoid or mixed-lineag…
F15A8.5	173854_s_at	F15A8.5b	F15A8.5	WBGene00001052	F15A8.5d|F15A8.5c|F15A8.5a	Affymetrix microarray probe	dop-1		3.86465	3.41109	ev748|vs100|vs101|tm534|tm535|ok398|uCE6-860|uCE6-859|uCE6-861			1	WBPhenotype0000050|WBPhenotype0000535|WBPhenotype0000689|WBPhenotype0000886|WBPhenotype0000050|WBPhenotype0000062|WBPhenotype0000535|WBPhenotype0000689|WBPhenotype0000886|WBPhenotype0000031|WBPhenotype0000049|WBPhenotype0000050|WBPhenotype0000054|WBPhenotype0000059|WBPhenotype0000689|WBPhenotype0000886|WBPhenotype0001037	A dop-1::gfp reporter gene fusion has a more restricted expression pattern in the nervous system in larval and adult animals. Within the head ganglia, dop-1prom1::gfp is consistently expressed only in the RIS interneuron class. Only weak and inconsistent expression can be observed in other unidentified head neurons. Consistent and strong expression can be observed in the excretory gland cells and…	sheath_cells|socket_cells|head neurons|head body wall muscle		Molecular_function:dopamine receptor activity|Biological_process:G-protein coupled receptor protein signaling pathway|Cellular_component:integral to membrane|Molecular_function:rhodopsin-like receptor activity|Molecular_function:neuropeptide Y receptor activity|Molecular_function:melanocortin receptor activity|Molecular_function:adrenoceptor activity	KOG3656	7 transmembrane receptor	ENSEMBL:ENSP00000327652:human:D(1A) dopamine receptor:E=57.585 | ENSEMBL:ENSP00000306129:human:D:E=56.3979 | ENSEMBL:ENSP00000280155:human:Alpha-2A adrenergic receptor:E=53.9208 | ENSEMBL:ENSP00000367120:human:serotonin 5-HT4 receptor isoform i:E=52 | ENSEMBL:ENSP00000314906:human:Isoform 5-HT4(E) of 5-hydroxytryptamine 4 receptor:E=51.9586 | ENSEMBL:ENSP00000353915:human:Isoform 5-HT4(B) of 5-hy…
C30G4.3	193066_s_at	C30G4.3		WBGene00001537		Affymetrix microarray probe	gcy-11		4.2114	7.47608	pkP5302				WBPhenotype0000050|WBPhenotype0000535|WBPhenotype0000689|WBPhenotype0000886|WBPhenotype0000031|WBPhenotype0000049|WBPhenotype0000050|WBPhenotype0000054|WBPhenotype0000059|WBPhenotype0000689|WBPhenotype0000886|WBPhenotype0001037|WBPhenotype0000049|WBPhenotype0000062|WBPhenotype0000886			6	Molecular_function:phosphorus-oxygen lyase activity|Biological_process:intracellular signaling cascade|Biological_process:cyclic nucleotide biosynthesis|Molecular_function:protein kinase activity|Molecular_function:ATP binding|Biological_process:protein amino acid phosphorylation|Molecular_function:protein serine/threonine kinase activity|Molecular_function:protein-tyrosine kinase activity			ENSEMBL:ENSP00000305386:human:Atrial natriuretic peptide receptor A precursor:E=118.921 | ENSEMBL:ENSP00000341083:human:Isoform Long of Atrial natriuretic peptide receptor B precursor:E=107.824 | ENSEMBL:ENSP00000218006:human:Retinal guanylyl cyclase 2 precursor:E=101.824 | ENSEMBL:ENSP00000254854:human:Retinal guanylyl cyclase 1 precursor:E=96.4089 | ENSEMBL:ENSP00000314082:human:Isoform Short o…
F11D5.3	188071_s_at	F11D5.3a	F11D5.3	WBGene00017381	F11D5.3b	Affymetrix microarray probe	F11D5.3	F11D5.3 encodes a putative tyrosine kinase homologous to human RS1 (OMIM:312700, mutated in juvenile X-linked retinoschisis).	2.79443	1.92885	tm797|ok574|snp_F11D5[3]|snp_F11D5[2]			1	WBPhenotype0000050|WBPhenotype0000535|WBPhenotype0000689|WBPhenotype0000886|WBPhenotype0000049|WBPhenotype0000062|WBPhenotype0000886|WBPhenotype0000031|WBPhenotype0000049|WBPhenotype0000050|WBPhenotype0000054|WBPhenotype0000059|WBPhenotype0000689|WBPhenotype0000886|WBPhenotype0001037	Larval Expression: arcade cells; intestine; Nervous System; ventral nerve cord; head neurons; tail neurons;|Larval Expression: intestine; anal depressor muscle; Reproductive System; developing gonad; Nervous System; nerve ring; ventral nerve cord; head neurons; tail neurons;	intestine|head neurons|tail neurons|ventral nerve cord|nervous system|arcade cells|intestine|head neurons|tail neurons|nerve ring|ventral nerve cord|nervous system|Reproductive System|anal depressor muscle|developing gonad		Biological_process:cell adhesion|Molecular_function:protein kinase activity|Molecular_function:ATP binding|Biological_process:protein amino acid phosphorylation|Molecular_function:protein-tyrosine kinase activity|Molecular_function:protein serine/threonine kinase activity|Molecular_function:non-membrane spanning protein tyrosine kinase activity|Cellular_component:cytoplasm|Biological_process:sign…	KOG1094	Discoidin domain receptor DDR1	ENSEMBL:ENSP00000341654:human:Discoidin domain-containing receptor 2 precursor:E=118.553 | ENSEMBL:ENSP00000259875:human:Isoform 2 of Epithelial discoidin domain-containing receptor 1 precursor:E=95.0269 | ENSEMBL:ENSP00000318217:human:Isoform 1 of Epithelial discoidin domain-containing receptor 1 precursor:E=94.7695 | ENSEMBL:ENSP00000314586:human:Isoform TrkB of BDNF/NT-3 growth factors recepto…
C30B5.2	176720_at	C30B5.2a	C30B5.2	WBGene00016244	C30B5.2b	Affymetrix microarray probe	C30B5.2		6.46885	2.57973	e204|e735|e1358|rh112|rh1030|e572|e1193|e1261|m7|mn260|mn407|uCE4-769|snp_Y37E11C[3]|snp_Y37E11C[1]|uCE4-768|snp_Y37E11C[2]				WBPhenotype0000049|WBPhenotype0000062|WBPhenotype0000886|WBPhenotype0000031|WBPhenotype0000049|WBPhenotype0000050|WBPhenotype0000054|WBPhenotype0000059|WBPhenotype0000689|WBPhenotype0000886|WBPhenotype0001037|WBPhenotype0000050|WBPhenotype0000535|WBPhenotype0000689|WBPhenotype0000886					KOG2174	Leptin receptor gene-related protein	ENSEMBL:ENSP00000314625:human:Leptin receptor overlapping transcript-like 1:E=32.1192 | ENSEMBL:ENSP00000235319:human:Leptin receptor gene-related protein:E=28.7213 | FLYBASE:CG30423-PB:fly:Flybase gene name is CG30423-PB:E=20.3372 |
F02E9.10	190750_at	F02E9.10b	F02E9.10	WBGene00008533	F02E9.10a	Affymetrix microarray probe	F02E9.10		2.80072	2.07255	ok1790				WBPhenotype0000050|WBPhenotype0000535|WBPhenotype0000689|WBPhenotype0000886
F36A2.4	190880_at	F36A2.4		WBGene00006682		Affymetrix microarray probe	twk-30		3.44935	3.74561	ok1304|snp_F36A2[4]			1	WBPhenotype0000049|WBPhenotype0000062|WBPhenotype0000886|WBPhenotype0000031|WBPhenotype0000049|WBPhenotype0000050|WBPhenotype0000054|WBPhenotype0000059|WBPhenotype0000689|WBPhenotype0000886|WBPhenotype0001037|WBPhenotype0000050|WBPhenotype0000535|WBPhenotype0000689|WBPhenotype0000886	Subset of motor neurons.	motor neurons	1	Molecular_function:potassium channel activity|Biological_process:potassium ion transport|Cellular_component:membrane|Molecular_function:voltage-gated potassium channel activity	KOG1418	Tandem pore domain K+ channel	ENSEMBL:ENSP00000282146:human:Potassium channel subfamily K member 13:E=17.1938 | ENSEMBL:ENSP00000327611:human:Potassium channel subfamily K member 12:E=13.9586 | ENSEMBL:ENSP00000306275:human:Potassium channel subfamily K member 3:E=13.9586 | ENSEMBL:ENSP00000263372:human:Isoform 1 of Potassium channel subfamily K member 6:E=13.9208 | ENSEMBL:ENSP00000302166:human:Potassium channel subfamily K …
M04D8.3	188478_at	M04D8.3		WBGene00002106		Affymetrix microarray probe	ins-23	ins-23 encodes an insulin-like peptide of the insulin superfamily of proteins (OMIM:176730, 147440); INS-23 is one of 38 insulin-like peptides in C. elegans, and is expressed in amphid sensory neurons, labial neurons, the nerve ring, and ventral nerve cord neurons; as loss of INS-23 function via RNA-mediated interference does not results in any abnormalities, the precise role of INS-23 in C. eleg…	4.49208	8.35094	tm1875			1	WBPhenotype0000050|WBPhenotype0000535|WBPhenotype0000689|WBPhenotype0000886|WBPhenotype0000049|WBPhenotype0000749|WBPhenotype0000886|WBPhenotype0000031|WBPhenotype0000049|WBPhenotype0000050|WBPhenotype0000054|WBPhenotype0000059|WBPhenotype0000689|WBPhenotype0000886|WBPhenotype0001037|WBPhenotype0000049|WBPhenotype0000062|WBPhenotype0000886	Expressed in four-fold elongated embryo, L1-L4, adult. Expressed in the nerve ring: 2 symmetric pairs of neurons. Expressed in sensory neurons: amphid sensory neurons, labial neurons. Expressed in other neurons: ventral nerve cord.	nerve ring|ventral nerve cord|amphid sensory neurons|labial sensilla	15	Molecular_function:hormone activity|Biological_process:physiological process|Cellular_component:extracellular region	LSE1187	Unnamed protein
VF13D12L.1	192666_s_at	VF13D12L.1		WBGene00012148		Affymetrix microarray probe			3.07771	3.33334	tm2466			0	WBPhenotype0000050|WBPhenotype0000535|WBPhenotype0000689|WBPhenotype0000886|WBPhenotype0000643|WBPhenotype0000050|WBPhenotype0000535|WBPhenotype0000689|WBPhenotype0000886|WBPhenotype0000049|WBPhenotype0000062|WBPhenotype0000886|WBPhenotype0001184|WBPhenotype0000031|WBPhenotype0000054|WBPhenotype0000643	Expressed in germline (faint).		1	Molecular_function:inositol-3-phosphate synthase activity|Biological_process:myo-inositol biosynthesis|Biological_process:phospholipid biosynthesis|Biological_process:locomotory behavior|Biological_process:positive regulation of growth rate|Biological_process:larval development (sensu Nematoda)|Biological_process:physiological process|Biological_process:embryonic development (sensu Metazoa)	KOG0693	Myo-inositol-1-phosphate synthase	ENSEMBL:ENSP00000315147:human:Myo-inositol 1-phosphate synthase A1:E=146.131 | ENSEMBL:ENSP00000337746:human:D-myo-inositol-3-phosphate synthase:E=145.046 | FLYBASE:CG11143-PA:fly:Flybase gene name is Inos-PA:E=136.921 |
F13H8.10	192207_at	F13H8.10a	F13H8.10	WBGene00000259	F13H8.10b|F13H8.10c	Affymetrix microarray probe	bpl-1	bpl-1 encodes an ortholog of biotin ligase/holocarboxylase synthetase (called biotin ligase in bacteria, and holocarboxylase synthetase in mammalian or animal systems); it is orthologous to human HOLOCARBOXYLASE SYNTHETASE (HLCS; OMIM:253270), which when mutated leads to HLCS deficiency.	4.48728	2.68617	tm1017|ttTi5908				WBPhenotype0000050|WBPhenotype0000535|WBPhenotype0000689|WBPhenotype0000886				Molecular_function:biotin-[acetyl-CoA-carboxylase] ligase activity|Biological_process:protein modification|Molecular_function:catalytic activity	KOG1536	Biotin holocarboxylase synthetase/biotin-protein ligase	ENSEMBL:ENSP00000338387:human:Biotin--protein ligase:E=58.699 | FLYBASE:CG14670-PA:fly:Flybase gene name is CG14670-PA:E=39.7696 |
Y113G7A.5	185438_at	Y113G7A.5		WBGene00013746		Affymetrix microarray probe			2.90988	3.44187	snp_Y60A3[2]				WBPhenotype0000049|WBPhenotype0000062|WBPhenotype0000886|WBPhenotype0000031|WBPhenotype0000049|WBPhenotype0000050|WBPhenotype0000054|WBPhenotype0000059|WBPhenotype0000689|WBPhenotype0000886|WBPhenotype0001037|WBPhenotype0000050|WBPhenotype0000535|WBPhenotype0000689|WBPhenotype0000886			0	Molecular_function:GABA-A receptor activity|Molecular_function:extracellular ligand-gated ion channel activity|Biological_process:ion transport|Cellular_component:integral to membrane|Cellular_component:postsynaptic membrane|Molecular_function:neurotransmitter receptor activity|Cellular_component:membrane|Biological_process:transport|Molecular_function:ion channel activity	KOG3644	Ligand-gated ion channel	ENSEMBL:ENSP00000229606:human:Gamma-aminobutyric-acid receptor subunit rho-2 precursor:E=57.3979 | ENSEMBL:ENSP00000275066:human:Gamma-aminobutyric acid (GABA) receptor, rho 1:E=55.0915 | ENSEMBL:ENSP00000328115:human:similar to Gamma-aminobutyric-acid receptor rho-3 subunit precursor:E=53.1871 | ENSEMBL:ENSP00000295454:human:Gamma-aminobutyric-acid receptor subunit beta-1 precursor:E=52.2518 | E…
C31H5.3	193424_at	C31H5.3		WBGene00000058		Affymetrix microarray probe	acr-19	acr-19 encodes a predicted member of the alpha subunit family of nicotinic acetylcholine receptors.	4.60639	3.21582	ad1674|ok967|ok968|snp_C31H5[2]				WBPhenotype0000050|WBPhenotype0000535|WBPhenotype0000689|WBPhenotype0000886|WBPhenotype0000031|WBPhenotype0000049|WBPhenotype0000050|WBPhenotype0000054|WBPhenotype0000059|WBPhenotype0000689|WBPhenotype0000886|WBPhenotype0001037			9	Molecular_function:neurotransmitter receptor activity|Biological_process:ion transport|Cellular_component:membrane|Molecular_function:extracellular ligand-gated ion channel activity|Biological_process:transport|Cellular_component:integral to membrane|Cellular_component:postsynaptic membrane|Molecular_function:nicotinic acetylcholine-activated cation-selective channel activity|Molecular_function:i…	KOG3646	Acetylcholine receptor	ENSEMBL:ENSP00000303727:human:Neuronal acetylcholine receptor protein subunit alpha-7 precursor:E=113.108 | ENSEMBL:ENSP00000240132:human:Neuronal acetylcholine receptor protein subunit alpha-2 precursor:E=84.8539 | ENSEMBL:ENSP00000217176:human:Neuronal acetylcholine receptor protein subunit alpha-4 precursor:E=82.1805 | ENSEMBL:ENSP00000315602:human:Cholinergic receptor, nicotinic, alpha polype…
C29F5.4	181903_at	C29F5.4b	C29F5.4	WBGene00003403	C29F5.4a	Affymetrix microarray probe	mps-1		4.34729	4.37605	ok1376			1	WBPhenotype0000031|WBPhenotype0000049|WBPhenotype0000050|WBPhenotype0000054|WBPhenotype0000059|WBPhenotype0000060|WBPhenotype0000062|WBPhenotype0000689|WBPhenotype0000886|WBPhenotype0001037|WBPhenotype0000050|WBPhenotype0000535|WBPhenotype0000689|WBPhenotype0000886|WBPhenotype0000050|WBPhenotype0000031|WBPhenotype0000049|WBPhenotype0000050|WBPhenotype0000054|WBPhenotype0000059|WBPhenotype0000689|…	Expressed with strong intensity in ADF, ASE, ASG, AWC. Expressed with detectable GFP fluorescence in ASH.|mps-1 expression was found in ASG, ASE, ADF, and ASH neurons, AWC, in ALM and PLM touch-sensing neurons, and in the vulva.	vulva		Biological_process:embryonic development (sensu Metazoa)
F54E4.4	190040_at	F54E4.4		WBGene00010060		Affymetrix microarray probe			2.73503	2.86114	tm1066|uCE5-810				WBPhenotype0000050|WBPhenotype0000535|WBPhenotype0000689|WBPhenotype0000886|WBPhenotype0000031|WBPhenotype0000049|WBPhenotype0000050|WBPhenotype0000054|WBPhenotype0000059|WBPhenotype0000689|WBPhenotype0000886|WBPhenotype0001037			0		TWOG0221	Predicted tyrosinase
F21D12.1	194090_s_at	F21D12.1e	F21D12.1	WBGene00003620	F21D12.1d|F21D12.1a|F21D12.1c|F21D12.1b	Affymetrix microarray probe	nhr-21		5.42225	3.26623	uCE2-1736|snp_F21D12[1]				WBPhenotype0000031|WBPhenotype0000049|WBPhenotype0000050|WBPhenotype0000054|WBPhenotype0000059|WBPhenotype0000689|WBPhenotype0000886|WBPhenotype0001037|WBPhenotype0000049|WBPhenotype0000062|WBPhenotype0000886|WBPhenotype0000050|WBPhenotype0000535|WBPhenotype0000689|WBPhenotype0000886|WBPhenotype0000050|WBPhenotype0000535|WBPhenotype0000689|WBPhenotype0000886				Molecular_function:transcription factor activity|Molecular_function:zinc ion binding|Molecular_function:sequence-specific DNA binding|Biological_process:regulation of transcription, DNA-dependent|Cellular_component:nucleus|Molecular_function:steroid hormone receptor activity|Molecular_function:DNA binding|Molecular_function:ligand-dependent nuclear receptor activity			ENSEMBL:ENSP00000339908:human:hepatocyte nuclear factor 4 alpha isoform c:E=23.6198 | ENSEMBL:ENSP00000312987:human:hepatocyte nuclear factor 4 alpha isoform b:E=23.2292 | ENSEMBL:ENSP00000343807:human:Hepatocyte nuclear factor 4-alpha (HNF-4-alpha) (Transcription factor HNF-4) (Transcription factor 14). Splice isoform HNF4-Alpha-4:E=23.0132 | ENSEMBL:ENSP00000346339:human:hepatocyte nuclear fact…
M79.4	174202_at	M79.4		WBGene00001462		Affymetrix microarray probe	flp-19		6.98076	3.12567	cxTi10394|ttTi1506|uCE5-1396|uCE5-1400|uCE5-1399|snp_F26F12[3]|uCE5-1398|snp_F26F12[2]|uCE5-1397			1	WBPhenotype0000050|WBPhenotype0000535|WBPhenotype0000689|WBPhenotype0000886|WBPhenotype0000049|WBPhenotype0000062|WBPhenotype0000886	Nerve ring and other neuronal processes.|Expressed in AIN, AWA, BAG, HSN, URX. Faint or variable expression observed in an extra pair of cells in the tail. Male specific expression in Rays 5, 7, 9, CEM.	nerve ring	6		InP_Cae_011856
H14E04.3	186181_at	H14E04.3		WBGene00019200		Affymetrix microarray probe			10.0208	5.39672	uCE5-1749|uCE5-1769|uCE5-1764|uCE5-1750|uCE5-1772|uCE5-1759|uCE5-1747|uCE5-1754|uCE5-1765|uCE5-1762|uCE5-1753|uCE5-1771|uCE5-1758|uCE5-1757|uCE5-1748|uCE5-1768|uCE5-1752|uCE5-1770|uCE5-1751|uCE5-1756				WBPhenotype0000049|WBPhenotype0000062|WBPhenotype0000886|WBPhenotype0000050|WBPhenotype0000535|WBPhenotype0000689|WBPhenotype0000886			3		InP_Cae_009611
Y50D7A.5	176771_at	Y50D7A.5		WBGene00021755		Affymetrix microarray probe			3.43821	1.66063	nr2033|nr2013|ttTi5516|snp_C07F11[2]				WBPhenotype0000031|WBPhenotype0000049|WBPhenotype0000050|WBPhenotype0000054|WBPhenotype0000059|WBPhenotype0000689|WBPhenotype0000886|WBPhenotype0001037|WBPhenotype0000050|WBPhenotype0000535|WBPhenotype0000689|WBPhenotype0000886					InP_Cae_010482
C32D5.7	187337_at	C32D5.7		WBGene00016315		Affymetrix microarray probe			4.76133	2.75226	ttTi4440				WBPhenotype0000049|WBPhenotype0000062|WBPhenotype0000886|WBPhenotype0000050|WBPhenotype0000535|WBPhenotype0000689|WBPhenotype0000886|WBPhenotype0000031|WBPhenotype0000049|WBPhenotype0000050|WBPhenotype0000054|WBPhenotype0000059|WBPhenotype0000689|WBPhenotype0000886|WBPhenotype0001037			6		InP_Cae_003963
F20D12.5	184796_s_at	F20D12.5		WBGene00017644		Affymetrix microarray probe	exc-9		3.98785	8.08268	n2669|gk395				WBPhenotype0000049|WBPhenotype0000062|WBPhenotype0000886|WBPhenotype0000050|WBPhenotype0000535|WBPhenotype0000689|WBPhenotype0000886			10	Molecular_function:zinc ion binding	InP_uni_002210		ENSEMBL:ENSP00000332449:human:Cysteine-rich protein 1:E=28.2757 | ENSEMBL:ENSP00000329099:human:8 kDa protein:E=26.2676 | ENSEMBL:ENSP00000328521:human:Cysteine-rich protein 2:E=24.3665 | ENSEMBL:ENSP00000274990:human:Isoform 1 of Cysteine-rich protein 3:E=20.7959 | ENSEMBL:ENSP00000361650:human:Isoform 3 of Cysteine-rich protein 3:E=20.7696 | ENSEMBL:ENSP00000361647:human:OTTHUMP00000016435:E=20…
Y55B1AR.2	174938_at	Y55B1AR.2a	Y55B1AR.2	WBGene00021906		Affymetrix microarray probe	Y55B1AR.2		4.32006	1.94001	pkP3082|uCE3-605|uCE3-604				WBPhenotype0000050|WBPhenotype0000535|WBPhenotype0000689|WBPhenotype0000886|WBPhenotype0000031|WBPhenotype0000049|WBPhenotype0000050|WBPhenotype0000054|WBPhenotype0000059|WBPhenotype0000689|WBPhenotype0000886|WBPhenotype0001037|WBPhenotype0000049|WBPhenotype0000062|WBPhenotype0000886|WBPhenotype0000031|WBPhenotype0000049|WBPhenotype0000050|WBPhenotype0000054|WBPhenotype0000059|WBPhenotype0000689|…
Y41C4A.6	183268_at	Y41C4A.6		WBGene00012753		Affymetrix microarray probe			4.60621	5.84998	uCE3-1261				WBPhenotype0000050|WBPhenotype0000535|WBPhenotype0000689|WBPhenotype0000886|WBPhenotype0000031|WBPhenotype0000049|WBPhenotype0000050|WBPhenotype0000054|WBPhenotype0000059|WBPhenotype0000689|WBPhenotype0000886|WBPhenotype0001037|WBPhenotype0000049|WBPhenotype0000062|WBPhenotype0000886|WBPhenotype0000049|WBPhenotype0000749|WBPhenotype0000886			3		InP_Cae_012013
C09D8.1	174545_at	C09D8.1a	C09D8.1	WBGene00004215		Affymetrix microarray probe	ptp-3	ptp-3 encodes a receptor-like tyrosine phosphatase orthologous to the LAR (Leukocyte Common Antigen Related, OMIM:179590) subfamily of receptor-like tyrosine phosphatases that contain extracellular immunoglobulin-like and fibronectin type III domains and have been implicated in linking cell adhesion to intracellular phosphotyrosine levels; PTP-3 plays a role in gastrulation and epidermal developm…	2.99315	1.70853	op147|mu256|tm352|ok244|ttTi4371|uCE2-1952|uCE2-1951|uCE2-1949|uCE2-1950|snp_C09D8[1]|snp_C09D8[2]			1	WBPhenotype0000050|WBPhenotype0000535|WBPhenotype0000050|WBPhenotype0000062|WBPhenotype0000535|WBPhenotype0000689|WBPhenotype0000886|WBPhenotype0000688|WBPhenotype0000031|WBPhenotype0000049|WBPhenotype0000050|WBPhenotype0000054|WBPhenotype0000059|WBPhenotype0000689|WBPhenotype0000886|WBPhenotype0001037|WBPhenotype0000050|WBPhenotype0000535|WBPhenotype0000689|WBPhenotype0000886|WBPhenotype0000031|…	Reporter_gene: PTP-3B::GFP transgenes showed widespread expression in embryos. The earliest stage GFP was detected in these embryos was during late gastrulation (approximately 250-300 minutes after first cleavage at 20C). PTP-3B::GFP expression was observed uniformly on the surface of most, possibly all, cells in the embryo during gastrulation cleft closure and epidermal enclosure. In later embry…	nerve ring|ventral nerve cord|dorsal nerve cord|all enclosing embryo cells|body wall muscle		Molecular_function:protein tyrosine phosphatase activity|Biological_process:protein amino acid dephosphorylation|Molecular_function:phosphoprotein phosphatase activity|Cellular_component:extracellular matrix (sensu Metazoa)|Biological_process:cell adhesion|Biological_process:blood coagulation|Molecular_function:cytoskeletal protein binding|Biological_process:embryonic development (sensu Metazoa)|…	KOG4228	Protein tyrosine phosphatase	ENSEMBL:ENSP00000353187:human:Protein tyrosine phosphatase receptor type D:E=1000 | ENSEMBL:ENSP00000346738:human:protein tyrosine phosphatase, receptor type, F isoform 2 precursor:E=1000 | ENSEMBL:ENSP00000349932:human:169 kDa protein:E=1000 | ENSEMBL:ENSP00000347106:human:Isoform PTPS-MEA of Receptor-type tyrosine-protein phosphatase S precursor:E=1000 | ENSEMBL:ENSP00000347373:human:protein ty…
Y105E8B.6	172079_s_at	Y105E8B.6		WBGene00013691		Affymetrix microarray probe			2.96995	3.66245	uCE4-677				WBPhenotype0000050|WBPhenotype0000535|WBPhenotype0000689|WBPhenotype0000886|WBPhenotype0000049|WBPhenotype0000062|WBPhenotype0000886|WBPhenotype0000031|WBPhenotype0000049|WBPhenotype0000050|WBPhenotype0000054|WBPhenotype0000059|WBPhenotype0000689|WBPhenotype0000886|WBPhenotype0001037|WBPhenotype0000050
M05B5.6	178539_at	M05B5.6		WBGene00010873		Affymetrix microarray probe			3.10061	3.64313	uCE5-1846				WBPhenotype0000050|WBPhenotype0000062|WBPhenotype0000535|WBPhenotype0000689|WBPhenotype0000886|WBPhenotype0000050|WBPhenotype0000535|WBPhenotype0000689|WBPhenotype0000886|WBPhenotype0000031|WBPhenotype0000049|WBPhenotype0000050|WBPhenotype0000054|WBPhenotype0000059|WBPhenotype0000689|WBPhenotype0000886|WBPhenotype0001037			25		InP_Cae_003335
C34B4.1	192238_s_at	C34B4.1b	C34B4.1	WBGene00003143	C34B4.1a	Affymetrix microarray probe	max-1	max-1 encodes a novel, conserved PH/MyTH4/FERM domain-containing protein; max-1 activity is required cell-autonomously in motor neurons for UNC-6-mediated, dorsally directed axon guidance, proper axon extension and axon fasciculation in the nerve cords, and fully normal backward locomotion; genetic analyses indicate that max-1 likely acts downstream of unc-6 and unc-5, and in parallel to unc-40 a…	6.27149	7.93792	cy1|ju39|ju142|uCE5-2009			1	WBPhenotype0000061|WBPhenotype0000050|WBPhenotype0000535|WBPhenotype0000689|WBPhenotype0000886|WBPhenotype0000031|WBPhenotype0000049|WBPhenotype0000050|WBPhenotype0000054|WBPhenotype0000059|WBPhenotype0000689|WBPhenotype0000886|WBPhenotype0001037|WBPhenotype0000050|WBPhenotype0000062|WBPhenotype0000535|WBPhenotype0000689|WBPhenotype0000886	neurons	neurons		Cellular_component:cytoskeleton			ENSEMBL:ENSP00000330278:human:pleckstrin homology domain containing, family H (with MyTH4 domain) member 1:E=117.468 | ENSEMBL:ENSP00000282406:human:Hypothetical protein DKFZp686J072:E=93.6383 | ENSEMBL:ENSP00000351105:human:Isoform 1 of Myosin-7A:E=13.9586 | ENSEMBL:ENSP00000345075:human:Isoform 5 of Myosin-7A:E=13.9586 | ENSEMBL:ENSP00000340325:human:Isoform 6 of Myosin-7A:E=13.9586 | ENSEMBL:E…
F21C10.3	186421_at	F21C10.3a	F21C10.3	WBGene00017653	F21C10.3b	Affymetrix microarray probe	F21C10.3		8.0337	4.50389	tm1518				WBPhenotype0000031|WBPhenotype0000049|WBPhenotype0000050|WBPhenotype0000054|WBPhenotype0000059|WBPhenotype0000689|WBPhenotype0000886|WBPhenotype0001037|WBPhenotype0000049|WBPhenotype0000062|WBPhenotype0000886|WBPhenotype0000050|WBPhenotype0000535|WBPhenotype0000689|WBPhenotype0000886|WBPhenotype0000031|WBPhenotype0000049|WBPhenotype0000050|WBPhenotype0000054|WBPhenotype0000059|WBPhenotype0000689|…					LSE0019	Uncharacterized protein, contains CX module
Y105C5B.25	186666_at	Y105C5B.25		WBGene00013662		Affymetrix microarray probe			5.94961	3.17939	tm1161				WBPhenotype0000049|WBPhenotype0000062|WBPhenotype0000886|WBPhenotype0000050|WBPhenotype0000535|WBPhenotype0000689|WBPhenotype0000886					KOG4735	Extracellular protein with conserved cysteines
C06G3.9	180775_s_at	C06G3.9		WBGene00015555		Affymetrix microarray probe			3.67036	1.69735	tm1629				WBPhenotype0000031|WBPhenotype0000049|WBPhenotype0000050|WBPhenotype0000054|WBPhenotype0000059|WBPhenotype0000689|WBPhenotype0000886|WBPhenotype0001037|WBPhenotype0000049|WBPhenotype0000062|WBPhenotype0000886|WBPhenotype0000050|WBPhenotype0000535|WBPhenotype0000689|WBPhenotype0000886|WBPhenotype0000050|WBPhenotype0000535|WBPhenotype0000689|WBPhenotype0000886|WBPhenotype0000031|WBPhenotype0000049|…			2		KOG2235	Uncharacterized conserved protein	ENSEMBL:ENSP00000343666:human:Protein KIAA0776:E=51.4949 | ENSEMBL:ENSP00000358283:human:KIAA0776 protein:E=51.2757 | FLYBASE:CG1104-PA:fly:Flybase gene name is CG1104-PA:E=36.0706 |
F48G7.4	183021_at	F48G7.4		WBGene00018615		Affymetrix microarray probe			3.04801	3.56009	snp_F48G7[2]|snp_F48G7[1]				WBPhenotype0000031|WBPhenotype0000049|WBPhenotype0000050|WBPhenotype0000054|WBPhenotype0000059|WBPhenotype0000689|WBPhenotype0000886|WBPhenotype0001037|WBPhenotype0000050|WBPhenotype0000535|WBPhenotype0000689|WBPhenotype0000886|WBPhenotype0000049|WBPhenotype0000062|WBPhenotype0000886			6		LSE0533	Uncharacterized protein
F54D8.4	190238_at	F54D8.4		WBGene00000279		Affymetrix microarray probe	cah-1	cah-1 encodes a member of the carbonic anhydrase family.	3.44499	13.4509	gk523|uCE5-541|uCE5-538|uCE5-531|uCE5-526|uCE5-529|uCE5-535|uCE5-522|uCE5-539|uCE5-519|uCE5-527|uCE5-523|uCE5-520|uCE5-536|uCE5-540|uCE5-530|uCE5-533|uCE5-528|uCE5-521|uCE5-537|uCE5-534				WBPhenotype0000049|WBPhenotype0000749|WBPhenotype0000886|WBPhenotype0000049|WBPhenotype0000749|WBPhenotype0000886|WBPhenotype0000031|WBPhenotype0000049|WBPhenotype0000050|WBPhenotype0000054|WBPhenotype0000059|WBPhenotype0000689|WBPhenotype0000886|WBPhenotype0001037|WBPhenotype0000050|WBPhenotype0000535|WBPhenotype0000689|WBPhenotype0000886|WBPhenotype0000050|WBPhenotype0000535|WBPhenotype0000689|…			3	Molecular_function:carbonate dehydratase activity|Molecular_function:zinc ion binding|Biological_process:one-carbon compound metabolism	KOG0382	Carbonic anhydrase	ENSEMBL:ENSP00000285273:human:Carbonic anhydrase-related protein 10:E=44.3098 | ENSEMBL:ENSP00000340363:human:Hypothetical protein DKFZp686I20267:E=43.8861 | ENSEMBL:ENSP00000084798:human:Carbonic anhydrase-related protein 11 precursor:E=38.2219 | ENSEMBL:ENSP00000256119:human:Carbonic anhydrase 1:E=33.9208 | ENSEMBL:ENSP00000318912:human:Carbonic anhydrase 13:E=33.5086 | ENSEMBL:ENSP00000314099:…
R05H5.8	174075_at	R05H5.8				Affymetrix microarray probe			5.2875	1.71598	k145|k156|k158|n3261|oz167|k149|tp2|bz187
K11H12.9	189290_at	K11H12.9		WBGene00019665		Affymetrix microarray probe			3.12173	3.57957	pkP6100				WBPhenotype0000050|WBPhenotype0000535|WBPhenotype0000689|WBPhenotype0000886|WBPhenotype0000049|WBPhenotype0000062|WBPhenotype0000886|WBPhenotype0000031|WBPhenotype0000049|WBPhenotype0000050|WBPhenotype0000054|WBPhenotype0000059|WBPhenotype0000689|WBPhenotype0000886|WBPhenotype0001037			1	Molecular_function:protein kinase activity|Molecular_function:ATP binding|Biological_process:protein amino acid phosphorylation|Molecular_function:protein serine/threonine kinase activity	KOG0665	Jun-N-terminal kinase (JNK)	ENSEMBL:ENSP00000363289:human:Mitogen-activated protein kinase 8 transcript variant 2:E=13.6198 | ENSEMBL:ENSP00000362875:human:MAPK13 protein variant:E=13.2924 | ENSEMBL:ENSP00000321410:human:Isoform Alpha-2 of Mitogen-activated protein kinase 9:E=13.2366 | ENSEMBL:ENSP00000345524:human:Isoform Beta-2 of Mitogen-activated protein kinase 9:E=13.2366 | ENSEMBL:ENSP00000226594:human:mitogen-activat…
ZK938.4	190196_at	ZK938.4		WBGene00014161		Affymetrix microarray probe			3.4928	8.37794	CE2-178				WBPhenotype0000049|WBPhenotype0000062|WBPhenotype0000886|WBPhenotype0000050|WBPhenotype0000535|WBPhenotype0000689|WBPhenotype0000886|WBPhenotype0000031|WBPhenotype0000049|WBPhenotype0000050|WBPhenotype0000054|WBPhenotype0000059|WBPhenotype0000689|WBPhenotype0000886|WBPhenotype0001037			3		KOG3780	Thioredoxin binding protein TBP-2/VDUP1	ENSEMBL:ENSP00000222250:human:Isoform 1 of Arrestin domain-containing protein 2:E=19.3872 | ENSEMBL:ENSP00000368977:human:Isoform 2 of Arrestin domain-containing protein 2:E=18.2007 | ENSEMBL:ENSP00000265138:human:Arrestin domain-containing protein 3:E=17.4318 | ENSEMBL:ENSP00000350139:human:46 kDa protein:E=14.6576 | ENSEMBL:ENSP00000352126:human:Arrestin domain-containing protein 1:E=14.5229 | …
F48D6.3	182960_at	F48D6.3		WBGene00001957		Affymetrix microarray probe	hlh-13		4.40015	3.22654	tm2152|tm2279				WBPhenotype0000031|WBPhenotype0000049|WBPhenotype0000050|WBPhenotype0000054|WBPhenotype0000059|WBPhenotype0000689|WBPhenotype0000886|WBPhenotype0001037|WBPhenotype0000679|WBPhenotype0000050|WBPhenotype0000535|WBPhenotype0000689|WBPhenotype0000886|WBPhenotype0000050|WBPhenotype0000054|WBPhenotype0000059|WBPhenotype0000643|WBPhenotype0000050|WBPhenotype0000059|WBPhenotype0000643			0	Molecular_function:transcription regulator activity|Biological_process:regulation of transcription|Cellular_component:nucleus|Molecular_function:transcription factor activity|Biological_process:regulation of transcription, DNA-dependent|Biological_process:embryonic development (sensu Metazoa)|Biological_process:larval development (sensu Nematoda)|Biological_process:physiological process|Biologica…	KOG4029	Transcription factor HAND2/Transcription factor TAL1/TAL2/LYL1	ENSEMBL:ENSP00000306982:human:Pancreas transcription factor 1 subunit alpha:E=14.3468 | ENSEMBL:ENSP00000275461:human:Fer3-like:E=13.4685 | ENSEMBL:ENSP00000342868:human:Class II bHLH protein scleraxis:E=12.0655 | ENSEMBL:ENSP00000302216:human:Atonal protein homolog 1:E=10.7212 | ENSEMBL:ENSP00000246080:human:Transcription factor 15:E=10.4685 | FLYBASE:CG5952-PA:fly:Flybase gene name is Fer2-PA:E…
C12D5.3	184149_at	C12D5.3		WBGene00015706		Affymetrix microarray probe			5.14395	7.33106	snp_F55F1[6]|uCE6-775				WBPhenotype0000031|WBPhenotype0000049|WBPhenotype0000050|WBPhenotype0000054|WBPhenotype0000059|WBPhenotype0000689|WBPhenotype0000886|WBPhenotype0001037|WBPhenotype0000050|WBPhenotype0000535|WBPhenotype0000689|WBPhenotype0000886|WBPhenotype0000049|WBPhenotype0000062|WBPhenotype0000886			8	Molecular_function:ATP binding|Molecular_function:unfolded protein binding|Biological_process:protein folding	LSE0698	Unnamed protein
Y45G12C.2	187085_s_at	Y45G12C.2		WBGene00001758		Affymetrix microarray probe	gst-10	gst-10 encodes a predicted glutathione S-transferase with similarity to human glutathione S-transferase P.	3.60441	3.59938	tm341			1	WBPhenotype0000031|WBPhenotype0000049|WBPhenotype0000050|WBPhenotype0000054|WBPhenotype0000059|WBPhenotype0000689|WBPhenotype0000886|WBPhenotype0001037|WBPhenotype0000031|WBPhenotype0000049|WBPhenotype0000050|WBPhenotype0000054|WBPhenotype0000059|WBPhenotype0000689|WBPhenotype0000886|WBPhenotype0001037|WBPhenotype0000050|WBPhenotype0000062|WBPhenotype0000535|WBPhenotype0000689|WBPhenotype0000886|…	A punctate distribution of the reporter protein was observed that was most prominent in a small set of cells at the mouth and in the head (adjacent to the pharyngeal bulbs) of the worm; intense fluorescence was also observed at the tail. Two promoter fragments, 3.2 and 2.4 kb in length, yielded an identical pattern of GFP expression.|Larval Expression: intestine; anal depressor muscle; hypodermis…	hypodermis|intestine|head neurons|tail neurons|nervous system|anal depressor muscle|amphids|phasmids			KOG1695	Glutathione S-transferase	ENSEMBL:ENSP00000196968:human:Glutathione S-transferase P:E=27.0223 | ENSEMBL:ENSP00000211309:human:Glutathione S-transferase A2:E=20.7959 | ENSEMBL:ENSP00000335620:human:Glutathione S-transferase A1:E=19.7447 | ENSEMBL:ENSP00000306378:human:Glutathione S-transferase A4:E=19.4202 | ENSEMBL:ENSP00000284562:human:Glutathione S-transferase A5:E=19.3098 | ENSEMBL:ENSP00000211122:human:Glutathione S-t…
T05D4.1	171820_x_at	T05D4.1		WBGene00011474		Affymetrix microarray probe		T05D4.1 is orthologous to the human gene ALDOLASE A, FRUCTOSE-BISPHOSPHATE (ALDOA; OMIM:103850), which when mutated leads to aldolase A deficiency.	3.82115	2.03912	snp_C08B11[1]			1	WBPhenotype0000049|WBPhenotype0000062|WBPhenotype0000886|WBPhenotype0000050|WBPhenotype0000535|WBPhenotype0000689|WBPhenotype0000886|WBPhenotype0000031|WBPhenotype0000049|WBPhenotype0000050|WBPhenotype0000054|WBPhenotype0000059|WBPhenotype0000689|WBPhenotype0000886|WBPhenotype0001037|WBPhenotype0000049|WBPhenotype0000749|WBPhenotype0000886	Larval Expression: stomato-intestinal muscle; anal depressor muscle; Reproductive System; developing vulva; body wall muscle; Nervous System; nerve ring; ventral nerve cord; dorsal nerve cord; lateral nerve cords; head neurons; neurons along body; tail neurons;	head neurons|tail neurons|nerve ring|ventral nerve cord|dorsal nerve cord|vulval muscle|nervous system|Reproductive System|body wall muscle|developing vulva|anal depressor muscle|stomato-intestinal muscle|neurons along body|lateral nerve cords|spermatheca uterine valve		Molecular_function:fructose-bisphosphate aldolase activity|Biological_process:glycolysis	KOG1557	Fructose-biphosphate aldolase	ENSEMBL:ENSP00000336927:human:Fructose-bisphosphate aldolase A:E=121.678 | ENSEMBL:ENSP00000226253:human:Fructose-bisphosphate aldolase C:E=118.076 | ENSEMBL:ENSP00000259398:human:Fructose-bisphosphate aldolase B:E=107.796 | ENSEMBL:ENSP00000363986:human:Aldolase B, fructose-bisphosphate:E=63.0809 | FLYBASE:CG6058-PF:fly:Flybase gene name is Ald-PF:E=118.114 | FLYBASE:CG5432-PA:fly:Flybase gene n…
R02D3.8	182961_at	R02D3.8		WBGene00019825		Affymetrix microarray probe			3.04787	2.33859	tm2152|tm2279				WBPhenotype0000050|WBPhenotype0000535|WBPhenotype0000689|WBPhenotype0000886|WBPhenotype0000050|WBPhenotype0000049|WBPhenotype0000062|WBPhenotype0000886|WBPhenotype0000049|WBPhenotype0000062|WBPhenotype0000886|WBPhenotype0000050|WBPhenotype0000050|WBPhenotype0000535|WBPhenotype0000689|WBPhenotype0000886|WBPhenotype0000031|WBPhenotype0000049|WBPhenotype0000050|WBPhenotype0000054|WBPhenotype0000059|…			11	Molecular_function:exonuclease activity|Cellular_component:intracellular	KOG0542	Predicted exonuclease	ENSEMBL:ENSP00000361327:human:Exonuclease domain containing protein:E=42.0458 | ENSEMBL:ENSP00000262917:human:prion protein interacting protein:E=41.9586 | ENSEMBL:ENSP00000361330:human:similar to prion protein interacting protein:E=36.6778 | ENSEMBL:ENSP00000361329:human:Prion protein interacting protein:E=35.2076 | ENSEMBL:ENSP00000250263:human:3' histone mRNA exonuclease 1:E=28.1938 | ENSEMBL:…
ZC8.4	191675_s_at	ZC8.4a	ZC8.4	WBGene00022500	ZC8.4d	Affymetrix microarray probe	lfi-1	lfi-1 encodes a coiled-coil protein that is similar to the Parascaris univalens Mitotic Antigen, PUMA1; LFI-1 was initially identified in yeast two-hybrid screens for proteins that interact with the coiled-coil protein LIN-5, which is essential for proper spindle positioning and chromosome segregation; antibody staining reveals that, in embryos, LFI-1 is expressed in metaphase cells in a diffuse …	4.15361	6.25009	ok1992				WBPhenotype0000050|WBPhenotype0000535|WBPhenotype0000689|WBPhenotype0000886|WBPhenotype0000031|WBPhenotype0000049|WBPhenotype0000050|WBPhenotype0000054|WBPhenotype0000059|WBPhenotype0000689|WBPhenotype0000886|WBPhenotype0001037|WBPhenotype0000269|WBPhenotype0000050|WBPhenotype0000062|WBPhenotype0000535|WBPhenotype0000689|WBPhenotype0000886|WBPhenotype0000886|WBPhenotype0000049|WBPhenotype0000062|…				Molecular_function:transcription factor activity|Molecular_function:sequence-specific DNA binding|Molecular_function:protein dimerization activity|Biological_process:regulation of transcription, DNA-dependent|Cellular_component:nucleus|Biological_process:viral life cycle|Cellular_component:extracellular matrix (sensu Metazoa)|Biological_process:cell adhesion|Biological_process:blood coagulation	LSE1172	Unnamed protein	ENSEMBL:ENSP00000072205:human:Isoform 1 of Rootletin:E=58.3098 | ENSEMBL:ENSP00000374272:human:228 kDa protein:E=56.8239 | ENSEMBL:ENSP00000364689:human:Isoform 2 of Rootletin:E=56.1487 | ENSEMBL:ENSP00000357793:human:Trichohyalin:E=44 | ENSEMBL:ENSP00000317955:human:Early endosome antigen 1:E=42.4318 | ENSEMBL:ENSP00000290632:human:Trichohyalin:E=41.1938 | ENSEMBL:ENSP00000341848:human:Golgin su…
274	175218_at								3.62415	2.30753
C53A5.2	191928_at	C53A5.2		WBGene00008263		Affymetrix microarray probe			2.82476	2.33934	e903|e1021|e1115|e1153|e1219|e1223|e1257|e1273|e1274|e1311|e1328|e1360|e1420|e1528|e1548|e1549|e1551|e1616|e1617|e1618|e1619|e1620|e1621|e1622|e1623|e1624|e1625|e1626|e1627|e1628|e1629|e1630|e1631|e1632|e1633|e1634|e1635|e1636|e1637|e1638|e1639|e1640|e1641|e1642|e1643|e1644|e1645|e1646|e1647|e1648|e1649|e1650|e1651|e1652|e1653|e1654|e1655|e1656|e1657|e1658|e1659|e1660|e1661|e1662|e1663|e1664|e166…				WBPhenotype0000031|WBPhenotype0000049|WBPhenotype0000050|WBPhenotype0000054|WBPhenotype0000059|WBPhenotype0000689|WBPhenotype0000886|WBPhenotype0001037|WBPhenotype0000050|WBPhenotype0000535|WBPhenotype0000689|WBPhenotype0000886			2		KOG3864	Uncharacterized conserved protein	ENSEMBL:ENSP00000261249:human:tRNA (guanine-N(1)-)-methyltransferase:E=46.699 | ENSEMBL:ENSP00000245448:human:ATP synthase subunit s, mitochondrial precursor:E=11.585 | FLYBASE:CG32281-PA:fly:Flybase gene name is CG32281-PA:E=54.9208 |
R90.1	188897_s_at	R90.1		WBGene00011283		Affymetrix microarray probe			3.79291	2.41447	e2400|ok942				WBPhenotype0000049|WBPhenotype0000062|WBPhenotype0000886|WBPhenotype0000059|WBPhenotype0000643|WBPhenotype0000031|WBPhenotype0000049|WBPhenotype0000050|WBPhenotype0000054|WBPhenotype0000059|WBPhenotype0000689|WBPhenotype0000886|WBPhenotype0001037|WBPhenotype0000050|WBPhenotype0000535|WBPhenotype0000689|WBPhenotype0000886|WBPhenotype0000059|WBPhenotype0000643			1	Molecular_function:protein kinase activity|Molecular_function:ATP binding|Biological_process:protein amino acid phosphorylation|Molecular_function:protein-tyrosine kinase activity|Molecular_function:protein serine/threonine kinase activity|Molecular_function:magnesium ion binding|Biological_process:larval development (sensu Nematoda)|Biological_process:growth|Biological_process:locomotory behavior	KOG1164	Casein kinase (serine/threonine/tyrosine protein kinase)	ENSEMBL:ENSP00000259750:human:Tau-tubulin kinase 1:E=104.046 | ENSEMBL:ENSP00000267890:human:Isoform 1 of Tau-tubulin kinase 2:E=101.149 | ENSEMBL:ENSP00000263802:human:Tau-tubulin kinase:E=96.7959 | ENSEMBL:ENSP00000307357:human:69 kDa protein:E=89.0315 | ENSEMBL:ENSP00000352929:human:Casein kinase I isoform epsilon:E=41.9586 | ENSEMBL:ENSP00000269361:human:Isoform 2 of Casein kinase I isoform d…
F46A9.3	190878_at	F46A9.3b	F46A9.3	WBGene00006681	F46A9.3a	Affymetrix microarray probe	twk-29		4.21326	6.59665	uCE2-1741|uCE2-1740|uCE2-1742			1	WBPhenotype0000049|WBPhenotype0000062|WBPhenotype0000886|WBPhenotype0000031|WBPhenotype0000049|WBPhenotype0000050|WBPhenotype0000054|WBPhenotype0000059|WBPhenotype0000689|WBPhenotype0000886|WBPhenotype0001037|WBPhenotype0000050|WBPhenotype0000535|WBPhenotype0000689|WBPhenotype0000886	Subset of interneurons.	interneurons		Molecular_function:potassium channel activity|Biological_process:potassium ion transport|Cellular_component:membrane			ENSEMBL:ENSP00000312811:human:Isoform C of Potassium channel subfamily K member 10:E=15.3767 | ENSEMBL:ENSP00000343104:human:Isoform A of Potassium channel subfamily K member 10:E=15.3767 | ENSEMBL:ENSP00000310568:human:potassium channel, subfamily K, member 10 isoform 3:E=15.3767 | ENSEMBL:ENSP00000297169:human:Potassium channel subfamily K member 5:E=14.5229 | ENSEMBL:ENSP00000211196:human:Pota…
Y97E10AR.7	176593_at	Y97E10AR.7		WBGene00022402		Affymetrix microarray probe			9.21009	2.66052	tm2367			1	WBPhenotype0000050|WBPhenotype0000535|WBPhenotype0000689|WBPhenotype0000886|WBPhenotype0000049|WBPhenotype0000062|WBPhenotype0000886	Larval Expression: hypodermis; Nervous System; ventral nerve cord; head neurons;	hypodermis|head neurons|ventral nerve cord|nervous system			KOG4107	MP1 adaptor interacting protein P14	ENSEMBL:ENSP00000265204:human:Mitogen-activated protein-binding protein-interacting protein:E=14.8239 | ENSEMBL:ENSP00000357285:human:Mitogen-activated protein-binding protein-interacting protein:E=11.5086 | ENSEMBL:ENSP00000357286:human:Mitogen-activated protein-binding protein-interacting protein:E=10.5376 | FLYBASE:CG5189-PA:fly:Flybase gene name is CG5189-PA:E=16.5229 |
C41G6.14	181496_at	C41G6.14		WBGene00005538		Affymetrix microarray probe	sri-26		2.77634	2.30498	pkP3055				WBPhenotype0000050|WBPhenotype0000535|WBPhenotype0000689|WBPhenotype0000886|WBPhenotype0000049|WBPhenotype0000062|WBPhenotype0000886					LSE0262	Predicted olfactory G-protein coupled receptor
F10B5.6	193154_at	F10B5.6		WBGene00001281		Affymetrix microarray probe	emb-27	emb-27 encodes a tetratricopeptide repeat (TPR)-containing protein that is the C. elegans ortholog of the anaphase-promoting complex (APC) subunit APC-6 (CDC16); required maternally and paternally, EMB-27 activity is essential for proper execution of the metaphase-to-anaphase transition during meiosis (both oogenesis and spermatogenesis) and mitosis (during germline proliferation); EMB-27 activit…	2.94603	1.73659	ax189|ax81|g48|ye143				WBPhenotype0000040|WBPhenotype0000050|WBPhenotype0001037|WBPhenotype0001177|WBPhenotype0000050|WBPhenotype0000050|WBPhenotype0001037|WBPhenotype0000050|WBPhenotype0000776|WBPhenotype0000050|WBPhenotype0000697			11	Molecular_function:binding|Biological_process:embryonic cleavage|Biological_process:embryonic development (sensu Metazoa)|Biological_process:gametogenesis|Biological_process:hermaphrodite genitalia development	KOG1173	Anaphase-promoting complex (APC), Cdc16 subunit	ENSEMBL:ENSP00000364457:human:CDC16 protein:E=39.4089 | ENSEMBL:ENSP00000348554:human:Isoform 1 of Cell division cycle protein 16 homolog:E=37.7696 | ENSEMBL:ENSP00000252457:human:Isoform 2 of Cell division cycle protein 16 homolog:E=37.7696 | ENSEMBL:ENSP00000252458:human:Isoform 3 of Cell division cycle protein 16 homolog:E=16.5229 | FLYBASE:CG6759-PA:fly:Flybase gene name is cdc16-PA:E=31.8861…
ZC410.7	174083_at	ZC410.7c	ZC410.7	WBGene00003066	ZC410.7b	Affymetrix microarray probe	lpl-1	The lpl-1 gene encodes a lipoate ligase homolog; this gene resides in an operon that also contains the genes icl-1 and C01F6.9.	3.09049	1.74764	k145|k156|k158|n3261|oz167|k149|tp2|bz187				WBPhenotype0000050|WBPhenotype0000535|WBPhenotype0000689|WBPhenotype0000886|WBPhenotype0000049|WBPhenotype0000062|WBPhenotype0000886|WBPhenotype0000031|WBPhenotype0000050|WBPhenotype0001037|WBPhenotype0000032|WBPhenotype0000050|WBPhenotype0000059|WBPhenotype0000229|WBPhenotype0000031|WBPhenotype0000050|WBPhenotype0001037				Molecular_function:catalytic activity|Biological_process:protein modification|Biological_process:lipoate biosynthesis|Biological_process:physiological process|Biological_process:embryonic development (sensu Metazoa)|Biological_process:larval development (sensu Nematoda)|Biological_process:growth|Biological_process:positive regulation of body size|Biological_process:positive regulation of growth r…	KOG4106	Uncharacterized conserved protein	ENSEMBL:ENSP00000309463:human:similar to CG9804-PA isoform 1:E=32.0315 | FLYBASE:CG9804-PA:fly:Flybase gene name is CG9804-PA:E=42.0132 |
ZC123.4	189230_s_at	ZC123.4c	ZC123.4	WBGene00022519	ZC123.4a|ZC123.4b	Affymetrix microarray probe	ZC123.4		2.86991	1.99809	ttTi1795				WBPhenotype0000049|WBPhenotype0000062|WBPhenotype0000886|WBPhenotype0000031|WBPhenotype0000049|WBPhenotype0000050|WBPhenotype0000054|WBPhenotype0000059|WBPhenotype0000689|WBPhenotype0000886|WBPhenotype0001037|WBPhenotype0000050|WBPhenotype0000535|WBPhenotype0000689|WBPhenotype0000886				Molecular_function:protein kinase activity|Molecular_function:ATP binding|Biological_process:protein amino acid phosphorylation|Molecular_function:protein serine/threonine kinase activity|Molecular_function:protein-tyrosine kinase activity			ENSEMBL:ENSP00000276052:human:Serine/threonine-protein kinase PCTAIRE-1:E=84.5229 | ENSEMBL:ENSP00000302071:human:Isoform 1 of Serine/threonine-protein kinase PFTAIRE-1:E=83.8539 | ENSEMBL:ENSP00000265741:human:Isoform 2 of Serine/threonine-protein kinase PFTAIRE-1:E=83.8239 | ENSEMBL:ENSP00000369390:human:51 kDa protein:E=83.8239 | ENSEMBL:ENSP00000261211:human:Serine/threonine-protein kinase PC…
W09H1.1	193528_s_at	W09H1.1b	W09H1.1	WBGene00012372	W09H1.1a	Affymetrix microarray probe	W09H1.1		3.66858	6.36747	snp_W09H1[1]|CE2-207|snp_W09H1[2]|uCE2-2181|snp_W09H1[3]				WBPhenotype0000049|WBPhenotype0000062|WBPhenotype0000886|WBPhenotype0000050|WBPhenotype0000535|WBPhenotype0000689|WBPhenotype0000886|WBPhenotype0000031|WBPhenotype0000049|WBPhenotype0000050|WBPhenotype0000054|WBPhenotype0000059|WBPhenotype0000689|WBPhenotype0000886|WBPhenotype0001037|WBPhenotype0000050|WBPhenotype0000062|WBPhenotype0000535|WBPhenotype0000689|WBPhenotype0000886				Biological_process:protein amino acid dephosphorylation|Molecular_function:protein tyrosine/serine/threonine phosphatase activity
ZK1073.1	175310_s_at	ZK1073.1	ZK1073.1	WBGene00014213		Affymetrix microarray probe			5.21177	3.68621	ok1899|snp_ZK1073[3]				WBPhenotype0000031|WBPhenotype0000049|WBPhenotype0000050|WBPhenotype0000054|WBPhenotype0000059|WBPhenotype0000689|WBPhenotype0000886|WBPhenotype0001037|WBPhenotype0000050|WBPhenotype0000535|WBPhenotype0000689|WBPhenotype0000886			15	Biological_process:cell differentiation	KOG2931	Differentiation-related gene 1 protein (NDR1 protein), related proteins	ENSEMBL:ENSP00000373499:human:Protein NDRG1:E=31.3279 | ENSEMBL:ENSP00000345292:human:Isoform 1 of Protein NDRG3:E=31.0915 | ENSEMBL:ENSP00000352703:human:Isoform 2 of Protein NDRG3:E=31.0757 | ENSEMBL:ENSP00000319977:human:43 kDa protein:E=30.6778 | ENSEMBL:ENSP00000362872:human:OTTHUMP00000030884:E=29.8239 | ENSEMBL:ENSP00000258187:human:Isoform 3 of Protein NDRG4:E=24.5086 | ENSEMBL:ENSP000002…
F36A2.2	190480_at	F36A2.2		WBGene00009452		Affymetrix microarray probe			2.85357	1.75664	uCE1-995|uCE1-996|snp_F36A2[1]|snp_F36A2[3]|snp_F36A2[2]				WBPhenotype0000031|WBPhenotype0000049|WBPhenotype0000050|WBPhenotype0000054|WBPhenotype0000059|WBPhenotype0000689|WBPhenotype0000886|WBPhenotype0001037|WBPhenotype0000050|WBPhenotype0000535|WBPhenotype0000689|WBPhenotype0000886			2	Molecular_function:oxidoreductase activity|Molecular_function:FAD binding|Biological_process:tRNA processing|Molecular_function:dihydroorotate oxidase activity|Cellular_component:cytoplasm|Biological_process:'de novo' pyrimidine base biosynthesis|Molecular_function:dihydroorotate dehydrogenase activity|Biological_process:UMP biosynthesis	KOG2335	tRNA-dihydrouridine synthase	ENSEMBL:ENSP00000374363:human:tRNA-dihydrouridine synthase 1-like:E=74.8539 | ENSEMBL:ENSP00000303515:human:Dihydrouridine synthase, DuS family protein:E=74.2147 | ENSEMBL:ENSP00000346280:human:DUS1L protein (Fragment):E=34.0655 | ENSEMBL:ENSP00000265720:human:Isoform 1 of tRNA-dihydrouridine synthase 4-like:E=33.6576 | ENSEMBL:ENSP00000351769:human:tRNA-dihydrouridine synthase 2-like:E=18.9586 |…
T05G5.5	193159_s_at	T05G5.5		WBGene00011500		Affymetrix microarray probe			5.21237	5.83247	ok964|snp_F53C11[2]				WBPhenotype0000049|WBPhenotype0000062|WBPhenotype0000886|WBPhenotype0000049|WBPhenotype0000749|WBPhenotype0000886|WBPhenotype0000050|WBPhenotype0000535|WBPhenotype0000689|WBPhenotype0000886				Molecular_function:ATP binding|Molecular_function:uridine kinase activity	KOG3220	Similar to bacterial dephospho-CoA kinase	ENSEMBL:ENSP00000341504:human:Dephospho-CoA kinase domain containing:E=37.8861 | ENSEMBL:ENSP00000308515:human:CDNA: FLJ22955 fis, clone KAT09907:E=18.4559 | ENSEMBL:ENSP00000163059:human:Bifunctional coenzyme A synthase:E=15.7959 | FLYBASE:CG1939-PA:fly:Flybase gene name is CG1939-PA:E=40.2147 | FLYBASE:CG10575-PA:fly:Flybase gene name is CG10575-PA:E=18.4559 |
E01A2.2	173364_s_at	E01A2.2a	E01A2.2	WBGene00017085	E01A2.2b	Affymetrix microarray probe	E01A2.2		2.66912	1.56159	pkP1109				WBPhenotype0000031|WBPhenotype0000049|WBPhenotype0000050|WBPhenotype0000054|WBPhenotype0000059|WBPhenotype0000060|WBPhenotype0000062|WBPhenotype0000689|WBPhenotype0000886|WBPhenotype0001037|WBPhenotype0000049|WBPhenotype0000062|WBPhenotype0000886|WBPhenotype0000031|WBPhenotype0000049|WBPhenotype0000050|WBPhenotype0000054|WBPhenotype0000059|WBPhenotype0000060|WBPhenotype0000062|WBPhenotype0000689|…				Molecular_function:nucleotide binding|Biological_process:oviposition	KOG2295	C2H2 Zn-finger protein	ENSEMBL:ENSP00000314491:human:102 kDa protein:E=98.8861 | ENSEMBL:ENSP00000373444:human:Isoform A of Arsenite-resistance protein 2:E=69.8861 | ENSEMBL:ENSP00000344670:human:Arsenite-resistance protein ARS2:E=33.585 | FLYBASE:CG7843-PD:fly:Flybase gene name is CG7843-PD:E=108.638 |
F56D12.4	185212_at	F56D12.4a	F56D12.4	WBGene00002176	F56D12.4b|F56D12.4c	Affymetrix microarray probe	jip-1	JIP-1 is partly similar to the human gene ISLET-BRAIN 1 (MAPK8IP1; OMIM:604641), which when mutated leads to type II diabetes.	8.61819	5.51594	snp_F56D12[3]|uCE2-752|snp_F56D12[4]|snp_F56D12[1]|snp_F56D12[2]|uCE2-755				WBPhenotype0000031|WBPhenotype0000049|WBPhenotype0000050|WBPhenotype0000054|WBPhenotype0000059|WBPhenotype0000689|WBPhenotype0000886|WBPhenotype0001037|WBPhenotype0000050|WBPhenotype0000535|WBPhenotype0000689|WBPhenotype0000886|WBPhenotype0000031|WBPhenotype0000049|WBPhenotype0000050|WBPhenotype0000054|WBPhenotype0000059|WBPhenotype0000689|WBPhenotype0000886|WBPhenotype0001037|WBPhenotype0000031|…					KOG3775	Mitogen-activated protein kinase scaffold protein JIP	ENSEMBL:ENSP00000340015:human:Isoform 4 of C-jun-amino-terminal kinase-interacting protein 2:E=37.0809 | ENSEMBL:ENSP00000241014:human:C-jun-amino-terminal kinase-interacting protein 1:E=33.4437 | ENSEMBL:ENSP00000330572:human:Isoform 1 of C-jun-amino-terminal kinase-interacting protein 2:E=33.1871 | ENSEMBL:ENSP00000334587:human:similar to C-jun-amino-terminal kinase-interacting protein 1:E=32.6…
250	174867_at								2.70274	2.11067
B0495.10	187622_s_at	B0495.10a	B0495.10	WBGene00007044	B0495.10b|B0495.10c	Affymetrix microarray probe	tag-178		4.15769	2.72939	tm716|gk282|ok1091			1	WBPhenotype0000050|WBPhenotype0000535|WBPhenotype0000689|WBPhenotype0000886|WBPhenotype0000031|WBPhenotype0000049|WBPhenotype0000050|WBPhenotype0000054|WBPhenotype0000059|WBPhenotype0000689|WBPhenotype0000886|WBPhenotype0001037	Expression is seen in the nuclei of eight neurons in the adult, two pairs in the head and two pairs in the tail. However, not each member of each pair is seen in every expressing worm. The identity of these neurons is uncertain. The head neurons may be ADLL/R or ASKL/R and IL1DL/R or IL1L/R. The tail neurons may be PVQL/R or PVCL/R and PVNR/L. This gene is similar to human copine I, a calcium-dep…	neuronal			KOG1327	Copine	ENSEMBL:ENSP00000329748:human:Copine-8:E=60.1938 | ENSEMBL:ENSP00000353633:human:CDNA FLJ25727 fis, clone TST05479:E=60.1871 | ENSEMBL:ENSP00000244751:human:Copine-5:E=59.8861 | ENSEMBL:ENSP00000323391:human:62 kDa protein:E=58.4202 | ENSEMBL:ENSP00000317257:human:Copine-1:E=56.5686 | ENSEMBL:ENSP00000216775:human:Copine-6:E=52.5686 | ENSEMBL:ENSP00000350649:human:Isoform 1 of Copine-4:E=51.4815 …
C06G1.4	174737_at	C06G1.4	C06G1.4	WBGene00015547		Affymetrix microarray probe	ain-1		3.08973	1.61681	ku322			1	WBPhenotype0000643|WBPhenotype0000050|WBPhenotype0000535|WBPhenotype0000689|WBPhenotype0000886|WBPhenotype0000031|WBPhenotype0000049|WBPhenotype0000050|WBPhenotype0000054|WBPhenotype0000059|WBPhenotype0000689|WBPhenotype0000886|WBPhenotype0001037|WBPhenotype0000640|WBPhenotype0000643	Expression is generally quite ubiquitous and is seen in all somatic cells from early embryo until adult stages. Expression appears membrane bound and extranuclear. This gene has weak homology to the Drosophila gene Brahma.|	all somatic cells	1	Biological_process:locomotory behavior|Biological_process:oviposition	LSE0932	Unnamed protein	ENSEMBL:ENSP00000368364:human:KFQG729:E=11.7212 | ENSEMBL:ENSP00000342012:human:Dermokine-beta:E=11.1192 | FLYBASE:CG12749-PA:fly:Flybase gene name is Hrb87F-PA:E=10.585 |
Y54E5B.3	187773_at	Y54E5B.3b	Y54E5B.3	WBGene00002324	Y54E5B.3a	Affymetrix microarray probe	let-49	let-49 encodes a putative mediator complex subunit zygotically required for postembryonic development and viability past larval stages, while being maternally required for germline and embryonic development; LET-49 is an ortholog of human CRSP9 (OMIM:605045) and of S. cerevisiae Med7p; Med7p is a component of a mediator complex that serves as a transcriptional coactivator, while CRSP9 mediates tr…	3.35049	1.81544	st44				WBPhenotype0000031|WBPhenotype0000050|WBPhenotype0000583|WBPhenotype0000643|WBPhenotype0000697|WBPhenotype0001037|WBPhenotype0000050|WBPhenotype0000691|WBPhenotype0000812|WBPhenotype0000031|WBPhenotype0000583|WBPhenotype0000697|WBPhenotype0001037|WBPhenotype0000038|WBPhenotype0000050|WBPhenotype0001020|WBPhenotype0000050|WBPhenotype0000535|WBPhenotype0000689|WBPhenotype0000886|WBPhenotype0000049|…				Molecular_function:transcription coactivator activity|Biological_process:positive regulation of transcription|Cellular_component:nucleus|Biological_process:morphogenesis of an epithelium|Biological_process:embryonic development (sensu Metazoa)|Biological_process:gastrulation (sensu Protostomia)|Biological_process:embryonic development|Biological_process:positive regulation of growth rate|Biologic…	KOG0570	Transcriptional coactivator	ENSEMBL:ENSP00000286317:human:Cofactor required for Sp1 transcriptional activation subunit 9:E=30.3566 | FLYBASE:CG31390-PA:fly:Flybase gene name is MED7-PA:E=28.4202 |
T21B10.6	189076_at	T21B10.6		WBGene00011888		Affymetrix microarray probe			3.19053	2.65925	cxTi10135|cxTi7408|tm1711				WBPhenotype0000031|WBPhenotype0000049|WBPhenotype0000050|WBPhenotype0000054|WBPhenotype0000059|WBPhenotype0000689|WBPhenotype0000886|WBPhenotype0001037|WBPhenotype0000049|WBPhenotype0000062|WBPhenotype0000886|WBPhenotype0000050|WBPhenotype0000535|WBPhenotype0000689|WBPhenotype0000886			0		TWOG0200	Cuticulin precursor
Y62E10A.11	187471_at	Y62E10A.11		WBGene00014938		Affymetrix microarray probe			2.82622	1.93649	tm2084				WBPhenotype0000050|WBPhenotype0000689|WBPhenotype0000643|WBPhenotype0000697|WBPhenotype0001037|WBPhenotype0000031|WBPhenotype0000697|WBPhenotype0001037|WBPhenotype0000031|WBPhenotype0000049|WBPhenotype0000050|WBPhenotype0000054|WBPhenotype0000059|WBPhenotype0000689|WBPhenotype0000886|WBPhenotype0001037				Molecular_function:guanyl-nucleotide exchange factor activity|Biological_process:small GTPase mediated signal transduction|Biological_process:embryonic development (sensu Metazoa)|Biological_process:reproduction|Biological_process:positive regulation of growth rate|Biological_process:hermaphrodite genitalia development|Biological_process:gametogenesis|Biological_process:locomotory behavior			FLYBASE:CG7787-PA:fly:Flybase gene name is CG7787-PA:E=16.6198 |
ZC64.3	174788_s_at	ZC64.3b	ZC64.3	WBGene00000441	ZC64.3a	Affymetrix microarray probe	ceh-18	ceh-18 encodes a POU-class homeodomain transcription factor; CEH-18 is required in hermaphrodites for specific aspects of gonadal sheath cell differentiation, such as normal cell shape and position, that are essential for negative regulation of oocyte meiotic maturation by the sheath cells; in this process, CEH-18 functions in parallel with the VAB-1/Ephrin receptor as part of a sperm-sensing che…	2.71433	1.97319	mg58|pk37|mg57|ok1082|pkP6104|uCE6-841			0	WBPhenotype0000688|WBPhenotype0000031|WBPhenotype0000049|WBPhenotype0000050|WBPhenotype0000054|WBPhenotype0000059|WBPhenotype0000689|WBPhenotype0000886|WBPhenotype0001037|WBPhenotype0000154|WBPhenotype0000050|WBPhenotype0000535|WBPhenotype0000689|WBPhenotype0000886|WBPhenotype0000050|WBPhenotype0000062|WBPhenotype0000535|WBPhenotype0000689|WBPhenotype0000886|WBPhenotype0000049|WBPhenotype0000062|…	CEH-18 was detected in the nuclei of the sheath cells of the somatic gonad. In contrast, CEH-18 was not detected in diakinesis stage oocytes, pachytene stage meiotic germ cells, mitotic germ cells, mature sperm, or fertilized oocytes. CEH-18 was present a sheath cell nuclei as early as L4 stage, before the onset of oogenesis.	sheath_cells|somatic gonad		Molecular_function:transcription factor activity|Cellular_component:nucleus|Biological_process:regulation of transcription, DNA-dependent|Molecular_function:sequence-specific DNA binding|Biological_process:embryonic development (sensu Metazoa)			ENSEMBL:ENSP00000292077:human:Isoform 1 of POU domain, class 2, transcription factor 2:E=41.2441 | ENSEMBL:ENSP00000260264:human:POU transcription factor:E=40.8239 | ENSEMBL:ENSP00000373992:human:POU domain, class 2, transcription factor 2 (Octamer-binding transcription factor 2) (Oct-2) (OTF-2) (Lymphoid-restricted immunoglobulin octamer binding protein NF-A2). Splice isoform 3:E=37.7696 | ENSEM…
ZK524.4	190630_at	ZK524.4		WBGene00013994		Affymetrix microarray probe			4.09382	2.1018	ok2011				WBPhenotype0000050|WBPhenotype0000535|WBPhenotype0000689|WBPhenotype0000886|WBPhenotype0000050|WBPhenotype0000062|WBPhenotype0000535|WBPhenotype0000689|WBPhenotype0000886			5	Molecular_function:protein kinase activity|Molecular_function:ATP binding|Biological_process:protein amino acid phosphorylation|Molecular_function:protein serine/threonine kinase activity|Molecular_function:protein-tyrosine kinase activity|Molecular_function:magnesium ion binding	KOG4717	Serine/threonine protein kinase	ENSEMBL:ENSP00000296088:human:Isoform 1 of SNF-related serine/threonine-protein kinase:E=119.046 | ENSEMBL:ENSP00000265458:human:Isoform 6 of Serine/threonine-protein kinase MARK2:E=70.2441 | ENSEMBL:ENSP00000329894:human:Isoform 1 of Serine/threonine-protein kinase MARK1:E=69.5686 | ENSEMBL:ENSP00000367040:human:Isoform 12 of Serine/threonine-protein kinase MARK2:E=69.1805 | ENSEMBL:ENSP00000374…
M01E11.1	184493_at	M01E11.1		WBGene00019710		Affymetrix microarray probe			3.16113	1.78772	cxTi5909				WBPhenotype0000050|WBPhenotype0000535|WBPhenotype0000689|WBPhenotype0000886|WBPhenotype0000050|WBPhenotype0000535|WBPhenotype0000689|WBPhenotype0000886|WBPhenotype0000050|WBPhenotype0000049|WBPhenotype0000062|WBPhenotype0000886|WBPhenotype0000031|WBPhenotype0000049|WBPhenotype0000050|WBPhenotype0000054|WBPhenotype0000059|WBPhenotype0000689|WBPhenotype0000886|WBPhenotype0001037			2	Molecular_function:protein-S-isoprenylcysteine O-methyltransferase activity|Biological_process:C-terminal protein amino acid methylation|Cellular_component:integral to membrane	KOG2628	Farnesyl cysteine-carboxyl methyltransferase	ENSEMBL:ENSP00000313340:human:Protein-S-isoprenylcysteine O-methyltransferase:E=46.6576 | ENSEMBL:ENSP00000354894:human:22 kDa protein:E=45.0969 | FLYBASE:CG11268-PA:fly:Flybase gene name is CG11268-PA:E=54.5229 |
F12F3.1	192855_at	F12F3.1d	F12F3.1	WBGene00001374	F12F3.1c|F12F3.1b|F12F3.1a	Affymetrix microarray probe	exp-2	exp-2 encodes a member of the six-transmembrane voltage-activated (Kv-type) family of potassium channels; exp-2 is required for normal pharyngeal muscle action potentials and hence, for normal feeding behavior; in addition, exp-2 is required for chemotaxis; when expressed in Xenopus oocytes, EXP-2 displays inward rectifying currents, however when assessed in endogenous pharyngeal tissue, EXP-2 di…	5.00491	3.41495	ad1201|sa26ad1426|sa26|ad1426|cxTi10691			1	WBPhenotype0000050|WBPhenotype0000535|WBPhenotype0000689|WBPhenotype0000886|WBPhenotype0000031|WBPhenotype0000049|WBPhenotype0000050|WBPhenotype0000054|WBPhenotype0000059|WBPhenotype0000689|WBPhenotype0000886|WBPhenotype0001037	In transgenic worms, the GFP fusion protein was expressed strongly in pharyngeal muscle, in the intestinal muscles, and occasionally faintly in the egg-laying muscles. The reporter was also expressed in several neurons of the nerve ring ganglia.	muscle|neurons|intestinal|pharyngeal muscle|nerve ring		Molecular_function:ion channel activity|Biological_process:ion transport|Cellular_component:membrane|Molecular_function:voltage-gated potassium channel activity|Biological_process:potassium ion transport|Cellular_component:voltage-gated potassium channel complex|Molecular_function:protein binding	KOG3713	Voltage-gated K+ channel KCNB/KCNC	ENSEMBL:ENSP00000289405:human:Potassium voltage-gated channel subfamily B member 1:E=66.7447 | ENSEMBL:ENSP00000329426:human:Potassium voltage-gated channel subfamily B member 2:E=65.4949 | ENSEMBL:ENSP00000305824:human:Potassium voltage-gated channel subfamily S member 3:E=57.699 | ENSEMBL:ENSP00000218176:human:Potassium voltage-gated channel subfamily D member 1:E=56.8239 | ENSEMBL:ENSP00000305…
R12E2.2	174967_at	R12E2.2	R12E2.2	WBGene00020031		Affymetrix microarray probe			3.55054	1.90772	snp_F16F9[2]|snp_F16F9[1]			1	WBPhenotype0000031|WBPhenotype0000049|WBPhenotype0000050|WBPhenotype0000054|WBPhenotype0000059|WBPhenotype0000689|WBPhenotype0000886|WBPhenotype0001037|WBPhenotype0000031|WBPhenotype0000038|WBPhenotype0000050|WBPhenotype0000535|WBPhenotype0000689|WBPhenotype0000886|WBPhenotype0000031|WBPhenotype0000583	Weak non-nuclear expression is seen throughout the body of older larvae and adults, and is probably in all somatic cells. However, expression is often strongest in the vulva (vulc and vulB), bodywall muscle, the rectum, and the tail spike.	all somatic cells	11	Biological_process:positive regulation of growth rate|Biological_process:positive regulation of body size|Biological_process:morphogenesis of an epithelium	KOG1396	Uncharacterized conserved protein	ENSEMBL:ENSP00000263689:human:Chromosome 1 open reading frame 9:E=42.2076 | ENSEMBL:ENSP00000263688:human:Hypothetical protein ORF9 precursor:E=40.041 | FLYBASE:CG31678-PA:fly:Flybase gene name is CG31678-PA:E=33.1487 |
F15G9.1	171746_x_at	F15G9.1b	F15G9.1	WBGene00008865	F15G9.1a|F15G9.1c	Affymetrix microarray probe	F15G9.1		4.82355	5.01109	tm1243|ok658|qa900|qa901|ttTi6421|ttTi6890|ttTi6899|ttTi6906|snp_T27D12[1]			0	WBPhenotype0000049|WBPhenotype0000062|WBPhenotype0000886|WBPhenotype0000050|WBPhenotype0000062|WBPhenotype0000535|WBPhenotype0000689|WBPhenotype0000886|WBPhenotype0000050|WBPhenotype0000535|WBPhenotype0000689|WBPhenotype0000886|WBPhenotype0000031|WBPhenotype0000049|WBPhenotype0000050|WBPhenotype0000054|WBPhenotype0000059|WBPhenotype0000689|WBPhenotype0000886|WBPhenotype0001037	Post-embryonic expression. All cells in larvae through L4, with higher levels in muscle and hypodermis. Little signal in adults.
F20D6.5	182519_at	F20D6.5		WBGene00017635		Affymetrix microarray probe			3.33693	1.74024	ttTi7546				WBPhenotype0000050|WBPhenotype0000535|WBPhenotype0000689|WBPhenotype0000886|WBPhenotype0000031|WBPhenotype0000049|WBPhenotype0000050|WBPhenotype0000054|WBPhenotype0000059|WBPhenotype0000689|WBPhenotype0000886|WBPhenotype0001037|WBPhenotype0000050|WBPhenotype0000062|WBPhenotype0000535|WBPhenotype0000689|WBPhenotype0000886|WBPhenotype0000049|WBPhenotype0000062|WBPhenotype0000886			15	Molecular_function:protein-tyrosine kinase activity|Molecular_function:ATP binding|Biological_process:protein amino acid phosphorylation	TWOG0192	Predicted small molecule kinase
Y57G11C.13	175174_s_at	Y57G11C.13	Y57G11C.13	WBGene00000192		Affymetrix microarray probe	arl-8		5.67608	2.69898	tm2472				WBPhenotype0000050|WBPhenotype0000535|WBPhenotype0000689|WBPhenotype0000886|WBPhenotype0000050|WBPhenotype0000535|WBPhenotype0000689|WBPhenotype0000886|WBPhenotype0000050|WBPhenotype0000049|WBPhenotype0000062|WBPhenotype0000886			11	Molecular_function:GTP binding|Biological_process:small GTPase mediated signal transduction|Cellular_component:intracellular|Biological_process:protein transport|Biological_process:intracellular protein transport|Biological_process:embryonic development (sensu Metazoa)	KOG0075	GTP-binding ADP-ribosylation factor-like protein	ENSEMBL:ENSP00000256496:human:ADP-ribosylation factor-like protein 8B:E=85.4685 | ENSEMBL:ENSP00000272217:human:ADP-ribosylation factor-like protein 8A:E=85.041 | ENSEMBL:ENSP00000256682:human:ADP-ribosylation factor 3:E=26.5376 | ENSEMBL:ENSP00000272102:human:ADP-ribosylation factor 1:E=26.5376 | ENSEMBL:ENSP00000298316:human:ADP-ribosylation factor 6:E=26 | ENSEMBL:ENSP00000246747:human:ADP-rib…
C27H6.1	173890_at	C27H6.1		WBGene00000167		Affymetrix microarray probe	apt-10	apt-10 encodes the C. elegans ortholog of the mammalian Stonins and Drosophila Stoned B, membrane-associated proteins that contain three distinct domains: a proline-rich domain, a stonin homology domain, and a domain paralogous to the mu-adaptin subunits of adaptor protein complexes 1-3; by homology, APT-10 is predicted to regulate the activity of the heteromeric AP-1 and AP-2 clathrin adaptor pr…	4.61804	4.4556	snp_R06C1[3]|snp_R06C1[2]|snp_R06C1[1]|snp_R06C1[4]			1	WBPhenotype0000031|WBPhenotype0000049|WBPhenotype0000050|WBPhenotype0000054|WBPhenotype0000059|WBPhenotype0000689|WBPhenotype0000886|WBPhenotype0001037|WBPhenotype0000269|WBPhenotype0000050|WBPhenotype0000535|WBPhenotype0000689|WBPhenotype0000886|WBPhenotype0000050|WBPhenotype0000724	Larval Expression: Nervous System; nerve ring; ventral nerve cord;	nerve ring|ventral nerve cord|nervous system	1	Biological_process:intracellular protein transport|Cellular_component:clathrin vesicle coat|Biological_process:endocytosis|Biological_process:embryonic development (sensu Metazoa)	KOG2677	Stoned B synaptic vesicle biogenesis protein	ENSEMBL:ENSP00000267540:human:Isoform 1 of Stonin-2:E=63.1739 | ENSEMBL:ENSP00000310969:human:Stonin-1:E=36.5229 | ENSEMBL:ENSP00000311493:human:stoned B/TFIIA-alpha/beta-like factor:E=34.0969 | ENSEMBL:ENSP00000250244:human:Adaptor-related protein complex 1, mu 2 subunit variant:E=12.6198 | ENSEMBL:ENSP00000341190:human:93 kDa protein:E=10.0969 | FLYBASE:CG12473-PA:fly:Flybase gene name is stnB-…
C33A12.2	180914_at	C33A12.2		WBGene00007881		Affymetrix microarray probe	nlp-35		3.05585	3.78392	tm2309|snp_F32A5[1]				WBPhenotype0000031|WBPhenotype0000049|WBPhenotype0000050|WBPhenotype0000054|WBPhenotype0000059|WBPhenotype0000689|WBPhenotype0000886|WBPhenotype0001037|WBPhenotype0000050|WBPhenotype0000535|WBPhenotype0000689|WBPhenotype0000886|WBPhenotype0000049|WBPhenotype0000062|WBPhenotype0000886			6		InP_Cae_012235
C33F10.5	193014_s_at	C33F10.5c	C33F10.5	WBGene00016354	C33F10.5a|C33F10.5b|C33F10.5d	Affymetrix microarray probe	rig-6		4.33497	3.02803	ok1188|gk449|gk376|ok1589|ttTi1499|snp_C33F10[1]			1	WBPhenotype0000031|WBPhenotype0000049|WBPhenotype0000050|WBPhenotype0000054|WBPhenotype0000059|WBPhenotype0000689|WBPhenotype0000886|WBPhenotype0001037|WBPhenotype0000050|WBPhenotype0000535|WBPhenotype0000689|WBPhenotype0000886|WBPhenotype0000229|WBPhenotype0000689|WBPhenotype0001037|WBPhenotype0000050|WBPhenotype0000535|WBPhenotype0000689|WBPhenotype0000886	Neuronal expression in: consistent, strong URXL/R + few inconsistent weak head neurons	head neurons		Biological_process:positive regulation of body size|Biological_process:reproduction|Biological_process:gametogenesis			ENSEMBL:ENSP00000261160:human:Isoform 2 of Contactin-1 precursor:E=28.3372 | ENSEMBL:ENSP00000351267:human:Isoform 1 of Contactin-4 precursor:E=28.3279 | ENSEMBL:ENSP00000325660:human:Isoform 1 of Contactin-1 precursor:E=28.3188 | ENSEMBL:ENSP00000330633:human:Contactin-2 precursor:E=27 | ENSEMBL:ENSP00000273113:human:contactin 4 isoform c precursor:E=26.4685 | ENSEMBL:ENSP00000263665:human:Conta…
T01C8.7	176573_s_at	T01C8.7		WBGene00003168		Affymetrix microarray probe	mec-4	mec-4 encodes an amiloride-sensitive Na+ channel protein (degenerin) required to sense gentle mechanical stimuli (e.g. touch) along the body wall; MEC-4 is paralogous to, and coexpressed with, MEC-10, in all six touch cell neurons where they form a heteromeric mechanotransduction channel.	3.48484	2.44725	e1339|e1508|e1601|e1789|e1818|e1851|e1879|u45|u52|u56|u231|u348|u231bz149|u231bz183|u231bz195|u231bz133|u231bz134|u231bz143|u231bz94|u231bz104|u231bz112|u231bz150|u231bz122|u231bz159|u231bz173|u231bz11|u231bz165|u231bz139|u231bz45|u231bz101|u231bz184|u231bz8|u231bz179|u231bz2|e1611|e1497|u253			1	WBPhenotype0000050|WBPhenotype0000535|WBPhenotype0000689|WBPhenotype0000886|WBPhenotype0000031|WBPhenotype0000049|WBPhenotype0000050|WBPhenotype0000054|WBPhenotype0000059|WBPhenotype0000689|WBPhenotype0000886|WBPhenotype0001037	Stained in the six touch receptor neurons.		13	Molecular_function:ion channel activity|Biological_process:ion transport|Cellular_component:integral to membrane|Molecular_function:sodium channel activity|Biological_process:sodium ion transport|Cellular_component:membrane|Molecular_function:cysteine-type endopeptidase activity|Biological_process:proteolysis|Molecular_function:amiloride-sensitive sodium channel activity			ENSEMBL:ENSP00000300061:human:Amiloride-sensitive sodium channel gamma-subunit:E=43.0655 | ENSEMBL:ENSP00000228916:human:Isoform 1 of Amiloride-sensitive sodium channel subunit alpha:E=40.3872 | ENSEMBL:ENSP00000353292:human:Isoform 2 of Amiloride-sensitive sodium channel subunit alpha:E=40.1487 | ENSEMBL:ENSP00000345751:human:Isoform 1 of Amiloride-sensitive sodium channel subunit beta:E=39.7959…
T19D7.5	180442_at	T19D7.5		WBGene00020573		Affymetrix microarray probe			6.46961	11.4779	tm1274|snp_F54A5[7]|pkP1101|snp_C54G6[3]|snp_F54A5[8]|snp_C54G6[2]				WBPhenotype0000049|WBPhenotype0000062|WBPhenotype0000886|WBPhenotype0000050|WBPhenotype0000535|WBPhenotype0000689|WBPhenotype0000886					InP_Cae_010529
ZK858.4	175252_at	ZK858.4		WBGene00003209		Affymetrix microarray probe	mel-26	mel-26 encodes a MATH and BTB/POZ domain-containing protein that functions as a novel substrate-specific adaptor of the CUL-3-containing E3 ubiquitin ligase; MEL-26 is required maternally for formation of mitotic spindles in the early embryo, and as a component of a ubiquitin ligase complex, for degradation of the microtubule-severing protein MEI-1 at the meiosis to mitosis transition; MEL-26 is …	2.64197	1.78159	ct61sb4|sb45|tm1664|or184|or543|ct61|sb4				WBPhenotype0000050|WBPhenotype0000535|WBPhenotype0000760|WBPhenotype0000773|WBPhenotype0000050|WBPhenotype0000583|WBPhenotype0000050|WBPhenotype0000762|WBPhenotype0000050|WBPhenotype0000765|WBPhenotype0000679|WBPhenotype0000050|WBPhenotype0000059|WBPhenotype0000269			7	Molecular_function:protein binding|Biological_process:embryonic development (sensu Metazoa)|Biological_process:establishment of mitotic spindle localization|Biological_process:embryonic cleavage|Biological_process:positive regulation of body size|Biological_process:post-embryonic body morphogenesis|Biological_process:larval development (sensu Nematoda)|Biological_process:growth|Biological_process…	KOG1987	Speckle-type POZ protein SPOP and related proteins with TRAF, MATH and BTB/POZ domains	ENSEMBL:ENSP00000240327:human:Speckle-type POZ protein:E=44.3372 | ENSEMBL:ENSP00000280098:human:Hypothetical protein LOC339745:E=40.3279 | ENSEMBL:ENSP00000343273:human:Kelch-like protein 7:E=11.2441 | ENSEMBL:ENSP00000322958:human:CDNA FLJ31828 fis, clone NT2RP6000109, weakly similar to RING CANAL PROTEIN:E=10.7959 | ENSEMBL:ENSP00000343930:human:Kelch-like protein 17:E=10.6576 | FLYBASE:CG9924…
C54E10.6	181205_at	C54E10.6		WBGene00008310		Affymetrix microarray probe			2.70022	4.54156	snp_F48E8[1]				WBPhenotype0000050|WBPhenotype0000535|WBPhenotype0000689|WBPhenotype0000886|WBPhenotype0000049|WBPhenotype0000062|WBPhenotype0000886|WBPhenotype0000050|WBPhenotype0000062|WBPhenotype0000535|WBPhenotype0000689|WBPhenotype0000886|WBPhenotype0000031|WBPhenotype0000049|WBPhenotype0000050|WBPhenotype0000054|WBPhenotype0000059|WBPhenotype0000689|WBPhenotype0000886|WBPhenotype0001037			6
Y74C9A.4	175339_at	Y74C9A.4b	Y74C9A.4	WBGene00022278		Affymetrix microarray probe	Y74C9A.4		3.39634	2.62785	ok727				WBPhenotype0000049|WBPhenotype0000062|WBPhenotype0000886|WBPhenotype0000050|WBPhenotype0000062|WBPhenotype0000535|WBPhenotype0000689|WBPhenotype0000886|WBPhenotype0000050|WBPhenotype0000535|WBPhenotype0000689|WBPhenotype0000886				Molecular_function:DNA binding|Biological_process:regulation of transcription|Cellular_component:nucleus|Molecular_function:transcription factor activity|Molecular_function:zinc ion binding|Molecular_function:sequence-specific DNA binding|Biological_process:regulation of transcription, DNA-dependent	KOG1194	Predicted DNA-binding protein, contains Myb-like, SANT and ELM2 domains	ENSEMBL:ENSP00000326840:human:Isoform 1 of REST corepressor 3:E=15.3372 | ENSEMBL:ENSP00000301459:human:REST corepressor 2:E=14.6198 | ENSEMBL:ENSP00000262241:human:REST corepressor 1:E=14.3566 | FLYBASE:CG33525-PE:fly:Flybase gene name is CG33525-PE:E=18.8861 |
T23B12.1	185082_at	T23B12.1		WBGene00020716		Affymetrix microarray probe			2.85419	3.22405	tm1259				WBPhenotype0000050|WBPhenotype0000535|WBPhenotype0000689|WBPhenotype0000886|WBPhenotype0000049|WBPhenotype0000062|WBPhenotype0000886|WBPhenotype0000050|WBPhenotype0000031|WBPhenotype0000049|WBPhenotype0000050|WBPhenotype0000054|WBPhenotype0000059|WBPhenotype0000689|WBPhenotype0000886|WBPhenotype0001037			2	Molecular_function:zinc ion binding|Molecular_function:protein binding|Biological_process:regulation of transcription, DNA-dependent	KOG4323	Polycomb-like PHD Zn-finger protein
B0024.8	179224_s_at	B0024.8		WBGene00007098		Affymetrix microarray probe			3.11091	8.53674	cxTi7329				WBPhenotype0000050|WBPhenotype0000535|WBPhenotype0000689|WBPhenotype0000886|WBPhenotype0000031|WBPhenotype0000049|WBPhenotype0000050|WBPhenotype0000054|WBPhenotype0000059|WBPhenotype0000689|WBPhenotype0000886|WBPhenotype0001037|WBPhenotype0000031|WBPhenotype0000049|WBPhenotype0000050|WBPhenotype0000054|WBPhenotype0000059|WBPhenotype0000689|WBPhenotype0000886|WBPhenotype0001037|WBPhenotype0000049|…			0	Molecular_function:binding	KOG2933	Uncharacterized conserved protein	ENSEMBL:ENSP00000354917:human:KIAA0423 protein:E=62.9208 | ENSEMBL:ENSP00000371668:human:Isoform 3 of Protein KIAA0423:E=62.6576 | ENSEMBL:ENSP00000355045:human:Isoform 1 of Protein KIAA0423:E=60.2441 | ENSEMBL:ENSP00000368876:human:CDNA FLJ43249 fis, clone HEART2001756:E=19.7447 | FLYBASE:CG4648-PA:fly:Flybase gene name is CG4648-PA:E=14.6198 |
F37A8.4	188068_at	F37A8.4		WBGene00003748		Affymetrix microarray probe	nlp-10	nlp-10 encodes four predicted neuropeptide-like proteins; nlp-10 is part of a GGxY neuropeptide family that has members in several other nematode species; nlp-10 is expressed in a variety of neurons, including ASK, ADL, CAN, two lateral neurons, two anterior pharyngeal neurons, one tail neuron, and one male tail neuron; as loss of nlp-10 activity via large-scale RNAi screens does not result in an…	7.15409	8.68411	uCE2-1919			1	WBPhenotype0000049|WBPhenotype0000749|WBPhenotype0000886|WBPhenotype0000050|WBPhenotype0000535|WBPhenotype0000689|WBPhenotype0000886|WBPhenotype0000049|WBPhenotype0000062|WBPhenotype0000886	Reporter construct is expressed primarily or exclusively in neurons or "endocrine/secretory" cells. GFP expression in non-neuronal tissues include the gut (frequently), specific somatic gonad cells, and in pharyngeal or vulval muscles (rarely). No expression is detected in hypodermal, body wall muscle or germ tissues. nlp-10 is expressed at head neurons.|Expressed in ASK, ADL, CAN, 2 lateral neur…	head neurons|tail neurons|pharyngeal neurons|lateral ganglia|male nervous system	6		InP_Cae_011867
R173.3	188359_at	R173.3		WBGene00020125		Affymetrix microarray probe			3.2736	2.07418	cxTi6312|ttTi4225|ttTi4227				WBPhenotype0000031|WBPhenotype0000049|WBPhenotype0000050|WBPhenotype0000054|WBPhenotype0000059|WBPhenotype0000689|WBPhenotype0000886|WBPhenotype0001037|WBPhenotype0000050|WBPhenotype0000535|WBPhenotype0000689|WBPhenotype0000886			3		KOG1516	Carboxylesterase and related proteins	ENSEMBL:ENSP00000275857:human:Isoform 1 of Neuroligin-4, X-linked precursor:E=56.5086 | ENSEMBL:ENSP00000342535:human:Isoform 1 of Neuroligin-4, Y-linked precursor:E=55.8861 | ENSEMBL:ENSP00000370483:human:Isoform 2 of Neuroligin-4, X-linked precursor:E=54.2676 | ENSEMBL:ENSP00000350612:human:Isoform 2 of Neuroligin-3 precursor:E=52.9586 | ENSEMBL:ENSP00000351591:human:Isoform 1 of Neuroligin-3 p…
H11E01.3	174797_at	H11E01.3		WBGene00019188		Affymetrix microarray probe			5.99542	4.49474	uCE6-643|uCE6-642|uCE6-641				WBPhenotype0000031|WBPhenotype0000049|WBPhenotype0000050|WBPhenotype0000054|WBPhenotype0000059|WBPhenotype0000689|WBPhenotype0000886|WBPhenotype0001037|WBPhenotype0000050|WBPhenotype0000535|WBPhenotype0000689|WBPhenotype0000886			1	Biological_process:embryonic development (sensu Metazoa)	InP_Cae_003120		ENSEMBL:ENSP00000282478:human:dentin sialophosphoprotein preproprotein:E=18.3279 | ENSEMBL:ENSP00000357786:human:Profilaggrin:E=16.6021 | ENSEMBL:ENSP00000296105:human:Hypothetical protein DKFZp781D2023:E=13.2076 | ENSEMBL:ENSP00000357789:human:Filaggrin:E=13.041 | ENSEMBL:ENSP00000301740:human:Isoform 1 of Serine/arginine repetitive matrix protein 2:E=12.3468 | ENSEMBL:ENSP00000333016:human:Muci…
F02A9.1	187224_at	F02A9.1		WBGene00008513		Affymetrix microarray probe			3.56925	5.57196	ok850				WBPhenotype0000050|WBPhenotype0000535|WBPhenotype0000689|WBPhenotype0000886|WBPhenotype0000031|WBPhenotype0000049|WBPhenotype0000050|WBPhenotype0000054|WBPhenotype0000059|WBPhenotype0000689|WBPhenotype0000886|WBPhenotype0001037|WBPhenotype0000049|WBPhenotype0000062|WBPhenotype0000886|WBPhenotype0000049|WBPhenotype0000749|WBPhenotype0000886			3		LSE0839	Unnamed protein
Y61A9LA.3	177181_at	Y61A9LA.3b	Y61A9LA.3	WBGene00022015		Affymetrix microarray probe	Y61A9LA.3		3.09956	1.7162	uCE5-1239				WBPhenotype0000050|WBPhenotype0000535|WBPhenotype0000689|WBPhenotype0000886|WBPhenotype0000031|WBPhenotype0000049|WBPhenotype0000050|WBPhenotype0000054|WBPhenotype0000059|WBPhenotype0000689|WBPhenotype0000886|WBPhenotype0001037|WBPhenotype0000049|WBPhenotype0000062|WBPhenotype0000886					LSE4043	Unnamed protein
K04D7.4	174187_s_at	K04D7.4		WBGene00010558		Affymetrix microarray probe			14.4151	6.84022	ttTi3165				WBPhenotype0000050|WBPhenotype0000062|WBPhenotype0000535|WBPhenotype0000689|WBPhenotype0000886|WBPhenotype0000031|WBPhenotype0000049|WBPhenotype0000050|WBPhenotype0000054|WBPhenotype0000059|WBPhenotype0000689|WBPhenotype0000886|WBPhenotype0001037|WBPhenotype0000050|WBPhenotype0000535|WBPhenotype0000689|WBPhenotype0000886			1	Molecular_function:protein tyrosine phosphatase activity|Molecular_function:phosphoprotein phosphatase activity|Biological_process:protein amino acid dephosphorylation|Molecular_function:cytoskeletal protein binding			ENSEMBL:ENSP00000373216:human:Hypothetical protein DKFZp686K04137:E=76.6778 | ENSEMBL:ENSP00000262963:human:Isoform PTPS-MEB of Receptor-type tyrosine-protein phosphatase S precursor:E=74.6576 | ENSEMBL:ENSP00000348321:human:Isoform PTPS-MEC of Receptor-type tyrosine-protein phosphatase S precursor:E=74.4318 | ENSEMBL:ENSP00000347106:human:Isoform PTPS-MEA of Receptor-type tyrosine-protein phosph…
R10H10.4	183646_at	R10H10.4		WBGene00011223		Affymetrix microarray probe			4.73108	18.4318	ttTi6570				WBPhenotype0000049|WBPhenotype0000062|WBPhenotype0000886|WBPhenotype0000017|WBPhenotype0000050|WBPhenotype0000535|WBPhenotype0000689|WBPhenotype0000886|WBPhenotype0000017|WBPhenotype0000017|WBPhenotype0000017|WBPhenotype0000050			6	Biological_process:embryonic development (sensu Metazoa)	LSE0962	Unnamed protein
Y19D10A.4	175532_at	Y19D10A.4		WBGene00021219		This probe maps to multiple genomic locations: Y19D10A:44127..42862 C01B4:17696..16431 Affymetrix microarray probe			4.14338	13.3773	tm603|snp_Y37E11B[1]				WBPhenotype0000050|WBPhenotype0000535|WBPhenotype0000689|WBPhenotype0000886|WBPhenotype0000050|WBPhenotype0000535|WBPhenotype0000689|WBPhenotype0000886|WBPhenotype0000031|WBPhenotype0000049|WBPhenotype0000050|WBPhenotype0000054|WBPhenotype0000059|WBPhenotype0000689|WBPhenotype0000886|WBPhenotype0001037|WBPhenotype0000049|WBPhenotype0000062|WBPhenotype0000886|WBPhenotype0000031|WBPhenotype0000049|…				Molecular_function:isomerase activity|Biological_process:carbohydrate metabolism|Molecular_function:transporter activity|Biological_process:transport|Cellular_component:integral to membrane|Molecular_function:drug transporter activity|Biological_process:drug transport|Molecular_function:inorganic anion transporter activity|Biological_process:inorganic anion transport|Biological_process:phosphate …	KOG2532	Permease of the major facilitator superfamily	ENSEMBL:ENSP00000311506:human:Sialin:E=25.3979 | ENSEMBL:ENSP00000221485:human:solute carrier family 17, member 7:E=20.3468 | ENSEMBL:ENSP00000297013:human:Isoform 2 of Sodium-dependent phosphate transport protein 3:E=19.3566 | ENSEMBL:ENSP00000265425:human:Isoform 1 of Sodium-dependent phosphate transport protein 3:E=19.3468 | ENSEMBL:ENSP00000353677:human:47 kDa protein:E=19.1192 | ENSEMBL:ENSP…
C54D10.5	182336_at	C54D10.5		WBGene00008300		Affymetrix microarray probe			3.97736	3.1657	uCE5-1972				WBPhenotype0000050|WBPhenotype0000535|WBPhenotype0000689|WBPhenotype0000886|WBPhenotype0000031|WBPhenotype0000049|WBPhenotype0000050|WBPhenotype0000054|WBPhenotype0000059|WBPhenotype0000689|WBPhenotype0000886|WBPhenotype0001037			6	Molecular_function:rhodopsin-like receptor activity|Biological_process:G-protein coupled receptor protein signaling pathway|Cellular_component:integral to membrane	LSE0531	7-transmembrane receptor
Y69A2AR.2	175668_s_at	Y69A2AR.2a	Y69A2AR.2	WBGene00004367		Affymetrix microarray probe	ric-8	ric-8 encodes a receptor-independent G alpha guanine nucleotide exchange factor (GEF); ric-8 activity is required for regulating heterotrimeric G protein signaling pathways that control asymmetric cell division in the embryo as well as synaptic transmission in the nervous system; in the 1-cell embryo, RIC-8 functions as a GEF for GOA-1 thereby regulating spindle morphology, position, and conseque…	4.61207	2.83387	md303|md1712|md1909|md2230|ok98			1	WBPhenotype0000031|WBPhenotype0000049|WBPhenotype0000050|WBPhenotype0000054|WBPhenotype0000059|WBPhenotype0000689|WBPhenotype0000886|WBPhenotype0001037|WBPhenotype0001102|WBPhenotype0000050|WBPhenotype0000643|WBPhenotype0000050|WBPhenotype0000535|WBPhenotype0000689|WBPhenotype0000886|WBPhenotype0001102	RIC-8 immunoreactivity observed throughout the nervous system in both juvenile and adult worms. In juveniles, but not adults, however, immunoreactivity was observed around the nuclei of many nonneuronal cells, including germ cell nuclei. Both neuronal and nonneuronal RIC-8 staining were absent in animals stained with a RIC-8 preabsorbed antibody preparation. Within the nervous system, RIC-8 appea…	neurons|nerve ring|ventral nerve cord|nervous system|germ cells|head neurons|tail neurons|nervous system|amphids|phasmids		Biological_process:spindle organization and biogenesis|Biological_process:embryonic cleavage|Biological_process:embryonic development (sensu Metazoa)|Biological_process:locomotory behavior	KOG4464	Signaling protein RIC-8/synembryn (regulates neurotransmitter secretion)	ENSEMBL:ENSP00000325941:human:Hypothetical protein RIC8A:E=33.1487 | ENSEMBL:ENSP00000347662:human:Isoform 1 of Synembryn-B:E=32.4318 | ENSEMBL:ENSP00000261399:human:Isoform 4 of Synembryn-B:E=17.4089 | FLYBASE:CG15797-PA:fly:Flybase gene name is ric8a-PA:E=43.5686 |
K07A12.4	191159_s_at	K07A12.4b	K07A12.4	WBGene00010622	K07A12.4a	Affymetrix microarray probe	K07A12.4		4.63504	3.06153	uCE1-984|uCE1-985				WBPhenotype0000031|WBPhenotype0000049|WBPhenotype0000050|WBPhenotype0000054|WBPhenotype0000059|WBPhenotype0000689|WBPhenotype0000886|WBPhenotype0001037|WBPhenotype0000050|WBPhenotype0000535|WBPhenotype0000689|WBPhenotype0000886				Molecular_function:GTP binding|Biological_process:protein biosynthesis|Biological_process:selenocysteine incorporation|Molecular_function:translation elongation factor activity|Cellular_component:cytoplasm|Biological_process:translational elongation|Cellular_component:intracellular|Molecular_function:transferase activity, transferring phosphorus-containing groups			ENSEMBL:ENSP00000257985:human:Isoform 1 of HBS1-like protein:E=111.027 | ENSEMBL:ENSP00000341247:human:peptide chain release factor 3:E=74.1249 | ENSEMBL:ENSP00000219627:human:G1 to S phase transition protein 1 homolog:E=73.8239 | ENSEMBL:ENSP00000310144:human:Elongation factor 1-alpha 1:E=71.1308 | ENSEMBL:ENSP00000332874:human:Eukaryotic translation elongation factor 1 alpha-like 3:E=71.0269 | …
F44G4.6	177844_at	F44G4.6		WBGene00009715		Affymetrix microarray probe			3.36659	1.59268	cxTi8124				WBPhenotype0000050|WBPhenotype0000535|WBPhenotype0000689|WBPhenotype0000886|WBPhenotype0000031|WBPhenotype0000049|WBPhenotype0000050|WBPhenotype0000054|WBPhenotype0000059|WBPhenotype0000689|WBPhenotype0000886|WBPhenotype0001037			6	Molecular_function:structural constituent of ribosome|Biological_process:protein biosynthesis|Cellular_component:intracellular|Cellular_component:ribosome	InP_Cae_011193
ZK867.1	174779_s_at	ZK867.1c	ZK867.1	WBGene00044068	ZK867.1b|ZK867.1d|ZK867.1a	Affymetrix microarray probe	syd-9		2.70744	3.92078	tm633|ok1110|ju49|uCE6-1010			1	WBPhenotype0000054|WBPhenotype0000640|WBPhenotype0000050|WBPhenotype0000535|WBPhenotype0000643|WBPhenotype0000689|WBPhenotype0000886	GFP expression was observed throughout the nervous system and muscle cells.|Expressed in neurons and muscles.			Molecular_function:nucleic acid binding|Molecular_function:zinc ion binding|Cellular_component:intracellular|Biological_process:larval development (sensu Nematoda)|Biological_process:physiological process|Biological_process:oviposition|Biological_process:locomotory behavior	KOG1721	Zn-finger	ENSEMBL:ENSP00000324605:human:Zinc finger protein 660:E=15.1308 | ENSEMBL:ENSP00000351482:human:Similar to Zinc finger 2.2:E=14.6576 | ENSEMBL:ENSP00000349401:human:Zinc finger protein 708:E=14.4318 | ENSEMBL:ENSP00000341507:human:F23269_2:E=14.3872 | ENSEMBL:ENSP00000276816:human:Zinc finger protein 16:E=14.2757 | ENSEMBL:ENSP00000349518:human:similar to zinc finger protein 91:E=14.1427 | ENSEMB…
C15A11.3	188626_at	C15A11.3		WBGene00004944		Affymetrix microarray probe	sol-1		7.93227	9.45386	ak63|ak66|ak67				WBPhenotype0000050|WBPhenotype0000535|WBPhenotype0000689|WBPhenotype0000886|WBPhenotype0000031|WBPhenotype0000049|WBPhenotype0000050|WBPhenotype0000054|WBPhenotype0000059|WBPhenotype0000689|WBPhenotype0000886|WBPhenotype0001037|WBPhenotype0001184			6	Molecular_function:serine-type endopeptidase activity|Cellular_component:extracellular region|Biological_process:complement activation	InP_met_003324		ENSEMBL:ENSP00000265929:human:Cubilin precursor:E=11.5229 | FLYBASE:CG31149-PA:fly:Flybase gene name is CG31149-PA:E=16.2147 | FLYBASE:CG32702-PA:fly:Flybase gene name is CG32702-PA:E=12.6383 | FLYBASE:CG6863-PB:fly:Flybase gene name is tok-PB:E=11.4559 | FLYBASE:CG6868-PA:fly:Flybase gene name is tld-PA:E=10.0223 |
C33H5.9	183897_s_at	C33H5.9		WBGene00016376		Affymetrix microarray probe	sec-10		2.98155	2.263	cxTi10585				WBPhenotype0000049|WBPhenotype0000062|WBPhenotype0000886|WBPhenotype0000583|WBPhenotype0000640|WBPhenotype0000643|WBPhenotype0000050|WBPhenotype0000535|WBPhenotype0000689|WBPhenotype0000886|WBPhenotype0000031|WBPhenotype0000038|WBPhenotype0000229|WBPhenotype0000643|WBPhenotype0001037			2	Biological_process:exocytosis|Biological_process:vesicle docking|Cellular_component:cytoplasm|Molecular_function:beta-lactamase activity|Biological_process:beta-lactam antibiotic catabolism|Biological_process:response to antibiotic|Biological_process:positive regulation of body size|Biological_process:oviposition|Biological_process:locomotory behavior|Biological_process:positive regulation of gro…	KOG3745	Exocyst subunit - Sec10p	ENSEMBL:ENSP00000342100:human:Exocyst complex component 5:E=116.678 | ENSEMBL:ENSP00000370608:human:similar to Exocyst complex component 5:E=54.6778 | FLYBASE:CG6159-PA:fly:Flybase gene name is sec10-PA:E=108.721 |
R148.1	178484_at	R148.1		WBGene00020100		Affymetrix microarray probe	xbx-7		2.92943	1.57641	tm2705|snp_R148[2]|snp_R148[1]			1	WBPhenotype0000031|WBPhenotype0000049|WBPhenotype0000050|WBPhenotype0000054|WBPhenotype0000059|WBPhenotype0000689|WBPhenotype0000886|WBPhenotype0001037|WBPhenotype0000050|WBPhenotype0000535|WBPhenotype0000689|WBPhenotype0000886	xbx-7::gfp is expressed in a subset of amphid and innerlabial neurons.		0		KOG4446	Uncharacterized conserved protein
C53C7.5	177431_at	C53C7.5b	C53C7.5		C53C7.5a	Affymetrix microarray probe			7.02976	9.84043	ttTi3484
Y58G8A.1	190117_at	Y58G8A.1		WBGene00021981		Affymetrix microarray probe			4.41734	6.64167	ok1770				WBPhenotype0000031|WBPhenotype0000049|WBPhenotype0000050|WBPhenotype0000054|WBPhenotype0000059|WBPhenotype0000689|WBPhenotype0000886|WBPhenotype0001037|WBPhenotype0000050|WBPhenotype0000535|WBPhenotype0000689|WBPhenotype0000886				Molecular_function:extracellular ligand-gated ion channel activity|Biological_process:transport|Cellular_component:membrane|Biological_process:ion transport|Cellular_component:integral to membrane|Cellular_component:postsynaptic membrane	KOG3645	Acetylcholine receptor	ENSEMBL:ENSP00000304290:human:Acetylcholine receptor protein subunit beta precursor:E=17.6778 | ENSEMBL:ENSP00000258385:human:Acetylcholine receptor protein subunit delta precursor:E=17.4318 | ENSEMBL:ENSP00000261751:human:Neuronal acetylcholine receptor protein subunit beta-4 precursor:E=16.6021 | ENSEMBL:ENSP00000289957:human:Neuronal acetylcholine receptor protein subunit beta-3 precursor:E=15…
ZK525.1	188030_s_at	ZK525.1		WBGene00001458		Affymetrix microarray probe	flp-15	flp-15 encodes two FMRFamide-related short peptide neurotransmitter; the precise roles for these peptides in C. elegans neurotransmission are not yet known.	8.39789	4.26924	ttTi6537			1	WBPhenotype0000050|WBPhenotype0000535|WBPhenotype0000689|WBPhenotype0000886|WBPhenotype0000050|WBPhenotype0000062|WBPhenotype0000535|WBPhenotype0000689|WBPhenotype0000886|WBPhenotype0000049|WBPhenotype0000749|WBPhenotype0000886|WBPhenotype0000031|WBPhenotype0000049|WBPhenotype0000050|WBPhenotype0000054|WBPhenotype0000059|WBPhenotype0000689|WBPhenotype0000886|WBPhenotype0001037|WBPhenotype0000049|…	Nerve ring and other neuronal processes.|Expressed in PHA, I2, socket/sheath cells. Faint or variable expression observed in pharyngeal muscle and several cells in the head. No male specific expression.	nerve ring	15		InP_Cae_012099
F28D9.1	171871_x_at	F28D9.1		WBGene00004706		Affymetrix microarray probe	rsr-1		3.08764	1.78617	tm1393|ok1665|uCE1-1142|uCE1-1141			0	WBPhenotype0000031|WBPhenotype0000049|WBPhenotype0000050|WBPhenotype0000054|WBPhenotype0000059|WBPhenotype0000689|WBPhenotype0000886|WBPhenotype0001037|WBPhenotype0000886|WBPhenotype0000049|WBPhenotype0000062|WBPhenotype0000886|WBPhenotype0000886|WBPhenotype0000886|WBPhenotype0000050|WBPhenotype0000643|WBPhenotype0000886|WBPhenotype0000032|WBPhenotype0000050|WBPhenotype0000535|WBPhenotype0000689|…	Expression is seen in late embryo and early larval stages. A number of hypodermal nuclei along the length of the worm are seen to express.	hypodermis	5	Biological_process:mRNA processing|Molecular_function:dopamine receptor activity|Biological_process:G-protein coupled receptor protein signaling pathway|Cellular_component:integral to membrane|Cellular_component:nucleosome|Molecular_function:DNA binding|Cellular_component:nucleus|Biological_process:nucleosome assembly|Biological_process:physiological process|Biological_process:gastrulation (sensu…	KOG2146	Splicing coactivator SRm160/300, subunit SRm160 (contains PWI domain)	ENSEMBL:ENSP00000363507:human:Serine/arginine repetitive matrix 1:E=69.7213 | ENSEMBL:ENSP00000326261:human:Isoform 1 of Serine/arginine repetitive matrix protein 1:E=69.301 | ENSEMBL:ENSP00000301740:human:Isoform 1 of Serine/arginine repetitive matrix protein 2:E=37.7212 | ENSEMBL:ENSP00000367205:human:Conserved hypothetical protein:E=33 | ENSEMBL:ENSP00000311997:human:Neurofilament triplet H pr…
K02D10.4	175125_at	K02D10.4		WBGene00019304		Affymetrix microarray probe			2.93366	7.29161	uCE5-2760|uCE5-2758|uCE5-2757|CE5-250|uCE5-2755|uCE5-2759				WBPhenotype0000050|WBPhenotype0000535|WBPhenotype0000689|WBPhenotype0000886|WBPhenotype0000049|WBPhenotype0000749|WBPhenotype0000886|WBPhenotype0000049|WBPhenotype0000062|WBPhenotype0000886|WBPhenotype0000031|WBPhenotype0000049|WBPhenotype0000050|WBPhenotype0000054|WBPhenotype0000059|WBPhenotype0000689|WBPhenotype0000886|WBPhenotype0001037			8		InP_Cae_008943
F31F7.2	183525_s_at	F31F7.2		WBGene00017965		Affymetrix microarray probe			3.9445	6.03595	uCE5-1430				WBPhenotype0000031|WBPhenotype0000049|WBPhenotype0000050|WBPhenotype0000054|WBPhenotype0000059|WBPhenotype0000689|WBPhenotype0000886|WBPhenotype0001037|WBPhenotype0000050|WBPhenotype0000062|WBPhenotype0000535|WBPhenotype0000689|WBPhenotype0000886|WBPhenotype0000050|WBPhenotype0000535|WBPhenotype0000689|WBPhenotype0000886			0		TWOG0988	Unnamed protein	ENSEMBL:ENSP00000297848:human:Isoform 1 of Collagen alpha-1(XIV) chain precursor:E=11.2366 | ENSEMBL:ENSP00000311809:human:Isoform 2 of Collagen alpha-1(XIV) chain precursor:E=11.2366 | ENSEMBL:ENSP00000265379:human:Isoform Long of Collagen alpha-1(XII) chain precursor:E=10.2518 | ENSEMBL:ENSP00000351767:human:Isoform 3 of Collagen alpha-1(XX) chain precursor:E=10.2007 | ENSEMBL:ENSP00000346302:h…
C16D9.6	179723_at	C16D9.6		WBGene00015861		Affymetrix microarray probe			6.78825	5.28575	tm2414				WBPhenotype0000050|WBPhenotype0000535|WBPhenotype0000689|WBPhenotype0000886|WBPhenotype0000049|WBPhenotype0000062|WBPhenotype0000886|WBPhenotype0000031|WBPhenotype0000049|WBPhenotype0000050|WBPhenotype0000054|WBPhenotype0000059|WBPhenotype0000689|WBPhenotype0000886|WBPhenotype0001037			6		KOG2246	Galactosyltransferases	ENSEMBL:ENSP00000223122:human:Core1 UDP-galactose:N-acetylgalactosamine-alpha-R beta 1,3- galactosyltransferase:E=30.6576 | ENSEMBL:ENSP00000304364:human:C1GALT1-specific chaperone 1:E=17.6021 | ENSEMBL:ENSP00000294979:human:similar to C1GALT1-specific chaperone 1:E=12.0862 | ENSEMBL:ENSP00000254190:human:Chondroitin sulfate synthase 1:E=11.8239 | FLYBASE:CG9520-PB:fly:Flybase gene name is CG9520…
F02D8.3	179288_at	F02D8.3		WBGene00006960		Affymetrix microarray probe	xbx-1		2.83186	1.60957	ok279			1	WBPhenotype0000049|WBPhenotype0000062|WBPhenotype0000886|WBPhenotype0000050|WBPhenotype0000535|WBPhenotype0000689|WBPhenotype0000886	Neurons	neurons	10				ENSEMBL:ENSP00000260605:human:Dynein, cytoplasmic 2, light intermediate chain 1:E=51.7212 | ENSEMBL:ENSP00000330752:human:DYNC2LI1 protein:E=14.0223 | FLYBASE:CG3769-PA:fly:Flybase gene name is CG3769-PA:E=30.1308 |
Y54E10BL.3	187478_at	Y54E10BL.3		WBGene00021838		Affymetrix microarray probe			3.17545	2.00918	snp_Y54E10BL[2]|snp_Y54E10BL[1]				WBPhenotype0000050|WBPhenotype0000535|WBPhenotype0000689|WBPhenotype0000886					InP_Cae_012741
F59G1.5	193101_s_at	F59G1.5		WBGene00004214		Affymetrix microarray probe	ptp-2	ptp-2 encodes an SH2 domain-containing non-receptor protein tyrosine phosphatase; ptp-2 activity is required during development to regulate activity of several signaling pathways; in particular, ptp-2 activity is essential during oogenesis, where it functions upstream of, or in parallel to, let-60/Ras to positively regulate proper oocyte formation and hence, fertility and embryonic development; p…	2.92195	1.93308	op194				WBPhenotype0000031|WBPhenotype0000049|WBPhenotype0000050|WBPhenotype0000054|WBPhenotype0000059|WBPhenotype0000060|WBPhenotype0000062|WBPhenotype0000689|WBPhenotype0000886|WBPhenotype0001037|WBPhenotype0000643|WBPhenotype0000031|WBPhenotype0000049|WBPhenotype0000050|WBPhenotype0000054|WBPhenotype0000059|WBPhenotype0000689|WBPhenotype0000886|WBPhenotype0001037|WBPhenotype0000049|WBPhenotype0000062|…			5	Molecular_function:protein tyrosine phosphatase activity|Biological_process:intracellular signaling cascade|Molecular_function:phosphoprotein phosphatase activity|Biological_process:protein amino acid dephosphorylation|Molecular_function:cytoskeletal protein binding|Molecular_function:non-membrane spanning protein tyrosine kinase activity|Molecular_function:ATP binding|Cellular_component:cytoplas…	KOG0790	Protein tyrosine phosphatase Corkscrew and related SH2 domain enzymes	ENSEMBL:ENSP00000326010:human:70 kDa SHP-1L protein:E=92.7959 | ENSEMBL:ENSP00000340944:human:Isoform 2 of Tyrosine-protein phosphatase non-receptor type 11:E=91.0177 | ENSEMBL:ENSP00000362289:human:Isoform 2 of Receptor-type tyrosine-protein phosphatase T precursor:E=38.7696 | ENSEMBL:ENSP00000362297:human:OTTHUMP00000031663:E=38.7696 | ENSEMBL:ENSP00000362283:human:OTTHUMP00000031658:E=38.7696 …
C08G5.4	180513_at	C08G5.4		WBGene00004926		Affymetrix microarray probe	snt-6		3.95483	8.12631	tm605				WBPhenotype0000049|WBPhenotype0000062|WBPhenotype0000886|WBPhenotype0000031|WBPhenotype0000049|WBPhenotype0000050|WBPhenotype0000054|WBPhenotype0000059|WBPhenotype0000689|WBPhenotype0000886|WBPhenotype0001037|WBPhenotype0000050|WBPhenotype0000535|WBPhenotype0000689|WBPhenotype0000886			10	Molecular_function:transporter activity|Biological_process:transport|Cellular_component:synaptic vesicle|Cellular_component:membrane	KOG1028	Ca2+-dependent phospholipid-binding protein Synaptotagmin, required for synaptic vesicle and secretory granule exocytosis	ENSEMBL:ENSP00000263846:human:synaptotagmin VII:E=57.5086 | ENSEMBL:ENSP00000358558:human:Synaptotagmin-6:E=55.9208 | ENSEMBL:ENSP00000285794:human:synaptotagmin VI:E=55.8239 | ENSEMBL:ENSP00000315589:human:Synaptotagmin-2:E=54.3468 | ENSEMBL:ENSP00000324419:human:Synaptotagmin-9:E=52.7212 | ENSEMBL:ENSP00000346265:human:Synaptotagmin-5:E=52.5086 | ENSEMBL:ENSP00000261205:human:Synaptotagmin-1:E=…
C53B7.1	174334_at	C53B7.1	C53B7.1	WBGene00004370		Affymetrix microarray probe	rig-3		3.49189	2.53719	snp_F10D11[2]|snp_F10D11[1]			1	WBPhenotype0000049|WBPhenotype0000062|WBPhenotype0000886|WBPhenotype0000050|WBPhenotype0000535|WBPhenotype0000689|WBPhenotype0000886|WBPhenotype0000031|WBPhenotype0000049|WBPhenotype0000050|WBPhenotype0000054|WBPhenotype0000059|WBPhenotype0000689|WBPhenotype0000886|WBPhenotype0001037	Neuronal expression in: strong, consistent AVAL/R; 2 strong pharyngeal neurons; amphid sheath; weak inconsistent PVT.	sheath_cells|pharyngeal neurons	1		KOG3510	Immunoglobulin C-2 Type/fibronectin type III domains
H35N09.1	185648_at	H35N09.1		WBGene00019265		Affymetrix microarray probe			3.37157	26.7598	gk248				WBPhenotype0000049|WBPhenotype0000062|WBPhenotype0000886|WBPhenotype0000031|WBPhenotype0000049|WBPhenotype0000050|WBPhenotype0000054|WBPhenotype0000059|WBPhenotype0000689|WBPhenotype0000886|WBPhenotype0001037|WBPhenotype0000050|WBPhenotype0000535|WBPhenotype0000689|WBPhenotype0000886			3		LSE0743	Unnamed protein
W01A11.6	186120_at	W01A11.6		WBGene00003385		Affymetrix microarray probe	moc-2		3.18646	1.96767	cxTi8035				WBPhenotype0000031|WBPhenotype0000049|WBPhenotype0000050|WBPhenotype0000054|WBPhenotype0000059|WBPhenotype0000689|WBPhenotype0000886|WBPhenotype0001037|WBPhenotype0000031|WBPhenotype0000049|WBPhenotype0000050|WBPhenotype0000054|WBPhenotype0000059|WBPhenotype0000689|WBPhenotype0000886|WBPhenotype0001037|WBPhenotype0000050|WBPhenotype0000535|WBPhenotype0000689|WBPhenotype0000886			2	Biological_process:Mo-molybdopterin cofactor biosynthesis	KOG2371	Molybdopterin biosynthesis protein	ENSEMBL:ENSP00000312771:human:Isoform 1 of Gephyrin:E=31.1135 | ENSEMBL:ENSP00000303019:human:Isoform 2 of Gephyrin:E=31.0809 | FLYBASE:CG2945-PB:fly:Flybase gene name is cin-PB:E=28.1427 |
Y38A8.3	174656_at	Y38A8.3		WBGene00006737		Affymetrix microarray probe	ulp-2		4.80928	1.53114	tm1288				WBPhenotype0000031|WBPhenotype0000050|WBPhenotype0000050|WBPhenotype0000535|WBPhenotype0000689|WBPhenotype0000886|WBPhenotype0000031|WBPhenotype0001037|WBPhenotype0000031|WBPhenotype0000049|WBPhenotype0000050|WBPhenotype0000054|WBPhenotype0000059|WBPhenotype0000689|WBPhenotype0000886|WBPhenotype0001037|WBPhenotype0000049|WBPhenotype0000062|WBPhenotype0000886			5	Molecular_function:cysteine-type peptidase activity|Biological_process:proteolysis|Biological_process:positive regulation of growth rate|Biological_process:gametogenesis	LSE0971	Unnamed protein	ENSEMBL:ENSP00000359031:human:Isoform 2 of Sentrin-specific protease 6:E=13.2219 | ENSEMBL:ENSP00000347607:human:Isoform 1 of Sentrin-specific protease 6:E=13.2219 | ENSEMBL:ENSP00000313624:human:Isoform 1 of Sentrin-specific protease 7:E=11.4437 | ENSEMBL:ENSP00000342159:human:sentrin/SUMO-specific protease 7 isoform 1:E=11.3979 | FLYBASE:CG12717-PA:fly:Flybase gene name is CG12717-PA:E=15.5528 …
F57F5.2	174520_s_at	F57F5.2		WBGene00001553		Affymetrix microarray probe	gcy-33		3.96066	20.0835	ok232|pkP5093			1	WBPhenotype0000050|WBPhenotype0000535|WBPhenotype0000689|WBPhenotype0000886|WBPhenotype0000049|WBPhenotype0000062|WBPhenotype0000886|WBPhenotype0000031|WBPhenotype0000049|WBPhenotype0000050|WBPhenotype0000054|WBPhenotype0000059|WBPhenotype0000689|WBPhenotype0000886|WBPhenotype0001037	Expressed in BAG cells at unspecified postembryonic stage.		13	Molecular_function:phosphorus-oxygen lyase activity|Biological_process:intracellular signaling cascade|Biological_process:cyclic nucleotide biosynthesis|Molecular_function:guanylate cyclase activity|Biological_process:cGMP biosynthesis|Molecular_function:heme binding	KOG4171	Adenylate/guanylate kinase	ENSEMBL:ENSP00000264424:human:Isoform HSGC-1 of Guanylate cyclase soluble subunit beta-1:E=58.699 | ENSEMBL:ENSP00000242850:human:Guanylate cyclase soluble subunit beta-2:E=47.8539 | ENSEMBL:ENSP00000344874:human:Isoform 1 of Guanylate cyclase soluble subunit alpha-2:E=38.7696 | ENSEMBL:ENSP00000341083:human:Isoform Long of Atrial natriuretic peptide receptor B precursor:E=37.9208 | ENSEMBL:ENSP0…
D2089.4	193569_at	D2089.4a	D2089.4	WBGene00004207	D2089.4b	Affymetrix microarray probe	ptb-1		2.91129	4.37836	gk113|uCE2-1924|uCE2-1926|uCE2-1921|uCE2-1925			1	WBPhenotype0000049|WBPhenotype0000062|WBPhenotype0000886|WBPhenotype0000050|WBPhenotype0000535|WBPhenotype0000689|WBPhenotype0000886	Some neuronal expression.|Larval Expression: pharynx; stomato-intestinal muscle; anal depressor muscle; anal sphincter; head mesodermal cell; Nervous System; head neurons;|Larval Expression: pharynx; stomato-intestinal muscle; anal depressor muscle; Reproductive System; developing vulva; developing uterus; developing spermatheca; head mesodermal cell; unidentified cells in head; unidentified cell…	pharynx|head neurons|vulval muscle|uterine muscle|nervous system|Reproductive System|spermatheca|anal depressor muscle|stomato-intestinal muscle|anal sphincter|head mesodermal cell|head|tail|pharynx|uterus|vulval muscle|Reproductive System|developing spermatheca|developing vulva|spermatheca|anal depressor muscle|stomato-intestinal muscle|head mesodermal cell|developing uterus		Molecular_function:nucleotide binding|Molecular_function:RNA binding|Biological_process:mRNA processing|Cellular_component:nucleus|Molecular_function:nucleic acid binding	KOG1190	Polypyrimidine tract-binding protein	ENSEMBL:ENSP00000349428:human:polypyrimidine tract-binding protein 1 isoform a:E=122.18 | ENSEMBL:ENSP00000363372:human:Hypothetical protein DKFZp781I1117:E=114.854 | ENSEMBL:ENSP00000363375:human:ROD1 regulator of differentiation 1:E=114.854 | ENSEMBL:ENSP00000340705:human:ROD1 regulator of differentiation 1:E=103.553 | ENSEMBL:ENSP00000334499:human:Regulator of differentiation 1 (Rod1). Splice …
M03E7.1	181471_at	M03E7.1		WBGene00019753		Affymetrix microarray probe			3.54176	2.38261	ok1349|snp_D1009[1]|snp_D1009[2]			1	WBPhenotype0000050|WBPhenotype0000535|WBPhenotype0000689|WBPhenotype0000886|WBPhenotype0000050|WBPhenotype0000535|WBPhenotype0000689|WBPhenotype0000886|WBPhenotype0000049|WBPhenotype0000062|WBPhenotype0000886|WBPhenotype0000031|WBPhenotype0000049|WBPhenotype0000050|WBPhenotype0000054|WBPhenotype0000059|WBPhenotype0000689|WBPhenotype0000886|WBPhenotype0001037	Larval Expression: Nervous System; nerve ring; ventral nerve cord; dorsal nerve cord; lateral nerve cords; head neurons; mechanosensory neurons; neurons along body; tail neurons;	mechanosensory neurons|head neurons|tail neurons|nerve ring|ventral nerve cord|dorsal nerve cord|nervous system|neurons along body|lateral nerve cords		Molecular_function:structural molecule activity	LSE0516	Uncharacterized protein, contains major sperm protein (MSP) domain
F01D4.5	175205_s_at	F01D4.5a	F01D4.5	WBGene00008488	F01D4.5b	Affymetrix microarray probe	F01D4.5		5.32899	2.91108	tm2751|snp_Y45G12B[2]				WBPhenotype0000050|WBPhenotype0000535|WBPhenotype0000689|WBPhenotype0000886|WBPhenotype0000031|WBPhenotype0000049|WBPhenotype0000050|WBPhenotype0000054|WBPhenotype0000059|WBPhenotype0000689|WBPhenotype0000886|WBPhenotype0001037|WBPhenotype0000049|WBPhenotype0000062|WBPhenotype0000886					KOG1084	Transcription factor TCF20
C06E4.2	183370_at	C06E4.2		WBGene00015531		Affymetrix microarray probe			3.52386	4.02141	uCE4-759|uCE4-762|uCE4-760|uCE4-761				WBPhenotype0000049|WBPhenotype0000062|WBPhenotype0000886|WBPhenotype0000031|WBPhenotype0000049|WBPhenotype0000050|WBPhenotype0000054|WBPhenotype0000059|WBPhenotype0000689|WBPhenotype0000886|WBPhenotype0001037			0		InP_Cae_012329
C46F11.4	191351_s_at	C46F11.4		WBGene00008119		Affymetrix microarray probe			2.82065	1.55509	tm2796|tm2784|pkP1062				WBPhenotype0000689|WBPhenotype0000050|WBPhenotype0000535|WBPhenotype0000689|WBPhenotype0000886|WBPhenotype0000049|WBPhenotype0000749|WBPhenotype0000886|WBPhenotype0000031|WBPhenotype0000049|WBPhenotype0000050|WBPhenotype0000054|WBPhenotype0000059|WBPhenotype0000689|WBPhenotype0000886|WBPhenotype0001037|WBPhenotype0000050|WBPhenotype0000535|WBPhenotype0000689|WBPhenotype0000886|WBPhenotype0000050|…			5	Molecular_function:nucleic acid binding|Molecular_function:ATP binding|Molecular_function:ATP-dependent helicase activity|Molecular_function:helicase activity|Biological_process:DNA recombination|Biological_process:reproduction	KOG0339	ATP-dependent RNA helicase	ENSEMBL:ENSP00000374573:human:DEAD box polypeptide 42 protein:E=178.482 | ENSEMBL:ENSP00000352308:human:103 kDa protein:E=173.284 | ENSEMBL:ENSP00000346236:human:117 kDa protein:E=99.3468 | ENSEMBL:ENSP00000374017:human:Probable ATP-dependent RNA helicase DDX46:E=99.3468 | ENSEMBL:ENSP00000274514:human:118 kDa protein:E=98.7213 | ENSEMBL:ENSP00000216019:human:Isoform 1 of Probable ATP-dependent R…
C15C8.1	179348_at	C15C8.1		WBGene00007604		Affymetrix microarray probe			4.27387	4.29679	snp_C15C8[1]				WBPhenotype0000031|WBPhenotype0000049|WBPhenotype0000050|WBPhenotype0000054|WBPhenotype0000059|WBPhenotype0000689|WBPhenotype0000886|WBPhenotype0001037|WBPhenotype0000049|WBPhenotype0000062|WBPhenotype0000886|WBPhenotype0000050|WBPhenotype0000535|WBPhenotype0000689|WBPhenotype0000886			6	Molecular_function:DNA binding|Molecular_function:ligand-dependent nuclear receptor activity|Cellular_component:nucleus|Biological_process:regulation of transcription, DNA-dependent	LSE1059	Unnamed protein
Y105E8A.7	174766_at	Y105E8A.7a	Y105E8A.7	WBGene00002977		Affymetrix microarray probe	lev-10		4.52857	2.47714	kr26|ok1154|x17|nu209|cxTi8924|cxTi7118|ad820|ad1110|ttTi3366|snp_Y105E8[3]				WBPhenotype0000049|WBPhenotype0000062|WBPhenotype0000886|WBPhenotype0000031|WBPhenotype0000049|WBPhenotype0000050|WBPhenotype0000054|WBPhenotype0000059|WBPhenotype0000689|WBPhenotype0000886|WBPhenotype0001037				Molecular_function:calcium ion binding|Molecular_function:serine-type endopeptidase activity|Cellular_component:extracellular region|Biological_process:complement activation	InP_met_000924		ENSEMBL:ENSP00000265929:human:Cubilin precursor:E=34.5528 | ENSEMBL:ENSP00000061240:human:Isoform 1 of Tolloid-like protein 1 precursor:E=20.9586 | ENSEMBL:ENSP00000343124:human:Isoform 4 of CUB and sushi domain-containing protein 3 precursor:E=20.1487 | ENSEMBL:ENSP00000345799:human:Isoform 2 of CUB and sushi domain-containing protein 3 precursor:E=20.1249 | ENSEMBL:ENSP00000297405:human:CUB and…
F41D9.1	183786_at	F41D9.1		WBGene00018281		Affymetrix microarray probe			5.1888	3.36205	uCE6-1084|snp_F41D9[1]			1	WBPhenotype0000031|WBPhenotype0000049|WBPhenotype0000050|WBPhenotype0000054|WBPhenotype0000059|WBPhenotype0000689|WBPhenotype0000886|WBPhenotype0001037|WBPhenotype0000050|WBPhenotype0000535|WBPhenotype0000689|WBPhenotype0000886|WBPhenotype0001183|WBPhenotype0001182|WBPhenotype0001182|WBPhenotype0001183	Larval Expression: Nervous System; nerve ring; ventral nerve cord; head neurons; neurons along body; tail neurons;	head neurons|tail neurons|nerve ring|ventral nerve cord|nervous system|neurons along body	6		KOG2222	Uncharacterized conserved protein, contains TBC, SH3 and RUN domains	ENSEMBL:ENSP00000248929:human:RUN and TBC1 domain containing 3:E=178.886 | ENSEMBL:ENSP00000350975:human:OTTHUMP00000028830:E=178.187 | ENSEMBL:ENSP00000320748:human:FLJ00006 protein (Fragment):E=69.3767 | ENSEMBL:ENSP00000300584:human:TBC1D2B protein:E=40.0269 | ENSEMBL:ENSP00000364203:human:TBC1D2 protein:E=33.9208 | ENSEMBL:ENSP00000341567:human:TBC1 domain family, member 2:E=31.7959 | ENSEMBL…
F48E3.2	189944_at	F48E3.2		WBGene00018603		Affymetrix microarray probe			3.55167	1.6931	id47				WBPhenotype0000050|WBPhenotype0000031|WBPhenotype0000049|WBPhenotype0000050|WBPhenotype0000054|WBPhenotype0000059|WBPhenotype0000689|WBPhenotype0000886|WBPhenotype0001037|WBPhenotype0000049|WBPhenotype0000062|WBPhenotype0000886|WBPhenotype0000050|WBPhenotype0000535|WBPhenotype0000689|WBPhenotype0000886			28	Molecular_function:transporter activity|Biological_process:transport|Cellular_component:integral to membrane|Cellular_component:membrane|Molecular_function:sugar porter activity|Biological_process:carbohydrate transport|Molecular_function:drug transporter activity|Biological_process:drug transport|Biological_process:ion transport|Molecular_function:ion transporter activity|Biological_process:embr…	KOG0569	Permease of the major facilitator superfamily	ENSEMBL:ENSP00000270929:human:Solute carrier family 2, facilitated glucose transporter member 1:E=35.6576 | ENSEMBL:ENSP00000270684:human:Solute carrier family 2, facilitated glucose transporter member 5:E=32.699 | ENSEMBL:ENSP00000323568:human:Solute carrier family 2, facilitated glucose transporter member 2:E=31.585 | ENSEMBL:ENSP00000270685:human:Intestinal facilitative glucose transporter 7:E…
F40A3.4	180546_at	F40A3.4		WBGene00018219		Affymetrix microarray probe			6.25648	8.49259	ok923|uCE6-842				WBPhenotype0000050|WBPhenotype0000535|WBPhenotype0000689|WBPhenotype0000886|WBPhenotype0000049|WBPhenotype0000062|WBPhenotype0000886			6		InP_Cae_011793
ZK792.7	189022_at	ZK792.7		WBGene00014079		Affymetrix microarray probe			3.12751	2.29571	tm659				WBPhenotype0000050|WBPhenotype0000535|WBPhenotype0000689|WBPhenotype0000886|WBPhenotype0000031|WBPhenotype0000049|WBPhenotype0000050|WBPhenotype0000054|WBPhenotype0000059|WBPhenotype0000689|WBPhenotype0000886|WBPhenotype0001037				Molecular_function:hydrolase activity			FLYBASE:CG8889-PB:fly:Flybase gene name is CG8889-PB:E=32.9586 |
F53A2.9	178004_at	F53A2.9		WBGene00009953		Affymetrix microarray probe			2.94659	2.97826	ttTi5946				WBPhenotype0000050|WBPhenotype0000535|WBPhenotype0000689|WBPhenotype0000886|WBPhenotype0000049|WBPhenotype0000749|WBPhenotype0000886|WBPhenotype0000050|WBPhenotype0000535|WBPhenotype0000689|WBPhenotype0000886|WBPhenotype0000049|WBPhenotype0000062|WBPhenotype0000886|WBPhenotype0000031|WBPhenotype0000049|WBPhenotype0000050|WBPhenotype0000054|WBPhenotype0000059|WBPhenotype0000689|WBPhenotype0000886|…			0		InP_Cae_007882
F22F1.3	194040_at	F22F1.3		WBGene00017715		Affymetrix microarray probe			2.79094	9.79665	ttTi1250				WBPhenotype0000031|WBPhenotype0000049|WBPhenotype0000050|WBPhenotype0000054|WBPhenotype0000059|WBPhenotype0000689|WBPhenotype0000886|WBPhenotype0001037|WBPhenotype0000050|WBPhenotype0000535|WBPhenotype0000689|WBPhenotype0000886			9	Molecular_function:transcription cofactor activity|Molecular_function:protein binding|Biological_process:regulation of transcription, DNA-dependent
F08B6.2	188091_at	F08B6.2		WBGene00001682		Affymetrix microarray probe	gpc-2	gpc-2 encodes one of two C. elegans heterotrimeric G protein gamma subunits; gpc-2 is required, along with its partner GPB-1, a G protein beta subunit, for proper mitotic spindle positioning and orientation during early embryonic cell divisions; to date, GPC-2 expression has been reported in electrically excitable cells (all neurons and muscles).	10.8197	2.83318	e1960|mc16|mc35|ok193|snp_F56H1[2]			1	WBPhenotype0000050|WBPhenotype0000688|WBPhenotype0000031|WBPhenotype0000049|WBPhenotype0000050|WBPhenotype0000054|WBPhenotype0000059|WBPhenotype0000060|WBPhenotype0000062|WBPhenotype0000689|WBPhenotype0000886|WBPhenotype0001037|WBPhenotype0000050|WBPhenotype0000031|WBPhenotype0000049|WBPhenotype0000050|WBPhenotype0000054|WBPhenotype0000059|WBPhenotype0000689|WBPhenotype0000886|WBPhenotype0001037|…	Expression was found in all neurons and muscle cells.	all neurons|all muscle cells	1	Molecular_function:signal transducer activity|Biological_process:G-protein coupled receptor protein signaling pathway|Cellular_component:heterotrimeric G-protein complex|Biological_process:embryonic development (sensu Metazoa)|Biological_process:pronuclear migration	KOG4119	G protein gamma subunit	FLYBASE:CG3694-PA:fly:Flybase gene name is Ggamma30A-PA:E=11 |
R12H7.1	175603_at	R12H7.1	R12H7.1	WBGene00006749		Affymetrix microarray probe	unc-9	unc-9 encodes an innexin, an integral transmembrane channel protein that is a structural component of invertebrate gap junctions; UNC-9 is required for normal forward locomotion and egg-laying and also plays a role in the response to antihelminthics and volatile anesthetics; UNC-9 may form a functional pair with UNC-7, another C. elegans innexin, as mutations in unc-7 result in defects nearly ide…	4.75829	3.71104	bx5|e111|e101|fc16|ec27|hs6|hs7|hs8|cxTi4108				WBPhenotype0000050|WBPhenotype0000535|WBPhenotype0000689|WBPhenotype0000886|WBPhenotype0000049|WBPhenotype0000062|WBPhenotype0000886	Transgenic animals showed that UNC-9 was expressed in many neurons and various muscle cells, which was confirmed by co-labeling neurons or muscle cells with GFP.|Click the movie links below for interactive 4D movies of a fluorescence reporter.		6	Cellular_component:gap junction	TWOG0193	Innexin-type channels	FLYBASE:CG32508-PA:fly:Flybase gene name is shakB-PA:E=29.3566 | FLYBASE:CG1448-PA:fly:Flybase gene name is inx3-PA:E=28.4559 | FLYBASE:CG4590-PA:fly:Flybase gene name is inx2-PA:E=27.6778 | FLYBASE:CG10125-PA:fly:Flybase gene name is zpg-PA:E=17.7213 | FLYBASE:CG7537-PB:fly:Flybase gene name is inx5-PB:E=13.4318 | FLYBASE:CG17063-PA:fly:Flybase gene name is inx6-PA:E=10.6021 | FLYBASE:CG2977-PA:…
Y41C4A.13	186418_at	Y41C4A.13		WBGene00012759		Affymetrix microarray probe			2.87294	3.85359	ttTi3687				WBPhenotype0000049|WBPhenotype0000749|WBPhenotype0000886|WBPhenotype0000049|WBPhenotype0000062|WBPhenotype0000886|WBPhenotype0000031|WBPhenotype0000049|WBPhenotype0000050|WBPhenotype0000054|WBPhenotype0000059|WBPhenotype0000689|WBPhenotype0000886|WBPhenotype0001037|WBPhenotype0000050|WBPhenotype0000535|WBPhenotype0000689|WBPhenotype0000886					LSE0771	Unnamed protein
Y47G6A.20	171942_x_at	Y47G6A.20b	Y47G6A.20	WBGene00004389	Y47G6A.20a|Y47G6A.20c	Affymetrix microarray probe	rnp-6	rnp-6 encodes an ortholog of HALF-PINT in D. melanogaster and FBP Interacting Repressor (FIR)/PUF60 in mammals, predicted to be involved in mRNA splicing regulation, mRNA localization, or transcriptional regulation via TFIIH.	3.31651	1.86425	tm530				WBPhenotype0000054|WBPhenotype0000689|WBPhenotype0000697|WBPhenotype0000050|WBPhenotype0000050|WBPhenotype0000535|WBPhenotype0000689|WBPhenotype0000886|WBPhenotype0000031|WBPhenotype0000049|WBPhenotype0000050|WBPhenotype0000054|WBPhenotype0000059|WBPhenotype0000060|WBPhenotype0000062|WBPhenotype0000689|WBPhenotype0000886|WBPhenotype0001037|WBPhenotype0000031|WBPhenotype0000050|WBPhenotype0000031|…				Molecular_function:nucleotide binding|Molecular_function:nucleic acid binding|Molecular_function:monooxygenase activity|Biological_process:electron transport|Molecular_function:RNA binding|Cellular_component:nucleus|Biological_process:mRNA processing|Biological_process:embryonic development (sensu Metazoa)|Biological_process:positive regulation of growth rate|Biological_process:larval development…	KOG0124	Polypyrimidine tract-binding protein PUF60 (RRM superfamily)	ENSEMBL:ENSP00000322036:human:fuse-binding protein-interacting repressor isoform b:E=107.854 | ENSEMBL:ENSP00000322016:human:fuse-binding protein-interacting repressor isoform a:E=104.62 | ENSEMBL:ENSP00000344581:human:Hypothetical protein DKFZp686A11192:E=14.9586 | ENSEMBL:ENSP00000351749:human:Isoform 2 of RNA-binding region-containing protein 2:E=14.6021 | ENSEMBL:ENSP00000253363:human:Isoform…
[truncated: 1,201 more rows]

## Sheet: Pico enriched with dups
WT-Pico Pan-neural Enriched Genes
[truncated: 1,791 more rows]

## Sheet: Pico depleted genes without dup
WT-Pico Pan-neural Depleted Genes
[truncated: 1,333 more rows]

[truncated: 1 more sheets: Pico depleted genes with dups]
