# Supplementary material for: Complementary RNA amplification methods enhance microarray identification of transcripts expressed in the C. elegans nervous system
Source: BMC Genomics. 2008 Feb 19;9:84. doi: 10.1186/1471-2164-9-84 (PMC2263045; doi:10.1186/1471-2164-9-84)
Supplement: Additional File 3 — IVT pan-neural enriched genes. These worksheets contain pan-neural enriched data sets previously published in our lab [8]. This data has been updated from WS140 to WS170 to reflect changes in C. elegans annotation. [file 1471-2164-9-84-S3.xls]

## Sheet: IVT enriched no dups
IVT Pan-neural Enriched genes no duplications
														Neuron expression Key
														0	Not annotated as expressed in neurons
														1	In neurons
														3	In all cells
														4	male specific
														5	No spatial expression data
WS170
All cosmids	Affy id	Affy Cosmid	WB Cosmid	WormBase ID	Other Cosmid Names	Remark	Common name	Brief id	Score	Fold Change	Mutant	Map	Start-Stop	Neural Expression	RNAi phenotype	Expression Patterns	Cell Groups	MicroArray map positions	GO list	KOG ID	KOG	Blast Hits (hit|species|description|E_val)
B0240.3	174815_at	B0240.3		WBGene00000907		Affymetrix microarray probe	daf-11	The daf-11 gene encodes a guanylate cyclase that affects dauer formation, chemotaxis, and axon formation; it is genetically upstream of daf-12 with respect to dauer larvae formation and is expressed in a subset of amphid neurons.	7.50362	2.66534	ks67|p169|sa195|sa203|m47|m84|cxTi5102|uCE5-1883			1	WBPhenotype0000049|WBPhenotype0000062|WBPhenotype0000886|WBPhenotype0000050|WBPhenotype0000050|WBPhenotype0000535|WBPhenotype0000689|WBPhenotype0000886|WBPhenotype0000031|WBPhenotype0000049|WBPhenotype0000050|WBPhenotype0000054|WBPhenotype0000059|WBPhenotype0000689|WBPhenotype0000886|WBPhenotype0001037	Expressed in a subset of amphid neurons (ASI, ASJ, ASK, AWB, and AWC cells.	amphid neurons	0	Molecular_function:phosphorus-oxygen lyase activity|Biological_process:intracellular signaling cascade|Biological_process:cyclic nucleotide biosynthesis|Molecular_function:protein kinase activity|Molecular_function:ATP binding|Biological_process:protein amino acid phosphorylation|Molecular_function:protein-tyrosine kinase activity|Molecular_function:protein serine/threonine kinase activity|Biolog…	KOG1023	Natriuretic peptide receptor, guanylate cyclase	ENSEMBL:ENSP00000341083:human:Isoform Long of Atrial natriuretic peptide receptor B precursor:E=62.4318 | ENSEMBL:ENSP00000305386:human:Atrial natriuretic peptide receptor A precursor:E=61.3872 | ENSEMBL:ENSP00000261170:human:Heat-stable enterotoxin receptor precursor:E=59.6778 | ENSEMBL:ENSP00000218006:human:Retinal guanylyl cyclase 2 precursor:E=54.4437 | ENSEMBL:ENSP00000254854:human:Retinal g…
F35C12.2	191782_s_at	F35C12.2b	F35C12.2	WBGene00003569	F35C12.2a	Affymetrix microarray probe	ncx-4		7.34597	4.53805	snp_F40G9[2]|snp_F40G9[1]				WBPhenotype0000049|WBPhenotype0000062|WBPhenotype0000886				Cellular_component:integral to membrane			ENSEMBL:ENSP00000286344:human:Isoform 2 of Sodium/potassium/calcium exchanger 2 precursor:E=43.9208 | ENSEMBL:ENSP00000344801:human:Isoform 1 of Sodium/potassium/calcium exchanger 2 precursor:E=43.8539 | ENSEMBL:ENSP00000341837:human:Isoform 2 of Sodium/potassium/calcium exchanger 1:E=41.8539 | ENSEMBL:ENSP00000261892:human:Isoform 1 of Sodium/potassium/calcium exchanger 1:E=41.8239 | ENSEMBL:ENS…
T14G10.1	191504_at	T14G10.1		WBGene00004091		Affymetrix microarray probe	pps-1	pps-1 is orthologous to human PAPSS1 (OMIM:603262) and human PAPSS2 (OMIM:603005, mutated in spondyloepimetaphyseal dysplasia).	4.60228	1.75636	tm1109|ok1625			1	WBPhenotype0000049|WBPhenotype0000062|WBPhenotype0000886|WBPhenotype0000050|WBPhenotype0000535|WBPhenotype0000689|WBPhenotype0000886	Larval Expression: Nervous System; head neurons;	head neurons|nervous system	2	Molecular_function:ATP binding|Molecular_function:kinase activity|Molecular_function:transferase activity, transferring phosphorus-containing groups|Biological_process:sulfate assimilation|Molecular_function:sulfate adenylyltransferase (ATP) activity|Biological_process:carbohydrate metabolism	KOG4238	Bifunctional ATP sulfurylase/adenosine 5'-phosphosulfate kinase	ENSEMBL:ENSP00000265174:human:Bifunctional 3'-phosphoadenosine 5'-phosphosulfate synthetase 1:E=195.42 | ENSEMBL:ENSP00000354436:human:Isoform B of Bifunctional 3'-phosphoadenosine 5'-phosphosulfate synthetase 2:E=127 | ENSEMBL:ENSP00000354273:human:Isoform A of Bifunctional 3'-phosphoadenosine 5'-phosphosulfate synthetase 2:E=111.745 | FLYBASE:CG8363-PD:fly:Flybase gene name is Paps-PD:E=189.62 |
F30F8.2	189017_at	F30F8.2		WBGene00009271		Affymetrix microarray probe			4.36042	1.61664	tm305|os13				WBPhenotype0000031|WBPhenotype0000049|WBPhenotype0000050|WBPhenotype0000054|WBPhenotype0000059|WBPhenotype0000689|WBPhenotype0000886|WBPhenotype0001037|WBPhenotype0000049|WBPhenotype0000062|WBPhenotype0000886|WBPhenotype0000050|WBPhenotype0000535|WBPhenotype0000689|WBPhenotype0000886			4	Molecular_function:glutaminase activity|Biological_process:glutamine metabolism	KOG0506	Glutaminase (contains ankyrin repeat)	ENSEMBL:ENSP00000317379:human:Isoform KGA of Glutaminase kidney isoform, mitochondrial precursor:E=128.824 | ENSEMBL:ENSP00000310447:human:Glutaminase liver isoform, mitochondrial precursor:E=122.959 | ENSEMBL:ENSP00000340689:human:Isoform GAC of Glutaminase kidney isoform, mitochondrial precursor:E=107.796 | ENSEMBL:ENSP00000257878:human:Glutaminase:E=44.2757 | FLYBASE:CG8772-PD:fly:Flybase gene…
M04D8.2	188522_at	M04D8.2		WBGene00002105		Affymetrix microarray probe	ins-22	ins-22 encodes predicted type-alpha insulin-like molecule that lacks a C peptide domain and does not have an A6/A11 disulfide bond; expressed throughout development in some neurons beginning in the four-fold elongated embryo.	8.93615	6.49155	ok1565			1	WBPhenotype0000049|WBPhenotype0000062|WBPhenotype0000886|WBPhenotype0000688|WBPhenotype0000017|WBPhenotype0000050|WBPhenotype0000535|WBPhenotype0000689|WBPhenotype0000886|WBPhenotype0000017|WBPhenotype0000050|WBPhenotype0000688|WBPhenotype0000017|WBPhenotype0000017|WBPhenotype0000017|WBPhenotype0000049|WBPhenotype0000749|WBPhenotype0000886|WBPhenotype0000017|WBPhenotype0000017|WBPhenotype0000031|…	Expressed in four-fold elongated embryo, L1-L4, adult. Expressed in the nerve ring: more than 8 symmetric pairs of neurons. Expressed in sensory neurons: amphid sensory neurons, labial neurons. Expressed in other neurons: ventral nerve cord, neurons with lateral processes and/or cell bodies, tail neurons.|	tail neurons|nerve ring|ventral nerve cord|amphid sensory neurons|labial sensilla	6	Molecular_function:hormone activity|Biological_process:physiological process|Cellular_component:extracellular region|Biological_process:embryonic development (sensu Metazoa)	LSE1187	Unnamed protein
F13E9.16	178555_at	F13E9.16		WBGene00045209	F13E9.15	Affymetrix microarray probe			6.86872	2.72139	ok1521|uCE1-1030				WBPhenotype0000050|WBPhenotype0000535|WBPhenotype0000689|WBPhenotype0000886|WBPhenotype0000049|WBPhenotype0000062|WBPhenotype0000886|WBPhenotype0000031|WBPhenotype0000049|WBPhenotype0000050|WBPhenotype0000054|WBPhenotype0000059|WBPhenotype0000689|WBPhenotype0000886|WBPhenotype0001037|WBPhenotype0000031|WBPhenotype0000049|WBPhenotype0000050|WBPhenotype0000054|WBPhenotype0000059|WBPhenotype0000689|…
F16H9.1	175634_at	F16H9.1a	F16H9.1	WBGene00004345		Affymetrix microarray probe	rgs-2	rgs-2 encodes a regulator of G protein signaling; by homology, RGS-2 is predicted to function as a GTPase-activating protein for heterotrimeric G-protein alpha-subunits, and in vitro RGS-2 can stimulate the GTPase activity of purified GOA-1; in vivo, rgs-2 appears to function redundantly with rgs-1 to regulate egg-laying behavior when animals are refed following starvation; rgs-2 is expressed in …	9.8421	3.60191	vs17|vs22|cxTi6415|cxTi7636			1	WBPhenotype0000049|WBPhenotype0000062|WBPhenotype0000886|WBPhenotype0000050|WBPhenotype0000535|WBPhenotype0000689|WBPhenotype0000886|WBPhenotype0000031|WBPhenotype0000049|WBPhenotype0000050|WBPhenotype0000054|WBPhenotype0000059|WBPhenotype0000689|WBPhenotype0000886|WBPhenotype0001037	Observed rgs-2::GFP expression in a subset that included ventral cord and head- and tail-ganglia neurons. rgs-2::GFP fluorescence was not observed in the hermaphrodite-specific neurons. rgs-2::GFP fluorescence was observed in some non-neuronal cells, including the pharyngeal muscles and uterine muscles.	pharyngeal muscle|ventral cord neurons|head neurons|tail neurons|uterine muscle		Molecular_function:signal transducer activity	KOG3589	G protein signaling regulators	ENSEMBL:ENSP00000297313:human:Isoform 6 of Regulator of G-protein signaling 20:E=41.4949 | ENSEMBL:ENSP00000344630:human:Isoform 1 of Regulator of G-protein signaling 20:E=41.3372 | ENSEMBL:ENSP00000276500:human:Isoform 5 of Regulator of G-protein signaling 20:E=41.284 | ENSEMBL:ENSP00000206262:human:Regulator of G-protein signaling 17:E=40.7959 | ENSEMBL:ENSP00000333194:human:Regulator of G-prot…
C12D8.10	194058_s_at	C12D8.10b	C12D8.10	WBGene00000102	C12D8.10a	Affymetrix microarray probe	akt-1	akt-1 encodes an ortholog of the serine/threonine kinase Akt/PKB; akt-1 genetically interacts with the insulin signaling pathway and functions to regulate such processes as dauer larval development and salt chemotaxis learning; an AKT-1::GFP fusion protein is widely expressed beginning in late stage embryos and continuing through adulthood; expression is seen in head, tail, and dorsal and ventral…	3.04768	1.6387	sa700|sa940|mg144|sa573|ok525|mg306|tm399|snp_C12D8[4]			1	WBPhenotype0000061|WBPhenotype0000886|WBPhenotype0000050|WBPhenotype0000637|WBPhenotype0000050|WBPhenotype0000535|WBPhenotype0000689|WBPhenotype0000886|WBPhenotype0000039|WBPhenotype0000637|WBPhenotype0000050|WBPhenotype0000039|WBPhenotype0000637|WBPhenotype0000637|WBPhenotype0000031|WBPhenotype0000049|WBPhenotype0000050|WBPhenotype0000054|WBPhenotype0000059|WBPhenotype0000689|WBPhenotype0000886|…	AKT-1/GFP expression is first observed in late embryos and is maintained throughout the life of the animal. In postembryonic animals, AKT-1/GFP is expressed in the majority of head neurons including sensory neurons. Expression is also observed in motor neurons of the ventral and dorsal nerve cord and several other neuronal commissures throughout the body, and the tail neurons. Additional tissues …	muscle|hypodermis|spermathecae|intestine|P lineage|pharyngeal muscle|head neurons|motor neurons|tail neurons|ventral nerve cord|dorsal nerve cord|pharyngeal neurons|rectal gland		Molecular_function:protein kinase activity|Molecular_function:ATP binding|Biological_process:protein amino acid phosphorylation|Molecular_function:protein serine/threonine kinase activity|Molecular_function:protein-tyrosine kinase activity|Molecular_function:atypical protein kinase C activity|Molecular_function:zinc ion binding|Biological_process:determination of adult life span|Biological_proces…	KOG0690	Serine/threonine protein kinase	ENSEMBL:ENSP00000270202:human:RAC-alpha serine/threonine-protein kinase:E=152.495 | ENSEMBL:ENSP00000309428:human:RAC-beta serine/threonine-protein kinase:E=151.119 | ENSEMBL:ENSP00000263826:human:Isoform 1 of RAC-gamma serine/threonine-protein kinase:E=150.921 | ENSEMBL:ENSP00000336943:human:Isoform 2 of RAC-gamma serine/threonine-protein kinase:E=149.721 | ENSEMBL:ENSP00000318315:human:protein …
C29H12.6	185668_s_at	C29H12.6		WBGene00016237		Affymetrix microarray probe			5.51438	3.19801	uCE5-1245			0	WBPhenotype0001183|WBPhenotype0000050|WBPhenotype0000535|WBPhenotype0000689|WBPhenotype0000886|WBPhenotype0000031|WBPhenotype0000049|WBPhenotype0000050|WBPhenotype0000054|WBPhenotype0000059|WBPhenotype0000689|WBPhenotype0000886|WBPhenotype0001037	Expression begins during embryogenesis and is seen in adults and throughout all larval stages. Strong expression is seen in 3-fold embryos in and around the pharynx. In larvae and adults a number of small nuclei stain at the anterior base of the terminal bulb, and is sometimes accompanied by cytoplasmic staining in the isthmus. This diffuse staining is stronger in larvae and fades in adults. The …	pharynx|pharyngeal marginal cells	3		InP_Cae_005531
C40C9.2	192254_at	C40C9.2		WBGene00000048		Affymetrix microarray probe	acr-9	acr-9 encodes a predicted member of the alpha subunit family of nicotinic acetylcholine receptors.	4.90658	2.5615	tm380|ok933				WBPhenotype0000049|WBPhenotype0000062|WBPhenotype0000886|WBPhenotype0000031|WBPhenotype0000049|WBPhenotype0000050|WBPhenotype0000054|WBPhenotype0000059|WBPhenotype0000689|WBPhenotype0000886|WBPhenotype0001037|WBPhenotype0000050|WBPhenotype0000535|WBPhenotype0000689|WBPhenotype0000886			10	Molecular_function:neurotransmitter receptor activity|Biological_process:ion transport|Cellular_component:membrane|Molecular_function:extracellular ligand-gated ion channel activity|Biological_process:transport|Cellular_component:integral to membrane|Cellular_component:postsynaptic membrane|Molecular_function:nicotinic acetylcholine-activated cation-selective channel activity|Molecular_function:i…	KOG3646	Acetylcholine receptor	ENSEMBL:ENSP00000303727:human:Neuronal acetylcholine receptor protein subunit alpha-7 precursor:E=96.6383 | ENSEMBL:ENSP00000315602:human:Cholinergic receptor, nicotinic, alpha polypeptide 3:E=81.4559 | ENSEMBL:ENSP00000217176:human:Neuronal acetylcholine receptor protein subunit alpha-4 precursor:E=80.0706 | ENSEMBL:ENSP00000261751:human:Neuronal acetylcholine receptor protein subunit beta-4 pre…
C48B4.3	186673_at	C48B4.3		WBGene00008168		Affymetrix microarray probe			5.20645	2.55775	uCE3-1109				WBPhenotype0000049|WBPhenotype0000749|WBPhenotype0000886|WBPhenotype0000050|WBPhenotype0000535|WBPhenotype0000689|WBPhenotype0000886|WBPhenotype0000031|WBPhenotype0000049|WBPhenotype0000050|WBPhenotype0000054|WBPhenotype0000059|WBPhenotype0000689|WBPhenotype0000886|WBPhenotype0001037|WBPhenotype0000049|WBPhenotype0000062|WBPhenotype0000886			9		InP_Cae_008792
F17C11.8	180560_s_at	F17C11.8		WBGene00008919		Affymetrix microarray probe	tag-318		2.39602	1.58727	tm1483|gk427			1	WBPhenotype0000050|WBPhenotype0000062|WBPhenotype0000535|WBPhenotype0000689|WBPhenotype0000886|WBPhenotype0000049|WBPhenotype0000062|WBPhenotype0000886|WBPhenotype0000050|WBPhenotype0000535|WBPhenotype0000689|WBPhenotype0000886|WBPhenotype0000031|WBPhenotype0000049|WBPhenotype0000050|WBPhenotype0000054|WBPhenotype0000059|WBPhenotype0000689|WBPhenotype0000886|WBPhenotype0001037	Larval Expression: stomato-intestinal muscle; anal depressor muscle; body wall muscle; Nervous System; nerve ring; ventral nerve cord; head neurons; tail neurons;	head neurons|tail neurons|nerve ring|ventral nerve cord|vulval muscle|uterine muscle|nervous system|Reproductive System|body wall muscle|anal depressor muscle|stomato-intestinal muscle	2	Molecular_function:transcription factor activity|Cellular_component:intracellular|Biological_process:regulation of transcription, DNA-dependent|Molecular_function:sequence-specific DNA binding			ENSEMBL:ENSP00000258599:human:Isoform 1 of Vacuolar protein sorting-associated protein 36:E=77.9586 | FLYBASE:CG10711-PA:fly:Flybase gene name is CG10711-PA:E=63.0132 |
C34B4.3	175263_at	C34B4.3		WBGene00007908		Affymetrix microarray probe			15.6218	2.86555	uCE5-2005|uCE5-2006|snp_F42E8[2]									InP_Cae_004850
ZK512.6	192325_s_at	ZK512.6		WBGene00001135		Affymetrix microarray probe	eat-4	eat-4 encodes an ortholog of the mammalian BNPI vesicular glutamate transporter that affects chemotaxis, feeding, foraging and thermotaxis; eat-4 is expressed in specific neurons, including M3L and M3R which are known to be glutamatergic.	14.6917	2.78455	ad537|ad613|ad801|ad818|ad572|ad819|ky5|n2474			1	WBPhenotype0000050|WBPhenotype0000535|WBPhenotype0000689|WBPhenotype0000886|WBPhenotype0000049|WBPhenotype0000749|WBPhenotype0000886|WBPhenotype0000689|WBPhenotype0000049|WBPhenotype0000062|WBPhenotype0000886|WBPhenotype0000050|WBPhenotype0000535|WBPhenotype0000689|WBPhenotype0000886|WBPhenotype0000031|WBPhenotype0000049|WBPhenotype0000050|WBPhenotype0000054|WBPhenotype0000059|WBPhenotype0000689|…	20 extraphar neurons incl ALM PLM AVM|Expressed in a subset of neurons in the pharynx and in the extrapharyngeal nervous system. Expression was also noticed in intestine cells(int1-int9). In the pharynx, eat-4 was found to be expressed in M3, NSM neurons, and possibly I5, but not in muscle. Clear and consistent eat-4 reporter expression was found in 15 different anatomical types. ADA, ALM, ASH, A…	neurons|neurons|pharynx|intestine|pharyngeal neurons|intestine|head neurons|tail neurons|nerve ring|nervous system|neurons along body	0	Molecular_function:transporter activity|Biological_process:transport|Cellular_component:integral to membrane|Biological_process:phosphate transport|Molecular_function:phosphate transporter activity|Molecular_function:glycerol-3-phosphate transporter activity|Biological_process:glycerol-3-phosphate transport|Biological_process:reproduction	KOG2532	Permease of the major facilitator superfamily	ENSEMBL:ENSP00000221485:human:solute carrier family 17, member 7:E=131.824 | ENSEMBL:ENSP00000316909:human:Vesicular glutamate transporter 3:E=130.886 | ENSEMBL:ENSP00000351776:human:64 kDa protein:E=130.569 | ENSEMBL:ENSP00000263160:human:Differentiation-associated Na-dependent inorganic phosphate cotransporter:E=130.041 | ENSEMBL:ENSP00000311506:human:Sialin:E=81.4815 | ENSEMBL:ENSP00000265425:…
F14E5.4	189438_s_at	F14E5.4		WBGene00008802		Affymetrix microarray probe			16.1287	1.76096	tm1472				WBPhenotype0000050|WBPhenotype0000535|WBPhenotype0000689|WBPhenotype0000886|WBPhenotype0000031|WBPhenotype0000049|WBPhenotype0000050|WBPhenotype0000054|WBPhenotype0000059|WBPhenotype0000689|WBPhenotype0000886|WBPhenotype0001037|WBPhenotype0000050|WBPhenotype0000062|WBPhenotype0000535|WBPhenotype0000689|WBPhenotype0000886|WBPhenotype0000049|WBPhenotype0000062|WBPhenotype0000886			4	Molecular_function:acid phosphatase activity	KOG3720	Lysosomal & prostatic acid phosphatases	ENSEMBL:ENSP00000337471:human:Prostatic acid phosphatase precursor:E=18.6778 | ENSEMBL:ENSP00000323036:human:ACPP protein:E=17.1487 | ENSEMBL:ENSP00000270593:human:Isoform 1 of Testicular acid phosphatase precursor:E=15 | ENSEMBL:ENSP00000256997:human:Lysosomal acid phosphatase precursor:E=11.5686 | FLYBASE:CG9452-PA:fly:Flybase gene name is CG9452-PA:E=16.4949 | FLYBASE:CG9449-PC:fly:Flybase gen…
Y95B8A.12	191726_at	Y95B8A.12b	Y95B8A.12	WBGene00022391	Y95B8A.12a	Affymetrix microarray probe	Y95B8A.12		13.7395	3.70868	ok1820				WBPhenotype0000049|WBPhenotype0000062|WBPhenotype0000886|WBPhenotype0000050|WBPhenotype0000535|WBPhenotype0000689|WBPhenotype0000886				Molecular_function:Rho guanyl-nucleotide exchange factor activity|Biological_process:regulation of Rho protein signal transduction|Cellular_component:intracellular			ENSEMBL:ENSP00000344961:human:CDNA FLJ46688 fis, clone TRACH3011538:E=46.1427 | ENSEMBL:ENSP00000366969:human:Novel PH domain-containing protein:E=26.699 | ENSEMBL:ENSP00000366943:human:PLEKHG5 protein:E=26.6198 | ENSEMBL:ENSP00000344570:human:pleckstrin homology domain containing family G member 5 isoform a:E=26.5376 | ENSEMBL:ENSP00000366961:human:PLEKHG5 protein:E=26.4949 | ENSEMBL:ENSP0000036…
D2007.5	175948_s_at	D2007.5		WBGene00017045		Affymetrix microarray probe			3.27949	1.84734	cxTi10637|snp_Y105E8[6]			1	WBPhenotype0000049|WBPhenotype0000062|WBPhenotype0000886|WBPhenotype0000049|WBPhenotype0000749|WBPhenotype0000886|WBPhenotype0000031|WBPhenotype0000049|WBPhenotype0000050|WBPhenotype0000054|WBPhenotype0000059|WBPhenotype0000689|WBPhenotype0000886|WBPhenotype0001037|WBPhenotype0000050|WBPhenotype0000535|WBPhenotype0000689|WBPhenotype0000886	expression consists of three components-- prior to the 100 cell stage until after elongation a large number of cells throughout the embryo are seen to express; in larvae and young adults expression is seen in the ventral nerve cord and a number of neuronal cell bodies (typically three) intrinsic to the nerve cord; in adults mosaic diffuse expression is seen in the muscle blocks of the pharynx.	pharyngeal muscle|ventral nerve cord	2		KOG3874	Uncharacterized conserved protein	ENSEMBL:ENSP00000352500:human:Isoform 2 of Protein KIAA0652:E=20.7696 | ENSEMBL:ENSP00000310321:human:Isoform 1 of Protein KIAA0652:E=20.585 | ENSEMBL:ENSP00000343249:human:Hypothetical protein (Fragment):E=20.4685 |
F28C6.9	178225_at	F28C6.9		WBGene00009208		Affymetrix microarray probe			5.35627	2.34592	ttTi3170				WBPhenotype0000031|WBPhenotype0000049|WBPhenotype0000050|WBPhenotype0000054|WBPhenotype0000059|WBPhenotype0000060|WBPhenotype0000062|WBPhenotype0000689|WBPhenotype0000886|WBPhenotype0001037|WBPhenotype0000031|WBPhenotype0000049|WBPhenotype0000050|WBPhenotype0000054|WBPhenotype0000059|WBPhenotype0000060|WBPhenotype0000062|WBPhenotype0000689|WBPhenotype0000886|WBPhenotype0001037|WBPhenotype0000031|…			0	Biological_process:embryonic development (sensu Metazoa)	InP_Cae_008676
C36B1.1	188401_s_at	C36B1.1c	C36B1.1	WBGene00000527	C36B1.1b|C36B1.1a|C36B1.1d	Affymetrix microarray probe	cle-1	The cle-1 gene encodes three developmentally regulated protein isoforms expressed predominantly in neurons.	3.12689	2.89751	ju34|tm1465|cg120|gk364|gk390|gk421|ttTi1088|ttTi4038			1	WBPhenotype0000031|WBPhenotype0000049|WBPhenotype0000050|WBPhenotype0000054|WBPhenotype0000059|WBPhenotype0000689|WBPhenotype0000886|WBPhenotype0001037|WBPhenotype0000697|WBPhenotype0000050|WBPhenotype0000062|WBPhenotype0000535|WBPhenotype0000689|WBPhenotype0000886|WBPhenotype0000050|WBPhenotype0000535|WBPhenotype0000689|WBPhenotype0000886	cle-1AGFP expression was first detected in comma stage ( 390min) embryos in cephalic neurons. Expression in interneurons and rectal epithelial cells is seen by the 2-fold stage, 60 min later, and continues through larval and adult stages. cle-1BGFP expression was first observed at the 3-fold stage ( 520 min) of embryogenesis in four neurons of the lateral ganglia and in the DD dorsal motorneurons…	head|muscle|pharynx|interneurons|intestine|rectal epithelium|somatic gonad|motor neurons|lateral ganglia|cephalic neurons|pharynx|gonad|intestine|nerve ring|ventral nerve cord|dorsal nerve cord		Biological_process:phosphate transport|Cellular_component:cytoplasm|Molecular_function:structural molecule activity|Biological_process:cell adhesion|Cellular_component:extracellular matrix|Biological_process:hermaphrodite genitalia development	KOG3546	Collagens (type XV)	ENSEMBL:ENSP00000339118:human:136 kDa protein:E=68.2218 | ENSEMBL:ENSP00000347665:human:154 kDa protein:E=68.0223 | ENSEMBL:ENSP00000352798:human:Type XVIII collagen long variant:E=64.4318 | ENSEMBL:ENSP00000364140:human:142 kDa protein:E=59.0269 | ENSEMBL:ENSP00000373437:human:Collagen alpha-1(XV) chain precursor:E=59.0177 | ENSEMBL:ENSP00000373291:human:Isoform II of Acetylcholinesterase collag…
F56A11.3	175497_at	F56A11.3		WBGene00001165		Affymetrix microarray probe	efn-4	efn-4 encodes a member of the ephrin family of ligands that affects neuroblast migrations during closure of the ventral gastrulation cleft and subsequent epidermal morphogenesis, possibly functioning independently of EFN-1, EFN-2, EFN-3, and the VAB-1 receptor during morphogenesis; can interact with VAB-1 in vitro, and is expressed in neural and epidermal precursors at the 100-cell stage, in head…	7.96068	1.67127	e36|e660|ju314|bx80			1	WBPhenotype0000050|WBPhenotype0000535|WBPhenotype0000689|WBPhenotype0000886|WBPhenotype0000050|WBPhenotype0000688|WBPhenotype0000031|WBPhenotype0000049|WBPhenotype0000050|WBPhenotype0000054|WBPhenotype0000059|WBPhenotype0000689|WBPhenotype0000886|WBPhenotype0001037	Indistinguishable expression patterns were observed using both methods. EFN-4 was first detected at about the 100-cell stage in a large number of ventral surface cells, identified as neural or epidermal precursors. During and after enclosure of the epidermis, EFN-4 was expressed in many neurons and not in epidermal cells. In later embryos, larvae and adults, EFN-4-GFP was expressed in several hea…	pharynx|head neurons|tail neurons|lateral ganglia|Rn.a cells	12	Cellular_component:membrane|Biological_process:embryonic development (sensu Metazoa)	KOG3858	Ephrin, ligand for Eph receptor tyrosine kinase	ENSEMBL:ENSP00000245323:human:Ephrin-B2 precursor:E=10.2291 |
T01G6.1	189000_at	T01G6.1		WBGene00020151		Affymetrix microarray probe			5.99997	2.17455	ttTi3583|ttTi3588|CE5-2				WBPhenotype0000050|WBPhenotype0000535|WBPhenotype0000689|WBPhenotype0000886|WBPhenotype0000049|WBPhenotype0000062|WBPhenotype0000886|WBPhenotype0000031|WBPhenotype0000049|WBPhenotype0000050|WBPhenotype0000054|WBPhenotype0000059|WBPhenotype0000689|WBPhenotype0000886|WBPhenotype0001037			13	Molecular_function:oxidoreductase activity|Biological_process:metabolism|Molecular_function:catalytic activity|Biological_process:cellular metabolism|Molecular_function:coenzyme binding|Molecular_function:alcohol dehydrogenase activity|Molecular_function:2,3-dihydro-2,3-dihydroxybenzoate dehydrogenase activity|Biological_process:enterobactin biosynthesis|Molecular_function:sepiapterin reductase a…	KOG0725	Reductases with broad range of substrate specificities	ENSEMBL:ENSP00000326219:human:peroxisomal short-chain alcohol dehydrogenase:E=26.1938 | ENSEMBL:ENSP00000296424:human:Isoform 1 of 3-hydroxybutyrate dehydrogenase type 2:E=24.3372 | ENSEMBL:ENSP00000250383:human:dehydrogenase/reductase (SDR family) member 2 isoform 2:E=23.4437 | ENSEMBL:ENSP00000263278:human:Dehydrogenase/reductase SDR family member 10:E=22.4685 | ENSEMBL:ENSP00000344674:human:de…
C26F1.10	172588_x_at	C26F1.10		WBGene00001464		Affymetrix microarray probe	flp-21	flp-21 encodes a single FMRFamide-related neuropeptide (FaRP) that serves as a ligand for NPR-1, a G protein-coupled receptor that regulates social versus solitary feeding behavior in several Caenorhabditis species; genetic analysis suggests that FLP-21 acts through NPR-1 to inhibit social feeding behavior; FLP-21 is expressed in the ADL, ASE and ASH sensory neurons, the URA motor neurons, the MC…	6.33689	6.92742	pk1601|ok889			1	WBPhenotype0000049|WBPhenotype0000062|WBPhenotype0000886|WBPhenotype0000050|WBPhenotype0000535|WBPhenotype0000689|WBPhenotype0000886	flp-21 reporter showed expression in the ADL, ASE and ASH sensory neurons., the URA motor neurons and the MC, M2 and M4 pharyngeal neurons. Faint or variable GFP fluorescence was also observed in a small number of other neurons, but these have not been identified. flp-21 was also detected in the intestine.|Expressed in ADL, ASI, ASH, ASE, FLP, URA, MC, M4, M2. Male specific expression in P6-9, SP…	intestine|intestine|head neurons|nervous system	6		InP_Cae_012528
ZK370.6	176073_at	ZK370.6		WBGene00022720		Affymetrix microarray probe			7.26014	2.75227	ttTi3661				WBPhenotype0000049|WBPhenotype0000749|WBPhenotype0000886|WBPhenotype0000031|WBPhenotype0000049|WBPhenotype0000050|WBPhenotype0000054|WBPhenotype0000059|WBPhenotype0000689|WBPhenotype0000886|WBPhenotype0001037|WBPhenotype0000050|WBPhenotype0000535|WBPhenotype0000689|WBPhenotype0000886			6		InP_Cae_010419
F09F9.1	182664_at	F09F9.1		WBGene00017306		Affymetrix microarray probe			8.72157	1.83136	uCE6-853				WBPhenotype0000050|WBPhenotype0000535|WBPhenotype0000689|WBPhenotype0000886					InP_Cae_009337
F47G6.1	188005_at	F47G6.1		WBGene00001115		Affymetrix microarray probe	dyb-1	The dyb-1 gene encodes a homolog of mammalian alpha-dystrobrevin (DTNA; OMIM:601239), mutation of which can lead to left ventricular noncompaction with congenital heart defects.	2.84958	1.76819	cx24|cx38|cx36|tm1671|uCE1-593|snp_F47G6[2]|snp_F47G6[1]			1	WBPhenotype0000050|WBPhenotype0000535|WBPhenotype0000689|WBPhenotype0000886|WBPhenotype0000031|WBPhenotype0000049|WBPhenotype0000050|WBPhenotype0000054|WBPhenotype0000059|WBPhenotype0000689|WBPhenotype0000886|WBPhenotype0001037|WBPhenotype0000049|WBPhenotype0000062|WBPhenotype0000886	GFP expression was observed in body-wall muscles, head muscles, pharyngeal muscle and vulva muscles. A weaker signal was seen in intestinal muscles. In addition, most, if not all, neurons also express the dyb-1gfp transgene. Staining was not observed in any other tissue. Staining in muscular and neuronal tissues was observed from late embryogenesis (3-fold stage) to adulthood.	head|neurons|intestinal|pharyngeal muscle		Molecular_function:zinc ion binding	KOG4301	Beta-dystrobrevin	ENSEMBL:ENSP00000283365:human:dystrobrevin alpha isoform 2:E=127.921 | ENSEMBL:ENSP00000288642:human:Isoform 1 of Dystrobrevin beta:E=117.004 | ENSEMBL:ENSP00000349007:human:65 kDa protein:E=115.721 | ENSEMBL:ENSP00000340957:human:dystrobrevin, beta isoform 5:E=115.62 | ENSEMBL:ENSP00000302644:human:Isoform 4 of Dystrobrevin beta:E=106.108 | ENSEMBL:ENSP00000306529:human:Isoform 3 of Dystrobrevin…
F16D3.7	193828_at	F16D3.7		WBGene00008890		Affymetrix microarray probe		F16D3.7 encodes a homolog of mammalian alpha-adrenergic receptors that is expressed in vulval and bodywall muscle cells, intestine, and head neurons; heterologously expressed F16D3.7 has no effect on adenylate cyclase signalling; F16D3.7 has no obvious function in RNAi assays of brood size, egg laying, pharyngeal pumping, locomotion, or male mating.	8.4357	1.75694	tm2647|tm2654			1	WBPhenotype0000031|WBPhenotype0000049|WBPhenotype0000050|WBPhenotype0000054|WBPhenotype0000059|WBPhenotype0000689|WBPhenotype0000886|WBPhenotype0001037|WBPhenotype0000050|WBPhenotype0000535|WBPhenotype0000689|WBPhenotype0000886	Larval Expression: intestine; Nervous System; nerve ring; head neurons; tail neurons;	intestine|head neurons|tail neurons|nerve ring|nervous system	1	Molecular_function:rhodopsin-like receptor activity|Biological_process:G-protein coupled receptor protein signaling pathway|Cellular_component:integral to membrane|Molecular_function:adrenoceptor activity	KOG3656	7 transmembrane receptor	ENSEMBL:ENSP00000276393:human:Isoform 1 of Alpha-1A adrenergic receptor:E=42.8861 | ENSEMBL:ENSP00000346557:human:Isoform 4 of Alpha-1A adrenergic receptor:E=42.3468 | ENSEMBL:ENSP00000351725:human:Isoform 3 of Alpha-1A adrenergic receptor:E=42.3279 | ENSEMBL:ENSP00000348729:human:Isoform 2 of Alpha-1A adrenergic receptor:E=40.8539 | ENSEMBL:ENSP00000257763:human:5-hydroxytryptamine 1B receptor:E…
F53B6.2	189728_s_at	F53B6.2b	F53B6.2	WBGene00009958	F53B6.2a	Affymetrix microarray probe	F53B6.2		8.84446	3.89379	ok881|sv15|ok854			1	WBPhenotype0000049|WBPhenotype0000062|WBPhenotype0000886|WBPhenotype0000031|WBPhenotype0000049|WBPhenotype0000050|WBPhenotype0000054|WBPhenotype0000059|WBPhenotype0000689|WBPhenotype0000886|WBPhenotype0001037|WBPhenotype0000050|WBPhenotype0000062|WBPhenotype0000535|WBPhenotype0000689|WBPhenotype0000886|WBPhenotype0000050|WBPhenotype0000535|WBPhenotype0000689|WBPhenotype0000886|WBPhenotype0000050|…	Larval Expression: Nervous System; nerve ring; ventral nerve cord; head neurons; tail neurons;	head neurons|tail neurons|nerve ring|ventral nerve cord|nervous system		Molecular_function:peptidase activity			ENSEMBL:ENSP00000286744:human:ADAMTS-like protein 3 precursor:E=69.8239 | ENSEMBL:ENSP00000258883:human:COMPase:E=47.9586 | ENSEMBL:ENSP00000344847:human:ADAM metallopeptidase with thrombospondin type 1 motif, 12 preproprotein:E=46.3468 | ENSEMBL:ENSP00000350413:human:61 kDa protein:E=45.6778 | ENSEMBL:ENSP00000373213:human:217 kDa protein:E=42.9208 | ENSEMBL:ENSP00000295903:human:Isoform 1 of AD…
T27F2.3	193166_at	T27F2.3		WBGene00000249		Affymetrix microarray probe	bir-1	bir-1 encodes a homolog of the baculoviral inhibitor-of-apoptosis (IAP) repeat (BIR) proteins (BIRPs) family.	6.20303	2.0053	n3329			1	WBPhenotype0000031|WBPhenotype0000049|WBPhenotype0000050|WBPhenotype0000054|WBPhenotype0000059|WBPhenotype0000689|WBPhenotype0000886|WBPhenotype0001037|WBPhenotype0000031|WBPhenotype0000050|WBPhenotype0000059|WBPhenotype0000643|WBPhenotype0000050|WBPhenotype0000772	BIR-1 expression was highest in embryos, and lowest in L1 larvae. BIR-1 was present at low levels in growing L2, L3, and L4 larvae as well as in adults. Immunostaining of fixed embryos with affinity-purified anti-BIR-1 antibodies revealed that BIR-1 was present in dividing cells at multiple sites. Little BIR-1 immunoreactivity was detected in differentiating cells.||bir-1 is highly expressed in e…	pharynx|anal muscle|ventral nerve cord|dorsal nerve cord|seam cells|mu_herm_ut|mu_herm_vul	18	Biological_process:anti-apoptosis|Cellular_component:intracellular|Biological_process:positive regulation of growth rate|Biological_process:embryonic development (sensu Metazoa)|Biological_process:larval development (sensu Nematoda)|Biological_process:growth|Biological_process:locomotory behavior	KOG1101	Apoptosis inhibitor IAP1 and related BIR domain proteins	ENSEMBL:ENSP00000324180:human:Isoform 1 of Baculoviral IAP repeat-containing protein 5:E=10.7447 | FLYBASE:CG12265-PA:fly:Flybase gene name is CG12265-PA:E=10.3566 |
C03B1.6	187326_at	C03B1.6		WBGene00015377	C03B1.15	Affymetrix microarray probe			5.76968	2.18445	snp_F13D12[8]|snp_F13D12[7]				WBPhenotype0000031|WBPhenotype0000049|WBPhenotype0000050|WBPhenotype0000054|WBPhenotype0000059|WBPhenotype0000689|WBPhenotype0000886|WBPhenotype0001037|WBPhenotype0000050|WBPhenotype0000535|WBPhenotype0000689|WBPhenotype0000886			1
T12B3.1	188817_at	T12B3.1		WBGene00020444		Affymetrix microarray probe			22.8423	6.0229	ok1330				WBPhenotype0000049|WBPhenotype0000062|WBPhenotype0000886|WBPhenotype0000050|WBPhenotype0000535|WBPhenotype0000689|WBPhenotype0000886			0	Molecular_function:copper ion binding|Molecular_function:electron carrier activity|Biological_process:electron transport|Molecular_function:protein tyrosine phosphatase activity|Molecular_function:phosphoprotein phosphatase activity|Biological_process:protein amino acid dephosphorylation|Molecular_function:protein tyrosine/serine/threonine phosphatase activity	KOG1720	Protein tyrosine phosphatase CDC14	ENSEMBL:ENSP00000333115:human:protein tyrosine phosphatase domain containing 1 protein isoform 2:E=45.3979 | ENSEMBL:ENSP00000288976:human:protein tyrosine phosphatase domain containing 1 protein isoform 1:E=45.2518 |
F39B2.8	178928_s_at	F39B2.8		WBGene00009558		Affymetrix microarray probe			8.7908	3.53744	tm1872|uCE1-1573|uCE1-1572|uCE1-1571				WBPhenotype0000031|WBPhenotype0000049|WBPhenotype0000050|WBPhenotype0000054|WBPhenotype0000059|WBPhenotype0000689|WBPhenotype0000886|WBPhenotype0001037|WBPhenotype0000049|WBPhenotype0000062|WBPhenotype0000886|WBPhenotype0000050|WBPhenotype0000535|WBPhenotype0000689|WBPhenotype0000886			9	Molecular_function:metabotropic glutamate, GABA-B-like receptor activity|Cellular_component:membrane	KOG4418	Predicted membrane protein	ENSEMBL:ENSP00000373705:human:135 kDa protein:E=32.4949 | ENSEMBL:ENSP00000280625:human:Probable G-protein coupled receptor 158 precursor:E=32.4949 | ENSEMBL:ENSP00000345060:human:Probable G-protein coupled receptor 179 precursor:E=25.3566 | FLYBASE:CG31660-PB:fly:Flybase gene name is CG31660-PB:E=22.0706 | FLYBASE:CG18678-PA:fly:Flybase gene name is CG18678-PA:E=19.2147 | FLYBASE:CG31760-PA:fly:…
C39E6.4	173754_at	C39E6.4		WBGene00003377		Affymetrix microarray probe	mls-2		6.37439	2.3144	cc615|tm252			1	WBPhenotype0000031|WBPhenotype0000049|WBPhenotype0000050|WBPhenotype0000054|WBPhenotype0000059|WBPhenotype0000689|WBPhenotype0000886|WBPhenotype0001037|WBPhenotype0000031|WBPhenotype0000049|WBPhenotype0000050|WBPhenotype0000054|WBPhenotype0000059|WBPhenotype0000689|WBPhenotype0000886|WBPhenotype0001037|WBPhenotype0000049|WBPhenotype0000062|WBPhenotype0000886|WBPhenotype0000050|WBPhenotype0000062|…	The GFP::MLS-2 fusion construct and antibody staining showed identical expression patterns. Expression of MLS-2 was first detectable in one or two cells in embryos at the 50-cell stage and is localized in the nucleus. MLS-2 continued to be expressed in proliferating cells that are primarily located at the anterior of the embryo and are presumably derived from the AB lineage. During morphogenesis,…		3	Molecular_function:transcription factor activity|Molecular_function:sequence-specific DNA binding|Biological_process:regulation of transcription, DNA-dependent|Cellular_component:nucleus|Molecular_function:DNA binding|Biological_process:regulation of transcription	KOG0485	Transcription factor NKX-5.1/HMX1, contains HOX domain	ENSEMBL:ENSP00000350549:human:similar to H6 homeo box 3:E=23.7959 | ENSEMBL:ENSP00000341108:human:homeo box (H6 family) 2:E=20.5686 | ENSEMBL:ENSP00000234744:human:Isoform PMX1-B of Paired mesoderm homeobox protein 1:E=15.0555 | ENSEMBL:ENSP00000238974:human:Homeobox protein Nkx-2.3:E=14.1739 | ENSEMBL:ENSP00000258829:human:Homeobox protein Nkx-2.8:E=14.1367 | ENSEMBL:ENSP00000320089:human:simila…
M106.1	173070_s_at	M106.1		WBGene00003367		Affymetrix microarray probe	mix-1	The mix-1 gene encodes a homolog of SMC2 involved in chromosome segregation, X-chromosome gene regulation, and repression of X-linked genes during dosage compensation.	3.10319	1.52976	b285|mn29|snp_VM106R[1]			0	WBPhenotype0000032|WBPhenotype0000054|WBPhenotype0000154|WBPhenotype0000050|WBPhenotype0001126|WBPhenotype0001130|WBPhenotype0001132|WBPhenotype0001139|WBPhenotype0001141|WBPhenotype0001150|WBPhenotype0001156|WBPhenotype0000050|WBPhenotype0000050|WBPhenotype0000050|WBPhenotype0000772|WBPhenotype0000050	At 2-cell embryo, MIX-1 protein can be seen in AB, but not in P1. After mitosis, MIX-1 staining becomes more diffuse and less intense, only to increase in intensity just prior to the next mitosis. This apparent oscillation in MIX-1 protein levels is obscured by the accumulation of MIX-1 protein in the interphase nuclei of embryos (~30-cell stage) undergoing rapid cell divisions. However, at a tim…		5	Molecular_function:ATP binding|Cellular_component:chromosome|Biological_process:DNA metabolism|Molecular_function:ATPase activity|Biological_process:DNA repair|Biological_process:DNA recombination|Molecular_function:protein binding|Biological_process:chromosome organization and biogenesis|Biological_process:chromosome organization and biogenesis (sensu Bacteria)|Biological_process:embryonic devel…	KOG0933	Structural maintenance of chromosome protein 2 (chromosome condensation complex Condensin, subunit E)	ENSEMBL:ENSP00000286398:human:Isoform 1 of Structural maintenance of chromosome 2-like 1 protein:E=156 | ENSEMBL:ENSP00000306152:human:Hypothetical protein:E=130.347 | ENSEMBL:ENSP00000350226:human:Structural maintenance of chromosome 3:E=40.0555 | ENSEMBL:ENSP00000323421:human:Structural maintenance of chromosome 1-like 1 protein:E=39.7212 | ENSEMBL:ENSP00000349961:human:Isoform 1 of Structural …
Y71G12B.23	174463_s_at	Y71G12B.23b	Y71G12B.23	WBGene00022158	Y71G12B.23a	Affymetrix microarray probe	Y71G12B.23		4.97692	1.94583	pkP546|pkP772				WBPhenotype0000049|WBPhenotype0000062|WBPhenotype0000886|WBPhenotype0000050|WBPhenotype0000062|WBPhenotype0000535|WBPhenotype0000689|WBPhenotype0000886				Cellular_component:integral to membrane|Biological_process:cytolysis			ENSEMBL:ENSP00000258798:human:Isoform 1 of Monocyte to macrophage differentiation factor 2:E=14.3872 | ENSEMBL:ENSP00000262065:human:Monocyte to macrophage differentiation protein:E=14.284 | FLYBASE:CG4615-PA:fly:Flybase gene name is CG4615-PA:E=11.2596 |
ZC334.2	178776_at	ZC334.2		WBGene00002113		Affymetrix microarray probe	ins-30	ins-30 encodes an insulin-like peptide.	7.99918	8.57192	ok1961				WBPhenotype0000031|WBPhenotype0000049|WBPhenotype0000050|WBPhenotype0000054|WBPhenotype0000059|WBPhenotype0000689|WBPhenotype0000886|WBPhenotype0001037|WBPhenotype0000269|WBPhenotype0000050|WBPhenotype0000535|WBPhenotype0000689|WBPhenotype0000886|WBPhenotype0000049|WBPhenotype0000062|WBPhenotype0000886			6	Molecular_function:hormone activity|Biological_process:physiological process|Cellular_component:extracellular region	LSE0554	Insulin-like peptides
F44G4.1	186648_at	F44G4.1		WBGene00009711		Affymetrix microarray probe			2.47887	1.77411	ok604|ok839				WBPhenotype0000059|WBPhenotype0000031|WBPhenotype0000055			2	Biological_process:positive regulation of growth rate|Biological_process:larval development (sensu Nematoda)|Biological_process:growth	KOG2780	Ribosome biogenesis protein RPF1, contains IMP4 domain	ENSEMBL:ENSP00000263716:human:Ribosome production factor 1:E=83.8239 | ENSEMBL:ENSP00000259239:human:U3 small nucleolar ribonucleoprotein protein IMP4:E=32.041 | FLYBASE:CG6712-PA:fly:Flybase gene name is CG6712-PA:E=72.9586 | FLYBASE:CG11920-PA:fly:Flybase gene name is CG11920-PA:E=35.7696 |
C52B9.9	192198_s_at	C52B9.9		WBGene00003179		Affymetrix microarray probe	mec-18	mec-18 encodes a protein similar to firefly luciferase and plant protein 4-coumarate coA ligase; mec-18 is involved in sensory mechanotransduction; genetic interactions with other mec genes suggest that mec-18 maybe involved in negative regulation of the degenerin channel in the touch receptor neurons; mec-18 is expressed exclusively in the touch cells.	4.24788	3.07984	u228			1	WBPhenotype0000050|WBPhenotype0000535|WBPhenotype0000689|WBPhenotype0000886|WBPhenotype0000049|WBPhenotype0000062|WBPhenotype0000886|WBPhenotype0000031|WBPhenotype0000049|WBPhenotype0000050|WBPhenotype0000054|WBPhenotype0000059|WBPhenotype0000689|WBPhenotype0000886|WBPhenotype0001037	touch cells [ggu & mchalfie(personal communication to Shawn Lockery)]	touch cells	8	Molecular_function:catalytic activity|Biological_process:metabolism|Molecular_function:ligase activity|Molecular_function:AMP binding|Biological_process:teichoic acid biosynthesis|Molecular_function:D-alanine-poly(phosphoribitol) ligase activity|Molecular_function:o-succinylbenzoate-CoA ligase activity|Biological_process:menaquinone biosynthesis|Molecular_function:acetate-CoA ligase activity|Mole…	KOG1176	Acyl-CoA synthetase	ENSEMBL:ENSP00000300441:human:Hypothetical protein FLJ20920:E=29.0177 | ENSEMBL:ENSP00000301956:human:acyl-CoA synthetase medium-chain family member 1:E=23.6198 | ENSEMBL:ENSP00000327453:human:Hypothetical protein HYST1046:E=22.8861 | ENSEMBL:ENSP00000219054:human:LOC123876 protein:E=22.7447 | ENSEMBL:ENSP00000289416:human:SA hypertension-associated homolog isoform 1:E=21.6021 | ENSEMBL:ENSP00000…
K04B12.1	188084_s_at	K04B12.1		WBGene00004048		Affymetrix microarray probe	plx-2		7.42749	2.38643	nc7|ev773|ev774|ev775|ev738|tm729|ttTi1733			1	WBPhenotype0000050|WBPhenotype0000535|WBPhenotype0000689|WBPhenotype0000886|WBPhenotype0000050|WBPhenotype0000062|WBPhenotype0000535|WBPhenotype0000689|WBPhenotype0000886|WBPhenotype0000031|WBPhenotype0000049|WBPhenotype0000050|WBPhenotype0000054|WBPhenotype0000059|WBPhenotype0000689|WBPhenotype0000886|WBPhenotype0001037	plx-2 expression occurs predominantly in the nervous system from embryonic to adult stages. The onset of plx-2 reporter expression coincides with the normal timing of outgrowth or migration (e.g., CAN) of these neurons. Several nonneuronal tissues also express evIs136[plx-2::gfp] and evIs168[plx-2(+)::GFP] including gonadal sheath, vulva precursors, and excretory canal. Of most relevance, express…	neurons|VPC|male sensory rays	1	Biological_process:development|Molecular_function:receptor activity|Cellular_component:membrane	KOG3610	Plexins (functional semaphorin receptors)	ENSEMBL:ENSP00000352288:human:similar to Plexin-B2 precursor:E=135.959 | ENSEMBL:ENSP00000355029:human:Plexin-B3 precursor:E=130.585 | ENSEMBL:ENSP00000351242:human:Isoform 2 of Plexin-B1 precursor:E=129.796 | ENSEMBL:ENSP00000351338:human:Isoform 1 of Plexin-B1 precursor:E=129.398 | ENSEMBL:ENSP00000317128:human:Isoform 1 of Plexin-D1 precursor:E=122.367 | ENSEMBL:ENSP00000264296:human:Isoform 1…
ZC449.4	183411_at	ZC449.4		WBGene00022614		Affymetrix microarray probe			3.57455	2.61477	snp_K10D11[3]				WBPhenotype0000050|WBPhenotype0000535|WBPhenotype0000689|WBPhenotype0000886|WBPhenotype0000049|WBPhenotype0000062|WBPhenotype0000886			6
C04F12.5	184193_at	C04F12.5		WBGene00007299		Affymetrix microarray probe			10.0662	3.68833	tm1112			1	WBPhenotype0000050|WBPhenotype0000049|WBPhenotype0000062|WBPhenotype0000886|WBPhenotype0000050|WBPhenotype0000535|WBPhenotype0000689|WBPhenotype0000886	Larval Expression: Nervous System; nerve ring; ventral nerve cord; dorsal nerve cord; lateral nerve cords; head neurons; mechanosensory neurons; neurons along body; tail neurons;	mechanosensory neurons|head neurons|tail neurons|nerve ring|ventral nerve cord|dorsal nerve cord|nervous system|neurons along body|lateral nerve cords	7
F46C5.2	186715_at	F46C5.2		WBGene00009779		Affymetrix microarray probe			11.6319	3.97731	snp_F45C12[4]|uCE2-842				WBPhenotype0000031|WBPhenotype0000049|WBPhenotype0000050|WBPhenotype0000054|WBPhenotype0000059|WBPhenotype0000689|WBPhenotype0000886|WBPhenotype0001037|WBPhenotype0000050|WBPhenotype0000535|WBPhenotype0000689|WBPhenotype0000886|WBPhenotype0000049|WBPhenotype0000062|WBPhenotype0000886			6		InP_Cae_008949
M04D8.7	178074_at	M04D8.7		WBGene00010865		Affymetrix microarray probe			8.14177	3.4228	ok1571				WBPhenotype0000049|WBPhenotype0000062|WBPhenotype0000886|WBPhenotype0000050|WBPhenotype0000535|WBPhenotype0000689|WBPhenotype0000886|WBPhenotype0000031|WBPhenotype0000049|WBPhenotype0000050|WBPhenotype0000054|WBPhenotype0000059|WBPhenotype0000689|WBPhenotype0000886|WBPhenotype0001037|WBPhenotype0000049|WBPhenotype0000749|WBPhenotype0000886			6		LSE0146	Uncharacterized protein
K02E10.5	185684_at	K02E10.5		WBGene00019319		Affymetrix microarray probe			4.2827	1.64164	ttTi6510				WBPhenotype0001184|WBPhenotype0000050|WBPhenotype0000535|WBPhenotype0000689|WBPhenotype0000886|WBPhenotype0000049|WBPhenotype0000062|WBPhenotype0000886|WBPhenotype0000031|WBPhenotype0000049|WBPhenotype0000050|WBPhenotype0000054|WBPhenotype0000059|WBPhenotype0000689|WBPhenotype0000886|WBPhenotype0001037			3		InP_Cae_012703
W08D2.3	178220_at	W08D2.3a	W08D2.3	WBGene00012340	W08D2.3b	Affymetrix microarray probe	W08D2.3		9.72307	2.93804	tm1825				WBPhenotype0000031|WBPhenotype0000049|WBPhenotype0000050|WBPhenotype0000054|WBPhenotype0000059|WBPhenotype0000689|WBPhenotype0000886|WBPhenotype0001037|WBPhenotype0000049|WBPhenotype0000062|WBPhenotype0000886|WBPhenotype0000050|WBPhenotype0000535|WBPhenotype0000689|WBPhenotype0000886				Molecular_function:sodium:dicarboxylate symporter activity|Biological_process:dicarboxylic acid transport|Cellular_component:membrane	InP_met_020544
F57G12.1	171898_x_at	F57G12.1	F57G12.1	WBGene00010221		Affymetrix microarray probe			6.87011	1.57389	cxTi6108|ttTi2382				WBPhenotype0000049|WBPhenotype0000062|WBPhenotype0000886|WBPhenotype0000031|WBPhenotype0000049|WBPhenotype0000050|WBPhenotype0000054|WBPhenotype0000059|WBPhenotype0000689|WBPhenotype0000886|WBPhenotype0001037|WBPhenotype0000050|WBPhenotype0000535|WBPhenotype0000689|WBPhenotype0000886|WBPhenotype0000050|WBPhenotype0000062|WBPhenotype0000535|WBPhenotype0000689|WBPhenotype0000886			1		InP_Cae_010436
F02E8.3	192044_at	F02E8.3		WBGene00000157		Affymetrix microarray probe	aps-2	The aps-2 gene encodes an adaptin: specifically, it encodes an ortholog of the sigma2 subunit of adaptor protein complex 2 (AP-2), which mediates endocytosis from the plasma membrane; APS-2 appears to be required for embryonic and larval development and for normal body morphology, but is not required for endocytosis of yolk protein in developing oocytes; APS-2 is expressed in nearly all cells dur…	3.35047	1.58243	tm2752			1	WBPhenotype0000017|WBPhenotype0000050|WBPhenotype0000688|WBPhenotype0000031|WBPhenotype0000049|WBPhenotype0000050|WBPhenotype0000054|WBPhenotype0000059|WBPhenotype0000689|WBPhenotype0000886|WBPhenotype0001037|WBPhenotype0000050|WBPhenotype0000535|WBPhenotype0000689|WBPhenotype0000886|WBPhenotype0000017|WBPhenotype0000049|WBPhenotype0000062|WBPhenotype0000886|WBPhenotype0000017|WBPhenotype0000017	Expressed in all cells in embryogenesis, but its expression is prominent in neurons at larva stages.|	neurons	14	Biological_process:intracellular protein transport|Cellular_component:coated vesicle membrane|Biological_process:embryonic development (sensu Metazoa)	KOG0935	Clathrin adaptor complex, small subunit	ENSEMBL:ENSP00000263270:human:Isoform 1 of AP-2 complex subunit sigma-1:E=70 | ENSEMBL:ENSP00000300912:human:similar to adaptor-related protein complex 1 sigma 2 subunit:E=32.8539 | ENSEMBL:ENSP00000328789:human:Adapter-related protein complex 1 sigma 1B subunit:E=32.8239 | ENSEMBL:ENSP00000369645:human:19 kDa protein:E=32.7447 | ENSEMBL:ENSP00000336666:human:Isoform 1 of AP-1 complex subunit sig…
311	175537_at								5.5527	1.53813
B0222.1	182936_at	B0222.1		WBGene00015053		Affymetrix microarray probe			4.78202	2.91012	cxTi9754|snp_C30H7[1]				WBPhenotype0000049|WBPhenotype0000062|WBPhenotype0000886|WBPhenotype0000050|WBPhenotype0000535|WBPhenotype0000689|WBPhenotype0000886|WBPhenotype0000031|WBPhenotype0000049|WBPhenotype0000050|WBPhenotype0000054|WBPhenotype0000059|WBPhenotype0000689|WBPhenotype0000886|WBPhenotype0001037			6	Cellular_component:membrane	LSE0019	Uncharacterized protein, contains CX module
R02F2.1	174817_at	R02F2.1	R02F2.1c	WBGene00019831	R02F2.1b|R02F2.1a|R02F2.1d	Affymetrix microarray probe	R02F2.1		3.86714	2.72631	uCE3-908|uCE3-909			1	WBPhenotype0000031|WBPhenotype0000049|WBPhenotype0000050|WBPhenotype0000054|WBPhenotype0000059|WBPhenotype0000689|WBPhenotype0000886|WBPhenotype0001037|WBPhenotype0000050|WBPhenotype0000535|WBPhenotype0000689|WBPhenotype0000886|WBPhenotype0000049|WBPhenotype0000749|WBPhenotype0000886|WBPhenotype0000049|WBPhenotype0000062|WBPhenotype0000886	Larval Expression: intestine; Nervous System; nerve ring; ventral nerve cord; head neurons; amphids; mechanosensory neurons; tail neurons;	intestine|mechanosensory neurons|head neurons|tail neurons|nerve ring|ventral nerve cord|nervous system|amphids		Biological_process:regulation of progression through cell cycle
C25B8.1	192221_at	C25B8.1b	C25B8.1	WBGene00002233	C25B8.1a	Affymetrix microarray probe	kqt-1	kqt-1 encodes one of three C. elegans KCNQ-like potassium channel subunits that, with respect to humans, is most similar to the KCNQ2-5 subfamily of channel proteins; although loss of KQT-1 activity via large-scale RNAi screens results in no obvious abnormalities, KQT-1 likely functions to regulate cellular excitability as expression of KQT-1 in Xenopus oocytes can produce K+ channel currents tha…	5.53238	1.68267	tm846|tm257|ok413			1	WBPhenotype0000050|WBPhenotype0000062|WBPhenotype0000535|WBPhenotype0000689|WBPhenotype0000886|WBPhenotype0000050|WBPhenotype0000535|WBPhenotype0000689|WBPhenotype0000886|WBPhenotype0000031|WBPhenotype0000049|WBPhenotype0000050|WBPhenotype0000054|WBPhenotype0000059|WBPhenotype0000689|WBPhenotype0000886|WBPhenotype0001037|WBPhenotype0000050|WBPhenotype0000535|WBPhenotype0000689|WBPhenotype0000886|…	Translational fusions of kqt-1 gene with GFP revealed prominent expression in a variety of C. elegans tissues including pharyngeal muscles, mechanosensory neurons, and other head neurons. The mechanosensitive touch neurons PLM and ALM were clearly labeled by both kqt-1::GFP. Additional unidentified head neurons were labeled by kqt-1::GFP, although expression was not reliably observed in neurons o…			Molecular_function:ion channel activity|Biological_process:ion transport|Cellular_component:membrane|Molecular_function:voltage-gated potassium channel activity|Biological_process:potassium ion transport|Cellular_component:voltage-gated potassium channel complex	InP_met_000917		ENSEMBL:ENSP00000353668:human:Isoform 3 of Potassium voltage-gated channel subfamily KQT member 2:E=133.509 | ENSEMBL:ENSP00000359246:human:Isoform 4 of Potassium voltage-gated channel subfamily KQT member 2:E=132.237 | ENSEMBL:ENSP00000347326:human:Isoform 2 of Potassium voltage-gated channel subfamily KQT member 5:E=123.284 | ENSEMBL:ENSP00000345055:human:Isoform 3 of Potassium voltage-gated ch…
Y55F3BR.4	177099_at	Y55F3BR.4		WBGene00021941	Y55F3BR.8a|Y55F3BR.8b	Affymetrix microarray probe			1.91514	1.50397	uCE5-1239				WBPhenotype0000031|WBPhenotype0000049|WBPhenotype0000050|WBPhenotype0000054|WBPhenotype0000059|WBPhenotype0000689|WBPhenotype0000886|WBPhenotype0001037|WBPhenotype0000050|WBPhenotype0000031|WBPhenotype0000049|WBPhenotype0000050|WBPhenotype0000054|WBPhenotype0000059|WBPhenotype0000689|WBPhenotype0000886|WBPhenotype0001037|WBPhenotype0000031|WBPhenotype0000049|WBPhenotype0000050|WBPhenotype0000054|…				Molecular_function:extracellular ligand-gated ion channel activity|Biological_process:transport|Cellular_component:membrane|Biological_process:ion transport|Cellular_component:integral to membrane|Cellular_component:postsynaptic membrane	InP_Cae_004790
Y38H6C.20	190897_at	Y38H6C.20		WBGene00012632		Affymetrix microarray probe			7.71939	3.04886	pkP969				WBPhenotype0000031|WBPhenotype0000049|WBPhenotype0000050|WBPhenotype0000054|WBPhenotype0000059|WBPhenotype0000689|WBPhenotype0000886|WBPhenotype0001037|WBPhenotype0000049|WBPhenotype0000062|WBPhenotype0000886|WBPhenotype0000050|WBPhenotype0000535|WBPhenotype0000689|WBPhenotype0000886			0	Molecular_function:protein kinase activity|Molecular_function:ATP binding|Biological_process:protein amino acid phosphorylation|Molecular_function:protein-tyrosine kinase activity|Molecular_function:protein serine/threonine kinase activity|Biological_process:pathogenesis|Molecular_function:non-membrane spanning protein tyrosine kinase activity|Cellular_component:cytoplasm|Biological_process:signa…			ENSEMBL:ENSP00000337247:human:Isoform 6 of Basic fibroblast growth factor receptor 1 precursor:E=36.2596 | ENSEMBL:ENSP00000327229:human:Isoform 4 of Basic fibroblast growth factor receptor 1 precursor:E=36.1308 | ENSEMBL:ENSP00000311337:human:Isoform 1 of Basic fibroblast growth factor receptor 1 precursor:E=36.1249 | ENSEMBL:ENSP00000231803:human:Isoform 3 of Fibroblast growth factor receptor 3…
C10E2.4	180112_at	C10E2.4		WBGene00015674		Affymetrix microarray probe			5.59583	1.54458	uCE6-1516				WBPhenotype0000050|WBPhenotype0000535|WBPhenotype0000689|WBPhenotype0000886|WBPhenotype0000031|WBPhenotype0000049|WBPhenotype0000050|WBPhenotype0000054|WBPhenotype0000059|WBPhenotype0000689|WBPhenotype0000886|WBPhenotype0001037|WBPhenotype0000049|WBPhenotype0000062|WBPhenotype0000886			0		InP_Cae_009856
H38K22.2	174551_at	H38K22.2b	H38K22.2	WBGene00010428	H38K22.8	Affymetrix microarray probe	dcn-1		1.9888	1.51772	gk230				WBPhenotype0000050|WBPhenotype0000050|WBPhenotype0000050|WBPhenotype0000031|WBPhenotype0000050|WBPhenotype0000643|WBPhenotype0000697|WBPhenotype0001037|WBPhenotype0000050|WBPhenotype0000050|WBPhenotype0001011				Biological_process:embryonic development (sensu Metazoa)|Biological_process:positive regulation of growth rate|Biological_process:locomotory behavior|Biological_process:hermaphrodite genitalia development|Biological_process:gametogenesis	KOG3077	Uncharacterized conserved protein	ENSEMBL:ENSP00000292782:human:DCN1-like protein 1:E=37.7959 | ENSEMBL:ENSP00000364552:human:Isoform 1 of DCN1-like protein 2:E=37.699 | ENSEMBL:ENSP00000334625:human:Isoform 1 of DCN1-like protein 4:E=28.9586 | ENSEMBL:ENSP00000260247:human:DCN1-like protein 5:E=26.9586 | ENSEMBL:ENSP00000371993:human:23 kDa protein:E=26.6778 | ENSEMBL:ENSP00000319482:human:DCN1, defective in cullin neddylation 1…
T27E4.1	180353_at	T27E4.1		WBGene00020861		Affymetrix microarray probe			5.61663	2.36385	pkP5096|snp_F23H12[2]|snp_F23H12[3]|snp_F23H12[4]				WBPhenotype0000031|WBPhenotype0000049|WBPhenotype0000050|WBPhenotype0000054|WBPhenotype0000059|WBPhenotype0000689|WBPhenotype0000886|WBPhenotype0001037|WBPhenotype0000050|WBPhenotype0000535|WBPhenotype0000689|WBPhenotype0000886			6		InP_Cae_005529
K05G3.3	173294_at	K05G3.3		WBGene00000281		Affymetrix microarray probe	cah-3	carbonic anhydrase 2.	12.7203	1.69189	cxTi7547			0	WBPhenotype0000031|WBPhenotype0000049|WBPhenotype0000050|WBPhenotype0000054|WBPhenotype0000059|WBPhenotype0000689|WBPhenotype0000886|WBPhenotype0001037|WBPhenotype0000050|WBPhenotype0000535|WBPhenotype0000689|WBPhenotype0000886|WBPhenotype0000049|WBPhenotype0000062|WBPhenotype0000886	Head and intestine	head|intestine	19	Molecular_function:carbonate dehydratase activity|Molecular_function:zinc ion binding|Biological_process:one-carbon compound metabolism	KOG0382	Carbonic anhydrase	ENSEMBL:ENSP00000345659:human:Carbonic anhydrase 7:E=36.0223 | ENSEMBL:ENSP00000285379:human:Carbonic anhydrase 2:E=34.4318 | ENSEMBL:ENSP00000314099:human:Carbonic anhydrase 5B, mitochondrial precursor:E=33.1367 | ENSEMBL:ENSP00000285381:human:Carbonic anhydrase 3:E=32 | ENSEMBL:ENSP00000256119:human:Carbonic anhydrase 1:E=31.4559 | ENSEMBL:ENSP00000318912:human:Carbonic anhydrase 13:E=30.301 | …
T04B2.5	175508_at	T04B2.5	T04B2.5	WBGene00011423		Affymetrix microarray probe			6.36302	1.74187	tm1463			0	WBPhenotype0000049|WBPhenotype0000062|WBPhenotype0000886|WBPhenotype0000031|WBPhenotype0000049|WBPhenotype0000050|WBPhenotype0000054|WBPhenotype0000059|WBPhenotype0000689|WBPhenotype0000886|WBPhenotype0001037|WBPhenotype0000050|WBPhenotype0000535|WBPhenotype0000689|WBPhenotype0000886	Expression is seen in young larvae and through to the adult stage. Expression is generally diffuse and is seen in the pharynx, the intestine, the pharyngo-intestinal valve and the intestino-rectal valve. Membranes lining the lumen of the intestine and pharynx show distinct expression. This gene has homology to calcium independent phospholipases.	pharynx|intestine|pharyngo-intestinal valve|intestino-rectal valve	8	Biological_process:lipid metabolism	KOG0513	Ca2+-independent phospholipase A2	ENSEMBL:ENSP00000335149:human:Isoform SH-iPLA2 of 85 kDa calcium-independent phospholipase A2:E=26.7696 | ENSEMBL:ENSP00000333142:human:Isoform LH-iPLA2 of 85 kDa calcium-independent phospholipase A2:E=25 | ENSEMBL:ENSP00000257694:human:89 kDa protein:E=11.5686 | ENSEMBL:ENSP00000373379:human:Calcium-independent phospholipase A2:E=11.5686 | FLYBASE:CG6718-PA:fly:Flybase gene name is CG6718-PA:E=2…
T26E3.2	189529_at	T26E3.2		WBGene00003578		Affymetrix microarray probe	ndx-1	The ndx-1 gene encodes a NUDIX hydrolase.	5.28918	2.10859	tm929|ttTi7382				WBPhenotype0000031|WBPhenotype0000049|WBPhenotype0000050|WBPhenotype0000054|WBPhenotype0000059|WBPhenotype0000689|WBPhenotype0000886|WBPhenotype0001037|WBPhenotype0000050|WBPhenotype0000535|WBPhenotype0000689|WBPhenotype0000886|WBPhenotype0000049|WBPhenotype0000062|WBPhenotype0000886			6	Biological_process:DNA repair|Molecular_function:8-oxo-7,8-dihydroguanine triphosphatase activity	KOG0648	Predicted NUDIX hydrolase FGF-2 and related proteins	ENSEMBL:ENSP00000307852:human:CDNA FLJ42455 fis, clone BRACE2015314:E=29.5086 | FLYBASE:CG10898-PA:fly:Flybase gene name is CG10898-PA:E=26.3872 |
F53C3.6	174167_at	F53C3.6a	F53C3.6	WBGene00018750	F53C3.6b	Affymetrix microarray probe	F53C3.6		3.63893	2.48506	snp_F53C3[2]|snp_F53C3[1]				WBPhenotype0000050|WBPhenotype0000535|WBPhenotype0000689|WBPhenotype0000886|WBPhenotype0000049|WBPhenotype0000062|WBPhenotype0000886|WBPhenotype0000031|WBPhenotype0000049|WBPhenotype0000050|WBPhenotype0000054|WBPhenotype0000059|WBPhenotype0000689|WBPhenotype0000886|WBPhenotype0001037|WBPhenotype0000050|WBPhenotype0000535|WBPhenotype0000689|WBPhenotype0000886|WBPhenotype0000031|WBPhenotype0000049|…					LSE0019	Uncharacterized protein, contains CX module	FLYBASE:CG9888-PA:fly:Flybase gene name is Fib-PA:E=12.699 | FLYBASE:CG10918-PA:fly:Flybase gene name is CG10918-PA:E=10.2366 | FLYBASE:CG4038-PA:fly:Flybase gene name is CG4038-PA:E=10.0177 |
F52F12.1	188864_s_at	F52F12.1a	F52F12.1	WBGene00003842	F52F12.1b	Affymetrix microarray probe	2007-09-30	oct-1 encodes a organic cation transporter predicted to contain twelve transmembrane domains; OCT-1 induces the transport of the prototypical organic cation tetraethylammonium when expressed in mammalian cells, and has broad substrate specificity; OCT-1 is orthologous to human OCTN2 (OMIM:603377, mutated in primary carnitine deficiency).	6.01926	1.96591	tm1399|ok1051|gk358|gk354			1	WBPhenotype0000031|WBPhenotype0000049|WBPhenotype0000050|WBPhenotype0000054|WBPhenotype0000059|WBPhenotype0000689|WBPhenotype0000886|WBPhenotype0001037|WBPhenotype0000050|WBPhenotype0000535|WBPhenotype0000689|WBPhenotype0000886	Larval Expression: pharyngeal-intestinal valve; intestine; body wall muscle; Nervous System; head neurons; mechanosensory neurons; pharyngeal neurons;	intestine|mechanosensory neurons|head neurons|pharyngeal neurons|nervous system|body wall muscle|pharyngeal-intestinal valve		Molecular_function:transporter activity|Biological_process:transport|Cellular_component:integral to membrane|Molecular_function:sugar porter activity|Biological_process:carbohydrate transport|Cellular_component:membrane|Molecular_function:inorganic phosphate transporter activity|Biological_process:phosphate transport|Molecular_function:carbohydrate transporter activity|Biological_process:ion tran…	KOG0255	Synaptic vesicle transporter SVOP and related transporters (major facilitator superfamily)	ENSEMBL:ENSP00000245407:human:Isoform 1 of Organic cation/carnitine transporter 2:E=76.8239 | ENSEMBL:ENSP00000200652:human:Organic cation/carnitine transporter 1:E=74.284 | ENSEMBL:ENSP00000275300:human:Organic cation transporter 3:E=68.6383 | ENSEMBL:ENSP00000341639:human:solute carrier family 22 member 2 isoform a:E=66.2291 | ENSEMBL:ENSP00000265599:human:Solute carrier family 22 (Organic cati…
T25E12.4	194083_s_at	T25E12.4a	T25E12.4	WBGene00012019		Affymetrix microarray probe	T25E12.4		4.33217	1.6776	eh11|pkP5327|ok1704|cxTi1074|cxTi10740|cxTi5932|cxTi7905|snp_F14D1[1]|uCE5-2459|uCE5-2462|uCE5-2458|uCE5-2465|uCE5-2454|uCE5-2466|snp_F14D1[2]|snp_F14D1[3]|uCE5-2455|uCE5-2463|uCE5-2451|uCE5-2467|uCE5-2460|uCE5-2456|uCE5-2452|uCE5-2464|uCE5-2457|uCE5-2461|uCE5-2453			0	WBPhenotype0000050|WBPhenotype0000535|WBPhenotype0000689|WBPhenotype0000886|WBPhenotype0000017|WBPhenotype0000031|WBPhenotype0000049|WBPhenotype0000050|WBPhenotype0000054|WBPhenotype0000059|WBPhenotype0000689|WBPhenotype0000886|WBPhenotype0001037|WBPhenotype0000049|WBPhenotype0000062|WBPhenotype0000886|WBPhenotype0000017|WBPhenotype0000017|WBPhenotype0000017|WBPhenotype0000017|WBPhenotype0000017|…	Expression is seen in a toroidal structure of the spermathecal-uterine junction of late larval and adult stages. This gene has homology to serine/threonine protein kinases.|Larval Expression: pharynx; intestine;|Larval Expression: pharynx; intestine;	spermathecal valves|gon_herm_sujn_A|gon_herm_sujn_P|pharynx|intestine|pharynx|intestine		Biological_process:intracellular signaling cascade|Molecular_function:protein kinase activity|Molecular_function:ATP binding|Biological_process:protein amino acid phosphorylation|Molecular_function:protein serine/threonine kinase activity|Molecular_function:protein-tyrosine kinase activity|Molecular_function:atypical protein kinase C activity|Molecular_function:zinc ion binding|Molecular_function…	KOG4236	Serine/threonine protein kinase PKC mu/PKD and related proteins	ENSEMBL:ENSP00000234179:human:Serine/threonine-protein kinase D3:E=224.854 | ENSEMBL:ENSP00000333568:human:Protein kinase D1:E=211.523 | ENSEMBL:ENSP00000374634:human:Serine/threonine-protein kinase D1:E=211.301 | ENSEMBL:ENSP00000291281:human:Serine/threonine-protein kinase D2:E=208.678 | ENSEMBL:ENSP00000331602:human:protein kinase C, delta:E=46.0915 | ENSEMBL:ENSP00000263125:human:Isoform 1 of…
F42C5.9	173006_s_at	F42C5.9		WBGene00018349		Affymetrix microarray probe			7.63932	1.65759	tm2174				WBPhenotype0000032|WBPhenotype0000689|WBPhenotype0000679|WBPhenotype0000050|WBPhenotype0000535|WBPhenotype0000689|WBPhenotype0000886|WBPhenotype0000031|WBPhenotype0000049|WBPhenotype0000050|WBPhenotype0000054|WBPhenotype0000059|WBPhenotype0000689|WBPhenotype0000886|WBPhenotype0001037|WBPhenotype0000059|WBPhenotype0000689|WBPhenotype0000049|WBPhenotype0000062|WBPhenotype0000886			25	Molecular_function:protein binding|Biological_process:physiological process|Biological_process:reproduction|Biological_process:larval development (sensu Nematoda)|Biological_process:growth	KOG0676	Actin and related proteins	ENSEMBL:ENSP00000331514:human:Actin, cytoplasmic 2:E=36.4949 | ENSEMBL:ENSP00000349960:human:Actin, cytoplasmic 1:E=36.3872 | ENSEMBL:ENSP00000290378:human:Actin, alpha cardiac muscle 1:E=35.9586 | ENSEMBL:ENSP00000224784:human:Actin, aortic smooth muscle:E=35.6198 | ENSEMBL:ENSP00000324452:human:Actin, alpha skeletal muscle:E=35.3768 | ENSEMBL:ENSP00000306469:human:hypothetical protein LOC345651…
Y54F10AM.4	175548_at	Y54F10AM.4a	Y54F10AM.4	WBGene00000464		Affymetrix microarray probe	ceh-44	ceh-44 encodes at least three proteins via alternative splicing; the CEH-44A protein is an ortholog of the CUX class of CUT homeodomain proteins, expressed in early embryos (mostly anterior in the comma stage), in the larval nerve ring and the adult gonad; the CUX class includes Drosophila CUT, human CUTL1 and human CUTL2; ceh-44 is a complex gene, in which two alternatively spliced protein produ…	7.26632	3.31853	tm919|uCE3-767|CE3-120|uCE3-766			1	WBPhenotype0000050|WBPhenotype0000535|WBPhenotype0000689|WBPhenotype0000886	Larval Expression: intestine; Nervous System; head neurons; unidentified cells;|Larval Expression: intestine; Nervous System; head neurons; tail neurons;|Larval Expression: intestine; renal gland cells; Nervous System; head neurons; amphids; tail neurons; phasmids;	intestine|head neurons|nervous system|intestine|head neurons|tail neurons|nervous system|intestine|head neurons|tail neurons|nervous system|rectal gland cells|amphids|phasmids		Molecular_function:DNA binding|Molecular_function:transcription factor activity|Molecular_function:sequence-specific DNA binding|Biological_process:regulation of transcription, DNA-dependent|Cellular_component:nucleus|Biological_process:regulation of transcription	KOG2252	CCAAT displacement protein and related homeoproteins	ENSEMBL:ENSP00000353401:human:Isoform 3 of Homeobox protein cut-like 1:E=76.699 | ENSEMBL:ENSP00000342189:human:163 kDa protein:E=75.7695 | ENSEMBL:ENSP00000292535:human:Isoform 1 of Homeobox protein cut-like 1:E=75.1675 | ENSEMBL:ENSP00000261726:human:Homeobox protein cut-like 2:E=61.6383 | ENSEMBL:ENSP00000292538:human:Protein CASP:E=38.6021 | ENSEMBL:ENSP00000345136:human:smooth muscle myosin …
236	174617_at								4.92976	2.06072
M28.7	188309_s_at	M28.7		WBGene00010898		Affymetrix microarray probe	nph-1	nph-1 encodes a novel, SH3 domain-containing protein that is orthologous to mammalian nephrocystin-1.	4.16484	2.30363	tm1701|ok500|cxTi5008			1	WBPhenotype0000050|WBPhenotype0000535|WBPhenotype0000689|WBPhenotype0000886|WBPhenotype0000031|WBPhenotype0000049|WBPhenotype0000050|WBPhenotype0000054|WBPhenotype0000059|WBPhenotype0000689|WBPhenotype0000886|WBPhenotype0001037|WBPhenotype0000269|WBPhenotype0000269|WBPhenotype0000049|WBPhenotype0000062|WBPhenotype0000886	Expressed in ADF, ADL, AFD, ASE, ASG, ASH, ASI, ASJ, ASK, AWA, AWB, AWC, PHA, PHB, URX, labial neurons.|Pnphp-1::GFP is expressed in both male and hermaphrodite. Pnphp-1::GFP is expressed in the amphid neurons in the head and the male-specific CEM neurons. Pnphp-1::GFP is also expressed in the male and hermaphrodite tail. Pnphp-1::GFP is expressed in the ADL amphid neurons, both pairs of phasmids…	head neurons|tail neurons|nervous system|amphids|phasmids	9		TWOG0597	Unnamed protein	ENSEMBL:ENSP00000347452:human:Isoform 3 of Nephrocystin-1:E=30.585 | ENSEMBL:ENSP00000313169:human:Isoform 2 of Nephrocystin-1:E=29.3872 |
Y51H7BR.3	186862_at	Y51H7BR.3		WBGene00021775		Affymetrix microarray probe			10.8982	2.24875	tm2557|snp_Y38C1B[3]|snp_Y38C1B[4]				WBPhenotype0000050|WBPhenotype0000535|WBPhenotype0000689|WBPhenotype0000886|WBPhenotype0000031|WBPhenotype0000049|WBPhenotype0000050|WBPhenotype0000054|WBPhenotype0000059|WBPhenotype0000689|WBPhenotype0000886|WBPhenotype0001037|WBPhenotype0000049|WBPhenotype0000062|WBPhenotype0000886					LSE4159	Unnamed protein
F14D7.8	178584_at	F14D7.8		WBGene00008795		Affymetrix microarray probe			5.32585	1.59127	pkP978				WBPhenotype0000031|WBPhenotype0000049|WBPhenotype0000050|WBPhenotype0000054|WBPhenotype0000059|WBPhenotype0000689|WBPhenotype0000886|WBPhenotype0001037|WBPhenotype0000049|WBPhenotype0000062|WBPhenotype0000886|WBPhenotype0000050|WBPhenotype0000535|WBPhenotype0000689|WBPhenotype0000886			0		InP_Cae_012142
F45H7.6	189374_s_at	F45H7.6		WBGene00009738		Affymetrix microarray probe			9.08099	3.15099	ok1347				WBPhenotype0000031|WBPhenotype0000049|WBPhenotype0000050|WBPhenotype0000054|WBPhenotype0000059|WBPhenotype0000689|WBPhenotype0000886|WBPhenotype0001037|WBPhenotype0000050|WBPhenotype0000535|WBPhenotype0000689|WBPhenotype0000886			0	Molecular_function:ubiquitin-protein ligase activity|Biological_process:protein modification|Biological_process:ubiquitin cycle|Cellular_component:intracellular	KOG0940	Ubiquitin protein ligase RSP5/NEDD4	ENSEMBL:ENSP00000265522:human:NEDD4-like ubiquitin-protein ligase 1:E=110.886 | ENSEMBL:ENSP00000260983:human:HECT, C2 and WW domain containing E3 ubiquitin protein ligase 2:E=107.284 | ENSEMBL:ENSP00000350569:human:Isoform 7 of E3 ubiquitin-protein ligase NEDD4-like protein:E=84.7959 | ENSEMBL:ENSP00000256832:human:Isoform 8 of E3 ubiquitin-protein ligase NEDD4-like protein:E=84.3372 | ENSEMBL:E…
D2096.9	183473_at	D2096.9		WBGene00017076		Affymetrix microarray probe			18.6014	4.30126	snp_C29F4[1]				WBPhenotype0000031|WBPhenotype0000049|WBPhenotype0000050|WBPhenotype0000054|WBPhenotype0000059|WBPhenotype0000060|WBPhenotype0000062|WBPhenotype0000689|WBPhenotype0000886|WBPhenotype0001037|WBPhenotype0000050|WBPhenotype0000535|WBPhenotype0000689|WBPhenotype0000886|WBPhenotype0000049|WBPhenotype0000062|WBPhenotype0000886|WBPhenotype0000031|WBPhenotype0000049|WBPhenotype0000050|WBPhenotype0000054|…			6	Biological_process:embryonic development (sensu Metazoa)	LSE0845	Unnamed protein
Y113G7A.11	186983_at	Y113G7A.11		WBGene00013748		Affymetrix microarray probe	ssu-1	ssu-1 encodes, by alternative splicing, two isoforms of a cytosolic alcohol sulfotransferase that interacts in the ASJ amphid neurons with the stomatins UNC-1 and UNC-24; the longer SSU-1 isoform is required for normal anesthetic sensitivity and unc-1 phenotypes; ssu-1(fc73) suppresses the anesthetic sensitivity and uncoordinated phenotypes of unc-1 and unc-24 mutants; ssu-1(fc73), along with daf…	4.35982	1.58184	tm1117			1	WBPhenotype0000050|WBPhenotype0000535|WBPhenotype0000689|WBPhenotype0000886|WBPhenotype0000049|WBPhenotype0000062|WBPhenotype0000886	Expression of the ceST1 gene was detected throughout development, but higher expression was evident in both the embryo and adult stages. Moreover, ceST1 transcript levels increased 29-fold in dauer larvae, which were induced by culturing daf-2 mutants at 25 centigrades, compared to embryos. This augmented expression was not observed when L3 larvae of the daf-2 mutant were cultured at 25 centigrad…		0	Molecular_function:sulfotransferase activity	KOG1584	Sulfotransferase	ENSEMBL:ENSP00000222002:human:Bile salt sulfotransferase:E=32.6576 | ENSEMBL:ENSP00000251481:human:Isoform Short of Sulfotransferase 1C1:E=32.3665 | ENSEMBL:ENSP00000308770:human:Sulfotransferase family cytosolic 1B member 1:E=31.301 | ENSEMBL:ENSP00000319622:human:Isoform Long of Sulfotransferase 1C1:E=31.1549 | ENSEMBL:ENSP00000272452:human:Sulfotransferase 1C2:E=30.3566 | ENSEMBL:ENSP000003387…
K11D12.1	190271_at	K11D12.1		WBGene00000862		Affymetrix microarray probe	cwp-4	cwp-4 encodes a protein with some similarity to mucins that is predicted to be secreted, and is alleged to be coexpressed with polycystins; CWP-4 is dispensable for viability and gross morphology in mass RNAi screens.	5.34872	4.36535	cxTi8217			0	WBPhenotype0000061|WBPhenotype0000031|WBPhenotype0000049|WBPhenotype0000050|WBPhenotype0000054|WBPhenotype0000059|WBPhenotype0000689|WBPhenotype0000886|WBPhenotype0001037|WBPhenotype0000050|WBPhenotype0000535|WBPhenotype0000689|WBPhenotype0000886	Expressed in male sensory rays.	male sensory rays	6		KOG1721	Zn-finger	ENSEMBL:ENSP00000354885:human:Mucin-2 precursor:E=15.0269 | ENSEMBL:ENSP00000351956:human:Intestinal mucin:E=13.7696 | ENSEMBL:ENSP00000343037:human:591 kDa protein:E=12.3279 | ENSEMBL:ENSP00000371671:human:132 kDa protein:E=11.6383 | ENSEMBL:ENSP00000371654:human:32 kDa protein:E=11.2219 | ENSEMBL:ENSP00000304549:human:similar to R09H10.5:E=10.0223 | FLYBASE:CG31439-PA:fly:Flybase gene name is C…
F58H7.1	179746_at	F58H7.1		WBGene00019067		Affymetrix microarray probe			4.44465	2.33082	ttTi4701				WBPhenotype0000050|WBPhenotype0000535|WBPhenotype0000689|WBPhenotype0000886|WBPhenotype0000049|WBPhenotype0000062|WBPhenotype0000886|WBPhenotype0000031|WBPhenotype0000049|WBPhenotype0000050|WBPhenotype0000054|WBPhenotype0000059|WBPhenotype0000689|WBPhenotype0000886|WBPhenotype0001037			1		InP_Cae_006386
Y38C1BA.2	186861_s_at	Y38C1BA.2a	Y38C1BA.2	WBGene00004913	Y38C1BA.2b	Affymetrix microarray probe	snn-1		4.53066	3.26213	tm2557|snp_Y38C1B[3]|snp_Y38C1B[4]				WBPhenotype0000031|WBPhenotype0000049|WBPhenotype0000050|WBPhenotype0000054|WBPhenotype0000059|WBPhenotype0000689|WBPhenotype0000886|WBPhenotype0001037|WBPhenotype0000017|WBPhenotype0000017|WBPhenotype0000017|WBPhenotype0000031|WBPhenotype0000049|WBPhenotype0000050|WBPhenotype0000054|WBPhenotype0000059|WBPhenotype0000689|WBPhenotype0000886|WBPhenotype0001037|WBPhenotype0000031|WBPhenotype0000049|…				Molecular_function:catalytic activity|Molecular_function:ATP binding|Biological_process:neurotransmitter secretion|Cellular_component:synaptic vesicle			ENSEMBL:ENSP00000342993:human:Isoform IIa of Synapsin-2:E=42.7212 | ENSEMBL:ENSP00000330219:human:Synapsin-3:E=40.4949 | ENSEMBL:ENSP00000343206:human:Isoform IB of Synapsin-1:E=40.1192 | ENSEMBL:ENSP00000263237:human:Isoform IA of Synapsin-1:E=40 | ENSEMBL:ENSP00000351614:human:synapsin III isoform IIIc:E=38.1549 | FLYBASE:CG3985-PA:fly:Flybase gene name is Syn-PA:E=36.5376 |
T23G7.3	173496_s_at	T23G7.3		WBGene00011966		Affymetrix microarray probe			2.18323	2.48251	uCE1-799				WBPhenotype0000050|WBPhenotype0000535|WBPhenotype0000689|WBPhenotype0000886|WBPhenotype0000050|WBPhenotype0000062|WBPhenotype0000535|WBPhenotype0000689|WBPhenotype0000886|WBPhenotype0000031|WBPhenotype0000049|WBPhenotype0000050|WBPhenotype0000054|WBPhenotype0000059|WBPhenotype0000689|WBPhenotype0000886|WBPhenotype0001037|WBPhenotype0000049|WBPhenotype0000062|WBPhenotype0000886			2	Molecular_function:nucleic acid binding|Cellular_component:intracellular	KOG2809	Telomerase elongation inhibitor/RNA maturation protein PINX1	ENSEMBL:ENSP00000318966:human:Isoform 1 of Pin2-interacting protein X1:E=33.8861 | ENSEMBL:ENSP00000346908:human:Isoform 2 of Pin2-interacting protein X1:E=28.8539 | ENSEMBL:ENSP00000354826:human:Isoform 1 of Caldesmon:E=11.4815 | FLYBASE:CG11180-PA:fly:Flybase gene name is CG11180-PA:E=24.9586 | FLYBASE:CG32662-PA:fly:Flybase gene name is CG32662-PA:E=13.0088 | FLYBASE:CG15561-PA:fly:Flybase gen…
C49C3.8	179454_at	C49C3.8		WBGene00008198		Affymetrix microarray probe			2.52665	2.08878	tm2178				WBPhenotype0000049|WBPhenotype0000062|WBPhenotype0000886|WBPhenotype0000050|WBPhenotype0000535|WBPhenotype0000689|WBPhenotype0000886|WBPhenotype0000031|WBPhenotype0000049|WBPhenotype0000050|WBPhenotype0000054|WBPhenotype0000059|WBPhenotype0000689|WBPhenotype0000886|WBPhenotype0001037			6		InP_Cae_011810
T23B3.4	191261_at	T23B3.4		WBGene00020712		Affymetrix microarray probe			8.75913	2.48601	pkP5242|uCE1-913				WBPhenotype0000050|WBPhenotype0000535|WBPhenotype0000689|WBPhenotype0000886|WBPhenotype0000031|WBPhenotype0000049|WBPhenotype0000050|WBPhenotype0000054|WBPhenotype0000059|WBPhenotype0000689|WBPhenotype0000886|WBPhenotype0001037|WBPhenotype0000050|WBPhenotype0000154			6	Molecular_function:rhodopsin-like receptor activity|Biological_process:G-protein coupled receptor protein signaling pathway|Cellular_component:integral to membrane|Molecular_function:gastrin receptor activity|Molecular_function:galanin receptor activity|Molecular_function:neuropeptide Y receptor activity|Biological_process:embryonic development (sensu Metazoa)	KOG3656	7 transmembrane receptor	ENSEMBL:ENSP00000295589:human:Cholecystokinin type A receptor:E=38.5086 | ENSEMBL:ENSP00000335544:human:Gastrin/cholecystokinin type B receptor:E=34.1367 | ENSEMBL:ENSP00000259784:human:Orexin receptor type 2:E=28.6383 | ENSEMBL:ENSP00000335610:human:Orexigenic neuropeptide QRFP receptor:E=26.1675 | ENSEMBL:ENSP00000263696:human:Orexin receptor type 1:E=25.2366 | ENSEMBL:ENSP00000362809:human:44 …
C32D5.9	188536_s_at	C32D5.9		WBGene00002980		Affymetrix microarray probe	lgg-1		5.40898	1.8844	ok644|cxTi5909			1	WBPhenotype0000031|WBPhenotype0000049|WBPhenotype0000050|WBPhenotype0000054|WBPhenotype0000059|WBPhenotype0000689|WBPhenotype0000886|WBPhenotype0001037|WBPhenotype0000050|WBPhenotype0000535|WBPhenotype0000689|WBPhenotype0000886|WBPhenotype0000049|WBPhenotype0000062|WBPhenotype0000886	Wild-type N2 and daf-2(e1370) animals carrying an extrachromosomal array that expressed GFP::LGG-1 had diffuse cytoplasmic GFP expression in multiple tissues in different stages of development, including the nervous system, pharynx, intestine, hypodermis, somatic gonad, and vulva. The tissue distribution of GFP::LGG-1 expression was similar to that observed for GFP regulated by the endogenous bec…	vulva|pharynx|hypodermis|intestine|somatic gonad|nervous system|pharynx|intestine|tail neurons|nerve ring|ventral nerve cord|nervous system|seam cells|body wall muscle|neurons along body	15	Biological_process:embryonic development (sensu Metazoa)	KOG1654	Microtubule-associated anchor protein involved in autophagy and membrane trafficking	ENSEMBL:ENSP00000306866:human:Gamma-aminobutyric acid receptor-associated protein:E=49.8861 | ENSEMBL:ENSP00000266458:human:Gamma-aminobutyric acid receptor-associated protein-like 1:E=47.3279 | ENSEMBL:ENSP00000311718:human:Gamma-aminobutyric acid receptor-associated protein-like 3:E=43.8239 | ENSEMBL:ENSP00000037243:human:Gamma-aminobutyric acid receptor-associated protein-like 2:E=33.3372 | EN…
F49E10.5	174356_at	F49E10.5		WBGene00006424		Affymetrix microarray probe	ctbp-1	tag-45 encodes a D-isomer specific 2-hydroxyacid dehydrogenase.	8.87972	2.27381	ok498				WBPhenotype0000050|WBPhenotype0000535|WBPhenotype0000689|WBPhenotype0000886|WBPhenotype0000031|WBPhenotype0000049|WBPhenotype0000050|WBPhenotype0000054|WBPhenotype0000059|WBPhenotype0000689|WBPhenotype0000886|WBPhenotype0001037|WBPhenotype0000050|WBPhenotype0000535|WBPhenotype0000689|WBPhenotype0000886|WBPhenotype0000031|WBPhenotype0000049|WBPhenotype0000050|WBPhenotype0000054|WBPhenotype0000059|…			1	Molecular_function:oxidoreductase activity, acting on the CH-OH group of donors, NAD or NADP as acceptor|Molecular_function:NAD binding|Biological_process:metabolism|Biological_process:L-serine biosynthesis|Molecular_function:nucleic acid binding|Molecular_function:phosphoglycerate dehydrogenase activity	KOG0067	Transcription factor CtBP	ENSEMBL:ENSP00000311825:human:C-terminal binding protein 2 isoform 2:E=104.523 | ENSEMBL:ENSP00000290921:human:C-terminal-binding protein 1:E=103.444 | ENSEMBL:ENSP00000357814:human:C-terminal binding protein 2:E=101.268 | ENSEMBL:ENSP00000338615:human:C-terminal-binding protein 2:E=101.208 | ENSEMBL:ENSP00000358415:human:Phosphoglycerate dehydrogenase:E=26.8861 | ENSEMBL:ENSP00000263167:human:D-…
C01F4.2	189146_at	C01F4.2a	C01F4.2	WBGene00015303		Affymetrix microarray probe	C01F4.2		2.88859	1.53988	pkP937|ok1316|cxTi4304|snp_C01F4[1]			1	WBPhenotype0000031|WBPhenotype0000050|WBPhenotype0000535|WBPhenotype0000689|WBPhenotype0000886|WBPhenotype0000031|WBPhenotype0000031|WBPhenotype0000049|WBPhenotype0000050|WBPhenotype0000054|WBPhenotype0000059|WBPhenotype0000689|WBPhenotype0000886|WBPhenotype0001037|WBPhenotype0000050|WBPhenotype0000535|WBPhenotype0000689|WBPhenotype0000886|WBPhenotype0000031|WBPhenotype0000049|WBPhenotype0000050|…	Larval Expression: intestine; Nervous System; nerve ring; ventral nerve cord; head neurons; neurons along body;|Larval Expression: intestine; Nervous System; head neurons; amphids; tail neurons; phasmids;	intestine|head neurons|nerve ring|ventral nerve cord|nervous system|neurons along body|intestine|head neurons|tail neurons|nervous system|amphids|phasmids		Biological_process:signal transduction|Cellular_component:intracellular|Biological_process:positive regulation of growth rate	KOG2710	Rho GTPase-activating protein	ENSEMBL:ENSP00000370108:human:72 kDa protein:E=35.5086 | ENSEMBL:ENSP00000355363:human:Isoform 1 of Rho-GTPase-activating protein 6:E=35.4815 | ENSEMBL:ENSP00000332720:human:Isoform 2 of Rho-GTPase-activating protein 6:E=35.3279 | ENSEMBL:ENSP00000370093:human:Isoform 5 of Rho-GTPase-activating protein 6:E=35.284 | ENSEMBL:ENSP00000338967:human:Isoform 3 of Rho-GTPase-activating protein 6:E=35.01…
T23H2.2	189565_at	T23H2.2		WBGene00004924		Affymetrix microarray probe	snt-4		5.3758	4.26794	ok503			1	WBPhenotype0000049|WBPhenotype0000062|WBPhenotype0000886|WBPhenotype0000050|WBPhenotype0000535|WBPhenotype0000689|WBPhenotype0000886|WBPhenotype0000050|WBPhenotype0000062|WBPhenotype0000535|WBPhenotype0000689|WBPhenotype0000886|WBPhenotype0000031|WBPhenotype0000049|WBPhenotype0000050|WBPhenotype0000054|WBPhenotype0000059|WBPhenotype0000689|WBPhenotype0000886|WBPhenotype0001037	Broadly expressed.|Larval Expression: intestine - posterior cells; Nervous System; nerve ring; ventral nerve cord; dorsal nerve cord; lateral nerve cords; head neurons; neurons along body; tail neurons;	intestine|head neurons|tail neurons|nerve ring|ventral nerve cord|dorsal nerve cord|nervous system|neurons along body|lateral nerve cords	6	Molecular_function:transporter activity|Biological_process:transport|Cellular_component:synaptic vesicle|Cellular_component:membrane	KOG1028	Ca2+-dependent phospholipid-binding protein Synaptotagmin, required for synaptic vesicle and secretory granule exocytosis	ENSEMBL:ENSP00000255224:human:Synaptotagmin-4:E=51.2757 | ENSEMBL:ENSP00000255057:human:Synaptotagmin-11:E=50.1192 | ENSEMBL:ENSP00000263846:human:synaptotagmin VII:E=42.7696 | ENSEMBL:ENSP00000261205:human:Synaptotagmin-1:E=39 | ENSEMBL:ENSP00000358558:human:Synaptotagmin-6:E=38.8539 | ENSEMBL:ENSP00000285794:human:synaptotagmin VI:E=38.7696 | ENSEMBL:ENSP00000228567:human:Synaptotagmin-10:E=38.…
F58E10.7	184175_at	F58E10.7		WBGene00010262		Affymetrix microarray probe			6.64275	7.88296	ox134				WBPhenotype0000050|WBPhenotype0000535|WBPhenotype0000689|WBPhenotype0000886|WBPhenotype0000050|WBPhenotype0000535|WBPhenotype0000689|WBPhenotype0000886|WBPhenotype0000050|WBPhenotype0000535|WBPhenotype0000689|WBPhenotype0000886|WBPhenotype0000049|WBPhenotype0000062|WBPhenotype0000886|WBPhenotype0000031|WBPhenotype0000049|WBPhenotype0000050|WBPhenotype0000054|WBPhenotype0000059|WBPhenotype0000689|…			6		LSE0721	Unnamed protein
F42D1.3	191127_at	F42D1.3		WBGene00009629		Affymetrix microarray probe			7.89532	1.81312	cxTi10729				WBPhenotype0000031|WBPhenotype0000049|WBPhenotype0000050|WBPhenotype0000054|WBPhenotype0000059|WBPhenotype0000689|WBPhenotype0000886|WBPhenotype0001037|WBPhenotype0000049|WBPhenotype0000062|WBPhenotype0000886|WBPhenotype0000050|WBPhenotype0000535|WBPhenotype0000689|WBPhenotype0000886			0	Molecular_function:rhodopsin-like receptor activity|Biological_process:G-protein coupled receptor protein signaling pathway|Cellular_component:integral to membrane	TWOG0228	Unnamed protein	ENSEMBL:ENSP00000305877:human:Neuromedin-U receptor 1:E=12.585 | FLYBASE:CG16752-PA:fly:Flybase gene name is CG16752-PA:E=48.7447 | FLYBASE:CG8985-PA:fly:Flybase gene name is DmsR-1-PA:E=21.1805 | FLYBASE:CG13803-PA:fly:Flybase gene name is DmsR-2-PA:E=20.8861 | FLYBASE:CG13229-PA:fly:Flybase gene name is CG13229-PA:E=19.8861 | FLYBASE:CG2114-PA:fly:Flybase gene name is FR-PA:E=11.3468 |
W05F2.7	180080_at	W05F2.7		WBGene00021039		Affymetrix microarray probe			6.9742	2.74504	cxTi4928				WBPhenotype0000050|WBPhenotype0000535|WBPhenotype0000689|WBPhenotype0000886|WBPhenotype0000050|WBPhenotype0000535|WBPhenotype0000689|WBPhenotype0000886|WBPhenotype0000031|WBPhenotype0000049|WBPhenotype0000050|WBPhenotype0000054|WBPhenotype0000059|WBPhenotype0000689|WBPhenotype0000886|WBPhenotype0001037|WBPhenotype0000049|WBPhenotype0000062|WBPhenotype0000886			9				ENSEMBL:ENSP00000354885:human:Mucin-2 precursor:E=33.7447 | ENSEMBL:ENSP00000343037:human:591 kDa protein:E=28.6576 | ENSEMBL:ENSP00000371696:human:Mucin-6 precursor:E=25.4202 | ENSEMBL:ENSP00000368751:human:Secreted mucin MUC17:E=24.4089 | ENSEMBL:ENSP00000302716:human:Membrane mucin MUC17:E=24.3872 | ENSEMBL:ENSP00000351956:human:Intestinal mucin:E=23.5376 | ENSEMBL:ENSP00000331373:human:Intest…
F54C9.11	180447_at	F54C9.11		WBGene00010045		Affymetrix microarray probe			3.57459	2.22895	tm2518			0	WBPhenotype0000049|WBPhenotype0000062|WBPhenotype0000886|WBPhenotype0000050|WBPhenotype0000535|WBPhenotype0000689|WBPhenotype0000886|WBPhenotype0000031|WBPhenotype0000049|WBPhenotype0000050|WBPhenotype0000054|WBPhenotype0000059|WBPhenotype0000689|WBPhenotype0000886|WBPhenotype0001037	Expression is seen from mid-larval stages to adult. In larvae, expression is seen in the hypodermal cells. In the body, staining is often weak and diffuse, however in the head and tail a few cells show strong and distinct staining. In the adult, staining of hypodermal cells is seen, with many cells throughout the body occasionally showing expression. Also, the vulval muscles show expression and t…	hypodermal|vulval muscle|vulvaA|vulvaB	6	Cellular_component:membrane	KOG4324	Guanine nucleotide exchange factor	ENSEMBL:ENSP00000334416:human:RAB3A interacting protein (Rabin3)-like 1:E=18.1249 | ENSEMBL:ENSP00000247833:human:Isoform 1 of RAB3A-interacting protein:E=13.699 | ENSEMBL:ENSP00000323349:human:Isoform 2 of RAB3A-interacting protein:E=13.6778 | ENSEMBL:ENSP00000301773:human:RAB3IL1 protein:E=13.0706 |
C07B5.3	177457_at	C07B5.3		WBGene00007408		Affymetrix microarray probe			9.69332	6.80191	ttTi4754|snp_T09F5[1]|snp_T09F5[2]			3	WBPhenotype0000050|WBPhenotype0000535|WBPhenotype0000689|WBPhenotype0000886|WBPhenotype0000886|WBPhenotype0000049|WBPhenotype0000062|WBPhenotype0000886|WBPhenotype0000031|WBPhenotype0000049|WBPhenotype0000050|WBPhenotype0000054|WBPhenotype0000059|WBPhenotype0000689|WBPhenotype0000886|WBPhenotype0001037	Post-embryonic expression. Hybridization to all cells, higher levels in hypodermis. High levels in larvae, lower levels in adults with some high level expression in vulva of young adult.		15		LSE0924	Unnamed protein
C44B11.3	191281_s_at	C44B11.3		WBGene00003175		Affymetrix microarray probe	mec-12	mec-12 encodes a novel C. elegans alpha-tubulin that is unique amongst C. elegans alpha tubulins in that it may be subject to post-translational acetylation; MEC-12 is required for normal mechanosensory response to gentle touch, and specifically for formation of the 15-protofilament microtubule bundle present in the touch receptor neurons; mec-12 interacts genetically with mec-5, which encodes a …	6.21836	5.9469	e1607|u67|u76|u94|u159|u204|u241|u279|e1605			1	WBPhenotype0000050|WBPhenotype0000031|WBPhenotype0000050|WBPhenotype0000059|WBPhenotype0000050|WBPhenotype0000269|WBPhenotype0000031|WBPhenotype0000049|WBPhenotype0000050|WBPhenotype0000054|WBPhenotype0000059|WBPhenotype0000689|WBPhenotype0000886|WBPhenotype0001037|WBPhenotype0000050|WBPhenotype0001102|WBPhenotype0000049|WBPhenotype0000749|WBPhenotype0000886|WBPhenotype0000059|WBPhenotype0000031|…	Strong levels of expression in the six touch receptor neurons. In addition, staining was detectable in several other neurons, including motorneurons of the ventral cord such as members of the DB class, various neurons of the nerve ring region, and a few neurons of the lumbar ganglion such as PVR. No expression was detected in ALN and FLP neurons.|Larval Expression: intestine; Nervous System; nerv…	neurons|ventral cord motor neurons|DB neurons|touch receptor neurons|nerve ring|lumbar neurons|intestine|head neurons|tail neurons|nerve ring|ventral nerve cord|nervous system|neurons along body|lateral nerve cords	1	Molecular_function:GTP binding|Cellular_component:cytoplasm|Molecular_function:structural molecule activity|Cellular_component:microtubule|Biological_process:microtubule-based movement|Molecular_function:GTPase activity|Cellular_component:protein complex|Biological_process:protein polymerization|Biological_process:embryonic development (sensu Metazoa)|Biological_process:spindle organization and b…	KOG1376	Alpha tubulin	ENSEMBL:ENSP00000301071:human:Tubulin alpha-3 chain:E=233.678 | ENSEMBL:ENSP00000336799:human:Tubulin alpha-ubiquitous chain:E=233.357 | ENSEMBL:ENSP00000326042:human:Isoform 1 of Tubulin alpha-2 chain:E=232.398 | ENSEMBL:ENSP00000301072:human:Tubulin alpha-6 chain:E=231.022 | ENSEMBL:ENSP00000248437:human:Tubulin alpha-1 chain:E=228.482 | ENSEMBL:ENSP00000318197:human:Similar to alpha tubulin:E=…
F40H3.4	181677_at	F40H3.4		WBGene00001440		Affymetrix microarray probe	fkh-8	fkh-8 encodes one of 15 C. elegans forkhead transcription factors; loss of fkh-8 activity via RNAi has been reported to result in either no defects or a weakly penetrant aldicarb resistance phenotype; an FKH-8 reporter fusion is expressed in nerve cells in the head and tail ganglia of both males and hermaphrodites with expression beginning in the later stages of embryogenesis and continuing throu…	7.91123	4.52545	tm292|ttTi2782			1	WBPhenotype0000017|WBPhenotype0000031|WBPhenotype0000049|WBPhenotype0000050|WBPhenotype0000054|WBPhenotype0000059|WBPhenotype0000689|WBPhenotype0000886|WBPhenotype0001037|WBPhenotype0000049|WBPhenotype0000062|WBPhenotype0000886|WBPhenotype0000017|WBPhenotype0000050|WBPhenotype0000535|WBPhenotype0000689|WBPhenotype0000886|WBPhenotype0000017|WBPhenotype0000017	Expression was observed only in nerve cells, starting in the elongating embryo and continuing through subsequent embryonic and postembryonic development into adulthood. Nerve cells in the head and tail ganglia of both males and hermaphrodites showed expression but the precise identity of which nerve cells has not been determined.|Expression was observed only in nerve cells, starting in the elonga…	head neurons|tail neurons|head neurons|tail neurons	1	Molecular_function:transcription factor activity|Molecular_function:sequence-specific DNA binding|Biological_process:regulation of transcription, DNA-dependent|Cellular_component:nucleus	KOG2294	Transcription factor of the Forkhead/HNF3 family	ENSEMBL:ENSP00000354449:human:Isoform 2 of Forkhead box protein J3:E=26.7696 | ENSEMBL:ENSP00000354620:human:Isoform 1 of Forkhead box protein J3:E=25.7696 | ENSEMBL:ENSP00000162391:human:Isoform FOXJ2.L of Forkhead box protein J2:E=17.2676 | ENSEMBL:ENSP00000304286:human:forkhead box I1 isoform a:E=15.9586 | ENSEMBL:ENSP00000064324:human:Forkhead box protein C1:E=15.7959 | ENSEMBL:ENSP0000034328…
T19D12.6	173319_s_at	T19D12.6		WBGene00020581		Affymetrix microarray probe			11.6024	2.10259	st551|st552|st579|st580				WBPhenotype0000031|WBPhenotype0000049|WBPhenotype0000050|WBPhenotype0000054|WBPhenotype0000059|WBPhenotype0000689|WBPhenotype0000886|WBPhenotype0001037|WBPhenotype0000050|WBPhenotype0000535|WBPhenotype0000689|WBPhenotype0000886			8	Molecular_function:calcium ion binding			ENSEMBL:ENSP00000337607:human:EGF-like, fibronectin type III and laminin G domains isoform 2:E=39.9208 | ENSEMBL:ENSP00000313084:human:EGF-like, fibronectin type III and laminin G domains isoform 1:E=39.3665 | ENSEMBL:ENSP00000346964:human:Hypothetical protein DKFZp686O1697:E=37.3372 | ENSEMBL:ENSP00000340785:human:200 kDa protein:E=30.1675 | ENSEMBL:ENSP00000368678:human:Agrin precursor:E=30.124…
C56G3.1	193305_at	C56G3.1b	C56G3.1	WBGene00016984	C56G3.1a	Affymetrix microarray probe	C56G3.1		3.71778	1.85808	ok1439|ok1446|tm1553				WBPhenotype0000050|WBPhenotype0000535|WBPhenotype0000689|WBPhenotype0000886|WBPhenotype0000049|WBPhenotype0000062|WBPhenotype0000886|WBPhenotype0000031|WBPhenotype0000049|WBPhenotype0000050|WBPhenotype0000054|WBPhenotype0000059|WBPhenotype0000689|WBPhenotype0000886|WBPhenotype0001037				Molecular_function:rhodopsin-like receptor activity|Biological_process:G-protein coupled receptor protein signaling pathway|Cellular_component:integral to membrane|Molecular_function:neuropeptide Y receptor activity	KOG3656	7 transmembrane receptor	ENSEMBL:ENSP00000326616:human:Isoform B of Somatostatin receptor type 2:E=20.3468 | ENSEMBL:ENSP00000350198:human:Isoform A of Somatostatin receptor type 2:E=20.2076 | ENSEMBL:ENSP00000255008:human:Somatostatin receptor type 4:E=20.0506 | ENSEMBL:ENSP00000332591:human:Neuropeptide Y receptor type 2:E=19.1549 | ENSEMBL:ENSP00000273430:human:Type-1 angiotensin II receptor:E=19.0506 | ENSEMBL:ENSP00…
C07A9.7	186866_at	C07A9.7b	C07A9.7	WBGene00007403	C07A9.7a	Affymetrix microarray probe	C07A9.7		3.46166	1.69519	snp_C07A9[2]				WBPhenotype0000031|WBPhenotype0000049|WBPhenotype0000050|WBPhenotype0000054|WBPhenotype0000059|WBPhenotype0000689|WBPhenotype0000886|WBPhenotype0001037|WBPhenotype0000050|WBPhenotype0000535|WBPhenotype0000689|WBPhenotype0000886|WBPhenotype0000049|WBPhenotype0000062|WBPhenotype0000886|WBPhenotype0000049|WBPhenotype0000749|WBPhenotype0000886				Cellular_component:nucleus
F53B1.3	180516_at	F53B1.3		WBGene00018736		Affymetrix microarray probe			7.94287	2.2461	tm605				WBPhenotype0000049|WBPhenotype0000062|WBPhenotype0000886|WBPhenotype0000031|WBPhenotype0000049|WBPhenotype0000050|WBPhenotype0000054|WBPhenotype0000059|WBPhenotype0000689|WBPhenotype0000886|WBPhenotype0001037|WBPhenotype0000050|WBPhenotype0000535|WBPhenotype0000689|WBPhenotype0000886			0		InP_Cae_010923
M117.2	174903_at	M117.2	M117.2	WBGene00003920		Affymetrix microarray probe	par-5	PAR-5 is a 14-3-3 protein.	11.8248	1.77242	it121|lw19|lw23|it55			0	WBPhenotype0000050|WBPhenotype0000748|WBPhenotype0000038|WBPhenotype0000050|WBPhenotype0000050|WBPhenotype0000054|WBPhenotype0000054|WBPhenotype0000017|WBPhenotype0000017|WBPhenotype0000050|WBPhenotype0000154|WBPhenotype0000050	Using probe that hybridizes to all three transcripts. In one cell embryo, high levels of ftt-1 transcripts found uniformly throughout the cell. At 1-fold embryonic stage, transcript level decreases as embryo develops until no longer detected at the 1.5-fold stage. ftt-1 transcripts detected throughout entire gonad without any obvious subcellular localisation patterns. Most abundant in distal mito…	gonad|oocytes	20	Molecular_function:protein domain specific binding|Biological_process:morphogenesis of an epithelium|Biological_process:embryonic development (sensu Metazoa)|Biological_process:larval development (sensu Nematoda)|Biological_process:physiological process	KOG0841	Multifunctional chaperone (14-3-3 family)	ENSEMBL:ENSP00000309503:human:14-3-3 protein zeta/delta:E=96.3979 | ENSEMBL:ENSP00000322781:human:28 kDa protein:E=95.4437 | ENSEMBL:ENSP00000217069:human:tyrosine 3-monooxygenase/tryptophan 5-monooxygenase activation protein, beta polypeptide:E=93.6383 | ENSEMBL:ENSP00000238081:human:14-3-3 protein theta:E=90.6778 | ENSEMBL:ENSP00000306330:human:14-3-3 protein gamma:E=89.6198 | ENSEMBL:ENSP00000…
F20B6.3	175209_at	F20B6.3		WBGene00003412		Affymetrix microarray probe	mrp-6		6.22387	1.75391	ok1027			1	WBPhenotype0000050|WBPhenotype0000062|WBPhenotype0000535|WBPhenotype0000689|WBPhenotype0000886|WBPhenotype0000050|WBPhenotype0000535|WBPhenotype0000689|WBPhenotype0000886|WBPhenotype0000640	Larval Expression: hypodermis;|Larval Expression: intestine; Nervous System; ventral nerve cord; head neurons; tail neurons; unidentified cells;	hypodermis|intestine|head neurons|tail neurons|ventral nerve cord|nervous system|amphids	0	Molecular_function:nucleotide binding|Molecular_function:nucleoside-triphosphatase activity|Molecular_function:ATP binding|Molecular_function:ATPase activity, coupled to transmembrane movement of substances|Biological_process:transport|Cellular_component:integral to membrane|Molecular_function:ATPase activity|Molecular_function:chloride channel activity|Biological_process:ion transport|Cellular_c…	KOG0054	Multidrug resistance-associated protein/mitoxantrone resistance protein, ABC superfamily	ENSEMBL:ENSP00000333926:human:Multidrug resistance-associated protein 5:E=166.921 | ENSEMBL:ENSP00000311030:human:Isoform 1 of Multidrug resistance-associated protein 9:E=164.357 | ENSEMBL:ENSP00000266063:human:Canalicular multispecific organic anion transporter 1:E=161.77 | ENSEMBL:ENSP00000261295:human:Multidrug resistance-associated protein 4:E=161.119 | ENSEMBL:ENSP00000263013:human:Isoform 1…
F32A6.4	174401_at	F32A6.4a	F32A6.4	WBGene00000092		Affymetrix microarray probe	ags-3	ags-3 encodes an ortholog of mammalian AGS3, a receptor independent activator of G protein signalling, and of Drosophila RAPSYNOID; AGS-3 proteins have four GoLoco motifs; AGS-3 is involved in polarity and spindle orientation during early embryogenesis; a region of AGS-3 encompassing three GoLoco motifs specifically binds GOA-1 in yeast two-hybrid assays; AGS-3 is expressed in all muscles, intest…	7.83172	4.03015	tm1891|ok1169|gk517|tm2375|tm2342			1	WBPhenotype0000031|WBPhenotype0000049|WBPhenotype0000050|WBPhenotype0000054|WBPhenotype0000059|WBPhenotype0000689|WBPhenotype0000886|WBPhenotype0001037|WBPhenotype0000269|WBPhenotype0000049|WBPhenotype0000062|WBPhenotype0000886|WBPhenotype0000269|WBPhenotype0000050|WBPhenotype0000535|WBPhenotype0000689|WBPhenotype0000886|WBPhenotype0000886|WBPhenotype0000886	Expressed in all muscles (body wall, pharyngeal, sphincter, vulval), intestine, weak expression in a set of neurons in the head and neurons in the ventral.|Larval Expression: pharynx; intestine; Nervous System; tail neurons; unidentified cells;|Larval Expression: pharynx; intestine; unidentified cells in head; unidentified cells in tail ;	intestine|head neurons|ventral nerve cord|all muscle cells|pharynx|intestine|tail neurons|nervous system|head|tail|pharynx|intestine		Molecular_function:GTPase activator activity|Biological_process:signal transduction|Molecular_function:binding	KOG1130	Predicted G-alpha GTPase interaction protein, contains GoLoco domain	ENSEMBL:ENSP00000346797:human:Isoform 1 of G-protein signaling modulator 1:E=75.7695 | ENSEMBL:ENSP00000359003:human:G-protein signalling modulator 2:E=65.041 | ENSEMBL:ENSP00000264126:human:G-protein signaling modulator 2:E=65.0362 | ENSEMBL:ENSP00000266082:human:OTTHUMP00000028696:E=23.0223 | ENSEMBL:ENSP00000291775:human:74 kDa protein:E=21.0269 | FLYBASE:CG5692-PA:fly:Flybase gene name is rap…
246	174838_at								9.85951	1.90706
T04D3.5	173283_s_at	T04D3.5		WBGene00011434		Affymetrix microarray probe			21.3205	3.8285	ok394			0	WBPhenotype0000050|WBPhenotype0000535|WBPhenotype0000689|WBPhenotype0000886|WBPhenotype0000050|WBPhenotype0000535|WBPhenotype0000689|WBPhenotype0000886|WBPhenotype0000031|WBPhenotype0000049|WBPhenotype0000050|WBPhenotype0000054|WBPhenotype0000059|WBPhenotype0000689|WBPhenotype0000886|WBPhenotype0001037|WBPhenotype0000050|WBPhenotype0000050|WBPhenotype0000059	Expressed in proximal germline.		12	Biological_process:larval development (sensu Nematoda)|Biological_process:growth|Biological_process:embryonic development (sensu Metazoa)	InP_Cae_010751
ZC410.5	190988_at	ZC410.5b	ZC410.5	WBGene00013882	ZC410.5a	Affymetrix microarray probe	ZC410.5		7.78993	3.33407	ttTi4358				WBPhenotype0000050|WBPhenotype0000535|WBPhenotype0000689|WBPhenotype0000886|WBPhenotype0000050|WBPhenotype0000062|WBPhenotype0000535|WBPhenotype0000689|WBPhenotype0000886|WBPhenotype0000049|WBPhenotype0000062|WBPhenotype0000886
Y50D7A.8	185432_at	Y50D7A.8		WBGene00021756		Affymetrix microarray probe			3.27107	1.53515	ok1171			0	WBPhenotype0000050|WBPhenotype0000535|WBPhenotype0000689|WBPhenotype0000886|WBPhenotype0000031|WBPhenotype0000049|WBPhenotype0000050|WBPhenotype0000054|WBPhenotype0000059|WBPhenotype0000689|WBPhenotype0000886|WBPhenotype0001037|WBPhenotype0000049|WBPhenotype0000749|WBPhenotype0000886|WBPhenotype0000049|WBPhenotype0000749|WBPhenotype0000886|WBPhenotype0000050|WBPhenotype0000535|WBPhenotype0000689|…	Larval Expression: pharynx; intestine; unidentified cells in head;	head|pharynx|intestine
T22E5.1	183178_at	T22E5.1a	T22E5.1	WBGene00020690	T22E5.1b	Affymetrix microarray probe	T22E5.1		11.5236	3.31374	gk126|uCE5-2001				WBPhenotype0000049|WBPhenotype0000062|WBPhenotype0000886|WBPhenotype0000031|WBPhenotype0000049|WBPhenotype0000050|WBPhenotype0000054|WBPhenotype0000059|WBPhenotype0000689|WBPhenotype0000886|WBPhenotype0001037|WBPhenotype0000050|WBPhenotype0000535|WBPhenotype0000689|WBPhenotype0000886					InP_Cae_012395
W05H12.2	182226_at	W05H12.2		WBGene00012290		Affymetrix microarray probe			6.55654	3.22953	tm1573				WBPhenotype0000031|WBPhenotype0000049|WBPhenotype0000050|WBPhenotype0000054|WBPhenotype0000059|WBPhenotype0000060|WBPhenotype0000062|WBPhenotype0000689|WBPhenotype0000886|WBPhenotype0001037|WBPhenotype0000031|WBPhenotype0000049|WBPhenotype0000062|WBPhenotype0000886|WBPhenotype0000031|WBPhenotype0000049|WBPhenotype0000050|WBPhenotype0000054|WBPhenotype0000059|WBPhenotype0000689|WBPhenotype0000886|…			12	Molecular_function:nucleic acid binding|Molecular_function:3'-5' exonuclease activity|Cellular_component:intracellular|Biological_process:positive regulation of growth rate	LSE0677	Unnamed protein
C05G5.3	178338_at	C05G5.3		WBGene00007349		Affymetrix microarray probe			4.09923	1.95551	cxTi9994|snp_Y41E3[1]|snp_Y41E3[6]|snp_Y41E3[3]|snp_Y41E3[7]|snp_Y41E3[4]|snp_Y41E3[2]|snp_Y41E3[5]|snp_Y41E3[8]				WBPhenotype0000031|WBPhenotype0000049|WBPhenotype0000050|WBPhenotype0000054|WBPhenotype0000059|WBPhenotype0000689|WBPhenotype0000886|WBPhenotype0001037|WBPhenotype0000049|WBPhenotype0000062|WBPhenotype0000886|WBPhenotype0000050|WBPhenotype0000535|WBPhenotype0000689|WBPhenotype0000886			6		InP_met_050070
C18C4.10	190122_at	C18C4.10d	C18C4.10	WBGene00002215	C18C4.10c|C18C4.10a|C18C4.10b	Affymetrix microarray probe	klc-2	klc-2 encodes a kinesin light chain and was identified as a protein that interacts with UNC-16 by the yeast two-hybrid system, this association suggests that KLC-2 may be involved in the regulation of synaptic vesicle localization by the UNC-16-JNK signaling complex.	18.6681	1.5416	km11|km28|tm1485			1	WBPhenotype0000050|WBPhenotype0000050|WBPhenotype0000535|WBPhenotype0000689|WBPhenotype0000886	Expression of the UNC-116::GFP and KLC-2::GFP fusion proteins was seen broadly in multiple tissues including most of the neurons, muscles, and pharynx.|Larval Expression: anal depressor muscle; Nervous System; nerve ring; ventral nerve cord; head neurons; neurons along body; tail neurons;	head neurons|tail neurons|nerve ring|ventral nerve cord|nervous system|anal depressor muscle|neurons along body		Molecular_function:microtubule motor activity|Cellular_component:kinesin complex|Molecular_function:binding|Biological_process:embryonic development (sensu Metazoa)			ENSEMBL:ENSP00000334523:human:Kinesin light chain 1I:E=166.745 | ENSEMBL:ENSP00000246489:human:Isoform J of Kinesin light chain 1:E=166.745 | ENSEMBL:ENSP00000334618:human:Isoform P of Kinesin light chain 1:E=166.699 | ENSEMBL:ENSP00000333912:human:kinesin light chain 1 isoform 2:E=166.699 | ENSEMBL:ENSP00000374394:human:kinesin light chain 1 isoform 1:E=166.699 | ENSEMBL:ENSP00000369377:human:Is…
T05A1.1	191225_at	T05A1.1a	T05A1.1	WBGene00003808	T05A1.1b	Affymetrix microarray probe	npr-2		9.90575	4.03641	ok419				WBPhenotype0000050|WBPhenotype0000535|WBPhenotype0000689|WBPhenotype0000886|WBPhenotype0000049|WBPhenotype0000062|WBPhenotype0000886|WBPhenotype0000031|WBPhenotype0000049|WBPhenotype0000050|WBPhenotype0000054|WBPhenotype0000059|WBPhenotype0000689|WBPhenotype0000886|WBPhenotype0001037				Molecular_function:rhodopsin-like receptor activity|Biological_process:G-protein coupled receptor protein signaling pathway|Cellular_component:integral to membrane|Molecular_function:neuropeptide Y receptor activity|Molecular_function:neuropeptide receptor activity	InP_met_019180		ENSEMBL:ENSP00000351599:human:Isoform 2 of Neuropeptide FF receptor 2:E=37.3768 | ENSEMBL:ENSP00000307822:human:Isoform 1 of Neuropeptide FF receptor 2:E=36.8861 | ENSEMBL:ENSP00000354652:human:Neuropeptide Y receptor type 1:E=36.3979 | ENSEMBL:ENSP00000363431:human:Neuropeptide Y receptor type 4:E=34.1024 | ENSEMBL:ENSP00000239032:human:Prolactin-releasing peptide receptor:E=32.301 | ENSEMBL:ENS…
Y97E10AR.5	176591_s_at	Y97E10AR.5		WBGene00022400		Affymetrix microarray probe			16.2987	2.30479	uCE5-1719				WBPhenotype0000050|WBPhenotype0000535|WBPhenotype0000689|WBPhenotype0000886				Molecular_function:DNA binding|Molecular_function:DNA-directed RNA polymerase activity|Biological_process:transcription|Molecular_function:zinc ion binding|Molecular_function:transcription regulator activity|Biological_process:RNA elongation|Biological_process:regulation of transcription, DNA-dependent|Molecular_function:RNA polymerase II transcription factor activity|Biological_process:regulatio…	KOG2691	RNA polymerase II subunit 9	ENSEMBL:ENSP00000221859:human:DNA-directed RNA polymerase II subunit I:E=44.699 | ENSEMBL:ENSP00000293860:human:DNA-directed RNA polymerases III 12.5 kDa polypeptide:E=10.7447 | FLYBASE:CG3284-PA:fly:Flybase gene name is RpII15-PA:E=47.7959 | FLYBASE:CG33785-PA:fly:Flybase gene name is CG33785-PA:E=11.4815 |
F48F7.4	171854_x_at	F48F7.4		WBGene00004126		Affymetrix microarray probe	pqn-39	The protein product of this gene is predicted to contain a glutamine/asparagine (Q/N)-rich ('prion') domain, by the algorithm of Michelitsch and Weissman (as of the WS77 release of WormBase, i.e., in wormpep77).	4.10961	1.52014	uCE6-1366				WBPhenotype0000050|WBPhenotype0000535|WBPhenotype0000689|WBPhenotype0000886|WBPhenotype0000031|WBPhenotype0000049|WBPhenotype0000050|WBPhenotype0000054|WBPhenotype0000059|WBPhenotype0000689|WBPhenotype0000886|WBPhenotype0001037			5		InP_Cae_005104
F32B5.2	183005_at	F32B5.2		WBGene00017976		Affymetrix microarray probe			6.9034	3.94828	uCE1-900				WBPhenotype0000050|WBPhenotype0000535|WBPhenotype0000689|WBPhenotype0000886|WBPhenotype0000049|WBPhenotype0000062|WBPhenotype0000886|WBPhenotype0000031|WBPhenotype0000049|WBPhenotype0000050|WBPhenotype0000054|WBPhenotype0000059|WBPhenotype0000689|WBPhenotype0000886|WBPhenotype0001037			1		InP_Cae_005821
F56B6.5	174546_at	F56B6.5b	F56B6.5	WBGene00006864	F56B6.5a	Affymetrix microarray probe	uvt-6	uvt-6 encodes a G protein-coupled receptor that is most similar to the mammalian somatostatin receptors; uvt-6 was first identified in molecular analyses of gene products linked to the vitellogenin (vit) loci on the X chromosome; as loss of uvt-6 activity via large-scale RNAi screens does not result in any obvious abnormalities, the precise role of uvt-6 in C. elegans development and/or behavior …	3.9567	2.26252	ok1541|snp_F56B6[3]			1	WBPhenotype0000050|WBPhenotype0000535|WBPhenotype0000689|WBPhenotype0000886|WBPhenotype0000050|WBPhenotype0000062|WBPhenotype0000535|WBPhenotype0000689|WBPhenotype0000886|WBPhenotype0000031|WBPhenotype0000049|WBPhenotype0000050|WBPhenotype0000054|WBPhenotype0000059|WBPhenotype0000689|WBPhenotype0000886|WBPhenotype0001037|WBPhenotype0001184	Weak expression at adult hermaphrodite.|Expressed in head/tail neurons, ventral nerve cord, depressor, vm1.			Molecular_function:rhodopsin-like receptor activity|Biological_process:G-protein coupled receptor protein signaling pathway|Cellular_component:integral to membrane			ENSEMBL:ENSP00000350198:human:Isoform A of Somatostatin receptor type 2:E=31.5086 | ENSEMBL:ENSP00000326616:human:Isoform B of Somatostatin receptor type 2:E=31.4949 | ENSEMBL:ENSP00000330138:human:Somatostatin receptor type 3:E=31.3468 | ENSEMBL:ENSP00000234961:human:Delta-type opioid receptor:E=29.1805 | ENSEMBL:ENSP00000265572:human:Kappa-type opioid receptor:E=27.9208 | ENSEMBL:ENSP0000029972…
Y37E11AL.5	177236_s_at	Y37E11AL.5		WBGene00021361		Affymetrix microarray probe			4.74319	1.56283	snp_M57[1]				WBPhenotype0000031|WBPhenotype0000049|WBPhenotype0000050|WBPhenotype0000054|WBPhenotype0000059|WBPhenotype0000689|WBPhenotype0000886|WBPhenotype0001037|WBPhenotype0000050|WBPhenotype0000535|WBPhenotype0000689|WBPhenotype0000886				Biological_process:neuropeptide signaling pathway|Cellular_component:membrane	InP_Cae_004492
C12D8.1	189938_s_at	C12D8.1b	C12D8.1	WBGene00007534	C12D8.1c|C12D8.1a	Affymetrix microarray probe	C12D8.1	C12D8.1 encodes two alternative proteins (through alternative splicing), that belong to an ancient family of single-stranded nucleic acid-binding proteins, and that are predicted to regulate gene expression through binding either mRNA or (locally) single-stranded DNA; they is most likely to specifically bind one or more discrete mRNAs and regulate their spatial localization or alternative splicin…	3.37238	1.58319	tm2769|snp_C12D8[1]			1	WBPhenotype0000050|WBPhenotype0000031|WBPhenotype0000049|WBPhenotype0000050|WBPhenotype0000054|WBPhenotype0000059|WBPhenotype0000689|WBPhenotype0000886|WBPhenotype0001037|WBPhenotype0000050|WBPhenotype0000050|WBPhenotype0000535|WBPhenotype0000689|WBPhenotype0000886|WBPhenotype0000049|WBPhenotype0000062|WBPhenotype0000886	Larval Expression: pharynx; stomato-intestinal muscle; developing vulva; body wall muscle; hypodermis; seam cells; Nervous System; nerve ring; head neurons; tail neurons; unidentified cells in tail ;|Larval Expression: pharynx; Nervous System; head neurons; tail neurons;	tail|pharynx|hypodermis|head neurons|tail neurons|nerve ring|nervous system|seam cells|Reproductive System|body wall muscle|developing vulva|spermatheca|vulva other|stomato-intestinal muscle|pharynx|head neurons|tail neurons|ventral nerve cord|vulval muscle|nervous system|Reproductive System|body wall muscle|spermatheca		Molecular_function:nucleic acid binding	KOG1676	K-homology type RNA binding proteins	ENSEMBL:ENSP00000201886:human:KH-type splicing regulatory protein:E=70.0458 | ENSEMBL:ENSP00000318177:human:Isoform 1 of Far upstream element-binding protein 3:E=66.2441 | ENSEMBL:ENSP00000294623:human:Isoform 2 of Far upstream element-binding protein 1:E=64.9208 | ENSEMBL:ENSP00000304567:human:Isoform 1 of Far upstream element-binding protein 1:E=64.9208 | ENSEMBL:ENSP00000351562:human:Isoform 2…
C06A5.5	172795_x_at	C06A5.5		WBGene00015503		This probe maps to multiple genomic locations: C06A5:2343..1767 Y76G2A:4681..5257 Affymetrix microarray probe			9.55348	1.94023	ok1788				WBPhenotype0000050|WBPhenotype0000535|WBPhenotype0000689|WBPhenotype0000886|WBPhenotype0000049|WBPhenotype0000062|WBPhenotype0000886					KOG0106	Alternative splicing factor SRp55/B52/SRp75 (RRM superfamily)
F26D11.11	174030_at	F26D11.11a	F26D11.11	WBGene00002632		Affymetrix microarray probe	let-413	let-413 encodes a protein with strong similarity to human ERBIN, rat DENSIN, Drosophila SCRIB and its human ortholog hSCRIB; LET-413 protein is localized to the basolateral region of epithelial cells, and is required for the assembly of adherens junctions.	3.04616	1.57657	s1431|s1451|s1455|s128			1	WBPhenotype0000050|WBPhenotype0000708|WBPhenotype0000050|WBPhenotype0000535|WBPhenotype0000689|WBPhenotype0000886|WBPhenotype0000269|WBPhenotype0000708|WBPhenotype0001013|WBPhenotype0000022|WBPhenotype0000643|WBPhenotype0000689|WBPhenotype0000050|WBPhenotype0000697	In early embryos and until the lima bean stage, LET-413 was ubiquitously expressed. As development proceeds, expression became restricted to epithelial cells, and was stronger in the epidermis and the pharynx than in the intestine. Throughout larval development and in adults LET-413GFP was detected in epidermal seam cells, the pharynx, the rectum, the excretory pore, and more weakly in the intest…	vulva|pharynx|spermathecae|uterus|intestine|rectum|nerve ring|seam cells		Molecular_function:protein binding|Biological_process:embryonic development (sensu Metazoa)|Biological_process:hermaphrodite genitalia development|Biological_process:negative regulation of body size|Biological_process:locomotory behavior|Biological_process:reproduction	KOG3528	PDZ domain	ENSEMBL:ENSP00000322938:human:Isoform 1 of Protein LAP4:E=113.086 | ENSEMBL:ENSP00000349486:human:Isoform 3 of Protein LAP4:E=113 | ENSEMBL:ENSP00000366762:human:Isoform 4 of Protein LAP4:E=113 | ENSEMBL:ENSP00000366756:human:Isoform 2 of Protein LAP4:E=101.18 | ENSEMBL:ENSP00000339370:human:Isoform 1 of Leucine-rich repeat-containing protein 1:E=96.4089 | ENSEMBL:ENSP00000370326:human:153 kDa pr…
Y48B6A.9	188108_at	Y48B6A.9		WBGene00001992		Affymetrix microarray probe	hot-7	hot-7 encodes a predicted membrane-associated protein that is a member of the Ly-6 superfamily of glycosylphosphatidylinositol (GPI)-linked signaling proteins and is homologous to ODR-2, a neuronally expressed protein required for olfaction; as loss of hot-7 activity via RNA-mediated interference (RNAi) does not result in any abnormalities, the precise role of HOT-7 in C. elegans development and/…	9.98994	7.85819	mg36|s2426|s2440|s2574|s2433|ar60|nc20|nc21|nc22|nc35				WBPhenotype0000031|WBPhenotype0000049|WBPhenotype0000050|WBPhenotype0000054|WBPhenotype0000059|WBPhenotype0000689|WBPhenotype0000886|WBPhenotype0001037|WBPhenotype0000050|WBPhenotype0000535|WBPhenotype0000689|WBPhenotype0000886			0		InP_Cae_010195
T09B9.3	187123_at	T09B9.3		WBGene00011644		Affymetrix microarray probe			7.27637	3.40699	tm1742|ttTi3561|uCE4-1497|uCE4-1496|snp_Y105C5[15]|snp_Y105C5[16]|uCE4-1498				WBPhenotype0000049|WBPhenotype0000062|WBPhenotype0000886|WBPhenotype0000050|WBPhenotype0000535|WBPhenotype0000689|WBPhenotype0000886|WBPhenotype0000031|WBPhenotype0000049|WBPhenotype0000050|WBPhenotype0000054|WBPhenotype0000059|WBPhenotype0000689|WBPhenotype0000886|WBPhenotype0001037			3	Molecular_function:glycerophosphodiester phosphodiesterase activity|Biological_process:glycerol metabolism	KOG2258	Glycerophosphoryl diester phosphodiesterase	ENSEMBL:ENSP00000261386:human:Isoform 1 of Glycerophosphodiester phosphodiesterase 1:E=12.4949 |
F47F2.1	189245_at	F47F2.1b	F47F2.1	WBGene00018569	F47F2.1c|F47F2.1a	Affymetrix microarray probe	F47F2.1		5.62699	1.88122	mn395|e1033|sa133|m127|mn402|mn330				WBPhenotype0000031|WBPhenotype0000049|WBPhenotype0000050|WBPhenotype0000054|WBPhenotype0000059|WBPhenotype0000689|WBPhenotype0000886|WBPhenotype0001037|WBPhenotype0000050|WBPhenotype0000535|WBPhenotype0000689|WBPhenotype0000886|WBPhenotype0000049|WBPhenotype0000062|WBPhenotype0000886				Molecular_function:protein serine/threonine kinase activity|Molecular_function:ATP binding|Biological_process:protein amino acid phosphorylation|Molecular_function:protein kinase activity|Molecular_function:protein-tyrosine kinase activity|Molecular_function:atypical protein kinase C activity|Molecular_function:zinc ion binding	KOG0616	cAMP-dependent protein kinase catalytic subunit (PKA)	ENSEMBL:ENSP00000262848:human:Serine/threonine-protein kinase PRKX:E=90.7213 | ENSEMBL:ENSP00000340940:human:Isoform 2 of cAMP-dependent protein kinase, alpha-catalytic subunit:E=89.8539 | ENSEMBL:ENSP00000309591:human:cAMP-dependent protein kinase catalytic subunit alpha isoform 1:E=89.7695 | ENSEMBL:ENSP00000319504:human:Isoform 2 of cAMP-dependent protein kinase, beta-catalytic subunit:E=86.32…
F55E10.2	185538_at	F55E10.2		WBGene00018882		Affymetrix microarray probe			3.64769	1.50917	tm1751|uCE4-1637				WBPhenotype0000050|WBPhenotype0000535|WBPhenotype0000689|WBPhenotype0000886|WBPhenotype0000031|WBPhenotype0000049|WBPhenotype0000050|WBPhenotype0000054|WBPhenotype0000059|WBPhenotype0000689|WBPhenotype0000886|WBPhenotype0001037			0
F46G11.4	173026_at	F46G11.4		WBGene00018517		Affymetrix microarray probe			10.4692	3.4382	snp_F46G11[3]|snp_F46G11[2]				WBPhenotype0000050|WBPhenotype0000535|WBPhenotype0000689|WBPhenotype0000886|WBPhenotype0000050|WBPhenotype0000062|WBPhenotype0000535|WBPhenotype0000689|WBPhenotype0000886				Molecular_function:serine-type endopeptidase inhibitor activity	InP_Cae_012319
T26C11.5	175360_at	T26C11.5		WBGene00000462		Affymetrix microarray probe	ceh-41	ceh-41 encodes a a ONECUT class CUT homeobox protein with a single N-terminal OCAM domain; the OCAM domain is a nematode-specific motif conserved between CEH-21, CEH-41, and T02B5.2; ceh-41 is one of three nematode-specific ONECUT genes in a cluster with ceh-21 and ceh-39; ceh-41 has no obvious function in mass RNAi assays.	6.26769	2.0708	tm1550				WBPhenotype0000031|WBPhenotype0000049|WBPhenotype0000050|WBPhenotype0000054|WBPhenotype0000059|WBPhenotype0000689|WBPhenotype0000886|WBPhenotype0001037|WBPhenotype0000049|WBPhenotype0000062|WBPhenotype0000886|WBPhenotype0000050|WBPhenotype0000535|WBPhenotype0000689|WBPhenotype0000886			2	Molecular_function:transcription factor activity|Molecular_function:sequence-specific DNA binding|Biological_process:regulation of transcription, DNA-dependent|Cellular_component:nucleus|Molecular_function:DNA binding|Biological_process:regulation of transcription	LSE1080	Unnamed protein
K07C6.11	191941_at	K07C6.11		WBGene00005959		Affymetrix microarray probe	srx-68		3.81561	1.6207	uCE5-1120|uCE5-1129|uCE5-1130|uCE5-1124|uCE5-1128|uCE5-1132|uCE5-1117|uCE5-1123|uCE5-1131|uCE5-1127|uCE5-1119|uCE5-1122|uCE5-1116|uCE5-1114|uCE5-1121|uCE5-1133|uCE5-1115				WBPhenotype0000050|WBPhenotype0000535|WBPhenotype0000689|WBPhenotype0000886|WBPhenotype0000031|WBPhenotype0000049|WBPhenotype0000050|WBPhenotype0000054|WBPhenotype0000059|WBPhenotype0000689|WBPhenotype0000886|WBPhenotype0001037|WBPhenotype0000049|WBPhenotype0000062|WBPhenotype0000886			3	Molecular_function:rhodopsin-like receptor activity|Biological_process:G-protein coupled receptor protein signaling pathway|Cellular_component:integral to membrane	LSE0505	7-transmembrane receptor
R12C12.3	193128_at	R12C12.3		WBGene00020023		Affymetrix microarray probe			14.9817	3.27819	ttTi6572				WBPhenotype0000050|WBPhenotype0000535|WBPhenotype0000689|WBPhenotype0000886|WBPhenotype0000049|WBPhenotype0000062|WBPhenotype0000886			3	Molecular_function:rhodopsin-like receptor activity|Biological_process:G-protein coupled receptor protein signaling pathway|Cellular_component:integral to membrane|Molecular_function:transmembrane receptor activity|Cellular_component:membrane	LSE0702	Unnamed protein	ENSEMBL:ENSP00000255262:human:Neuromedin-U receptor 2:E=12.6198 | ENSEMBL:ENSP00000216629:human:B1 bradykinin receptor:E=11.699 | ENSEMBL:ENSP00000263696:human:Orexin receptor type 1:E=10.3098 | FLYBASE:CG2114-PA:fly:Flybase gene name is FR-PA:E=23.7447 | FLYBASE:CG2872-PB:fly:Flybase gene name is AlstR-PB:E=12.0915 | FLYBASE:CG6986-PA:fly:Flybase gene name is CG6986-PA:E=11.3188 | FLYBASE:CG1000…
ZC116.3	192299_s_at	ZC116.3		WBGene00013855		Affymetrix microarray probe		ZC116.3 is orthologous to the human gene CUBILIN (CUBN; OMIM:602997), which when mutated leads to hereditary megaloblastic anaemia 1 (OMIM:261100).	4.08818	2.05738	ok1618|cxTi9107			0	WBPhenotype0000050|WBPhenotype0000535|WBPhenotype0000689|WBPhenotype0000886	Larval Expression: pharynx; intestine; Reproductive System; developing vulva; hypodermis; unidentified cells in tail ;	tail|pharynx|hypodermis|intestine|Reproductive System|developing vulva|vulva other	9	Molecular_function:calcium ion binding|Molecular_function:serine-type endopeptidase activity|Cellular_component:extracellular region|Biological_process:complement activation|Cellular_component:extracellular matrix (sensu Metazoa)|Biological_process:cell adhesion|Biological_process:blood coagulation	KOG4292	Cubilin, multiligand receptor mediating cobalamin absorption	ENSEMBL:ENSP00000265929:human:Cubilin precursor:E=210.495 | ENSEMBL:ENSP00000343124:human:Isoform 4 of CUB and sushi domain-containing protein 3 precursor:E=52.4089 | ENSEMBL:ENSP00000340835:human:Isoform 3 of CUB and sushi domain-containing protein 3 precursor:E=52.301 | ENSEMBL:ENSP00000345799:human:Isoform 2 of CUB and sushi domain-containing protein 3 precursor:E=52.1135 | ENSEMBL:ENSP0000029…
T06D10.1	175423_at	T06D10.1		WBGene00011531		Affymetrix microarray probe			2.197	1.56232	snp_T06D10[1]|uCE1-1008|uCE1-1007				WBPhenotype0000049|WBPhenotype0000062|WBPhenotype0000886|WBPhenotype0000050|WBPhenotype0000535|WBPhenotype0000689|WBPhenotype0000886					InP_Cae_009164
ZC506.4	193425_at	ZC506.4		WBGene00003232		Affymetrix microarray probe	mgl-1	mgl-1 encodes a Group II metabotropic glutamate receptor (OMIM:604099, loss-of-function mutations in mice are associated with defects in long-term depression); by homology, MGL-1 is predicted to function as a pre-synaptic G protein-coupled receptor that, in response to glutamate binding, inhibits adenylyl cyclase activity; loss of mgl-1 activity via large-scale RNAi screens indicates that, in C. …	14.3667	3.49126	tm1811|uCE6-1135|uCE6-1136			1	WBPhenotype0000031|WBPhenotype0000050|WBPhenotype0000535|WBPhenotype0000689|WBPhenotype0000886	RMDV RMD RMDD RIB AIA (ANL) (AIY), motor neurons, pharyngeal neurons, interneurons	neurons	3	Molecular_function:metabotropic glutamate, GABA-B-like receptor activity|Cellular_component:membrane|Molecular_function:G-protein coupled receptor activity|Biological_process:positive regulation of growth rate	KOG1056	Glutamate-gated metabotropic ion channel receptor subunit GRM2 and related subunits, G-protein coupled receptor superfamily	ENSEMBL:ENSP00000355316:human:Metabotropic glutamate receptor 3 precursor:E=175.055 | ENSEMBL:ENSP00000296479:human:Metabotropic glutamate receptor 2 precursor:E=162.155 | ENSEMBL:ENSP00000345747:human:Isoform A of Metabotropic glutamate receptor 8 precursor:E=158.678 | ENSEMBL:ENSP00000373987:human:glutamate receptor, metabotropic 7 isoform c precursor:E=158.377 | ENSEMBL:ENSP00000354135:human:I…
Y53F4B.45	173257_s_at	Y53F4B.45				Affymetrix microarray probe			5.03846	3.09719	e2164|e2261|e2423|ma114|ma122|ma123|ma128|r863|r866|r895|r907|r912|r920|e2008|r908
T20H4.1	188212_at	T20H4.1		WBGene00003890		Affymetrix microarray probe	osm-10	osm-10 encodes a novel protein conserved amongst several Caenorhabditis species; osm-10 activity is required for normal osmosensory signaling in the ASH sensory neuron; in regulating ASH-mediated osmosensation, osm-10 interacts genetically with eos-1 and eos-2; OSM-10 is expressed in the ASH, ASI, PHA, and PHB sensory neurons beginning just prior to hatching and continuing through larval and adul…	2.50664	1.60283	nr2076|n1602|uCE3-993			1	WBPhenotype0000049|WBPhenotype0000749|WBPhenotype0000886|WBPhenotype0000050|WBPhenotype0000535|WBPhenotype0000689|WBPhenotype0000886|WBPhenotype0000031|WBPhenotype0000049|WBPhenotype0000050|WBPhenotype0000054|WBPhenotype0000059|WBPhenotype0000689|WBPhenotype0000886|WBPhenotype0001037|WBPhenotype0000049|WBPhenotype0000062|WBPhenotype0000886	ASH ASI PHx [A.Hart, J.Kaplan(inpress)]|Expressed in a subset of amphids and in phasmids.|Expressed in four classes of chemosensory neurons in all larval and adult animals (ASH, ASI, PHA, and PHB). Expression commences just before hatching. OSM-10 expression was never observed in any other cells.|Larval Expression: Nervous System; head neurons; amphids; tail neurons; phasmids;	neurons|PHx|amphid neurons|phasmid neurons|head neurons|tail neurons|nervous system|amphids|phasmids		Molecular_function:structural molecule activity	InP_Cae_006055
C53B7.5	187746_at	C53B7.5		WBGene00003856		Affymetrix microarray probe	odr-10	odr-10 encodes a member of the 7-transmembrane family of odorant receptors which affects chemotaxis to the volatile odorant diacetyl; ODR-10 is strongly expressed in the cilia of the AWA olfactory neurons and, at low levels, in the CEP neurons; expression of odr-10 mRNA and of an odr-10::GFP fusion gene is greatly reduced in odr-7 mutant animals, suggesting that odr-7, which encodes a predicted t…	4.85129	4.87144	ky255|ky32|ky225|uCE6-1002			1	WBPhenotype0000049|WBPhenotype0000062|WBPhenotype0000886|WBPhenotype0000050|WBPhenotype0000535|WBPhenotype0000689|WBPhenotype0000886|WBPhenotype0000031|WBPhenotype0000049|WBPhenotype0000050|WBPhenotype0000054|WBPhenotype0000059|WBPhenotype0000689|WBPhenotype0000886|WBPhenotype0001037	This fusion gene was strongly expressed in the two AWA neurons|odr-10::GFP transgene expressed in AWA neuron.	neurons	6		LSE0498	7-transmembrane olfactory receptor
ZK994.6	182765_at	ZK994.6		WBGene00022842		Affymetrix microarray probe			34.9534	7.6602	CE5-211				WBPhenotype0000031|WBPhenotype0000049|WBPhenotype0000050|WBPhenotype0000054|WBPhenotype0000059|WBPhenotype0000689|WBPhenotype0000886|WBPhenotype0001037|WBPhenotype0000049|WBPhenotype0000062|WBPhenotype0000886|WBPhenotype0000050|WBPhenotype0000535|WBPhenotype0000689|WBPhenotype0000886			0		InP_Cae_011288
F47G4.6	178478_at	F47G4.6		WBGene00009827		Affymetrix microarray probe			5.14634	2.30358	uCE1-1069			1	WBPhenotype0000031|WBPhenotype0000049|WBPhenotype0000050|WBPhenotype0000054|WBPhenotype0000059|WBPhenotype0000689|WBPhenotype0000886|WBPhenotype0001037|WBPhenotype0000050|WBPhenotype0000535|WBPhenotype0000689|WBPhenotype0000886|WBPhenotype0000049|WBPhenotype0000062|WBPhenotype0000886	GFP is expressed in early embryos and at the comma stage in several anterior cells, and from late embryo to adult in two pairs of neurons in the head close to the posterior pharyngeal bulb with processes extending to the nose tip and in two tail neurons.		0	Molecular_function:DNA binding|Biological_process:regulation of transcription, DNA-dependent	LSE1193	Unnamed protein	ENSEMBL:ENSP00000344724:human:chromosome 20 open reading frame 100:E=10.585 | ENSEMBL:ENSP00000278976:human:Isoform 2 of Granulosa cell HMG box protein 1:E=10.5528 | ENSEMBL:ENSP00000219746:human:similar to trinucleotide repeat containing 9 isoform 2:E=10.2291 | ENSEMBL:ENSP00000373468:human:similar to trinucleotide repeat containing 9 isoform 4:E=10.0915 |
F19F10.3	185046_at	F19F10.3		WBGene00017599		Affymetrix microarray probe			5.2152	2.34971	uCE6-1643				WBPhenotype0000031|WBPhenotype0000049|WBPhenotype0000050|WBPhenotype0000054|WBPhenotype0000059|WBPhenotype0000689|WBPhenotype0000886|WBPhenotype0001037|WBPhenotype0000050|WBPhenotype0000535|WBPhenotype0000689|WBPhenotype0000886			8		LSE0711	Unnamed protein
C24G6.4	192271_s_at	C24G6.4		WBGene00003637		Affymetrix microarray probe	nhr-47	nhr-47 is predicted to encode a nuclear hormone receptor (NHR); gene expression of nhr-47 appears to be induced upon exposure of worm cultures to estradiol.	8.96673	1.7883	tm927			0	WBPhenotype0000050|WBPhenotype0000535|WBPhenotype0000689|WBPhenotype0000886|WBPhenotype0000049|WBPhenotype0000062|WBPhenotype0000886|WBPhenotype0000031|WBPhenotype0000049|WBPhenotype0000050|WBPhenotype0000054|WBPhenotype0000059|WBPhenotype0000689|WBPhenotype0000886|WBPhenotype0001037|WBPhenotype0000050|WBPhenotype0000535|WBPhenotype0000689|WBPhenotype0000886|WBPhenotype0000049|WBPhenotype0000062|…	Larval Expression: pharynx; intestine;	pharynx|intestine	1	Molecular_function:transcription factor activity|Molecular_function:zinc ion binding|Molecular_function:sequence-specific DNA binding|Biological_process:regulation of transcription, DNA-dependent|Cellular_component:nucleus|Molecular_function:steroid hormone receptor activity|Molecular_function:DNA binding|Molecular_function:ligand-dependent nuclear receptor activity	KOG3575	Hormone receptors	ENSEMBL:ENSP00000339908:human:hepatocyte nuclear factor 4 alpha isoform c:E=35.284 | ENSEMBL:ENSP00000312987:human:hepatocyte nuclear factor 4 alpha isoform b:E=34.1871 | ENSEMBL:ENSP00000343807:human:Hepatocyte nuclear factor 4-alpha (HNF-4-alpha) (Transcription factor HNF-4) (Transcription factor 14). Splice isoform HNF4-Alpha-4:E=33.9208 | ENSEMBL:ENSP00000346339:human:hepatocyte nuclear facto…
260	174992_at								5.57755	1.9695
F40A3.7	180738_at	F40A3.7		WBGene00018222		Affymetrix microarray probe			5.50289	2.10924	tm1538|gk433|uCE4-1278|uCE4-1279|uCE4-1280|cxTi10806				WBPhenotype0000049|WBPhenotype0000062|WBPhenotype0000886|WBPhenotype0000031|WBPhenotype0000049|WBPhenotype0000050|WBPhenotype0000054|WBPhenotype0000059|WBPhenotype0000689|WBPhenotype0000886|WBPhenotype0001037|WBPhenotype0000050|WBPhenotype0000535|WBPhenotype0000689|WBPhenotype0000886			34	Molecular_function:rhodopsin-like receptor activity|Biological_process:G-protein coupled receptor protein signaling pathway|Cellular_component:integral to membrane	LSE0693	Unnamed protein	FLYBASE:CG16752-PA:fly:Flybase gene name is CG16752-PA:E=10.0915 |
C52E12.2	175742_at	C52E12.2b	C52E12.2	WBGene00006831	C52E12.2a	Affymetrix microarray probe	unc-104	The unc-104 gene encodes a kinesin-like motor protein homologous to human axonal transporter of synaptic vesicles (ATSV, OMIM: 601255), and is required for anterograde axonal transport of synaptic vesicles as well as differentiation of pre- and postsynaptic domains at inhibitory neuromuscular junctions; UNC-104 is expressed solely in neurons.	7.44903	3.38955	e2184|rh126|rh1017|tm819|e1265|ut60|rh43|rh142|ok913|n3789			1	WBPhenotype0000643|WBPhenotype0000050|WBPhenotype0000535|WBPhenotype0000689|WBPhenotype0000886	UNC-104::GFP was expressed consistently throughout the nervous system. Distinct fluorescence was observed in neurons in the head, in the nerve ring, in the nerve cords, around the vulva, and in the tail. UNC-104::GFP was expressed during most stages of development, from late embryo to adult. Although the overall expression pattern was similar in all transgenic animals, variability was observed in…	head neurons|tail neurons|nerve ring|ventral nerve cord|dorsal nerve cord|nervous system|tail neurons|nerve ring|ventral nerve cord|dorsal nerve cord|nervous system|head neurons|tail neurons|nerve ring|ventral nerve cord|nervous system|neurons along body		Molecular_function:microtubule motor activity|Molecular_function:ATP binding|Cellular_component:microtubule associated complex|Biological_process:microtubule-based movement|Biological_process:locomotory behavior	InP_uni_000128		ENSEMBL:ENSP00000263935:human:Isoform 4 of Kinesin-like protein KIF1B:E=1000 | ENSEMBL:ENSP00000347392:human:Isoform 1 of Kinesin-like protein KIF1B:E=1000 | ENSEMBL:ENSP00000322791:human:Kinesin-like protein KIF1A:E=1000 | ENSEMBL:ENSP00000263934:human:Isoform 2 of Kinesin-like protein KIF1B:E=1000 | ENSEMBL:ENSP00000344156:human:Isoform 3 of Kinesin-like protein KIF1B:E=205.721 | ENSEMBL:ENSP00…
C06G4.2	174918_at	C06G4.2b	C06G4.2	WBGene00000542	C06G4.2a|C06G4.2d	Affymetrix microarray probe	clp-1	clp-1 encodes a calpain homolog that has significant identity to mammalian calpains over its whole length and that contains motifs typical of calpains, including a thiol (cysteine) protease active site and a Ca[2+]-binding domain; CLP-1 is required, in parallel with TRA-3 but in series with ASP-3 and ASP-3, for degenerative (necrotic-like) cell death in neurons induced by mutations such as mec-4(…	2.49053	1.62953	cxTi1066|cxTi10660|tm858|tm690|snp_C06G4[3]|snp_C06G4[2]			1	WBPhenotype0000050|WBPhenotype0000535|WBPhenotype0000689|WBPhenotype0000886|WBPhenotype0000031|WBPhenotype0000049|WBPhenotype0000050|WBPhenotype0000054|WBPhenotype0000059|WBPhenotype0000689|WBPhenotype0000886|WBPhenotype0001037|WBPhenotype0000729|WBPhenotype0000049|WBPhenotype0000749|WBPhenotype0000886|WBPhenotype0000049|WBPhenotype0000062|WBPhenotype0000886|WBPhenotype0000049|WBPhenotype0000749|…	Larval Expression: pharynx; Nervous System; lateral nerve cords; head neurons; pharyngeal neurons; tail neurons;	pharynx|head neurons|tail neurons|pharyngeal neurons|vulval muscle|nervous system|lateral nerve cords		Molecular_function:cysteine-type endopeptidase activity|Biological_process:proteolysis|Molecular_function:calpain activity|Cellular_component:intracellular|Cellular_component:endoplasmic reticulum|Biological_process:cell death			ENSEMBL:ENSP00000350181:human:Isoform III of Calpain-3:E=129.055 | ENSEMBL:ENSP00000183936:human:Isoform II of Calpain-3:E=128.959 | ENSEMBL:ENSP00000271971:human:Isoform 1 of Calpain-9:E=128.102 | ENSEMBL:ENSP00000295006:human:Calpain-2 catalytic subunit precursor:E=127.678 | ENSEMBL:ENSP00000355837:human:similar to calpain 8 isoform 4:E=125.143 | ENSEMBL:ENSP00000279247:human:Calpain-1 catalyti…
R02F11.2	184223_at	R02F11.2		WBGene00019840		Affymetrix microarray probe			6.9508	2.56405	cxTi1028|cxTi10285				WBPhenotype0000031|WBPhenotype0000049|WBPhenotype0000050|WBPhenotype0000054|WBPhenotype0000059|WBPhenotype0000689|WBPhenotype0000886|WBPhenotype0001037|WBPhenotype0000050|WBPhenotype0000535|WBPhenotype0000689|WBPhenotype0000886|WBPhenotype0000050|WBPhenotype0000535|WBPhenotype0000689|WBPhenotype0000886|WBPhenotype0000031|WBPhenotype0000049|WBPhenotype0000050|WBPhenotype0000054|WBPhenotype0000059|…			3	Molecular_function:sugar binding	KOG4297	C-type lectin
C33G8.5	183170_at	C33G8.5		WBGene00016363		Affymetrix microarray probe	srab-4		7.01731	1.96183	ttTi2285			1	WBPhenotype0000049|WBPhenotype0000062|WBPhenotype0000886|WBPhenotype0000031|WBPhenotype0000049|WBPhenotype0000050|WBPhenotype0000054|WBPhenotype0000059|WBPhenotype0000689|WBPhenotype0000886|WBPhenotype0001037|WBPhenotype0000050|WBPhenotype0000535|WBPhenotype0000689|WBPhenotype0000886	C33G8.5 showed medium to strong expression in scattered nonchemosensory neurons.5|Larval Expression: pharynx; Nervous System; nerve ring; ventral nerve cord; head neurons; amphids; pharyngeal neurons; tail neurons;	pharynx|head neurons|tail neurons|nerve ring|ventral nerve cord|pharyngeal neurons|nervous system|amphids	13		LSE0021	Sra family integral membrane protein
C24A8.6	191419_at	C24A8.6		WBGene00044004		Affymetrix microarray probe			5.5155	1.80234	gk413				WBPhenotype0000031|WBPhenotype0000049|WBPhenotype0000050|WBPhenotype0000054|WBPhenotype0000059|WBPhenotype0000689|WBPhenotype0000886|WBPhenotype0001037|WBPhenotype0000049|WBPhenotype0000062|WBPhenotype0000886				Molecular_function:rhodopsin-like receptor activity|Biological_process:G-protein coupled receptor protein signaling pathway|Cellular_component:integral to membrane			ENSEMBL:ENSP00000313661:human:5-hydroxytryptamine 1D receptor:E=10.6576 | ENSEMBL:ENSP00000257763:human:5-hydroxytryptamine 1B receptor:E=10.1611 |
ZK1086.1	175207_at	ZK1086.1a	ZK1086.1	WBGene00014215	ZK1086.1b	Affymetrix microarray probe	obr-3	ZK1086.1 encodes two isoforms of a protein with an N-terminal pleckstrin domain and a C-terminal oxysterol-binding domain; ZK1086.1 has orthologs in Drosophila (CG5077) and humans (OSBPL8; OMIM:606736); ZK1086.1 binds the BMP receptor associated molecule (BRAM) proteins BRA-1 and BRA-2; ZK1086.1 is expressed in pharyngeal muscle, hypodermis, and several neurons; ZK1086.1 is required for normally …	2.61351	1.50981	tm1087			1	WBPhenotype0000050|WBPhenotype0000535|WBPhenotype0000689|WBPhenotype0000886|WBPhenotype0000049|WBPhenotype0000062|WBPhenotype0000886|WBPhenotype0000031|WBPhenotype0000049|WBPhenotype0000050|WBPhenotype0000054|WBPhenotype0000059|WBPhenotype0000689|WBPhenotype0000886|WBPhenotype0001037	GFP was expressed strongly in pharyngeal muscle, hypodermis and some neuronal cells. This pattern is consistent from larva to adult cells. The expression pattern in pharyngeal muscles was confirmed by in-situ hybridization assay.	neurons|hypodermis|pharyngeal muscle		Biological_process:steroid metabolism			ENSEMBL:ENSP00000374640:human:Oxysterol-binding protein-related protein 5:E=164.886 | ENSEMBL:ENSP00000263650:human:100 kDa protein:E=156.187 | ENSEMBL:ENSP00000374638:human:oxysterol-binding protein-like protein 5 isoform b:E=134.553 | ENSEMBL:ENSP00000302872:human:Hypothetical protein OSBPL5:E=125.886 | ENSEMBL:ENSP00000261183:human:Oxysterol-binding protein:E=120.796 | ENSEMBL:ENSP00000349912:…
ZK377.2	188034_s_at	ZK377.2b	ZK377.2	WBGene00004729	ZK377.2a	Affymetrix microarray probe	sax-3	The protein product of sax-3 is homologous to Drosophila ROUNDABOUT; in larval hermaphrodites, SAX-3 is required to confine migrating sex myoblasts to the ventral muscle quadrants during their migration through the body.	4.87538	1.71734	ky198|ky203|ky200|ky123			1	WBPhenotype0000643|WBPhenotype0000050|WBPhenotype0000535|WBPhenotype0000689|WBPhenotype0000886|WBPhenotype0000643	Expression observed in most or all neurons at high levels as well as in some hypodermal and muscle cells. In most neurons, sax-3::GFP expression is transient, peaking during the period of axon outgrowth. Highest level of expression is observed in the embryo, particularly during the initial period of axon outgrowth at 350-400 min (comma-stage). At comma-stage high level of expression is observed i…	neurons|hypodermis|head|body wall muscle|anal depressor muscle		Molecular_function:vascular endothelial growth factor receptor activity|Molecular_function:ATP binding|Biological_process:protein amino acid phosphorylation|Biological_process:cell adhesion|Cellular_component:membrane|Biological_process:regulation of cell growth|Molecular_function:insulin-like growth factor binding|Cellular_component:extracellular region|Biological_process:locomotory behavior	InP_met_000538		ENSEMBL:ENSP00000327536:human:Isoform 1 of Roundabout homolog 2 precursor:E=166.022 | ENSEMBL:ENSP00000342509:human:Isoform 2 of Roundabout homolog 1 precursor:E=154.678 | ENSEMBL:ENSP00000305626:human:Isoform 3 of Roundabout homolog 1 precursor:E=154.569 | ENSEMBL:ENSP00000278911:human:Isoform 1 of Roundabout homolog 3 precursor:E=139.638 | ENSEMBL:ENSP00000348444:human:Isoform 7 of Titin:E=53.6…
Y57G11C.9	174556_at	Y57G11C.9a	Y57G11C.9	WBGene00013307	Y57G11C.9b	Affymetrix microarray probe	Y57G11C.9		10.5157	1.84566	ok1087|tm968|snp_C54G10[2]				WBPhenotype0000050|WBPhenotype0000535|WBPhenotype0000689|WBPhenotype0000886|WBPhenotype0000049|WBPhenotype0000062|WBPhenotype0000886|WBPhenotype0000050|WBPhenotype0000535|WBPhenotype0000689|WBPhenotype0000886				Molecular_function:nucleotide binding|Molecular_function:nucleic acid binding	LSE1146	Unnamed protein	ENSEMBL:ENSP00000353089:human:CDNA FLJ35170 fis, clone PLACE6012942, highly similar to SPLICING FACTOR, ARGININE/SERINE-RICH 2:E=15.7959 | ENSEMBL:ENSP00000234982:human:Splicing factor, arginine/serine-rich 4:E=15.6383 | ENSEMBL:ENSP00000301740:human:Isoform 1 of Serine/arginine repetitive matrix protein 2:E=15.3979 | ENSEMBL:ENSP00000293233:human:Splicing factor, arginine/serine-rich 2:E=14.2291…
T26C12.4	188251_at	T26C12.4		WBGene00001548		Affymetrix microarray probe	gcy-23	gcy-23 encodes a receptor-type guanylyl cyclase that, along with gcy-8 and gcy-18, constitutes a subfamily of guanylyl cyclase genes in C. elegans; gcy-23 functions redundantly with gcy-8 and gcy-18, and upstream of tax-4, to regulate thermotaxis via the AFD thermosensory neurons, although of the three guanylyl cyclases required, genetic analyses suggest that GCY-18 is the primary guanylyl cyclas…	5.25815	1.98639	ok797|nj37			1	WBPhenotype0000050|WBPhenotype0000535|WBPhenotype0000689|WBPhenotype0000886|WBPhenotype0000031|WBPhenotype0000049|WBPhenotype0000050|WBPhenotype0000054|WBPhenotype0000059|WBPhenotype0000689|WBPhenotype0000886|WBPhenotype0001037	Expression in the AFD neurons. No expression was observed in other cells.|		13	Molecular_function:phosphorus-oxygen lyase activity|Biological_process:intracellular signaling cascade|Biological_process:cyclic nucleotide biosynthesis|Molecular_function:protein kinase activity|Molecular_function:ATP binding|Biological_process:protein amino acid phosphorylation|Molecular_function:metabotropic glutamate, GABA-B-like receptor activity|Cellular_component:membrane|Molecular_functio…	KOG1023	Natriuretic peptide receptor, guanylate cyclase	ENSEMBL:ENSP00000341083:human:Isoform Long of Atrial natriuretic peptide receptor B precursor:E=112.468 | ENSEMBL:ENSP00000305386:human:Atrial natriuretic peptide receptor A precursor:E=108.678 | ENSEMBL:ENSP00000218006:human:Retinal guanylyl cyclase 2 precursor:E=94.7959 | ENSEMBL:ENSP00000254854:human:Retinal guanylyl cyclase 1 precursor:E=85.6198 | ENSEMBL:ENSP00000314082:human:Isoform Short o…
T23B3.6	181987_at	T23B3.6		WBGene00020714		Affymetrix microarray probe			5.36749	4.24239	ttTi7630				WBPhenotype0000050|WBPhenotype0000535|WBPhenotype0000689|WBPhenotype0000886|WBPhenotype0000049|WBPhenotype0000062|WBPhenotype0000886|WBPhenotype0000031|WBPhenotype0000049|WBPhenotype0000050|WBPhenotype0000054|WBPhenotype0000059|WBPhenotype0000689|WBPhenotype0000886|WBPhenotype0001037			15		InP_Cae_006629
Y38E10A.8	185381_at	Y38E10A.8		WBGene00012586		Affymetrix microarray probe			7.79005	1.90741	snp_F08D12[7]				WBPhenotype0000050|WBPhenotype0000535|WBPhenotype0000689|WBPhenotype0000886|WBPhenotype0000031|WBPhenotype0000049|WBPhenotype0000050|WBPhenotype0000054|WBPhenotype0000059|WBPhenotype0000689|WBPhenotype0000886|WBPhenotype0001037|WBPhenotype0000049|WBPhenotype0000062|WBPhenotype0000886				Molecular_function:protein kinase activity|Molecular_function:ATP binding|Biological_process:protein amino acid phosphorylation|Molecular_function:protein-tyrosine kinase activity|Molecular_function:protein serine/threonine kinase activity	KOG1033	eIF-2alpha kinase PEK/EIF2AK3	ENSEMBL:ENSP00000307235:human:eukaryotic translation initiation factor 2-alpha kinase 3:E=23.5376 | ENSEMBL:ENSP00000351743:human:Isoform 2 of Serine/threonine-protein kinase 33:E=15.5229 | ENSEMBL:ENSP00000320754:human:Isoform 1 of Serine/threonine-protein kinase 33:E=15.4437 | ENSEMBL:ENSP00000373227:human:NEK4 protein:E=14.2676 | ENSEMBL:ENSP00000233027:human:Serine/threonine-protein kinase Ne…
R04E5.9	174679_at	R04E5.9		WBGene00019872		Affymetrix microarray probe			4.53605	1.55808	uCE6-1093				WBPhenotype0000049|WBPhenotype0000062|WBPhenotype0000886|WBPhenotype0000050|WBPhenotype0000535|WBPhenotype0000689|WBPhenotype0000886			0
F28D9.2	179024_at	F28D9.2a	F28D9.2	WBGene00005517	F28D9.2b	Affymetrix microarray probe	sri-5		4.49736	1.53162	snp_C50F4[2]|snp_C50F4[1]				WBPhenotype0000049|WBPhenotype0000062|WBPhenotype0000886|WBPhenotype0000031|WBPhenotype0000049|WBPhenotype0000050|WBPhenotype0000054|WBPhenotype0000059|WBPhenotype0000689|WBPhenotype0000886|WBPhenotype0001037|WBPhenotype0000050|WBPhenotype0000535|WBPhenotype0000689|WBPhenotype0000886					LSE0262	Predicted olfactory G-protein coupled receptor
308	175513_at								5.33447	2.21905
F35D2.3	174697_at	F35D2.3		WBGene00018041		Affymetrix microarray probe			7.23355	1.99157	CE5-121				WBPhenotype0000061|WBPhenotype0000050|WBPhenotype0000535|WBPhenotype0000689|WBPhenotype0000886|WBPhenotype0000017|WBPhenotype0000049|WBPhenotype0000062|WBPhenotype0000886|WBPhenotype0000017|WBPhenotype0000031|WBPhenotype0000049|WBPhenotype0000050|WBPhenotype0000054|WBPhenotype0000059|WBPhenotype0000689|WBPhenotype0000886|WBPhenotype0001037|WBPhenotype0000017|WBPhenotype0000017			12		KOG1217	Fibrillins and related proteins containing Ca2+-binding EGF-like domains	ENSEMBL:ENSP00000265121:human:Teneurin-3:E=20.3979 | ENSEMBL:ENSP00000373695:human:similar to odd Oz/ten-m homolog 3 isoform 3:E=20.2924 | ENSEMBL:ENSP00000372644:human:Isoform XB of Tenascin-X precursor:E=19.8861 | ENSEMBL:ENSP00000364393:human:Tenascin XB:E=19.8861 | ENSEMBL:ENSP00000344400:human:Isoform 3 of Tenascin precursor:E=19.8539 | ENSEMBL:ENSP00000344555:human:Isoform 5 of Tenascin pre…
F41B4.2	175915_at	F41B4.2b	F41B4.2	WBGene00018258	F41B4.2a	Affymetrix microarray probe	F41B4.2		11.8086	3.64206	ttTi7744|snp_Y67D8[4]|snp_Y67D8[3]|snp_Y67D8[2]|snp_Y67D8[1]				WBPhenotype0000050|WBPhenotype0000535|WBPhenotype0000689|WBPhenotype0000886|WBPhenotype0000640				Biological_process:oviposition	LSE0721	Unnamed protein
F07B10.2	188884_at	F07B10.2		WBGene00006167		Affymetrix microarray probe	str-116		2.87451	2.03492	ok1848|tm1962				WBPhenotype0000031|WBPhenotype0000049|WBPhenotype0000050|WBPhenotype0000054|WBPhenotype0000059|WBPhenotype0000689|WBPhenotype0000886|WBPhenotype0001037|WBPhenotype0000050|WBPhenotype0000535|WBPhenotype0000689|WBPhenotype0000886|WBPhenotype0000049|WBPhenotype0000062|WBPhenotype0000886			13
K02E10.2	175333_s_at	K02E10.2a	K02E10.2	WBGene00001844		Affymetrix microarray probe	hid-1	hid-1 encodes a putative transmembrane protein, evolutionarily conserved among eukaryotes but unfamiliar, that is required for negative regulation of dauer formation, along with normal locomotion and defecation; HID-1 is paralogous to C47D12.2 and dymeclin (OMIM:607461); hid-1 is expressed in neurons of the head, tail, and ventral nerve cord; hid-1 mutations are suppressed by akt-1 and daf-16 mut…	7.26847	2.12648	sa691|sa1056|sa722|sa1058|uCE6-760			1	WBPhenotype0000050|WBPhenotype0000535|WBPhenotype0000689|WBPhenotype0000886|WBPhenotype0000031|WBPhenotype0000049|WBPhenotype0000050|WBPhenotype0000054|WBPhenotype0000059|WBPhenotype0000689|WBPhenotype0000886|WBPhenotype0001037|WBPhenotype0000031|WBPhenotype0000689	This neuronal pattern gives expression throughout all life stages of C. elegans. Staining is first seen in precomma stage embryos. In 3-fold embryos expression appears to be localised in nuclei around the pharynx and tail. In young larvae there is extensive staining in all of the head ganglia and the anal ganglion. The ventral nerve cord and its cell bodies also show strong expression. As the wor…	neuronal|preanal ganglion|ventral nerve cord|retrovesicular ganglion|head ganglia|circumpharyngeal nerve ring|head neurons|tail neurons|nerve ring		Biological_process:positive regulation of growth rate|Biological_process:reproduction	KOG2226	Proteins containing regions of low-complexity	ENSEMBL:ENSP00000306761:human:89 kDa protein:E=209.523 | ENSEMBL:ENSP00000374262:human:Isoform 1 of Uncharacterized protein C17orf28:E=193 | ENSEMBL:ENSP00000317795:human:Isoform 3 of Uncharacterized protein C17orf28:E=176.155 | FLYBASE:CG8841-PC:fly:Flybase gene name is CG8841-PC:E=222.921 |
F49H12.3	186505_at	F49H12.3		WBGene00018654		Affymetrix microarray probe			2.79675	1.74153	snp_F01G12[2]				WBPhenotype0000050|WBPhenotype0000535|WBPhenotype0000689|WBPhenotype0000886|WBPhenotype0000049|WBPhenotype0000062|WBPhenotype0000886|WBPhenotype0000031|WBPhenotype0000049|WBPhenotype0000050|WBPhenotype0000054|WBPhenotype0000059|WBPhenotype0000689|WBPhenotype0000886|WBPhenotype0001037				Molecular_function:voltage-gated potassium channel activity|Biological_process:potassium ion transport|Cellular_component:voltage-gated potassium channel complex|Cellular_component:membrane	KOG2715	Uncharacterized conserved protein, contains BTB/POZ domain
177	174145_at								8.29622	1.57442
Y46H3A.1	184414_at	Y46H3A.1b	Y46H3A.1	WBGene00021599	Y46H3A.1a	Affymetrix microarray probe	srt-42		10.5287	2.35831	tm2419|tm2417				WBPhenotype0000049|WBPhenotype0000062|WBPhenotype0000886|WBPhenotype0000050|WBPhenotype0000535|WBPhenotype0000689|WBPhenotype0000886|WBPhenotype0000031|WBPhenotype0000049|WBPhenotype0000050|WBPhenotype0000054|WBPhenotype0000059|WBPhenotype0000689|WBPhenotype0000886|WBPhenotype0001037					LSE0504	7-transmembrane receptor
F38G1.1	189244_at	F38G1.1		WBGene00000484		Affymetrix microarray probe	che-2	che-2 encodes a protein that contains G-protein beta-like WD-40 repeats that affects chemotaxis, dauer formation, and longevity; expressed in the cilia of most ciliated sensory neurons, some head neurons, and male tail rays.	6.56079	1.81054	mn395|e1033|sa133|m127|mn402|mn330			1	WBPhenotype0000031|WBPhenotype0000049|WBPhenotype0000050|WBPhenotype0000054|WBPhenotype0000059|WBPhenotype0000689|WBPhenotype0000886|WBPhenotype0001037|WBPhenotype0000050|WBPhenotype0000535|WBPhenotype0000689|WBPhenotype0000886	Most of the GFP produced from pCHE-2::GFP3 was localized at the cilia of most ciliated sensory neurons. This could be seen most clearly in amphid sensory neurons, whose cilia are fasciculated. The processes and cell bodies showed only faint fluorescence, and the nuclei were not fluorescent. The che-2::GFP transgenics pCHE-2::GFP1 and pCHE-2::GFP2 first expressed GFP in some head neurons between t…	head neurons|sensory neurons|IL2 neurons|IL1 neurons|phasmid neurons|inner labial neurons|male sensory rays|amphid sensory neurons	10		KOG1524	WD40 repeat-containing protein CHE-2	ENSEMBL:ENSP00000312778:human:Intraflagellar transport 80 homolog:E=176.367 | ENSEMBL:ENSP00000353301:human:109 kDa protein:E=140.538 | ENSEMBL:ENSP00000351446:human:WD repeat protein 5:E=12.3188 | ENSEMBL:ENSP00000330381:human:WD repeat domain 5B:E=11.041 | ENSEMBL:ENSP00000263964:human:F-box-like/WD repeat protein TBL1XR1:E=10.7447 | ENSEMBL:ENSP00000370348:human:F-box-like/WD repeat protein TB…
ZK524.2	171998_x_at	ZK524.2a	ZK524.2	WBGene00006752	ZK524.2d|ZK524.2e|ZK524.2c	Affymetrix microarray probe	unc-13	unc-13 encodes at least five protein isoforms that regulate neurotransmitter release by altering the conformation of syntaxin; UNC-13 proteins are required for normal pharyngeal pumping and thrashing in liquid, normally short lifespan, normally large brood sizes, and full adult body sizes; UNC-13 proteins have orthologs in vertebrates and Drosophila; UNC-13 proteins are complex, with multiple C2,…	6.823	2.07733	cn490|e158|e328|e387|e973|e985|e1529|e1530|e1531|e1532|e1533|e1534|e1535|e1536|e1537|e1538|e1539|e1540|e1541|e1542|e1543|e1544|e1545|e1546|e1547|e1552|e1553|e1554|e2208|e2274|e2312|s69|s153|s178|e1091|e450|e51|e312|e376|e309|n2813|e323|md2415|snp_ZK524[1]|snp_C44E1[1]|snp_ZK524[2]|snp_ZK524[4]|snp_ZK524[3]|uCE1-926			1	WBPhenotype0000050|WBPhenotype0000535|WBPhenotype0000689|WBPhenotype0000886|WBPhenotype0000017|WBPhenotype0000017|WBPhenotype0000017|WBPhenotype0000050|WBPhenotype0000062|WBPhenotype0000535|WBPhenotype0000689|WBPhenotype0000886|WBPhenotype0000017|WBPhenotype0000050|WBPhenotype0000535|WBPhenotype0000689|WBPhenotype0000886|WBPhenotype0000017|WBPhenotype0000017|WBPhenotype0000017|WBPhenotype0000031|…	Labeled most or all neurons as well as nuclei in the gut and gonad.|Larval Expression: Nervous System; nerve ring; ventral nerve cord; dorsal nerve cord; head neurons; mechanosensory neurons; neurons along body; tail neurons;	neurons|gonad|alimentary system|mechanosensory neurons|head neurons|tail neurons|nerve ring|ventral nerve cord|dorsal nerve cord|nervous system|neurons along body		Biological_process:intracellular signaling cascade	KOG1011	Neurotransmitter release regulator, UNC-13	ENSEMBL:ENSP00000367757:human:Unc-13 homolog B:E=1000 | ENSEMBL:ENSP00000252773:human:similar to Unc-13 homolog A:E=1000 | ENSEMBL:ENSP00000355021:human:Unc-13 homolog B:E=1000 | ENSEMBL:ENSP00000260323:human:similar to unc-13 homolog C isoform 2:E=1000 | ENSEMBL:ENSP00000207549:human:Isoform 1 of Unc-13 homolog D:E=26.8861 | ENSEMBL:ENSP00000324510:human:Isoform 1 of BAI1-associated protein 3:E=…
T05D4.3	178521_s_at	T05D4.3		WBGene00011476		Affymetrix microarray probe			2.5368	1.59151	ttTi6505				WBPhenotype0000031|WBPhenotype0000049|WBPhenotype0000050|WBPhenotype0000054|WBPhenotype0000059|WBPhenotype0000689|WBPhenotype0000886|WBPhenotype0001037|WBPhenotype0000050|WBPhenotype0000535|WBPhenotype0000689|WBPhenotype0000886|WBPhenotype0000643|WBPhenotype0000031|WBPhenotype0000049|WBPhenotype0000050|WBPhenotype0000054|WBPhenotype0000059|WBPhenotype0000060|WBPhenotype0000062|WBPhenotype0000689|…			1	Biological_process:protein secretion|Cellular_component:membrane|Biological_process:locomotory behavior	InP_Cae_006771
C26F1.6	183265_at	C26F1.6		WBGene00016149		Affymetrix microarray probe		C26F1.6 encodes a homolog of the functionally active Fmrf Receptor (FR; CG2114) of D. melanogaster; it is thus possible that C26F1.6 is a receptor for one of the FMRF-like neurotransmitters in C. elegans (e.g., FLP-1 through FLP-12).	9.94079	2.38585	ok1204|ttTi4015				WBPhenotype0000050|WBPhenotype0000535|WBPhenotype0000689|WBPhenotype0000886|WBPhenotype0000031|WBPhenotype0000049|WBPhenotype0000050|WBPhenotype0000054|WBPhenotype0000059|WBPhenotype0000689|WBPhenotype0000886|WBPhenotype0001037|WBPhenotype0000049|WBPhenotype0000062|WBPhenotype0000886			6	Molecular_function:rhodopsin-like receptor activity|Biological_process:G-protein coupled receptor protein signaling pathway|Cellular_component:integral to membrane|Molecular_function:G-protein coupled receptor activity|Cellular_component:membrane	KOG3656	7 transmembrane receptor	ENSEMBL:ENSP00000255262:human:Neuromedin-U receptor 2:E=13.3468 | ENSEMBL:ENSP00000216629:human:B1 bradykinin receptor:E=10.1308 | FLYBASE:CG2114-PA:fly:Flybase gene name is FR-PA:E=30.699 | FLYBASE:CG2872-PB:fly:Flybase gene name is AlstR-PB:E=12.1135 | FLYBASE:CG6986-PA:fly:Flybase gene name is CG6986-PA:E=11.7959 | FLYBASE:CG13803-PA:fly:Flybase gene name is DmsR-2-PA:E=11.6576 | FLYBASE:CG591…
F12F6.1	178205_s_at	F12F6.1		WBGene00008720		Affymetrix microarray probe			4.36016	1.61802	pkP5027|pkP5219|pkP5234				WBPhenotype0000031|WBPhenotype0000049|WBPhenotype0000050|WBPhenotype0000054|WBPhenotype0000059|WBPhenotype0000689|WBPhenotype0000886|WBPhenotype0001037|WBPhenotype0000050|WBPhenotype0000535|WBPhenotype0000689|WBPhenotype0000886			2		InP_Cae_001349
K07A12.6	188035_at	K07A12.6		WBGene00001990		Affymetrix microarray probe	hot-5	hot-5 encodes a predicted membrane-associated protein that is a member of the Ly-6 superfamily of glycosylphosphatidylinositol (GPI)-linked signaling proteins and is homologous to ODR-2, a neuronally expressed protein required for olfaction; as loss of hot-5 activity via RNA-mediated interference (RNAi) does not result in any abnormalities, the precise role of HOT-5 in C. elegans development and/…	22.8692	6.56446	pkP1120|snp_K07A12[8]|snp_K07A12[7]				WBPhenotype0000049|WBPhenotype0000062|WBPhenotype0000886|WBPhenotype0000050|WBPhenotype0000535|WBPhenotype0000689|WBPhenotype0000886|WBPhenotype0000031|WBPhenotype0000049|WBPhenotype0000050|WBPhenotype0000054|WBPhenotype0000059|WBPhenotype0000689|WBPhenotype0000886|WBPhenotype0001037			6		LSE4022	Unnamed protein
F37B4.10	185014_s_at	F37B4.10		WBGene00018140		Affymetrix microarray probe			7.27482	1.67501	uCE1-653				WBPhenotype0000050|WBPhenotype0000535|WBPhenotype0000689|WBPhenotype0000886|WBPhenotype0000031|WBPhenotype0000049|WBPhenotype0000050|WBPhenotype0000054|WBPhenotype0000059|WBPhenotype0000689|WBPhenotype0000886|WBPhenotype0001037|WBPhenotype0000050|WBPhenotype0000062|WBPhenotype0000535|WBPhenotype0000689|WBPhenotype0000886			12	Molecular_function:nucleic acid binding|Molecular_function:zinc ion binding|Cellular_component:intracellular	InP_Cae_010984
C49F5.4	194103_at	C49F5.4		WBGene00008208		Affymetrix microarray probe	nhr-167		3.77947	2.86736	tm900				WBPhenotype0000050|WBPhenotype0000535|WBPhenotype0000689|WBPhenotype0000886|WBPhenotype0000031|WBPhenotype0000049|WBPhenotype0000050|WBPhenotype0000054|WBPhenotype0000059|WBPhenotype0000689|WBPhenotype0000886|WBPhenotype0001037			0	Molecular_function:transcription factor activity|Molecular_function:zinc ion binding|Molecular_function:sequence-specific DNA binding|Biological_process:regulation of transcription, DNA-dependent|Cellular_component:nucleus|Molecular_function:steroid hormone receptor activity|Molecular_function:DNA binding|Molecular_function:ligand-dependent nuclear receptor activity	LSE0562	Nuclear hormone receptor	ENSEMBL:ENSP00000332296:human:Isoform Beta-2 of Retinoic acid receptor beta:E=15.3979 | ENSEMBL:ENSP00000264330:human:Isoform Beta-1 of Retinoic acid receptor beta:E=15.3872 | ENSEMBL:ENSP00000373282:human:RARB protein:E=15.2924 | ENSEMBL:ENSP00000253727:human:51 kDa protein:E=14.9586 | ENSEMBL:ENSP00000254066:human:Isoform Alpha-1 of Retinoic acid receptor alpha:E=14.6576 | ENSEMBL:ENSP000002713…
F58H1.4	179441_at	F58H1.4		WBGene00010287		Affymetrix microarray probe			3.79894	2.13012	uCE3-873				WBPhenotype0000050|WBPhenotype0000535|WBPhenotype0000689|WBPhenotype0000886|WBPhenotype0000049|WBPhenotype0000062|WBPhenotype0000886			6		InP_Cae_011636
Y39A3CL.2	187024_at	Y39A3CL.2		WBGene00006513		Affymetrix microarray probe	tag-168		5.70804	1.67421	ok761|uCE3-725|snp_Y39A3CL[2]|snp_Y39A3CL[5]|snp_Y39A3CL[6]|uCE3-730|uCE3-728|uCE3-727|snp_Y39A3CL[3]|uCE3-726|snp_Y39A3CL[4]				WBPhenotype0000050|WBPhenotype0000535|WBPhenotype0000689|WBPhenotype0000886|WBPhenotype0000049|WBPhenotype0000749|WBPhenotype0000886				Molecular_function:DNA binding|Cellular_component:nucleus	KOG3632	Peripheral benzodiazepine receptor PRAX-1	ENSEMBL:ENSP00000261655:human:Isoform 1 of RIM-binding protein 2:E=82 | ENSEMBL:ENSP00000347929:human:Isoform 3 of Peripheral-type benzodiazepine receptor-associated protein 1:E=78.6198 | ENSEMBL:ENSP00000268893:human:Isoform 2 of Peripheral-type benzodiazepine receptor-associated protein 1:E=78.4437 | ENSEMBL:ENSP00000345824:human:Isoform 1 of Peripheral-type benzodiazepine receptor-associated p…
C18A3.6	175564_s_at	C18A3.6	C18A3.6a	WBGene00004267	C18A3.6b	Affymetrix microarray probe	rab-3	rab-3 encodes a rab3 homolog, a member of the Ras GTPase superfamily, and affects sensitivity to aldicarb and the distribution of synaptic vesicle populations and thereby affects synaptic transmission, track amplitude and speed of movement, chemotaxis to isoamyl alcohol, affects pharyngeal pump durations, and may only slightly affect male mating behavior; requires aex-3 for localization to synaps…	10.447	3.19861	js48|y250|y251|js49			1	WBPhenotype0000017|WBPhenotype0000017|WBPhenotype0000017|WBPhenotype0000017|WBPhenotype0000017|WBPhenotype0000017|WBPhenotype0000049|WBPhenotype0000062|WBPhenotype0000886|WBPhenotype0000017|WBPhenotype0000017|WBPhenotype0000017|WBPhenotype0000646|WBPhenotype0000050|WBPhenotype0000535|WBPhenotype0000689|WBPhenotype0000886	~all neurons. Immunoreactivity was detected in the synaptic-rich regions of the nervous system in a pattern similar to the distribution of the C. elegans synaptic vesicle membrane protein synaptotagmin. Specifically, the nerve ring, ventral nerve cord, and dorsal nerve cord showed the highest immunoreactivity. rab-3 expression also was observed in the pharyngeal nervous system. Detectable levels …	neurons|nerve ring|ventral nerve cord|dorsal nerve cord|pharyngeal nerves		Molecular_function:GTP binding|Biological_process:small GTPase mediated signal transduction|Cellular_component:exosome (RNase complex)|Biological_process:intracellular protein transport|Cellular_component:intracellular|Biological_process:protein transport|Biological_process:positive regulation of locomotion	KOG0093	GTPase Rab3, small G protein superfamily	ENSEMBL:ENSP00000282878:human:Ras-related protein Rab-3C:E=85.3372 | ENSEMBL:ENSP00000222256:human:Ras-related protein Rab-3A:E=84.0555 | ENSEMBL:ENSP00000304461:human:Ras-related protein Rab-3B:E=81.9208 | ENSEMBL:ENSP00000222120:human:Ras-related protein Rab-3D:E=81.0862 | ENSEMBL:ENSP00000300935:human:Ras-related protein Rab-8A:E=51.8239 | ENSEMBL:ENSP00000312734:human:Ras-related protein Rab-…
F39H12.2	185045_at	F39H12.2		WBGene00018213		Affymetrix microarray probe			9.87161	2.19432	uCE6-1643				WBPhenotype0000050|WBPhenotype0000535|WBPhenotype0000689|WBPhenotype0000886|WBPhenotype0000050|WBPhenotype0000049|WBPhenotype0000062|WBPhenotype0000886			1	Biological_process:embryonic development (sensu Metazoa)			ENSEMBL:ENSP00000006526:human:Isoform 1 of WD repeat protein 54:E=17.2441 |
T23B12.3	189875_at	T23B12.3		WBGene00020718		Affymetrix microarray probe			5.58897	1.86503	ok1214				WBPhenotype0000049|WBPhenotype0000062|WBPhenotype0000886|WBPhenotype0000059|WBPhenotype0000031|WBPhenotype0000032|WBPhenotype0001010|WBPhenotype0000050|WBPhenotype0000050|WBPhenotype0000535|WBPhenotype0000689|WBPhenotype0000886			2	Molecular_function:structural constituent of ribosome|Biological_process:protein biosynthesis|Cellular_component:small ribosomal subunit|Cellular_component:intracellular|Cellular_component:ribosome|Biological_process:positive regulation of growth rate|Biological_process:physiological process|Biological_process:osmoregulation|Biological_process:larval development (sensu Nematoda)|Biological_proces…	KOG0832	Mitochondrial/chloroplast ribosomal protein S2	ENSEMBL:ENSP00000241600:human:Ribosomal protein S2, bacterial and organelle form family protein:E=43 | FLYBASE:CG2937-PA:fly:Flybase gene name is mRpS2-PA:E=45.2441 |
F35C11.1	182484_at	F35C11.1		WBGene00003743		Affymetrix microarray probe	nlp-5		13.5154	7.00629	tm2125			1	WBPhenotype0000050|WBPhenotype0000535|WBPhenotype0000689|WBPhenotype0000886|WBPhenotype0000049|WBPhenotype0000062|WBPhenotype0000886|WBPhenotype0000031|WBPhenotype0000049|WBPhenotype0000050|WBPhenotype0000054|WBPhenotype0000059|WBPhenotype0000689|WBPhenotype0000886|WBPhenotype0001037	Reporter construct is expressed primarily or exclusively in neurons or "endocrine/secretory" cells. GFP expression in non-neuronal tissues include the gut (frequently), specific somatic gonad cells, and in pharyngeal or vulval muscles (rarely). No expression is detected in hypodermal, body wall muscle or germ tissues. nlp-5 is expressed at head and tail neurons.|Expressed in ASI, 2 head neurons, …	head neurons|tail neurons|spermathecae|head neurons|male nervous system	6		InP_Cae_011688
T01C2.1	174405_at	T01C2.1		WBGene00000071		Affymetrix microarray probe	acy-4	acy-4 encodes an adenylate cyclase most similar to vertebrate type V and type VI adenylate cyclases; by homology, ACY-4 is a predicted plasma membrane protein that catalyzes the conversion of ATP to cyclic AMP, a key second messenger in intracellular signaling; as loss of acy-4 activity via large-scale RNAi screens does not result in any obvious abnormalities, the precise role of ACY-4 in C. eleg…	2.5909	1.65245	tm2510|ok1806				WBPhenotype0000050|WBPhenotype0000535|WBPhenotype0000689|WBPhenotype0000886|WBPhenotype0000050|WBPhenotype0000062|WBPhenotype0000535|WBPhenotype0000689|WBPhenotype0000886|WBPhenotype0000050|WBPhenotype0000535|WBPhenotype0000689|WBPhenotype0000886				Molecular_function:phosphorus-oxygen lyase activity|Biological_process:intracellular signaling cascade|Biological_process:cyclic nucleotide biosynthesis	KOG3619	Adenylate/guanylate cyclase	ENSEMBL:ENSP00000350536:human:Isoform 2 of Adenylate cyclase type 6:E=162.523 | ENSEMBL:ENSP00000311405:human:Isoform 1 of Adenylate cyclase type 6:E=161.796 | ENSEMBL:ENSP00000308685:human:Adenylate cyclase type 5:E=159.208 | ENSEMBL:ENSP00000373834:human:Adenylate cyclase type 1:E=145.796 | ENSEMBL:ENSP00000286355:human:Adenylate cyclase type 8:E=144.886 | ENSEMBL:ENSP00000297323:human:124 kDa …
F58A6.2	181881_at	F58A6.2		WBGene00019023		Affymetrix microarray probe			4.12942	2.15829	tm2094|ttTi3838|tm2563				WBPhenotype0000050|WBPhenotype0000535|WBPhenotype0000689|WBPhenotype0000886|WBPhenotype0000031|WBPhenotype0000049|WBPhenotype0000050|WBPhenotype0000054|WBPhenotype0000059|WBPhenotype0000689|WBPhenotype0000886|WBPhenotype0001037
W05H9.4	175456_at	W05H9.4		WBGene00021051		Affymetrix microarray probe			2.23008	1.68223	cxTi9513|cxTi4104|ttTi7688|ttTi8631									InP_Cae_006833
T26C11.7	175419_at	T26C11.7		WBGene00000460		Affymetrix microarray probe	ceh-39	ceh-39 encodes a a ONECUT class CUT homeobox protein with a single N-terminal cut domain; CEH-39 acts as an X-signal element (XSE) to affect sex determination; the cut domain may be a compact DNA-binding domain composed of alpha helices; ceh-39 is one of three nematode-specific ONECUT genes in a cluster with ceh-21 and ceh-41.	4.79088	1.59409	tm1336|gk307|gk329|gk296|tm265				WBPhenotype0000050|WBPhenotype0000535|WBPhenotype0000689|WBPhenotype0000886|WBPhenotype0000050|WBPhenotype0000049|WBPhenotype0000062|WBPhenotype0000886			12	Molecular_function:DNA binding|Molecular_function:transcription factor activity|Molecular_function:sequence-specific DNA binding|Biological_process:regulation of transcription, DNA-dependent|Cellular_component:nucleus|Biological_process:regulation of transcription	KOG2252	CCAAT displacement protein and related homeoproteins	ENSEMBL:ENSP00000302630:human:Hepatocyte nuclear factor 6:E=28.3279 | ENSEMBL:ENSP00000371786:human:similar to one cut domain, family member 3:E=27 | ENSEMBL:ENSP00000262095:human:One cut domain family member 2:E=26.6198 | ENSEMBL:ENSP00000342189:human:163 kDa protein:E=10.6383 | ENSEMBL:ENSP00000292535:human:Isoform 1 of Homeobox protein cut-like 1:E=10.6383 | ENSEMBL:ENSP00000353401:human:Isofo…
F01D4.4	190244_s_at	F01D4.4		WBGene00001189		Affymetrix microarray probe	egl-21	egl-21 encodes a putative carboxypeptidase (whose homologs include human enkephalin convertase/carboxypeptidase E); EGL-21 is expressed throughout the nervous system; EGL-21 is required for normal synthesis of FMRFamide-like peptides, and for egg-laying, locomotion, and defecation; EGL-23 promotes acetylcholine release at neuromuscular junctions; egl-21 mutant defects resemble those seen for muta…	5.73053	3.92106	n576|n476|n611			1	WBPhenotype0000017|WBPhenotype0000017|WBPhenotype0000050|WBPhenotype0000535|WBPhenotype0000689|WBPhenotype0000886|WBPhenotype0000017|WBPhenotype0000049|WBPhenotype0000062|WBPhenotype0000886|WBPhenotype0000017|WBPhenotype0000017|WBPhenotype0000017|WBPhenotype0000017|WBPhenotype0000017|WBPhenotype0000017	Immunostaining in wild-type animals showed that EGL-21::GFP is expressed widely in the nervous system, with particularly strong expression in the neuronal processes of the nerve ring. EGL-21::GFP was not expressed in any non-neuronal tissues.	preanal ganglion|ventral cord motor neurons|head neurons|tail neurons|nerve ring	6	Molecular_function:carboxypeptidase A activity|Biological_process:proteolysis	KOG2649	Zinc carboxypeptidase	ENSEMBL:ENSP00000261510:human:Carboxypeptidase E precursor:E=90.7213 | ENSEMBL:ENSP00000266047:human:Carboxypeptidase N catalytic chain precursor:E=83.3098 | ENSEMBL:ENSP00000225719:human:Carboxypeptidase D precursor:E=82.7959 | ENSEMBL:ENSP00000354255:human:Isoform 1 of Carboxypeptidase Z precursor:E=82 | ENSEMBL:ENSP00000315074:human:Isoform 2 of Carboxypeptidase Z precursor:E=81.9586 | ENSEMBL…
F47D12.1	176812_at	F47D12.1a	F47D12.1	WBGene00001518	F47D12.1c|F47D12.1b|F47D12.1e	Affymetrix microarray probe	gar-2	gar-2 encodes a novel, seven transmembrane-domain G protein-coupled acetylcholine receptor (AChR); when expressed in Xenopus oocytes treated with acetylcholine, GAR-2 is able to activate a mammalian G protein-activated inwardly rectifying K+ (GIRK1) channel, but not other channels, suggesting that GAR-2 couples to G proteins of the Gi family; pharmacological analyses indicate, however, that GAR-2…	7.71105	2.64006	ok520|uCE3-952			1	WBPhenotype0000031|WBPhenotype0000049|WBPhenotype0000050|WBPhenotype0000054|WBPhenotype0000059|WBPhenotype0000689|WBPhenotype0000886|WBPhenotype0001037|WBPhenotype0000050|WBPhenotype0000062|WBPhenotype0000535|WBPhenotype0000689|WBPhenotype0000886|WBPhenotype0000031|WBPhenotype0000049|WBPhenotype0000050|WBPhenotype0000054|WBPhenotype0000059|WBPhenotype0000689|WBPhenotype0000886|WBPhenotype0001037|…	GAR-2 was expressed in a subset of neurons from the folding stage during embryogenesis through adulthood. This observation is consistent with RT-PCR results showing the presence of gar-2 mRNA throughout development. GAR-2 was expressed in some head neurons with ciliated endings, which are putative sensory neurons, in many cells of the ventral cord, which are considered to be motor neurons, and in…	neurons|ventral cord motor neurons|head neurons|sensory neurons		Molecular_function:rhodopsin-like receptor activity|Biological_process:G-protein coupled receptor protein signaling pathway|Cellular_component:integral to membrane|Molecular_function:muscarinic acetylcholine receptor activity|Cellular_component:membrane|Molecular_function:octopamine receptor activity|Biological_process:UDP-glucose metabolism|Molecular_function:cellulose synthase activity			ENSEMBL:ENSP00000319984:human:Muscarinic acetylcholine receptor M2:E=52.7696 | ENSEMBL:ENSP00000306490:human:Muscarinic acetylcholine receptor M1:E=51.1938 | ENSEMBL:ENSP00000255380:human:Muscarinic acetylcholine receptor M3:E=48.1739 | ENSEMBL:ENSP00000331108:human:Muscarinic acetylcholine receptor M5:E=45.8861 | ENSEMBL:ENSP00000322924:human:5-hydroxytryptamine 1F receptor:E=37.9586 | ENSEMBL:E…
C17E4.6	174117_at	C17E4.6		WBGene00007645		Affymetrix microarray probe			5.128	2.03213	ox277|ox278				WBPhenotype0000031|WBPhenotype0000049|WBPhenotype0000050|WBPhenotype0000054|WBPhenotype0000059|WBPhenotype0000689|WBPhenotype0000886|WBPhenotype0001037|WBPhenotype0000049|WBPhenotype0000062|WBPhenotype0000886|WBPhenotype0000050|WBPhenotype0000050|WBPhenotype0000535|WBPhenotype0000689|WBPhenotype0000886|WBPhenotype0000031|WBPhenotype0000049|WBPhenotype0000050|WBPhenotype0000054|WBPhenotype0000059|…			11	Molecular_function:DNA binding|Molecular_function:transcription factor activity|Biological_process:regulation of transcription|Cellular_component:nucleus	KOG2897	DNA-binding protein YL1 and related proteins	ENSEMBL:ENSP00000295315:human:Vacuolar protein sorting-associated protein 72 homolog:E=14.4949 | ENSEMBL:ENSP00000346464:human:41 kDa protein:E=12.3872 | FLYBASE:CG4621-PA:fly:Flybase gene name is YL-1-PA:E=24.7959 |
Y97E10AL.2	176592_at	Y97E10AL.2		WBGene00022393		Affymetrix microarray probe			6.74599	2.31496	uCE5-1718				WBPhenotype0000050|WBPhenotype0000535|WBPhenotype0000689|WBPhenotype0000886|WBPhenotype0000031|WBPhenotype0000049|WBPhenotype0000050|WBPhenotype0000054|WBPhenotype0000059|WBPhenotype0000689|WBPhenotype0000886|WBPhenotype0001037				Biological_process:aromatic compound metabolism|Molecular_function:hydrolase activity	KOG1552	Predicted alpha/beta hydrolase	ENSEMBL:ENSP00000341408:human:Isoform 1 of Abhydrolase domain-containing protein 12:E=62.699 | ENSEMBL:ENSP00000365725:human:46 kDa protein:E=61.4318 | ENSEMBL:ENSP00000251700:human:Isoform 2 of Abhydrolase domain-containing protein 12:E=60.8861 | ENSEMBL:ENSP00000336693:human:Isoform 1 of Protein C14orf29:E=42.5229 | ENSEMBL:ENSP00000343951:human:Isoform 2 of Protein C14orf29:E=39.8861 | ENSEMBL…
E04F6.10	174081_at	E04F6.10		WBGene00017129		Affymetrix microarray probe			6.06798	3.52918	k145|k156|k158|n3261|oz167|k149|tp2|bz187				WBPhenotype0000050|WBPhenotype0000535|WBPhenotype0000689|WBPhenotype0000886|WBPhenotype0000049|WBPhenotype0000062|WBPhenotype0000886|WBPhenotype0000050|WBPhenotype0000062|WBPhenotype0000535|WBPhenotype0000689|WBPhenotype0000886|WBPhenotype0000031|WBPhenotype0000049|WBPhenotype0000050|WBPhenotype0000054|WBPhenotype0000059|WBPhenotype0000689|WBPhenotype0000886|WBPhenotype0001037			10		InP_Cae_012578
F25F8.1	181668_at	F25F8.1		WBGene00017795		Affymetrix microarray probe			3.33705	1.50611	gk179|ok1047|tm532|ttTi344				WBPhenotype0000050|WBPhenotype0000535|WBPhenotype0000689|WBPhenotype0000886|WBPhenotype0000031|WBPhenotype0000049|WBPhenotype0000050|WBPhenotype0000054|WBPhenotype0000059|WBPhenotype0000689|WBPhenotype0000886|WBPhenotype0001037			1		InP_Cae_001940
R07G3.8	173666_at	R07G3.8		WBGene00019944		Affymetrix microarray probe			5.0929	1.58262	ok825			1	WBPhenotype0000031|WBPhenotype0000049|WBPhenotype0000050|WBPhenotype0000054|WBPhenotype0000059|WBPhenotype0000689|WBPhenotype0000886|WBPhenotype0001037|WBPhenotype0000050|WBPhenotype0000535|WBPhenotype0000689|WBPhenotype0000886|WBPhenotype0000049|WBPhenotype0000062|WBPhenotype0000886	Adult Expression: Reproductive System; vulval muscle; Nervous System; ventral nerve cord; head neurons; neurons along body; tail neurons;	head neurons|tail neurons|ventral nerve cord|vulval muscle|nervous system|Reproductive System|neurons along body	6		KOG3951	Uncharacterized conserved protein	ENSEMBL:ENSP00000347744:human:Protein FAM49A:E=52.8539 | ENSEMBL:ENSP00000350710:human:Protein FAM49B:E=50.2076 | ENSEMBL:ENSP00000311651:human:Hypothetical protein BM009:E=17.0132 | FLYBASE:CG32066-PC:fly:Flybase gene name is CG32066-PC:E=45.0132 |
T07A5.6	186091_s_at	T07A5.6a	T07A5.6	WBGene00044098	T07A5.6b	Affymetrix microarray probe	T07A5.6		4.45551	2.1263	ttTi5561				WBPhenotype0000050|WBPhenotype0000049|WBPhenotype0000062|WBPhenotype0000886							ENSEMBL:ENSP00000345262:human:CDNA FLJ14891 fis, clone PLACE1004256, weakly similar to Mus musculus short coiled coil protein SCOCO (Scoc) mRNA:E=19.1549 | ENSEMBL:ENSP00000283110:human:HRIHFB2072 protein:E=18.4202 | ENSEMBL:ENSP00000345227:human:Short coiled coil protein:E=11.9208 | FLYBASE:CG5934-PA:fly:Flybase gene name is CG5934-PA:E=26.6198 |
T01B10.5	185558_at	T01B10.5		WBGene00020137		Affymetrix microarray probe			2.70437	1.65635	ok1384|ok1385				WBPhenotype0000050|WBPhenotype0000535|WBPhenotype0000689|WBPhenotype0000886|WBPhenotype0000049|WBPhenotype0000062|WBPhenotype0000886					InP_Cae_010246
Y116A8C.40	186573_at	Y116A8C.40		WBGene00013812		Affymetrix microarray probe			3.7262	1.64349	snp_F36H12[3]				WBPhenotype0000050|WBPhenotype0000535|WBPhenotype0000689|WBPhenotype0000886|WBPhenotype0000050|WBPhenotype0000535|WBPhenotype0000689|WBPhenotype0000886|WBPhenotype0000031|WBPhenotype0000049|WBPhenotype0000050|WBPhenotype0000054|WBPhenotype0000059|WBPhenotype0000689|WBPhenotype0000886|WBPhenotype0001037|WBPhenotype0000049|WBPhenotype0000062|WBPhenotype0000886			0
Y48A6A.1	193354_s_at	Y48A6A.1		WBGene00006982		Affymetrix microarray probe	zig-5	zig-5 encodes a predicted membrane-associated protein containing two C2-type immunoglobulin domains and a GPI (glycosylated phosphatidylinositol) anchor site, but no transmembrane domain; ZIG-5 is predicted to function in cell adhesion and/or signaling, and appears to be required for embryogenesis as well as maintenance of ventral nerve cord organization during larval stages; ZIG-5 is expressed i…	3.87877	3.02003	ok1065|uCE3-1207			1	WBPhenotype0000049|WBPhenotype0000062|WBPhenotype0000886|WBPhenotype0000031|WBPhenotype0000049|WBPhenotype0000050|WBPhenotype0000054|WBPhenotype0000059|WBPhenotype0000689|WBPhenotype0000886|WBPhenotype0001037|WBPhenotype0000050|WBPhenotype0000535|WBPhenotype0000689|WBPhenotype0000886|WBPhenotype0000049|WBPhenotype0000749|WBPhenotype0000886|WBPhenotype0000050	Expression is activated postembryonically in the first larval (L1) stage.|Larval Expression: intestine; Nervous System; head neurons; tail neurons;	intestine|head neurons|tail neurons|nervous system	6	Biological_process:embryonic development (sensu Metazoa)	InP_met_033256
F52A8.3	179056_s_at	F52A8.3b	F52A8.3	WBGene00009916	F52A8.3a	Affymetrix microarray probe	F52A8.3		7.39124	1.83846	cxTi310				WBPhenotype0000269|WBPhenotype0000031|WBPhenotype0000049|WBPhenotype0000050|WBPhenotype0000054|WBPhenotype0000059|WBPhenotype0000689|WBPhenotype0000886|WBPhenotype0001037|WBPhenotype0000050|WBPhenotype0000535|WBPhenotype0000689|WBPhenotype0000886|WBPhenotype0000049|WBPhenotype0000062|WBPhenotype0000886
K07C11.8	186360_at	K07C11.8		WBGene00019480		Affymetrix microarray probe			6.07829	3.85041	uCE2-1290|CE2-124|uCE2-1286|uCE2-1279|uCE2-1294|uCE2-1281|uCE2-1291|uCE2-1285|uCE2-1278|uCE2-1289|uCE2-1280|uCE2-1283|uCE2-1284|uCE2-1292|uCE2-1293|uCE2-1282				WBPhenotype0000050|WBPhenotype0000535|WBPhenotype0000689|WBPhenotype0000886|WBPhenotype0000049|WBPhenotype0000062|WBPhenotype0000886			0
C35A5.7	190633_at	C35A5.7		WBGene00007951		Affymetrix microarray probe			5.66731	1.6354	cxTi6020				WBPhenotype0000049|WBPhenotype0000062|WBPhenotype0000886|WBPhenotype0000050|WBPhenotype0000535|WBPhenotype0000689|WBPhenotype0000886|WBPhenotype0000031|WBPhenotype0000049|WBPhenotype0000050|WBPhenotype0000054|WBPhenotype0000059|WBPhenotype0000689|WBPhenotype0000886|WBPhenotype0001037			6	Molecular_function:rhodopsin-like receptor activity|Biological_process:G-protein coupled receptor protein signaling pathway|Cellular_component:integral to membrane	TWOG0217	Unnamed protein	ENSEMBL:ENSP00000370779:human:Probable G-protein coupled receptor 139:E=10.4089 | FLYBASE:CG8985-PA:fly:Flybase gene name is DmsR-1-PA:E=40.3979 | FLYBASE:CG13803-PA:fly:Flybase gene name is DmsR-2-PA:E=37.9586 | FLYBASE:CG13229-PA:fly:Flybase gene name is CG13229-PA:E=31.5528 | FLYBASE:CG16752-PA:fly:Flybase gene name is CG16752-PA:E=16.4559 |
F42G9.9	175660_at	F42G9.9b	F42G9.9	WBGene00004212		Affymetrix microarray probe	ptl-1	ptl-1 encodes a microtubule-binding protein that is homologous to members of the tau/MAP2/MAP4 subfamily of microtubule-associated proteins (OMIM:157140, abnormal aggregates of hyperphosphorylated tau are associated with several neurodegenerative disorders, including Alzheimer's disease, Pick's disease, and corticobasal degeneration); by homology, PTL-1 is predicted to promote microtubule assembl…	23.2305	5.33656	ok621|tm543|uCE3-618			1	WBPhenotype0000031|WBPhenotype0000049|WBPhenotype0000050|WBPhenotype0000054|WBPhenotype0000059|WBPhenotype0000689|WBPhenotype0000886|WBPhenotype0001037|WBPhenotype0000031|WBPhenotype0000049|WBPhenotype0000050|WBPhenotype0000054|WBPhenotype0000059|WBPhenotype0000689|WBPhenotype0000886|WBPhenotype0001037|WBPhenotype0000049|WBPhenotype0000062|WBPhenotype0000886|WBPhenotype0000050|WBPhenotype0000062|…	Staining was observed in the epidermis of embryos undergoing elongation, but not after hatching. In addition, weak staining was observed in a number of neurons within the head region. During larval and adult stages, mechanosensory neurons and their processes express PTL-1. The number and position of immunoreactive neurons were examined in six late first or second stage larvae, when six mechanosen…	tail|pharynx|intestine|head neurons|tail neurons|vulval muscle|nervous system|Reproductive System|body|pharynx|intestine|head neurons|tail neurons|nervous system		Biological_process:negative regulation of microtubule depolymerization	KOG2418	Microtubule-associated protein TAU	ENSEMBL:ENSP00000264724:human:microtubule-associated protein 4 isoform 2:E=25.1739 | ENSEMBL:ENSP00000353375:human:Isoform 1 of Microtubule-associated protein 4:E=25.0915 | ENSEMBL:ENSP00000262410:human:microtubule-associated protein tau isoform 1:E=24.8239 | ENSEMBL:ENSP00000302706:human:microtubule-associated protein tau isoform 3:E=24.3979 | ENSEMBL:ENSP00000303214:human:microtubule-associated…
K08E7.6	174521_at	K08E7.6		WBGene00010674		Affymetrix microarray probe			25.2686	5.96172	uCE4-1189				WBPhenotype0000049|WBPhenotype0000062|WBPhenotype0000886|WBPhenotype0000031|WBPhenotype0000049|WBPhenotype0000050|WBPhenotype0000054|WBPhenotype0000059|WBPhenotype0000689|WBPhenotype0000886|WBPhenotype0001037|WBPhenotype0000050|WBPhenotype0000062|WBPhenotype0000535|WBPhenotype0000689|WBPhenotype0000886|WBPhenotype0000050|WBPhenotype0000535|WBPhenotype0000689|WBPhenotype0000886			1
C54C6.5	178125_at	C54C6.5		WBGene00008287		Affymetrix microarray probe			13.1558	4.02918	uCE5-2292|uCE5-2291				WBPhenotype0000050|WBPhenotype0000535|WBPhenotype0000689|WBPhenotype0000886|WBPhenotype0000049|WBPhenotype0000749|WBPhenotype0000886|WBPhenotype0000031|WBPhenotype0000049|WBPhenotype0000050|WBPhenotype0000054|WBPhenotype0000059|WBPhenotype0000689|WBPhenotype0000886|WBPhenotype0001037			6		InP_Cae_012807
K07F5.8	191642_s_at	K07F5.8		WBGene00010636		Affymetrix microarray probe			4.2916	1.54472	tm2751|snp_Y45G12B[2]				WBPhenotype0000049|WBPhenotype0000062|WBPhenotype0000886|WBPhenotype0000049|WBPhenotype0000062|WBPhenotype0000886|WBPhenotype0000031|WBPhenotype0000049|WBPhenotype0000050|WBPhenotype0000054|WBPhenotype0000059|WBPhenotype0000689|WBPhenotype0000886|WBPhenotype0001037|WBPhenotype0001037|WBPhenotype0000031|WBPhenotype0000049|WBPhenotype0000050|WBPhenotype0000054|WBPhenotype0000059|WBPhenotype0000689|…			4	Molecular_function:protein tyrosine phosphatase activity|Molecular_function:phosphoprotein phosphatase activity|Biological_process:protein amino acid dephosphorylation|Biological_process:gametogenesis	KOG0789	Protein tyrosine phosphatase	ENSEMBL:ENSP00000248594:human:Tyrosine-protein phosphatase non-receptor type 12:E=33.6576 | ENSEMBL:ENSP00000265220:human:protein tyrosine phosphatase, receptor-type, zeta1 precursor:E=33.1135 | ENSEMBL:ENSP00000373216:human:Hypothetical protein DKFZp686K04137:E=31.8861 | ENSEMBL:ENSP00000295874:human:Receptor-type tyrosine-protein phosphatase gamma precursor:E=31.585 | ENSEMBL:ENSP00000303350:hu…
C04E6.8	179747_at	C04E6.8		WBGene00015424		Affymetrix microarray probe			5.20058	2.9015	ttTi4701				WBPhenotype0000049|WBPhenotype0000062|WBPhenotype0000886|WBPhenotype0000050|WBPhenotype0000535|WBPhenotype0000689|WBPhenotype0000886|WBPhenotype0000031|WBPhenotype0000049|WBPhenotype0000050|WBPhenotype0000054|WBPhenotype0000059|WBPhenotype0000689|WBPhenotype0000886|WBPhenotype0001037			0		LSE0953	Unnamed protein
F33D4.3	188219_at	F33D4.3		WBGene00001456		Affymetrix microarray probe	flp-13		5.86547	7.12833	tm2448|tm2427			1	WBPhenotype0000050|WBPhenotype0000535|WBPhenotype0000689|WBPhenotype0000886|WBPhenotype0000049|WBPhenotype0000062|WBPhenotype0000886|WBPhenotype0000031|WBPhenotype0000049|WBPhenotype0000050|WBPhenotype0000054|WBPhenotype0000059|WBPhenotype0000689|WBPhenotype0000886|WBPhenotype0001037	Expressed in eggs and larva, but not from adult.|Nerve ring and other neuronal processes.|Expressed in ASE, ASG, ASK, BAG, DD, I5, M3, M5. Faint or variable expression observed in an extra pair of cells in the head. Male specific expression in VSP.|Transgenic animals carrying a gfp reporter gene fused to the promoter region of flp-13 (Pflp-13::gfp) (strain NY1121) show GFP expression in six cell …	nerve ring	6		TWOG0210	Unnamed protein	FLYBASE:CG2346-PA:fly:Flybase gene name is Fmrf-PA:E=11.0555 |
K04F10.2	184482_at	K04F10.2		WBGene00019395		Affymetrix microarray probe			3.09634	1.83807	tm1830			1	WBPhenotype0000050|WBPhenotype0000535|WBPhenotype0000689|WBPhenotype0000886|WBPhenotype0000049|WBPhenotype0000062|WBPhenotype0000886|WBPhenotype0000031|WBPhenotype0000049|WBPhenotype0000050|WBPhenotype0000054|WBPhenotype0000059|WBPhenotype0000689|WBPhenotype0000886|WBPhenotype0001037	Larval Expression: Nervous System; amphids; phasmids;	nervous system|amphids|phasmids	13		TWOG0066	Unnamed protein	ENSEMBL:ENSP00000261588:human:hypothetical protein LOC23247:E=58.8239 |
F52E1.8	191287_at	F52E1.8		WBGene00018696		Affymetrix microarray probe			4.8678	2.1075	e1763|n309|n377|n433|n749|n765|n767|n1139|n1296|n1331|sy197|cxTi10445				WBPhenotype0000050|WBPhenotype0000535|WBPhenotype0000689|WBPhenotype0000886			6	Molecular_function:acid phosphatase activity	KOG3720	Lysosomal & prostatic acid phosphatases	ENSEMBL:ENSP00000256997:human:Lysosomal acid phosphatase precursor:E=43.4318 | ENSEMBL:ENSP00000337471:human:Prostatic acid phosphatase precursor:E=41.3768 | ENSEMBL:ENSP00000323036:human:ACPP protein:E=40.7696 | ENSEMBL:ENSP00000270593:human:Isoform 1 of Testicular acid phosphatase precursor:E=38.0315 | ENSEMBL:ENSP00000270594:human:Isoform 2 of Testicular acid phosphatase precursor:E=21.3665 | …
F53C3.3	175285_at	F53C3.3		WBGene00018747		Affymetrix microarray probe			5.28658	1.55129	n4076|snp_Y111B2[22]|snp_Y111B2[23]|snp_Y111B2[19]|snp_Y111B2[18]|snp_Y111B2[24]|snp_Y111B2[21]|snp_Y111B2[20]				WBPhenotype0000049|WBPhenotype0000062|WBPhenotype0000886|WBPhenotype0000031|WBPhenotype0000049|WBPhenotype0000050|WBPhenotype0000054|WBPhenotype0000059|WBPhenotype0000689|WBPhenotype0000886|WBPhenotype0001037|WBPhenotype0000031|WBPhenotype0000049|WBPhenotype0000050|WBPhenotype0000054|WBPhenotype0000059|WBPhenotype0000689|WBPhenotype0000886|WBPhenotype0001037			2		LSE0019	Uncharacterized protein, contains CX module
F32D1.1	188265_s_at	F32D1.1		WBGene00017981		Affymetrix microarray probe	figl-1	F32D1.1 encodes an homolog of human SPASTIN (OMIM:604277, mutated in spastic paraplegia), FIDGETIN (OMIM:605295, mutated in fidget mice), and FIDGETIN-LIKE-1, and of Drosophila SPASTIN; recombinant F32D1.1 protein has N-ethylmaleimide-sensitive ATPase activity in vitro, which is strongly dependent on the C368 residue immediately C-terminal to its Walker A motif; F32D1.1 is required for persistenc…	6.40788	1.68506	tm808|uCE5-1209|uCE5-1210|uCE5-1208|uCE5-1211				WBPhenotype0000049|WBPhenotype0000062|WBPhenotype0000886|WBPhenotype0001036			2	Molecular_function:nucleotide binding|Molecular_function:nucleoside-triphosphatase activity|Molecular_function:ATP binding|Molecular_function:metalloendopeptidase activity|Cellular_component:membrane|Biological_process:protein catabolism|Cellular_component:nucleus|Cellular_component:cytoplasm|Molecular_function:hydrolase activity|Molecular_function:ATPase activity	KOG0740	AAA+-type ATPase	ENSEMBL:ENSP00000349356:human:fidgetin-like 1:E=97.5686 | ENSEMBL:ENSP00000320885:human:Isoform 1 of Spastin:E=81.5376 | ENSEMBL:ENSP00000340817:human:Isoform 2 of Spastin:E=81.5086 | ENSEMBL:ENSP00000333836:human:Fidgetin:E=67.7447 | ENSEMBL:ENSP00000261628:human:Katanin p60 ATPase-containing subunit A-like 1:E=64.585 | ENSEMBL:ENSP00000369989:human:56 kDa protein:E=64.4815 | ENSEMBL:ENSP0000025…
F33G12.6	186081_s_at	F33G12.6b	F33G12.6	WBGene00018018	F33G12.6a	Affymetrix microarray probe	F33G12.6		5.26574	2.27003	ttTi2504				WBPhenotype0000031|WBPhenotype0000049|WBPhenotype0000050|WBPhenotype0000054|WBPhenotype0000059|WBPhenotype0000689|WBPhenotype0000886|WBPhenotype0001037|WBPhenotype0000050|WBPhenotype0000535|WBPhenotype0000689|WBPhenotype0000886				Molecular_function:catalytic activity			FLYBASE:CG9801-PA:fly:Flybase gene name is CG9801-PA:E=83.6021 |
R11H6.3	178198_at	R11H6.3		WBGene00011251		Affymetrix microarray probe			9.8278	3.6765	cxTi10404				WBPhenotype0000031|WBPhenotype0000049|WBPhenotype0000050|WBPhenotype0000054|WBPhenotype0000059|WBPhenotype0000689|WBPhenotype0000886|WBPhenotype0001037|WBPhenotype0000050|WBPhenotype0000535|WBPhenotype0000689|WBPhenotype0000886			13	Molecular_function:heme binding|Biological_process:oxygen transport	LSE1186	Unnamed protein
Y67A10A.6	184541_s_at	Y67A10A.6		WBGene00013455		Affymetrix microarray probe	ssu-2		10.305	2.67449	tm1633				WBPhenotype0000049|WBPhenotype0000062|WBPhenotype0000886|WBPhenotype0000050|WBPhenotype0000535|WBPhenotype0000689|WBPhenotype0000886					KOG2813	Predicted molecular chaperone, contains DnaJ domain	ENSEMBL:ENSP00000339150:human:Uncharacterized protein C3orf32:E=31.2076 | ENSEMBL:ENSP00000324551:human:40 kDa protein:E=30.041 |
F31E3.2	189110_at	F31E3.2a	F31E3.2	WBGene00017950	F31E3.2b	Affymetrix microarray probe	F31E3.2		3.63603	1.94971	snp_F31E3[3]				WBPhenotype0000050|WBPhenotype0000062|WBPhenotype0000535|WBPhenotype0000689|WBPhenotype0000886|WBPhenotype0000049|WBPhenotype0000749|WBPhenotype0000886|WBPhenotype0000050|WBPhenotype0000535|WBPhenotype0000689|WBPhenotype0000886|WBPhenotype0000049|WBPhenotype0000749|WBPhenotype0000886|WBPhenotype0000050|WBPhenotype0000535|WBPhenotype0000689|WBPhenotype0000886|WBPhenotype0000031|WBPhenotype0000049|…				Molecular_function:protein kinase activity|Molecular_function:ATP binding|Biological_process:protein amino acid phosphorylation|Molecular_function:protein serine/threonine kinase activity|Molecular_function:protein-tyrosine kinase activity|Molecular_function:atypical protein kinase C activity|Molecular_function:zinc ion binding	KOG0694	Serine/threonine protein kinase	ENSEMBL:ENSP00000301037:human:Isoform 1 of Uncharacterized serine/threonine-protein kinase SgK494:E=38.7696 | ENSEMBL:ENSP00000295797:human:Protein kinase C, iota type:E=37.6576 | ENSEMBL:ENSP00000306124:human:Protein kinase C epsilon type:E=37.6198 | ENSEMBL:ENSP00000262848:human:Serine/threonine-protein kinase PRKX:E=36.7959 | ENSEMBL:ENSP00000341919:human:OTTHUMP00000017246:E=36.7447 | ENSEMBL…
F57A8.4	193377_at	F57A8.4		WBGene00010179		Affymetrix microarray probe			3.12775	1.5932	cxTi6123				WBPhenotype0000050|WBPhenotype0000535|WBPhenotype0000689|WBPhenotype0000886|WBPhenotype0000049|WBPhenotype0000062|WBPhenotype0000886|WBPhenotype0000031|WBPhenotype0000049|WBPhenotype0000050|WBPhenotype0000054|WBPhenotype0000059|WBPhenotype0000689|WBPhenotype0000886|WBPhenotype0001037			9	Molecular_function:rhodopsin-like receptor activity|Biological_process:G-protein coupled receptor protein signaling pathway|Cellular_component:integral to membrane	LSE0531	7-transmembrane receptor
Y49E10.23	174998_s_at	Y49E10.23b	Y49E10.23	WBGene00013042	Y49E10.23a	Affymetrix microarray probe	Y49E10.23		10.8315	2.63553	cxTi624|ttTi3262|snp_Y49E10[16]|snp_Y49E10[20]|snp_Y49E10[17]|snp_Y49E10[18]|snp_Y49E10[19]				WBPhenotype0000049|WBPhenotype0000062|WBPhenotype0000886|WBPhenotype0000050|WBPhenotype0000535|WBPhenotype0000689|WBPhenotype0000886|WBPhenotype0000031|WBPhenotype0000049|WBPhenotype0000050|WBPhenotype0000054|WBPhenotype0000059|WBPhenotype0000689|WBPhenotype0000886|WBPhenotype0001037|WBPhenotype0000049|WBPhenotype0000749|WBPhenotype0000886|WBPhenotype0000049|WBPhenotype0000749|WBPhenotype0000886|…				Molecular_function:protein binding|Biological_process:regulation of apoptosis|Cellular_component:intracellular	InP_met_010185		ENSEMBL:ENSP00000320342:human:Isoform 1 of Protein C10orf118:E=45.4202 | ENSEMBL:ENSP00000355314:human:Isoform Short of Restin:E=21.7959 | ENSEMBL:ENSP00000303585:human:RSN protein:E=21.7959 | ENSEMBL:ENSP00000351665:human:Isoform Long of Restin:E=21.7959 | ENSEMBL:ENSP00000271778:human:Centromere protein F:E=20.2007 | ENSEMBL:ENSP00000347621:human:Isoform 2 of ELKS/RAB6-interacting/CAST family m…
ZK1321.2	191129_s_at	ZK1321.2a	ZK1321.2	WBGene00014261	ZK1321.2b|ZK1321.2c|ZK1321.2d|ZK1321.2e|ZK1321.2f	Affymetrix microarray probe	ZK1321.2	ZK1321.2 encodes at least four isoforms of a SHAKER/Kv1 ortholog, which encodes voltage-dependent potassium channels expressed in muscle.	5.08334	1.79851	ok1581			0	WBPhenotype0000050|WBPhenotype0000535|WBPhenotype0000689|WBPhenotype0000886|WBPhenotype0000031|WBPhenotype0000049|WBPhenotype0000050|WBPhenotype0000054|WBPhenotype0000059|WBPhenotype0000689|WBPhenotype0000886|WBPhenotype0001037	Expressed in muscle.	muscle		Molecular_function:protein binding|Molecular_function:ion channel activity|Biological_process:ion transport|Cellular_component:membrane|Molecular_function:voltage-gated potassium channel activity|Biological_process:potassium ion transport|Cellular_component:voltage-gated potassium channel complex			ENSEMBL:ENSP00000271307:human:potassium voltage-gated channel, shaker-related subfamily, member 10:E=102.222 | ENSEMBL:ENSP00000314520:human:Potassium voltage-gated channel subfamily A member 2:E=102 | ENSEMBL:ENSP00000313622:human:potassium voltage-gated channel, shaker-related subfamily, member 3:E=100.585 | ENSEMBL:ENSP00000228858:human:Potassium voltage-gated channel subfamily A member 1:E=10…
Y54E2A.10	184680_at	Y54E2A.10		WBGene00013195		Affymetrix microarray probe			6.48777	4.84526	tm1971|uCE4-1325|uCE4-1324|uCE4-1326				WBPhenotype0000050|WBPhenotype0000062|WBPhenotype0000535|WBPhenotype0000689|WBPhenotype0000886|WBPhenotype0000049|WBPhenotype0000062|WBPhenotype0000886|WBPhenotype0000031|WBPhenotype0000049|WBPhenotype0000050|WBPhenotype0000054|WBPhenotype0000059|WBPhenotype0000689|WBPhenotype0000886|WBPhenotype0001037|WBPhenotype0000050|WBPhenotype0000535|WBPhenotype0000689|WBPhenotype0000886			3		InP_Cae_006147
Y15E3A.2	182549_at	Y15E3A.2		WBGene00012441		Affymetrix microarray probe			9.09018	1.55172	snp_Y15E3[3]|snp_Y15E3[2]|snp_Y15E3[4]|snp_Y15E3[1]				WBPhenotype0000049|WBPhenotype0000062|WBPhenotype0000886|WBPhenotype0000031|WBPhenotype0000049|WBPhenotype0000050|WBPhenotype0000054|WBPhenotype0000059|WBPhenotype0000689|WBPhenotype0000886|WBPhenotype0001037|WBPhenotype0000050|WBPhenotype0000535|WBPhenotype0000689|WBPhenotype0000886				Molecular_function:binding|Biological_process:transport|Molecular_function:heme binding|Biological_process:oxygen transport	LSE1186	Unnamed protein
T19D12.10	192121_at	T19D12.10		WBGene00020584		Affymetrix microarray probe			3.94855	1.67536	cxTi4519				WBPhenotype0000050|WBPhenotype0000535|WBPhenotype0000689|WBPhenotype0000886|WBPhenotype0000031|WBPhenotype0000049|WBPhenotype0000050|WBPhenotype0000054|WBPhenotype0000059|WBPhenotype0000689|WBPhenotype0000886|WBPhenotype0001037			21	Molecular_function:transporter activity|Biological_process:transport|Cellular_component:integral to membrane|Molecular_function:drug transporter activity|Biological_process:drug transport|Biological_process:phosphate transport|Molecular_function:phosphate transporter activity	KOG2532	Permease of the major facilitator superfamily	ENSEMBL:ENSP00000367118:human:OTTHUMP00000017909:E=33.4089 | ENSEMBL:ENSP00000244527:human:Solute carrier family 17 (Sodium phosphate), member 1:E=33.4089 | ENSEMBL:ENSP00000311506:human:Sialin:E=33.1871 | ENSEMBL:ENSP00000265425:human:Isoform 1 of Sodium-dependent phosphate transport protein 3:E=23.7959 | ENSEMBL:ENSP00000274755:human:Na/PO4 cotransporter homolog:E=21.585 | ENSEMBL:ENSP000002970…
K04F10.1	184433_at	K04F10.1		WBGene00019394		Affymetrix microarray probe		The K04F10.1 gene encodes a homolog of SCA1, which when mutated leads to spinocerebellar ataxia 1 (OMIM:164400).	3.65518	1.75519	ok1291				WBPhenotype0000031|WBPhenotype0000049|WBPhenotype0000050|WBPhenotype0000054|WBPhenotype0000059|WBPhenotype0000689|WBPhenotype0000886|WBPhenotype0001037|WBPhenotype0000049|WBPhenotype0000062|WBPhenotype0000886			6		KOG4053	Ataxin-1, involved in Ca2+ homeostasis	ENSEMBL:ENSP00000244769:human:Ataxin-1:E=20.301 | FLYBASE:CG4547-PA:fly:Flybase gene name is Atx-1-PA:E=16.6778 |
C06A1.2	177971_at	C06A1.2		WBGene00007353		Affymetrix microarray probe			7.40601	1.81319	ok1440				WBPhenotype0000031|WBPhenotype0000049|WBPhenotype0000050|WBPhenotype0000054|WBPhenotype0000059|WBPhenotype0000689|WBPhenotype0000886|WBPhenotype0001037|WBPhenotype0000050|WBPhenotype0000535|WBPhenotype0000689|WBPhenotype0000886			3		InP_Cae_011681
K02F6.5	183576_s_at	K02F6.5		WBGene00019339		Affymetrix microarray probe			4.66332	2.07965	cxTi10452				WBPhenotype0000049|WBPhenotype0000062|WBPhenotype0000886|WBPhenotype0000031|WBPhenotype0000049|WBPhenotype0000050|WBPhenotype0000054|WBPhenotype0000059|WBPhenotype0000689|WBPhenotype0000886|WBPhenotype0001037|WBPhenotype0000050|WBPhenotype0000535|WBPhenotype0000689|WBPhenotype0000886|WBPhenotype0000050|WBPhenotype0000535|WBPhenotype0000689|WBPhenotype0000886			6	Molecular_function:protein binding|Molecular_function:voltage-gated potassium channel activity|Biological_process:potassium ion transport|Cellular_component:voltage-gated potassium channel complex|Cellular_component:membrane	KOG2716	Polymerase delta-interacting protein PDIP1 and related proteins, contain BTB/POZ domain	ENSEMBL:ENSP00000228495:human:Isoform 1 of BTB/POZ domain-containing protein KCTD10:E=14.4815 | ENSEMBL:ENSP00000311202:human:BTB/POZ domain-containing protein KCTD13:E=13.4318 | FLYBASE:CG10465-PA:fly:Flybase gene name is CG10465-PA:E=10 |
F18E9.1	182207_at	F18E9.1		WBGene00017568		Affymetrix microarray probe			8.59412	2.51571	ttTi5146|ttTi6309				WBPhenotype0000031|WBPhenotype0000049|WBPhenotype0000050|WBPhenotype0000054|WBPhenotype0000059|WBPhenotype0000689|WBPhenotype0000886|WBPhenotype0001037|WBPhenotype0000050|WBPhenotype0000535|WBPhenotype0000689|WBPhenotype0000886			0
T28C12.2	185917_at	T28C12.2		WBGene00020889		Affymetrix microarray probe			6.60539	1.83096	js100|js118|js379|js380|js381|md1715|md1745|ky389|ky399|snp_Y51A2D[4]|uCE5-2838|snp_Y51A2D[2]|uCE5-2839|snp_Y51A2D[1]|uCE5-2841|snp_Y51A2D[5]|snp_Y51A2D[3]|uCE5-2833|uCE5-2836|uCE5-2834|uCE5-2842|uCE5-2837				WBPhenotype0000050|WBPhenotype0000535|WBPhenotype0000689|WBPhenotype0000886|WBPhenotype0000049|WBPhenotype0000062|WBPhenotype0000886			21	Molecular_function:transporter activity|Biological_process:transport|Cellular_component:integral to membrane|Molecular_function:drug transporter activity|Biological_process:drug transport	KOG2325	Predicted transporter/transmembrane protein	ENSEMBL:ENSP00000296468:human:CDNA FLJ90083 fis, clone HEMBA1004982, weakly similar to TETRACYCLINE RESISTANCE PROTEIN, CLASS E:E=55.8539 | FLYBASE:CG8596-PA:fly:Flybase gene name is CG8596-PA:E=42.585 |
K11C4.2	183323_at	K11C4.2		WBGene00019643		Affymetrix microarray probe			7.9804	2.13609	tm236|snp_C24A8[1]|uCE6-855			1	WBPhenotype0000031|WBPhenotype0000049|WBPhenotype0000050|WBPhenotype0000054|WBPhenotype0000059|WBPhenotype0000689|WBPhenotype0000886|WBPhenotype0001037|WBPhenotype0000050|WBPhenotype0000535|WBPhenotype0000689|WBPhenotype0000886|WBPhenotype0000050|WBPhenotype0000535|WBPhenotype0000689|WBPhenotype0000886	Larval Expression: Nervous System; head neurons; unidentified cells in head;	head|head neurons|nervous system	1	Cellular_component:integral to membrane|Biological_process:cytolysis			ENSEMBL:ENSP00000329071:human:Membrane progestin receptor alpha:E=28.9208 | ENSEMBL:ENSP00000353953:human:Membrane progestin receptor beta:E=25.4559 | ENSEMBL:ENSP00000343877:human:Membrane progestin receptor gamma:E=20.1192 | ENSEMBL:ENSP00000292291:human:Isoform 1 of Progestin and adipoQ receptor family member 6:E=19.6021 | ENSEMBL:ENSP00000357253:human:Isoform 4 of Progestin and adipoQ recepto…
F45E10.2	189681_at	F45E10.2a	F45E10.2	WBGene00009729	F45E10.2b	Affymetrix microarray probe	F45E10.2		3.69182	1.6067	eh6				WBPhenotype0000050|WBPhenotype0000535|WBPhenotype0000689|WBPhenotype0000886				Molecular_function:transporter activity|Biological_process:transport|Cellular_component:integral to membrane|Cellular_component:membrane|Molecular_function:sugar porter activity|Biological_process:carbohydrate transport|Molecular_function:drug transporter activity|Biological_process:drug transport|Molecular_function:inorganic phosphate transporter activity|Biological_process:phosphate transport|M…	KOG0255	Synaptic vesicle transporter SVOP and related transporters (major facilitator superfamily)	ENSEMBL:ENSP00000275300:human:Organic cation transporter 3:E=60.9586 | ENSEMBL:ENSP00000245407:human:Isoform 1 of Organic cation/carnitine transporter 2:E=56.1675 | ENSEMBL:ENSP00000341639:human:solute carrier family 22 member 2 isoform a:E=54.7447 | ENSEMBL:ENSP00000200652:human:Organic cation/carnitine transporter 1:E=52.6576 | ENSEMBL:ENSP00000308299:human:solute carrier family 22 member 1 iso…
F25H9.2	179058_at	F25H9.2		WBGene00009135		Affymetrix microarray probe			3.37953	1.57544	cxTi310				WBPhenotype0000050|WBPhenotype0000535|WBPhenotype0000689|WBPhenotype0000886|WBPhenotype0000031|WBPhenotype0000049|WBPhenotype0000050|WBPhenotype0000054|WBPhenotype0000059|WBPhenotype0000689|WBPhenotype0000886|WBPhenotype0001037|WBPhenotype0000050|WBPhenotype0000535|WBPhenotype0000689|WBPhenotype0000886			1	Molecular_function:protein binding	LSE0150	Uncharacterized protein, contains BTB/POZ domain
Y22D7AR.13	175772_s_at	Y22D7AR.13		WBGene00004779		Affymetrix microarray probe	ser-4	ser-4 encodes an ortholog of mammalian 5-HT1 metabotropic serotonin receptors; SER-4 is required for normal inhibition of movement by 5-HT, with ser-4 mutants being hyperactive; SER-4 is partly required for male tail curling, with ser-4 mutants showing reduced curling in exogenous 5-HT; SER-4 is dispensable for the stimulation of egg-laying by 5-HT and by the uptake inhibitor fluoxetine; SER-4 ma…	30.7019	4.39992	ok512|snp_Y22D7AR[3]			1	WBPhenotype0000050|WBPhenotype0000535|WBPhenotype0000689|WBPhenotype0000886|WBPhenotype0000049|WBPhenotype0000062|WBPhenotype0000886	Expression of a ser-4::gfp reporter gene construct is restricted to a few neurons in the nervous system. Most consistent expression can be observed in the RIB and RIS head interneuron classes. Less consistent expression is observed in a pharyngeal neuron, a pair of sublateral inter- or motorneurons, rarely in a pair of neurons in the retrovesicular ganglion, the PVT tail neuron, and either the DV…			Biological_process:G-protein coupled receptor protein signaling pathway|Cellular_component:integral to membrane|Molecular_function:rhodopsin-like receptor activity|Molecular_function:dopamine receptor activity|Molecular_function:adrenoceptor activity	KOG3656	7 transmembrane receptor	ENSEMBL:ENSP00000257763:human:5-hydroxytryptamine 1B receptor:E=63.3188 | ENSEMBL:ENSP00000313661:human:5-hydroxytryptamine 1D receptor:E=62.4685 | ENSEMBL:ENSP00000316244:human:5-hydroxytryptamine 1A receptor:E=61.5528 | ENSEMBL:ENSP00000322924:human:5-hydroxytryptamine 1F receptor:E=58.5528 | ENSEMBL:ENSP00000287907:human:5-hydroxytryptamine 5A receptor:E=54.8539 | ENSEMBL:ENSP00000349010:human…
B0513.1	174959_at	B0513.1		WBGene00001562		Affymetrix microarray probe	lin-66	lin-66 encodes an unfamiliar protein, with visible homologs only in nematodes, that was identified in screens for molecules that interact with GEX-3, a homolog of mammalian protein ligands of the small GTPase Rac1, that is essential for ventral enclosure during embryonic development; LIN-66 is expressed in body wall and vulval muscles, and is also detected in the intestine, neurons, and probably …	3.74763	1.63011	cxTi9915|ttTi946|tm2477			1	WBPhenotype0000050|WBPhenotype0000062|WBPhenotype0000535|WBPhenotype0000689|WBPhenotype0000886|WBPhenotype0000049|WBPhenotype0000062|WBPhenotype0000886|WBPhenotype0000886	B0513.1 is clearly expressed in the bodywall and vulval muscle. Its GFP expression also includes a limited set of non-muscle tissue including intestine, neurons and, probably, hypodermis.|GFP expression in the cells and nuclei of body-wall muscle cells.	neurons|hypodermis|intestine	1		LSE0957	Unnamed protein
E03D2.1	188920_at	E03D2.1		WBGene00003751		Affymetrix microarray probe	nlp-13	nlp-13 encodes a predicted neuropeptide of the MSFamide family; expressed primarily in neurons or in the endocrine/secretory cells, and expression includes pharyngeal neurons that modulate pharyngeal pumping of food.	7.60018	6.19689	tm654|ok369			1	WBPhenotype0000049|WBPhenotype0000062|WBPhenotype0000886|WBPhenotype0000050|WBPhenotype0000535|WBPhenotype0000689|WBPhenotype0000886	Reporter construct is expressed primarily or exclusively in neurons or "endocrine/secretory" cells. GFP expression in non-neuronal tissues include the gut (frequently), specific somatic gonad cells, and in pharyngeal or vulval muscles (rarely). No expression is detected in hypodermal, body wall muscle or germ tissues. nlp-13 is expressed in the head neurons, pharynx and near the vulva.|Expressed …	vulva|pharynx|head neurons|tail|hypodermis|spermathecae|intestine|head neurons			TWOG0210	Unnamed protein
R166.3	177391_s_at	R166.3		WBGene00011303		Affymetrix microarray probe		The R166.3 gene encodes an unfamiliar protein, with homologs in yeast and archaea, that is orthologous to the human gene ALPORT SYNDROME, MENTAL RETARDATION, MIDFACE HYPOPLASIA, AND ELLIPTOCYTOSIS CHROMOSOMAL REGION GENE 1 (AMMECR1; OMIM:300195); AMMECR1, when mutated, may be at least partially responsible for mental retardation, midface hypoplasia, or elliptocytosis.	8.96869	1.90036	gk541				WBPhenotype0000031|WBPhenotype0000049|WBPhenotype0000050|WBPhenotype0000054|WBPhenotype0000059|WBPhenotype0000689|WBPhenotype0000886|WBPhenotype0001037|WBPhenotype0000050|WBPhenotype0000535|WBPhenotype0000689|WBPhenotype0000886|WBPhenotype0000049|WBPhenotype0000062|WBPhenotype0000886			2		KOG3274	Uncharacterized conserved protein, AMMECR1	ENSEMBL:ENSP00000262844:human:Isoform 1 of AMME syndrome candidate gene 1 protein:E=46.7212 | ENSEMBL:ENSP00000361127:human:Alport syndrome, mental retardation, midface hypoplasia and elliptocytosis chromosomal region, gene 1:E=46.5229 | ENSEMBL:ENSP00000272647:human:hypothetical protein LOC83607:E=43.5086 | ENSEMBL:ENSP00000361129:human:Isoform 3 of AMME syndrome candidate gene 1 protein:E=32.92…
D1069.1	182208_at	D1069.1		WBGene00017036		Affymetrix microarray probe			5.14889	1.6405	cxTi10903|cxTi7723|ttTi1092				WBPhenotype0000031|WBPhenotype0000049|WBPhenotype0000050|WBPhenotype0000054|WBPhenotype0000059|WBPhenotype0000689|WBPhenotype0000886|WBPhenotype0001037|WBPhenotype0000050|WBPhenotype0000535|WBPhenotype0000689|WBPhenotype0000886			3	Cellular_component:membrane	InP_Cae_011716
F54C9.7	178645_at	F54C9.7		WBGene00010043		Affymetrix microarray probe			8.49278	3.15075	ok385			0	WBPhenotype0000049|WBPhenotype0000062|WBPhenotype0000886|WBPhenotype0000050|WBPhenotype0000535|WBPhenotype0000689|WBPhenotype0000886|WBPhenotype0000031|WBPhenotype0000049|WBPhenotype0000050|WBPhenotype0000054|WBPhenotype0000059|WBPhenotype0000689|WBPhenotype0000886|WBPhenotype0001037	Expression is seen from late embryonic (post comma-stage) through to the adult stage. In larvae and adults there is extensive staining of intestinal nuclei. Many cells in the pharynx also give expression (including the pharyngeal muscle cells (m3-m7)). Staining in head hypodermal cells and anterior body hypodermis is also evident. Occasional weak staining of the excretory cell nucleus and the pos…	hypodermal|intestinal|m5|m6|m7|m4|pharyngeal muscle|m3|pharyngeal cells	13		InP_Cae_006864
ZK721.3	181214_at	ZK721.3		WBGene00022810		Affymetrix microarray probe			3.29789	1.62817	ok1057				WBPhenotype0000050|WBPhenotype0000535|WBPhenotype0000689|WBPhenotype0000886|WBPhenotype0000031|WBPhenotype0000049|WBPhenotype0000050|WBPhenotype0000054|WBPhenotype0000059|WBPhenotype0000689|WBPhenotype0000886|WBPhenotype0001037|WBPhenotype0000049|WBPhenotype0000062|WBPhenotype0000886			0		InP_Cae_007030
F26D11.1	189204_at	F26D11.1		WBGene00017818		Affymetrix microarray probe			11.0861	2.32385	cxTi9809				WBPhenotype0000031|WBPhenotype0000049|WBPhenotype0000050|WBPhenotype0000054|WBPhenotype0000059|WBPhenotype0000689|WBPhenotype0000886|WBPhenotype0001037|WBPhenotype0000050|WBPhenotype0000535|WBPhenotype0000689|WBPhenotype0000886			18	Molecular_function:shikimate kinase activity|Molecular_function:ATP binding|Biological_process:amino acid biosynthesis|Molecular_function:kinase activity|Biological_process:carbohydrate metabolism	KOG3354	Gluconate kinase	ENSEMBL:ENSP00000365597:human:OTTHUMP00000021547:E=16.9208 | ENSEMBL:ENSP00000277124:human:OTTHUMP00000021546:E=10.3188 |
C10F3.4	179770_at	C10F3.4b	C10F3.4	WBGene00015678	C10F3.4a	Affymetrix microarray probe	C10F3.4		7.85578	3.08908	tm363|tm2679|snp_C10F3[1]				WBPhenotype0000049|WBPhenotype0000062|WBPhenotype0000886|WBPhenotype0000031|WBPhenotype0000049|WBPhenotype0000050|WBPhenotype0000054|WBPhenotype0000059|WBPhenotype0000689|WBPhenotype0000886|WBPhenotype0001037|WBPhenotype0000050|WBPhenotype0000535|WBPhenotype0000689|WBPhenotype0000886|WBPhenotype0000049|WBPhenotype0000062|WBPhenotype0000886|WBPhenotype0000050|WBPhenotype0000535|WBPhenotype0000689|…				Biological_process:embryonic development (sensu Metazoa)	KOG2720	Predicted hydrolase (HIT family)	ENSEMBL:ENSP00000368405:human:hypothetical protein LOC390637:E=31.2076 | FLYBASE:CG3552-PC:fly:Flybase gene name is CG3552-PC:E=19.4318 |
H13N06.6	193713_s_at	H13N06.6		WBGene00006541		Affymetrix microarray probe	tbh-1	tbh-1 is orthologous to the human gene DOPAMINE BETA-HYDROXYLASE (DOPAMINE BETA-MONOOXYGENASE) (DBH; OMIM:223360), which when mutated leads to disease.	2.36828	1.82391	n3247|ok1196|n3722|uCE6-1557|uCE6-1556			1	WBPhenotype0000050|WBPhenotype0000535|WBPhenotype0000689|WBPhenotype0000886|WBPhenotype0000031|WBPhenotype0000049|WBPhenotype0000050|WBPhenotype0000054|WBPhenotype0000059|WBPhenotype0000689|WBPhenotype0000886|WBPhenotype0001037	C. elegans whole-mount staining with TBH-1 antibodies labeled a single pair of head interneurons in the lateral ganglion: these neurons were identified as the RICs. Punctate TBH-1 staining was also observed in the gonadal sheath cells of adult hermaphrodites. TBH-1 staining was most prominent in the proximal three pairs of sheath cells, which form a contractile myoepithelium that expels oocytes f…	intestine|head neurons|nervous system|rectal gland cells|Reproductive System|spermatheca|gonad sheath cells	22	Molecular_function:monooxygenase activity|Molecular_function:copper ion binding|Molecular_function:dopamine beta-monooxygenase activity|Biological_process:histidine catabolism|Biological_process:catecholamine metabolism	KOG3568	Dopamine beta-monooxygenase	ENSEMBL:ENSP00000263611:human:dopamine beta-hydroxylase precursor:E=90.7447 | ENSEMBL:ENSP00000309351:human:Dopamine-oxygenase:E=60.3565 | ENSEMBL:ENSP00000336998:human:Monooxygenase, DBH-like 1:E=58.7212 | ENSEMBL:ENSP00000373765:human:56 kDa protein:E=44.6778 | ENSEMBL:ENSP00000360947:human:Dopamine beta-hydroxylase:E=21.699 | ENSEMBL:ENSP00000314638:human:Isoform 2 of Peptidyl-glycine alpha-am…
C05C12.5	182200_at	C05C12.5		WBGene00007337		Affymetrix microarray probe			6.44865	1.69862	tm1896				WBPhenotype0000049|WBPhenotype0000062|WBPhenotype0000886|WBPhenotype0000050|WBPhenotype0000535|WBPhenotype0000689|WBPhenotype0000886|WBPhenotype0000031|WBPhenotype0000049|WBPhenotype0000050|WBPhenotype0000054|WBPhenotype0000059|WBPhenotype0000689|WBPhenotype0000886|WBPhenotype0001037			4		InP_Cae_012307
C01G12.7	181887_at	C01G12.7		WBGene00007247		Affymetrix microarray probe			7.78286	1.50354	ttTi6560|tm2069				WBPhenotype0000049|WBPhenotype0000062|WBPhenotype0000886|WBPhenotype0000031|WBPhenotype0000049|WBPhenotype0000050|WBPhenotype0000054|WBPhenotype0000059|WBPhenotype0000689|WBPhenotype0000886|WBPhenotype0001037|WBPhenotype0000050|WBPhenotype0000535|WBPhenotype0000689|WBPhenotype0000886			13		InP_Cae_002945
F57B7.1	191173_at	F57B7.1a	F57B7.1	WBGene00010191	F57B7.1b	Affymetrix microarray probe	F57B7.1		7.01057	2.86216	ttTi848|snp_T27C4[6]|snp_T27C4[5]|snp_T27C4[7]|snp_T27C4[4]				WBPhenotype0000031|WBPhenotype0000049|WBPhenotype0000050|WBPhenotype0000054|WBPhenotype0000059|WBPhenotype0000689|WBPhenotype0000886|WBPhenotype0001037|WBPhenotype0000049|WBPhenotype0000062|WBPhenotype0000886|WBPhenotype0000050|WBPhenotype0000535|WBPhenotype0000689|WBPhenotype0000886				Molecular_function:rhodopsin-like receptor activity|Biological_process:G-protein coupled receptor protein signaling pathway|Cellular_component:integral to membrane	TWOG0217	Unnamed protein	FLYBASE:CG8985-PA:fly:Flybase gene name is DmsR-1-PA:E=41.5229 | FLYBASE:CG13803-PA:fly:Flybase gene name is DmsR-2-PA:E=38.8239 | FLYBASE:CG16752-PA:fly:Flybase gene name is CG16752-PA:E=16.9586 | FLYBASE:CG13229-PA:fly:Flybase gene name is CG13229-PA:E=28.7447 |
T10B5.4	175199_at	T10B5.4		WBGene00020390		Affymetrix microarray probe			15.0768	2.95649	tm603|snp_Y37E11B[1]				WBPhenotype0000050|WBPhenotype0000535|WBPhenotype0000689|WBPhenotype0000886|WBPhenotype0000031|WBPhenotype0000049|WBPhenotype0000050|WBPhenotype0000054|WBPhenotype0000059|WBPhenotype0000689|WBPhenotype0000886|WBPhenotype0001037			1	Molecular_function:N-acetyltransferase activity	LSE0567	Uncharacterized protein
F39H2.1	175289_at	F39H2.1		WBGene00009562		Affymetrix microarray probe	flp-22		11.5993	4.28079	ok474			1	WBPhenotype0000050|WBPhenotype0000535|WBPhenotype0000689|WBPhenotype0000886	Expressed in AIM, ASG, AVA, AVG, AVL, CEP, PVD, PVW, RIC/AIZ, RIV, SMD, URA, uv1. Male specific expression in 6 out of 9 CP.		7	Biological_process:neuropeptide signaling pathway|Molecular_function:hormone activity|Cellular_component:extracellular region
R13A1.5	182153_at	R13A1.5		WBGene00020043		Affymetrix microarray probe			10.6332	2.48792	cxTi7038				WBPhenotype0000050|WBPhenotype0000535|WBPhenotype0000689|WBPhenotype0000886|WBPhenotype0000049|WBPhenotype0000062|WBPhenotype0000886|WBPhenotype0000031|WBPhenotype0000049|WBPhenotype0000050|WBPhenotype0000054|WBPhenotype0000059|WBPhenotype0000689|WBPhenotype0000886|WBPhenotype0001037			6		InP_Cae_011058
F41E6.1	181426_at	F41E6.1		WBGene00018284		Affymetrix microarray probe			9.51686	5.51775	ttTi7661				WBPhenotype0000050|WBPhenotype0000535|WBPhenotype0000689|WBPhenotype0000886|WBPhenotype0000031|WBPhenotype0000049|WBPhenotype0000050|WBPhenotype0000054|WBPhenotype0000059|WBPhenotype0000689|WBPhenotype0000886|WBPhenotype0001037			3		InP_Cae_010166
Y42A5A.1	192710_s_at	Y42A5A.1		WBGene00012776		Affymetrix microarray probe			4.86874	1.90136	uCE5-1860				WBPhenotype0000050|WBPhenotype0000535|WBPhenotype0000689|WBPhenotype0000886|WBPhenotype0000050|WBPhenotype0000535|WBPhenotype0000689|WBPhenotype0000886|WBPhenotype0000049|WBPhenotype0000062|WBPhenotype0000886|WBPhenotype0000031|WBPhenotype0000049|WBPhenotype0000050|WBPhenotype0000054|WBPhenotype0000059|WBPhenotype0000689|WBPhenotype0000886|WBPhenotype0001037|WBPhenotype0000031|WBPhenotype0000049|…			6	Molecular_function:metallopeptidase activity|Molecular_function:zinc ion binding|Biological_process:proteolysis|Molecular_function:membrane alanyl aminopeptidase activity|Molecular_function:leukotriene-A4 hydrolase activity	KOG1046	Puromycin-sensitive aminopeptidase and related aminopeptidases	ENSEMBL:ENSP00000300060:human:Aminopeptidase N:E=85.7447 | ENSEMBL:ENSP00000350541:human:laeverin:E=75.6021 | ENSEMBL:ENSP00000265162:human:Glutamyl aminopeptidase:E=69.5528 | ENSEMBL:ENSP00000342447:human:Leukocyte-derived arginine aminopeptidase long form variant:E=68.3372 | ENSEMBL:ENSP00000261180:human:Thyrotropin-releasing hormone-degrading ectoenzyme:E=67.3188 | ENSEMBL:ENSP00000296754:huma…
B0564.10	174442_s_at	B0564.10a	B0564.10	WBGene00006766	B0564.10b	Affymetrix microarray probe	unc-30	unc-30 encodes a homeodomain-containing protein that is orthologous to the Pitx family of homeodomain transcription factors; during develpoment, UNC-30 controls the terminal differentiation of all 19 type D GABA-ergic motor neurons by directly regulating the expression of UNC-25/GAD and UNC-47/VGAT, which regulate GABA formation and secretion, respectively; UNC-30 is expressed most strongly in ty…	11.7389	2.69732	bx7|e646|e727|e845|e926|e1169|e2327|e2384|e2505|e318|e191|e165|e596|ok613|ttTi3727			1	WBPhenotype0000049|WBPhenotype0000062|WBPhenotype0000886|WBPhenotype0000031|WBPhenotype0000049|WBPhenotype0000050|WBPhenotype0000054|WBPhenotype0000059|WBPhenotype0000689|WBPhenotype0000886|WBPhenotype0001037|WBPhenotype0000050|WBPhenotype0000535|WBPhenotype0000689|WBPhenotype0000886	UNC-30 is found in the nuclei of the D neurons. IN L1 worms anti-UNC-30 stained the 6 DD neurons and in L2 worm, stained 6 DD neurons and 13 VD neurons. UNC-30 protein were maintained at low level during L3 and later stages.Anti-UNC-30 also stained a pair of nuclei in the preanal ganglion of L1 and L2 animals, corresponding to the position of PVP. In addition, four nuclei in the head of L1 and L2…	neurons|DD neurons|VD neurons|preanal ganglion		Molecular_function:transcription factor activity|Molecular_function:sequence-specific DNA binding|Biological_process:regulation of transcription, DNA-dependent|Cellular_component:nucleus|Molecular_function:DNA binding|Biological_process:regulation of transcription	KOG0486	Transcription factor PTX1, contains HOX domain	ENSEMBL:ENSP00000265340:human:Pituitary homeobox 1:E=28.0458 | ENSEMBL:ENSP00000304169:human:Isoform PTX2C of Pituitary homeobox 2:E=26.3665 | ENSEMBL:ENSP00000278081:human:Pituitary homeobox 3:E=26.0177 | ENSEMBL:ENSP00000347004:human:Isoform PTX2B of Pituitary homeobox 2:E=25.8239 | ENSEMBL:ENSP00000347192:human:Isoform PTX2A of Pituitary homeobox 2:E=25.0132 | ENSEMBL:ENSP00000332744:human:Hom…
T01D3.2	190290_at	T01D3.2		WBGene00011327		Affymetrix microarray probe			7.15236	1.99711	snp_AC3[2]|uCE5-1814			1	WBPhenotype0000050|WBPhenotype0000535|WBPhenotype0000689|WBPhenotype0000886|WBPhenotype0000049|WBPhenotype0000062|WBPhenotype0000886|WBPhenotype0000031|WBPhenotype0000049|WBPhenotype0000050|WBPhenotype0000054|WBPhenotype0000059|WBPhenotype0000689|WBPhenotype0000886|WBPhenotype0001037	Larval Expression: intestine; Nervous System; head neurons; neurons along body;|Larval Expression: Nervous System; head neurons;	intestine|head neurons|nervous system|neurons along body|head neurons|nervous system		Molecular_function:transcription regulator activity|Biological_process:regulation of transcription|Cellular_component:nucleus|Molecular_function:signal transducer activity|Biological_process:signal transduction|Biological_process:regulation of transcription, DNA-dependent|Molecular_function:transcription factor activity|Molecular_function:sugar porter activity|Biological_process:phosphoenolpyruva…	KOG3559	Transcriptional regulator SIM1	ENSEMBL:ENSP00000348460:human:Isoform 1 of Neuronal PAS domain-containing protein 3:E=26.3872 | ENSEMBL:ENSP00000319610:human:Isoform 4 of Neuronal PAS domain-containing protein 3:E=25.7959 | ENSEMBL:ENSP00000350446:human:Isoform 3 of Neuronal PAS domain-containing protein 3:E=25.7959 | ENSEMBL:ENSP00000253050:human:Neuronal PAS domain-containing protein 1:E=24.0555 | ENSEMBL:ENSP00000263734:huma…
T23D8.2	190295_at	T23D8.2		WBGene00006633		Affymetrix microarray probe	tsp-7		6.14611	3.4806	ok553|uCE2-1762|uCE2-1761				WBPhenotype0000049|WBPhenotype0000062|WBPhenotype0000886|WBPhenotype0000050|WBPhenotype0000535|WBPhenotype0000689|WBPhenotype0000886				Cellular_component:integral to membrane	KOG3882	Tetraspanin family integral membrane protein	ENSEMBL:ENSP00000257857:human:CD63 antigen:E=35.4437 | ENSEMBL:ENSP00000011898:human:Tetraspanin-9:E=33.1192 | ENSEMBL:ENSP00000324304:human:Tetraspanin-4:E=28.5686 | ENSEMBL:ENSP00000003603:human:Tetraspanin-6:E=23.1675 | ENSEMBL:ENSP00000271324:human:Leukocyte surface antigen CD53:E=23.0132 | ENSEMBL:ENSP00000324101:human:CD151 antigen:E=21.3872 | ENSEMBL:ENSP00000227155:human:CD82 antigen:E=21…
T14B4.8	184018_at	T14B4.8		WBGene00020502		Affymetrix microarray probe			4.69591	3.22245	pkP738|pkP5007|ttTi547|CE2-146				WBPhenotype0000031|WBPhenotype0000049|WBPhenotype0000050|WBPhenotype0000054|WBPhenotype0000059|WBPhenotype0000060|WBPhenotype0000062|WBPhenotype0000689|WBPhenotype0000886|WBPhenotype0001037|WBPhenotype0000031|WBPhenotype0000049|WBPhenotype0000050|WBPhenotype0000054|WBPhenotype0000059|WBPhenotype0000060|WBPhenotype0000062|WBPhenotype0000689|WBPhenotype0000886|WBPhenotype0001037|WBPhenotype0000031|…			9	Biological_process:embryonic development (sensu Metazoa)
M02E1.2	174060_at	M02E1.2		WBGene00019734		Affymetrix microarray probe			11.9757	4.78077	cxTi10602				WBPhenotype0000050|WBPhenotype0000535|WBPhenotype0000689|WBPhenotype0000886					InP_Cae_012442
C52A11.2	188261_at	C52A11.2		WBGene00008256		Affymetrix microarray probe			6.11543	1.68234	uCE1-673				WBPhenotype0000038|WBPhenotype0000050|WBPhenotype0000640|WBPhenotype0000643|WBPhenotype0000050|WBPhenotype0000059|WBPhenotype0000583|WBPhenotype0000050|WBPhenotype0000535|WBPhenotype0000689|WBPhenotype0000886			10	Molecular_function:heme binding|Biological_process:oxygen transport|Biological_process:morphogenesis of an epithelium|Biological_process:embryonic development (sensu Metazoa)|Biological_process:oviposition|Biological_process:locomotory behavior|Biological_process:larval development (sensu Nematoda)|Biological_process:growth|Biological_process:positive regulation of body size	KOG3378	Globins and related hemoproteins
ZC317.3	193505_at	ZC317.3		WBGene00001593		Affymetrix microarray probe	glc-3	The glc-3 gene encodes a fipronil and BIDN-sensitive, but picrotoxinin-insensitive, L-glutamate-gated chloride channel subunit.	2.4605	1.5269	ok321			1	WBPhenotype0000049|WBPhenotype0000062|WBPhenotype0000886|WBPhenotype0000050|WBPhenotype0000535|WBPhenotype0000689|WBPhenotype0000886|WBPhenotype0000031|WBPhenotype0000049|WBPhenotype0000050|WBPhenotype0000054|WBPhenotype0000059|WBPhenotype0000689|WBPhenotype0000886|WBPhenotype0001037	Larval Expression: Nervous System; nerve ring; head neurons;	head neurons|nerve ring|nervous system	0	Molecular_function:GABA-A receptor activity|Molecular_function:extracellular ligand-gated ion channel activity|Biological_process:ion transport|Cellular_component:integral to membrane|Cellular_component:postsynaptic membrane|Molecular_function:neurotransmitter receptor activity|Cellular_component:membrane|Biological_process:transport	KOG3644	Ligand-gated ion channel	ENSEMBL:ENSP00000345284:human:Isoform Alpha-3K of Glycine receptor subunit alpha-3 precursor:E=80.3468 | ENSEMBL:ENSP00000218075:human:Isoform Alpha-2* of Glycine receptor subunit alpha-2 precursor:E=80.2441 | ENSEMBL:ENSP00000347123:human:Isoform Alpha-2B of Glycine receptor subunit alpha-2 precursor:E=80.2441 | ENSEMBL:ENSP00000274093:human:Isoform Alpha-3L of Glycine receptor subunit alpha-3 p…
ZK287.1	179539_at	ZK287.1		WBGene00013962		Affymetrix microarray probe			5.26316	3.32339	ttTi1669			1	WBPhenotype0000049|WBPhenotype0000062|WBPhenotype0000886|WBPhenotype0000031|WBPhenotype0000049|WBPhenotype0000050|WBPhenotype0000054|WBPhenotype0000059|WBPhenotype0000689|WBPhenotype0000886|WBPhenotype0001037|WBPhenotype0000050|WBPhenotype0000535|WBPhenotype0000689|WBPhenotype0000886	Larval Expression: intestine; Nervous System; nerve ring; ventral nerve cord; dorsal nerve cord; head neurons; tail neurons; unidentified cells; unidentified cells in tail ;	tail|intestine|head neurons|tail neurons|nerve ring|ventral nerve cord|dorsal nerve cord|nervous system	1		InP_Cae_002066
F25G6.4	189872_at	F25G6.4		WBGene00000054		Affymetrix microarray probe	acr-15	A homolog of an alpha type nicotinic acetylcholine receptor subunit involved in the mediation of fast synaptic transmission at neuromuscular junctions.	13.1608	4.94388	ok1214				WBPhenotype0000050|WBPhenotype0000535|WBPhenotype0000689|WBPhenotype0000886|WBPhenotype0000031|WBPhenotype0000049|WBPhenotype0000050|WBPhenotype0000054|WBPhenotype0000059|WBPhenotype0000689|WBPhenotype0000886|WBPhenotype0001037|WBPhenotype0000049|WBPhenotype0000062|WBPhenotype0000886			6	Molecular_function:neurotransmitter receptor activity|Biological_process:ion transport|Cellular_component:membrane|Molecular_function:extracellular ligand-gated ion channel activity|Biological_process:transport|Cellular_component:integral to membrane|Cellular_component:postsynaptic membrane|Molecular_function:nicotinic acetylcholine-activated cation-selective channel activity|Molecular_function:i…	KOG3646	Acetylcholine receptor	ENSEMBL:ENSP00000303727:human:Neuronal acetylcholine receptor protein subunit alpha-7 precursor:E=77.3098 | ENSEMBL:ENSP00000217176:human:Neuronal acetylcholine receptor protein subunit alpha-4 precursor:E=75.4318 | ENSEMBL:ENSP00000240132:human:Neuronal acetylcholine receptor protein subunit alpha-2 precursor:E=70.9586 | ENSEMBL:ENSP00000315602:human:Cholinergic receptor, nicotinic, alpha polype…
F42C5.2	191492_at	F42C5.2		WBGene00018344		Affymetrix microarray probe			3.13939	1.80483	cn490|e158|e328|e387|e973|e985|e1529|e1530|e1531|e1532|e1533|e1534|e1535|e1536|e1537|e1538|e1539|e1540|e1541|e1542|e1543|e1544|e1545|e1546|e1547|e1552|e1553|e1554|e2208|e2274|e2312|s69|s153|s178|e1091|e450|e51|e312|e376|e309|n2813|e323|md2415|snp_ZK524[1]|snp_C44E1[1]|snp_ZK524[2]|snp_ZK524[4]|snp_ZK524[3]|uCE1-926				WBPhenotype0000031|WBPhenotype0000049|WBPhenotype0000050|WBPhenotype0000054|WBPhenotype0000059|WBPhenotype0000689|WBPhenotype0000886|WBPhenotype0001037|WBPhenotype0000050|WBPhenotype0000535|WBPhenotype0000689|WBPhenotype0000886|WBPhenotype0000049|WBPhenotype0000062|WBPhenotype0000886			3	Molecular_function:rhodopsin-like receptor activity|Biological_process:G-protein coupled receptor protein signaling pathway|Cellular_component:integral to membrane|Biological_process:visual perception	KOG3656	7 transmembrane receptor	ENSEMBL:ENSP00000326616:human:Isoform B of Somatostatin receptor type 2:E=20.3768 | ENSEMBL:ENSP00000350198:human:Isoform A of Somatostatin receptor type 2:E=20.1249 | ENSEMBL:ENSP00000267377:human:Somatostatin receptor type 1:E=16.1249 | ENSEMBL:ENSP00000330138:human:Somatostatin receptor type 3:E=15.1675 | ENSEMBL:ENSP00000255008:human:Somatostatin receptor type 4:E=15.1427 | ENSEMBL:ENSP000002…
R08D7.5	188889_at	R08D7.5		WBGene00011145		Affymetrix microarray probe			4.43969	2.36111	snp_DC2[5]|snp_DC2[6]			1	WBPhenotype0000050|WBPhenotype0000049|WBPhenotype0000749|WBPhenotype0000886|WBPhenotype0000031|WBPhenotype0000049|WBPhenotype0000050|WBPhenotype0000054|WBPhenotype0000059|WBPhenotype0000689|WBPhenotype0000886|WBPhenotype0001037|WBPhenotype0000049|WBPhenotype0000062|WBPhenotype0000886|WBPhenotype0000050|WBPhenotype0000535|WBPhenotype0000689|WBPhenotype0000886|WBPhenotype0000049|WBPhenotype0000062|…	This gene is expressed only in neural cells. At hatching, two cells in the head ganglia and three in the tail ganglia score for reporter activity. As the worm grows, more neurones become positive for expression-presumably indicating the birth of these cells. Adulthood, in which the full pattern can best be seen, has 15 cells staining in the head and tail ganglia, with a further 5 in the most ante…	neurons	2	Molecular_function:calcium ion binding	KOG0028	Ca2+-binding protein (centrin/caltractin), EF-Hand superfamily protein	ENSEMBL:ENSP00000276365:human:Centrin-2:E=18.3566 | ENSEMBL:ENSP00000319052:human:Centrin-1:E=17.2924 | ENSEMBL:ENSP00000272298:human:Calmodulin:E=12.4559 | ENSEMBL:ENSP00000283122:human:centrin 3:E=11.6576 | ENSEMBL:ENSP00000315299:human:Calmodulin-like protein 3:E=11.3979 | FLYBASE:CG17493-PA:fly:Flybase gene name is CG17493-PA:E=16.8539 | FLYBASE:CG31802-PA:fly:Flybase gene name is CG31802-PA:…
C07A12.7	187841_s_at	C07A12.7c	C07A12.7	WBGene00015561	C07A12.7a|C07A12.7b	Affymetrix microarray probe	C07A12.7		2.57569	1.60836	tm1452				WBPhenotype0000031|WBPhenotype0000049|WBPhenotype0000050|WBPhenotype0000054|WBPhenotype0000059|WBPhenotype0000689|WBPhenotype0000886|WBPhenotype0001037|WBPhenotype0000049|WBPhenotype0000062|WBPhenotype0000886				Biological_process:intracellular protein transport|Cellular_component:intracellular			ENSEMBL:ENSP00000338422:human:Target of myb1:E=10.5686 | ENSEMBL:ENSP00000312860:human:target of myb1-like 2 isoform 1:E=10.3665 | ENSEMBL:ENSP00000334372:human:Target of myb1-like protein 2:E=10.3279 | ENSEMBL:ENSP00000368818:human:CDNA FLJ42340 fis, clone UTERU1000031, moderately similar to G.gallus tom-1B protein:E=10.2676 | FLYBASE:CG3529-PB:fly:Flybase gene name is CG3529-PB:E=11.2757 |
W02A11.3	192958_at	W02A11.3		WBGene00012194		Affymetrix microarray probe			12.2024	1.93097	tm1580|uCE1-1371|CE1-209|uCE1-1374|uCE1-1373|uCE1-1372|snp_W02A11[1]			1	WBPhenotype0000031|WBPhenotype0000049|WBPhenotype0000050|WBPhenotype0000054|WBPhenotype0000059|WBPhenotype0000689|WBPhenotype0000886|WBPhenotype0001037|WBPhenotype0000050|WBPhenotype0000535|WBPhenotype0000689|WBPhenotype0000886|WBPhenotype0000050|WBPhenotype0000049|WBPhenotype0000062|WBPhenotype0000886	Larval Expression: pharynx; intestine; body wall muscle;|Larval Expression: hypodermis; seam cells; Nervous System; head neurons;|Larval Expression: intestine; renal gland cells; unidentified cells in head;	pharynx|intestine|vulval muscle|Reproductive System|body wall muscle|hypodermis|head neurons|nervous system|seam cells|head|intestine|rectal gland cells	1	Molecular_function:protein binding|Molecular_function:zinc ion binding	KOG0800	Predicted E3 ubiquitin ligase	ENSEMBL:ENSP00000274811:human:ring finger protein 44:E=16.0269 | ENSEMBL:ENSP00000369873:human:CDNA FLJ16278 fis, clone NT2RI3001132, highly similar to Mus musculus Arkadia (Arkadia) mRNA:E=14.041 | ENSEMBL:ENSP00000288199:human:Ring fingeR pRotein 111:E=13.8239 | ENSEMBL:ENSP00000269439:human:RING finger protein 165:E=13.5086 | FLYBASE:CG6923-PA:fly:Flybase gene name is CG6923-PA:E=11.1024 | FLY…
DH11.3	191297_at	DH11.3		WBGene00004005		Affymetrix microarray probe	pgp-11	pgp-11 encodes an ATP-binding protein that is a member of the P-glycoprotein subclass of the ATP-binding cassette (ABC) transporter superfamily; pgp-11 is predicted to function as a transmembrane protein that couples energy to transport of various molecules across membranes, but as loss of pgp-11 activity via large-scale RNAi screens does not result in any obvious defects, the precise role of pgp…	1.97123	1.99953	tm333			0	WBPhenotype0000050|WBPhenotype0000535|WBPhenotype0000689|WBPhenotype0000886|WBPhenotype0000031|WBPhenotype0000049|WBPhenotype0000050|WBPhenotype0000054|WBPhenotype0000059|WBPhenotype0000689|WBPhenotype0000886|WBPhenotype0001037	Expressed in excretory cell, gut, 2 isolates.|Larval Expression: intestine; renal gland cells; excretory cell;	intestine|rectal gland cells|excretory cell	8	Molecular_function:nucleotide binding|Molecular_function:nucleoside-triphosphatase activity|Molecular_function:ATP binding|Molecular_function:ATPase activity, coupled to transmembrane movement of substances|Biological_process:transport|Cellular_component:integral to membrane|Molecular_function:ATPase activity|Molecular_function:permease activity|Molecular_function:transporter activity|Cellular_co…	KOG0055	Multidrug/pheromone exporter, ABC superfamily	ENSEMBL:ENSP00000265724:human:Multidrug resistance protein 1:E=173.824 | ENSEMBL:ENSP00000352135:human:Multidrug resistance protein 3:E=168.041 | ENSEMBL:ENSP00000265723:human:ATP-binding cassette, subfamily B, member 4 isoform B:E=166.469 | ENSEMBL:ENSP00000351172:human:ATP-binding cassette, subfamily B, member 4 isoform C:E=154.62 | ENSEMBL:ENSP00000263817:human:Bile salt export pump:E=139.886 …
R05G6.10	192058_at	R05G6.10		WBGene00019902		Affymetrix microarray probe			3.48414	2.26532	ok1159				WBPhenotype0000050|WBPhenotype0000535|WBPhenotype0000689|WBPhenotype0000886|WBPhenotype0000031|WBPhenotype0000049|WBPhenotype0000050|WBPhenotype0000054|WBPhenotype0000059|WBPhenotype0000689|WBPhenotype0000886|WBPhenotype0001037|WBPhenotype0000049|WBPhenotype0000062|WBPhenotype0000886			15	Molecular_function:guanyl-nucleotide exchange factor activity|Biological_process:small GTPase mediated signal transduction|Cellular_component:intracellular|Biological_process:regulation of small GTPase mediated signal transduction	KOG3541	Predicted guanine nucleotide exchange factor	ENSEMBL:ENSP00000264400:human:CDNA FLJ31695 fis, clone NT2RI2005811, weakly similar to CELL DIVISION CONTROL PROTEIN 25:E=86.7213 | ENSEMBL:ENSP00000338437:human:RASGEF1C protein (Fragment):E=80.699 | ENSEMBL:ENSP00000354963:human:RasGEF domain family, member 1C isoform 1:E=80.6778 | ENSEMBL:ENSP00000363579:human:CDNA FLJ37817 fis, clone BRSSN2003820:E=73.1675 | ENSEMBL:ENSP00000354975:human:49 k…
F46E10.8	193040_s_at	F46E10.8		WBGene00006721		Affymetrix microarray probe	ubh-1	ubh-1 encodes a putative ubiquitin C-terminal hydrolase orthologous to human UCHL1 (OMIM:191342, mutated in Parkinson disease).	5.62051	2.56816	tm526|snp_F46E10[1]				WBPhenotype0000031|WBPhenotype0000049|WBPhenotype0000050|WBPhenotype0000054|WBPhenotype0000059|WBPhenotype0000689|WBPhenotype0000886|WBPhenotype0001037|WBPhenotype0000050|WBPhenotype0000535|WBPhenotype0000689|WBPhenotype0000886			2	Molecular_function:ubiquitin thiolesterase activity|Biological_process:ubiquitin-dependent protein catabolism|Cellular_component:intracellular	KOG1415	Ubiquitin C-terminal hydrolase UCHL1	ENSEMBL:ENSP00000284440:human:Ubiquitin carboxyl-terminal hydrolase isozyme L1:E=33.0915 | ENSEMBL:ENSP00000237800:human:Ubiquitin carboxyl-terminal hydrolase isozyme L3:E=33 | ENSEMBL:ENSP00000366813:human:Ubiquitin carboxyl-terminal esterase L3:E=27.5229 | ENSEMBL:ENSP00000371179:human:16 kDa protein:E=22 | ENSEMBL:ENSP00000366824:human:17 kDa protein:E=18.1805 | ENSEMBL:ENSP00000356419:human:I…
F08F3.1	182555_at	F08F3.1		WBGene00017260		Affymetrix microarray probe			3.86813	1.51937	ttTi2381				WBPhenotype0000031|WBPhenotype0000049|WBPhenotype0000050|WBPhenotype0000054|WBPhenotype0000059|WBPhenotype0000689|WBPhenotype0000886|WBPhenotype0001037|WBPhenotype0000050|WBPhenotype0000535|WBPhenotype0000689|WBPhenotype0000886			6		InP_Cae_011687
T01C3.10	192557_s_at	T01C3.10		WBGene00003775		Affymetrix microarray probe	nmr-2		5.90998	3.20475	ok1987			1	WBPhenotype0000050|WBPhenotype0000535|WBPhenotype0000689|WBPhenotype0000886	AVA, AVD, AVE, RIM, AVG, PVC		2	Molecular_function:ionotropic glutamate receptor activity|Molecular_function:glutamate-gated ion channel activity|Cellular_component:membrane|Molecular_function:receptor activity|Molecular_function:ion channel activity|Biological_process:ion transport|Molecular_function:transporter activity|Biological_process:transport|Cellular_component:periplasmic space (sensu Proteobacteria)	KOG1053	Glutamate-gated NMDA-type ion channel receptor subunit GRIN2A and related subunits	ENSEMBL:ENSP00000332549:human:Glutamate [NMDA] receptor subunit epsilon 1 precursor:E=110.824 | ENSEMBL:ENSP00000279593:human:Glutamate [NMDA] receptor subunit epsilon 2 precursor:E=106.959 | ENSEMBL:ENSP00000293190:human:N-methyl-D-aspartate receptor 2C subunit precursor:E=102.824 | ENSEMBL:ENSP00000263269:human:Glutamate [NMDA] receptor subunit epsilon 4 precursor:E=98.4815 | ENSEMBL:ENSP000003…
T16H5.1	174153_at	T16H5.1a	T16H5.1	WBGene00002141	T16H5.1b	Affymetrix microarray probe	inx-19	inx-19 encodes a predicted member of the innexin family that affects body size and growth.	14.0307	2.22072	tm1896				WBPhenotype0000050|WBPhenotype0000535|WBPhenotype0000689|WBPhenotype0000886|WBPhenotype0000032|WBPhenotype0000229|WBPhenotype0000031|WBPhenotype0000049|WBPhenotype0000050|WBPhenotype0000054|WBPhenotype0000059|WBPhenotype0000689|WBPhenotype0000886|WBPhenotype0001037|WBPhenotype0000031|WBPhenotype0000049|WBPhenotype0000050|WBPhenotype0000054|WBPhenotype0000059|WBPhenotype0000689|WBPhenotype0000886|…				Cellular_component:gap junction|Biological_process:physiological process|Biological_process:positive regulation of body size	InP_met_003175		FLYBASE:CG32508-PA:fly:Flybase gene name is shakB-PA:E=21.7959 | FLYBASE:CG1448-PA:fly:Flybase gene name is inx3-PA:E=20.8861 | FLYBASE:CG2977-PA:fly:Flybase gene name is inx7-PA:E=19.1805 | FLYBASE:CG3039-PA:fly:Flybase gene name is ogre-PA:E=18.3768 | FLYBASE:CG4590-PA:fly:Flybase gene name is inx2-PA:E=17.6021 | FLYBASE:CG17063-PA:fly:Flybase gene name is inx6-PA:E=16.8239 | FLYBASE:CG10125-PA…
K10C9.1	180104_at	K10C9.1		WBGene00019623		Affymetrix microarray probe			5.63894	2.1828	ttTi343				WBPhenotype0000050|WBPhenotype0000535|WBPhenotype0000689|WBPhenotype0000886|WBPhenotype0000031|WBPhenotype0000049|WBPhenotype0000050|WBPhenotype0000054|WBPhenotype0000059|WBPhenotype0000689|WBPhenotype0000886|WBPhenotype0001037			3
F58B4.3	179206_at	F58B4.3		WBGene00010236		Affymetrix microarray probe			12.0642	3.82044	snp_F58B4[1]				WBPhenotype0000050|WBPhenotype0000535|WBPhenotype0000689|WBPhenotype0000886|WBPhenotype0000031|WBPhenotype0000049|WBPhenotype0000050|WBPhenotype0000054|WBPhenotype0000059|WBPhenotype0000689|WBPhenotype0000886|WBPhenotype0001037|WBPhenotype0000049|WBPhenotype0000062|WBPhenotype0000886			6		InP_Cae_011338
T07F12.4	192308_s_at	T07F12.4		WBGene00020324		Affymetrix microarray probe			8.1184	2.48108	ok1228|tm509				WBPhenotype0000049|WBPhenotype0000062|WBPhenotype0000886|WBPhenotype0000031|WBPhenotype0000049|WBPhenotype0000050|WBPhenotype0000054|WBPhenotype0000059|WBPhenotype0000689|WBPhenotype0000886|WBPhenotype0001037|WBPhenotype0000050|WBPhenotype0000535|WBPhenotype0000689|WBPhenotype0000886			6	Molecular_function:protein kinase activity|Molecular_function:ATP binding|Biological_process:protein amino acid phosphorylation|Molecular_function:protein serine/threonine kinase activity|Molecular_function:protein-tyrosine kinase activity	KOG0595	Serine/threonine-protein kinase involved in autophagy	ENSEMBL:ENSP00000354877:human:Serine/threonine-protein kinase ULK2:E=28.3665 | ENSEMBL:ENSP00000324560:human:Serine/threonine-protein kinase ULK1:E=26.1192 | ENSEMBL:ENSP00000265026:human:Mitogen-activated protein kinase kinase kinase 13:E=22.6198 | ENSEMBL:ENSP00000347767:human:Serine/threonine-protein kinase Nek5:E=22.2924 | ENSEMBL:ENSP00000229794:human:mitogen-activated protein kinase 14 isof…
B0564.6	193231_s_at	B0564.6a	B0564.6	WBGene00007206	B0564.6b	This probe maps to multiple genomic locations: B0564:33597..35012 B0564:39189..40604 Affymetrix microarray probe	B0564.6		3.53001	1.50988	n998|n1087|n1080|ttTi1420|uCE2-1649|snp_F28B12[1]|snp_F28B12[2]				WBPhenotype0000050|WBPhenotype0000535|WBPhenotype0000689|WBPhenotype0000886|WBPhenotype0000031|WBPhenotype0000049|WBPhenotype0000050|WBPhenotype0000054|WBPhenotype0000059|WBPhenotype0000689|WBPhenotype0000886|WBPhenotype0001037|WBPhenotype0000050|WBPhenotype0000535|WBPhenotype0000689|WBPhenotype0000886				Molecular_function:protein binding	KOG1947	Leucine rich repeat proteins, some proteins contain F-box
C39B10.1	191335_at	C39B10.1		WBGene00008021		Affymetrix microarray probe			10.8613	2.16552	snp_C39B10[1]				WBPhenotype0000640|WBPhenotype0000640|WBPhenotype0000050|WBPhenotype0000535|WBPhenotype0000689|WBPhenotype0000886			6	Molecular_function:rhodopsin-like receptor activity|Biological_process:G-protein coupled receptor protein signaling pathway|Cellular_component:integral to membrane|Biological_process:oviposition	LSE0772	Unnamed protein
B0478.1	175640_at	B0478.1a	B0478.1	WBGene00002178	B0478.1b	Affymetrix microarray probe	jnk-1	jnk-1 encodes a serine/threonine kinase that is the sole C. elegans member of the c-Jun N-terminal kinase (JNK) subgroup of mitogen-activated protein (MAP) kinases; JNK-1 exhibits kinase activity in vitro that is dependent upon activation by the JKK-1 MAPKK; a JNK-1::GFP translational fusion protein is expressed in nearly all neuronal cell bodies and processes, including the nerve ring, head and …	10.6665	2.69317	gk7|ttTi2261			1	WBPhenotype0001102|WBPhenotype0000049|WBPhenotype0000062|WBPhenotype0000886|WBPhenotype0000050|WBPhenotype0000535|WBPhenotype0000689|WBPhenotype0000886	BDU SDQ ALM CAN HSN PDE PVD AVM other|Expressed in most or all neurons and their processes, including the nerve ring, the head ganglions, the dorsal and ventral nerve cords, and the tail ganglions. Expressed in all stages of development.|Most abundant during embryo and L1, L2 larva stages. Decreased gradually from the early L3 to young adult worms.	neurons|ventral nerve cord|dorsal nerve cord|circumpharyngeal nerve ring|neurons|nerve ring|ventral nerve cord|dorsal nerve cord|head ganglia|tail ganglia		Molecular_function:protein kinase activity|Molecular_function:ATP binding|Biological_process:protein amino acid phosphorylation|Molecular_function:protein-tyrosine kinase activity|Molecular_function:protein serine/threonine kinase activity|Molecular_function:MAP kinase activity	KOG0665	Jun-N-terminal kinase (JNK)	ENSEMBL:ENSP00000352157:human:Isoform Alpha-2 of Mitogen-activated protein kinase 10:E=140.959 | ENSEMBL:ENSP00000226594:human:mitogen-activated protein kinase 10 isoform 3:E=140.921 | ENSEMBL:ENSP00000322284:human:Isoform 4 of Mitogen-activated protein kinase 8:E=140.187 | ENSEMBL:ENSP00000345944:human:Isoform 3 of Mitogen-activated protein kinase 8:E=140.143 | ENSEMBL:ENSP00000353483:human:Isof…
T13H2.4	183082_s_at	T13H2.4a	T13H2.4	WBGene00004148		Affymetrix microarray probe	pqn-65	The protein product of this gene is predicted to contain a glutamine/asparagine (Q/N)-rich ('prion') domain, by the algorithm of Michelitsch and Weissman (as of the WS77 release of WormBase, i.e., in wormpep77).	2.72113	1.76333	cxTi8934|tm1899|tm1884|tm1831|snp_T13H2[2]|uCE6-871				WBPhenotype0000050|WBPhenotype0000535|WBPhenotype0000689|WBPhenotype0000886					InP_met_045691		ENSEMBL:ENSP00000301067:human:565 kDa protein:E=19.9208 | ENSEMBL:ENSP00000353758:human:Isoform 1 of Myeloid/lymphoid or mixed-lineage leukemia protein 2:E=19.4437 | ENSEMBL:ENSP00000295365:human:Involucrin:E=13.699 | ENSEMBL:ENSP00000327563:human:mastermind-like 2:E=13.2676 | ENSEMBL:ENSP00000363193:human:mediator of RNA polymerase II transcription, subunit 12 homolog:E=12.7447 | ENSEMBL:ENSP000…
F44F4.5	188479_at	F44F4.5a	F44F4.5	WBGene00005036	F44F4.5b	Affymetrix microarray probe	sra-10		5.18754	1.91562	tm1875			1	WBPhenotype0000031|WBPhenotype0000049|WBPhenotype0000050|WBPhenotype0000054|WBPhenotype0000059|WBPhenotype0000689|WBPhenotype0000886|WBPhenotype0001037|WBPhenotype0000049|WBPhenotype0000062|WBPhenotype0000886|WBPhenotype0000050|WBPhenotype0000535|WBPhenotype0000689|WBPhenotype0000886	Expressed in URX, ALA, some sensory neurons, interneurons, pharyngeal neurons and muscle.|Larval Expression: Nervous System; head neurons; pharyngeal neurons; tail neurons;	muscle|neurons|interneurons|sensory neurons|pharyngeal neurons|intestine|head neurons|tail neurons|pharyngeal neurons|nervous system		Molecular_function:transmembrane receptor activity|Biological_process:sensory perception of chemical stimulus|Cellular_component:integral to membrane|Cellular_component:membrane	LSE0021	Sra family integral membrane protein
D2092.1	191864_s_at	D2092.1b	D2092.1	WBGene00017063	D2092.1a	Affymetrix microarray probe	D2092.1		5.10639	2.40934	snp_D2092[3]				WBPhenotype0000050|WBPhenotype0000049|WBPhenotype0000062|WBPhenotype0000886|WBPhenotype0000031|WBPhenotype0000049|WBPhenotype0000050|WBPhenotype0000054|WBPhenotype0000059|WBPhenotype0000689|WBPhenotype0000886|WBPhenotype0001037|WBPhenotype0000050|WBPhenotype0000535|WBPhenotype0000689|WBPhenotype0000886|WBPhenotype0000031|WBPhenotype0000049|WBPhenotype0000050|WBPhenotype0000054|WBPhenotype0000059|…				Biological_process:embryonic development (sensu Metazoa)	KOG1030	Predicted Ca2+-dependent phospholipid-binding protein	ENSEMBL:ENSP00000350377:human:MCTP2:E=112.398 | ENSEMBL:ENSP00000309868:human:CDNA FLJ33132 fis, clone UMVEN2000133, weakly similar to RABPHILIN- 3A:E=102.585 | ENSEMBL:ENSP00000308957:human:MCTP1L:E=97.5686 | ENSEMBL:ENSP00000329646:human:MCTP2 protein:E=40.8239 | ENSEMBL:ENSP00000263846:human:synaptotagmin VII:E=11.8539 | ENSEMBL:ENSP00000267113:human:Isoform 1 of Protein FAM62A:E=11.7959 | ENS…
R07A4.1	192811_at	R07A4.1		WBGene00001202		Affymetrix microarray probe	egl-36	egl-36 encodes a shaw voltage-gated potassium channel that affects egg laying and defecation; expressed in the uterine, vulval, anal depressor, sphincter, and four anterior head muscles muscles, and in the AVL and DVB neurons.	6.16691	2.40199	n2332|sa577|n728|CE6-177|uCE6-1189			1	WBPhenotype0000050|WBPhenotype0000535|WBPhenotype0000689|WBPhenotype0000886|WBPhenotype0000031|WBPhenotype0000049|WBPhenotype0000050|WBPhenotype0000054|WBPhenotype0000059|WBPhenotype0000689|WBPhenotype0000886|WBPhenotype0001037|WBPhenotype0000050|WBPhenotype0000062|WBPhenotype0000535|WBPhenotype0000689|WBPhenotype0000886	AVL DVB RIA AVE ADE M3 I6 ALN ?PVC|Transgenic worms expressing this fusion had GFP fluorescence in uterine and vulval muscles, in the enteric motor neurons AVL and DVB, and in several additional neuron classes. No expression was evident in any known egg-laying motor neurons or any of the enteric muscles. Expression in the egg-laying muscles was first seen in young adults and increased with age. V…	neurons|ADE|distal tip cells|vulval muscle|uterine muscle|muscle|neurons|spermathecae|distal tip cells|head body wall muscle	9	Molecular_function:protein binding|Molecular_function:ion channel activity|Biological_process:ion transport|Cellular_component:membrane|Molecular_function:voltage-gated potassium channel activity|Biological_process:potassium ion transport|Cellular_component:voltage-gated potassium channel complex	KOG3713	Voltage-gated K+ channel KCNB/KCNC	ENSEMBL:ENSP00000340121:human:Shaw-related voltage-gated potassium channel protein 2 isoform KV3.2b:E=112.678 | ENSEMBL:ENSP00000298972:human:Shaw-related voltage-gated potassium channel protein 2 isoform KV3.2a:E=112.658 | ENSEMBL:ENSP00000319877:human:Shaw-related voltage-gated potassium channel protein 2 isoform KV3.2c:E=112.62 | ENSEMBL:ENSP00000303282:human:Potassium voltage-gated channel su…
Y22D7AR.3	176340_at	Y22D7AR.3		WBGene00021257		Affymetrix microarray probe			4.54309	1.62046	snp_Y71G12B[23]|snp_Y71G12B[20]|snp_Y71G12B[24]|snp_Y71G12B[25]|snp_Y71G12B[21]|snp_Y71G12B[18]|snp_Y71G12B[22]|snp_Y71G12B[19]|snp_Y71G12B[26]				WBPhenotype0000050|WBPhenotype0000535|WBPhenotype0000689|WBPhenotype0000886
C26E6.2	174348_at	C26E6.2		WBGene00016138		Affymetrix microarray probe			4.37151	1.67609	tm2126|ttTi3701				WBPhenotype0000049|WBPhenotype0000749|WBPhenotype0000886|WBPhenotype0000031|WBPhenotype0000049|WBPhenotype0000050|WBPhenotype0000054|WBPhenotype0000059|WBPhenotype0000689|WBPhenotype0000886|WBPhenotype0001037|WBPhenotype0000050|WBPhenotype0000062|WBPhenotype0000535|WBPhenotype0000689|WBPhenotype0000886|WBPhenotype0000050|WBPhenotype0000535|WBPhenotype0000689|WBPhenotype0000886			12		LSE1046	Unnamed protein
F56A4.10	185708_s_at	F56A4.10		WBGene00018918		Affymetrix microarray probe			4.27198	6.81713	pk1358				WBPhenotype0000031|WBPhenotype0000049|WBPhenotype0000050|WBPhenotype0000054|WBPhenotype0000059|WBPhenotype0000689|WBPhenotype0000886|WBPhenotype0001037|WBPhenotype0000050|WBPhenotype0000535|WBPhenotype0000689|WBPhenotype0000886|WBPhenotype0000031|WBPhenotype0000049|WBPhenotype0000050|WBPhenotype0000054|WBPhenotype0000059|WBPhenotype0000689|WBPhenotype0000886|WBPhenotype0001037|WBPhenotype0000050|…				Molecular_function:transporter activity|Biological_process:transport|Cellular_component:integral to membrane|Molecular_function:drug transporter activity|Biological_process:drug transport|Molecular_function:inorganic anion transporter activity|Biological_process:inorganic anion transport|Biological_process:phosphate transport|Molecular_function:phosphate transporter activity	KOG2532	Permease of the major facilitator superfamily	ENSEMBL:ENSP00000311506:human:Sialin:E=22.8239 | ENSEMBL:ENSP00000367118:human:OTTHUMP00000017909:E=22.0506 | ENSEMBL:ENSP00000244527:human:Solute carrier family 17 (Sodium phosphate), member 1:E=22.0458 | ENSEMBL:ENSP00000274755:human:Na/PO4 cotransporter homolog:E=21.5229 | ENSEMBL:ENSP00000297013:human:Isoform 2 of Sodium-dependent phosphate transport protein 3:E=18.8539 | ENSEMBL:ENSP00000265…
F49E2.4	188112_at	F49E2.4		WBGene00009887		Affymetrix microarray probe			4.56255	1.70414	zh10				WBPhenotype0000031|WBPhenotype0000049|WBPhenotype0000050|WBPhenotype0000054|WBPhenotype0000059|WBPhenotype0000689|WBPhenotype0000886|WBPhenotype0001037|WBPhenotype0000049|WBPhenotype0000062|WBPhenotype0000886|WBPhenotype0000050|WBPhenotype0000535|WBPhenotype0000689|WBPhenotype0000886			17	Molecular_function:binding|Biological_process:transport|Molecular_function:heme binding|Biological_process:oxygen transport	KOG3378	Globins and related hemoproteins
F07H5.4	175120_at	F07H5.4				Affymetrix microarray probe			8.52448	2.04348	uCE3-884|uCE3-882|uCE3-883							6
F08F8.3	172047_x_at	F08F8.3a	F08F8.3	WBGene00002182	F08F8.3b	Affymetrix microarray probe	kap-1		6.56304	2.14531	ok676			1	WBPhenotype0000031|WBPhenotype0000049|WBPhenotype0000050|WBPhenotype0000054|WBPhenotype0000059|WBPhenotype0000689|WBPhenotype0000886|WBPhenotype0001037|WBPhenotype0000050|WBPhenotype0000535|WBPhenotype0000689|WBPhenotype0000886|WBPhenotype0000049|WBPhenotype0000749|WBPhenotype0000886	High intensity of staining of the sensory cilia.|KAP::GFP, OSM-1::GFP, and OSM-6::GFP fusion proteins are expressed in amphid and phasmid chemosensory neurons.|Larval Expression: intestine; stomato-intestinal muscle; anal depressor muscle; body wall muscle; Nervous System; nerve ring; head neurons; amphids; tail neurons; phasmids;	amphid neurons|sensory neurons|phasmid neurons|inner labial neurons|intestine|head neurons|tail neurons|nerve ring|nervous system|body wall muscle|anal depressor muscle|stomato-intestinal muscle|amphids|phasmids		Molecular_function:binding|Molecular_function:kinesin binding|Cellular_component:kinesin complex	InP_met_001350		ENSEMBL:ENSP00000286050:human:92 kDa protein:E=109.409 | ENSEMBL:ENSP00000354560:human:Kinesin-associated protein 3:E=100.292 | ENSEMBL:ENSP00000356739:human:Kinesin-associated protein 3:E=96.5686 | ENSEMBL:ENSP00000356741:human:Kinesin-associated protein 3:E=95.6021 | FLYBASE:CG11759-PA:fly:Flybase gene name is Kap3-PA:E=86.8861 |
DH11.4	192117_at	DH11.4		WBGene00008437		Affymetrix microarray probe			5.18845	4.4694	snp_Y6B3B[7]|snp_Y6B3B[6]|snp_Y6B3B[8]				WBPhenotype0000031|WBPhenotype0000049|WBPhenotype0000050|WBPhenotype0000054|WBPhenotype0000059|WBPhenotype0000689|WBPhenotype0000886|WBPhenotype0001037|WBPhenotype0000049|WBPhenotype0000062|WBPhenotype0000886|WBPhenotype0000050|WBPhenotype0000535|WBPhenotype0000689|WBPhenotype0000886			13		KOG1028	Ca2+-dependent phospholipid-binding protein Synaptotagmin, required for synaptic vesicle and secretory granule exocytosis
W04H10.3	175228_at	W04H10.3b	W04H10.3	WBGene00003599	W04H10.3a	Affymetrix microarray probe	nhl-3		4.1559	1.52544	tm2516|uCE2-544				WBPhenotype0000050|WBPhenotype0000535|WBPhenotype0000689|WBPhenotype0000886|WBPhenotype0000031|WBPhenotype0000049|WBPhenotype0000050|WBPhenotype0000054|WBPhenotype0000059|WBPhenotype0000689|WBPhenotype0000886|WBPhenotype0001037				Cellular_component:intracellular|Molecular_function:zinc ion binding			ENSEMBL:ENSP00000340797:human:tripartite motif-containing 3:E=15.9208 | ENSEMBL:ENSP00000339659:human:Tripartite motif-containing protein 2:E=15.3979 | ENSEMBL:ENSP00000337094:human:Isoform Beta of Tripartite motif-containing protein 3:E=15.2076 |
C01F1.4	183943_at	C01F1.4		WBGene00015299		Affymetrix microarray probe			11.3663	2.33391	CE2-131				WBPhenotype0000031|WBPhenotype0000049|WBPhenotype0000050|WBPhenotype0000054|WBPhenotype0000059|WBPhenotype0000689|WBPhenotype0000886|WBPhenotype0001037|WBPhenotype0000050|WBPhenotype0000535|WBPhenotype0000689|WBPhenotype0000886|WBPhenotype0000049|WBPhenotype0000062|WBPhenotype0000886			0	Molecular_function:rhodopsin-like receptor activity|Biological_process:G-protein coupled receptor protein signaling pathway|Cellular_component:integral to membrane	KOG3656	7 transmembrane receptor
C18B12.4	173884_at	C18B12.4		WBGene00007666		Affymetrix microarray probe			2.74768	1.50364	ok1851				WBPhenotype0000050|WBPhenotype0000535|WBPhenotype0000689|WBPhenotype0000886|WBPhenotype0000205|WBPhenotype0000209|WBPhenotype0000651|WBPhenotype0000031|WBPhenotype0000049|WBPhenotype0000050|WBPhenotype0000054|WBPhenotype0000059|WBPhenotype0000689|WBPhenotype0000886|WBPhenotype0001037|WBPhenotype0000031|WBPhenotype0000049|WBPhenotype0000050|WBPhenotype0000054|WBPhenotype0000059|WBPhenotype0000689|…			6	Molecular_function:protein binding|Molecular_function:zinc ion binding|Biological_process:defecation	KOG4628	Predicted E3 ubiquitin ligase	ENSEMBL:ENSP00000341361:human:RING finger protein 13:E=33.9586 | ENSEMBL:ENSP00000355268:human:ring finger protein 13 isoform 3:E=32.2076 | ENSEMBL:ENSP00000262482:human:E3 ubiquitin-protein ligase RNF167 precursor:E=30.6383 | ENSEMBL:ENSP00000222033:human:Zinc and ring finger 4:E=15.9586 | ENSEMBL:ENSP00000261947:human:Goliath homolog precursor:E=14.5086 | ENSEMBL:ENSP00000304321:human:ring fing…
C54D2.2	180169_at	C54D2.2		WBGene00016916		Affymetrix microarray probe			18.0753	2.68613	ttTi6958				WBPhenotype0000050|WBPhenotype0000535|WBPhenotype0000689|WBPhenotype0000886|WBPhenotype0000049|WBPhenotype0000062|WBPhenotype0000886|WBPhenotype0000031|WBPhenotype0000049|WBPhenotype0000050|WBPhenotype0000054|WBPhenotype0000059|WBPhenotype0000689|WBPhenotype0000886|WBPhenotype0001037			6		InP_Cae_012094
R09F10.3	175436_at	R09F10.3		WBGene00019987		Affymetrix microarray probe			5.20676	1.57319	ttTi2738				WBPhenotype0000031|WBPhenotype0000049|WBPhenotype0000050|WBPhenotype0000054|WBPhenotype0000059|WBPhenotype0000689|WBPhenotype0000886|WBPhenotype0001037|WBPhenotype0000049|WBPhenotype0000062|WBPhenotype0000886|WBPhenotype0000050|WBPhenotype0000689|WBPhenotype0000050|WBPhenotype0000535|WBPhenotype0000689|WBPhenotype0000886			2	Biological_process:embryonic development (sensu Metazoa)|Biological_process:reproduction	InP_Cae_007627
C49H3.1	193237_at	C49H3.1		WBGene00001535		Affymetrix microarray probe	gcy-8	gcy-8 encodes a receptor-type guanylyl cyclase that, along with gcy-18 and gcy-23, constitutes a subfamily of guanylyl cyclase genes in C. elegans; gcy-8 functions redundantly with gcy-18 and gcy-23, and upstream of tax-4, to regulate thermotaxis via the AFD thermosensory neurons, although of the three guanylyl cyclases required, genetic analyses suggest that GCY-18 is the primary guanylyl cyclas…	3.19686	2.87273	oy44|tm949			1	WBPhenotype0000031|WBPhenotype0000049|WBPhenotype0000050|WBPhenotype0000054|WBPhenotype0000059|WBPhenotype0000689|WBPhenotype0000886|WBPhenotype0001037|WBPhenotype0000031|WBPhenotype0000049|WBPhenotype0000050|WBPhenotype0000054|WBPhenotype0000059|WBPhenotype0000689|WBPhenotype0000886|WBPhenotype0001037|WBPhenotype0000049|WBPhenotype0000062|WBPhenotype0000886|WBPhenotype0000050|WBPhenotype0000535|…	Expressed in AFD cells at unspecified postembryonic stage.|Expression in the AFD neurons. No expression was observed in other cells.|		9	Molecular_function:phosphorus-oxygen lyase activity|Biological_process:intracellular signaling cascade|Biological_process:cyclic nucleotide biosynthesis|Molecular_function:protein kinase activity|Molecular_function:ATP binding|Biological_process:protein amino acid phosphorylation|Molecular_function:protein-tyrosine kinase activity|Molecular_function:peptide receptor activity, G-protein coupled|Ce…	KOG1023	Natriuretic peptide receptor, guanylate cyclase	ENSEMBL:ENSP00000341083:human:Isoform Long of Atrial natriuretic peptide receptor B precursor:E=99.284 | ENSEMBL:ENSP00000305386:human:Atrial natriuretic peptide receptor A precursor:E=88.4202 | ENSEMBL:ENSP00000218006:human:Retinal guanylyl cyclase 2 precursor:E=87.2924 | ENSEMBL:ENSP00000254854:human:Retinal guanylyl cyclase 1 precursor:E=79.2924 | ENSEMBL:ENSP00000314082:human:Isoform Short of…
T10E9.5	183627_at	T10E9.5		WBGene00020415		Affymetrix microarray probe			5.78396	2.10424	cxTi5804				WBPhenotype0000050|WBPhenotype0000535|WBPhenotype0000689|WBPhenotype0000886			8
R04F11.4	192915_at	R04F11.4		WBGene00006668		Affymetrix microarray probe	twk-13	twk-13 encodes one of 44 C. elegans TWK (two-P domain K+) potassium channel subunits that contain two pore-forming domains and four transmembrane domains; as loss of TWK-13 function via RNA-mediated interference (RNAi) does not result in any abnormalities, the precise role of TWK-13 in C. elegans development and/or behavior is not yet known; however, TWK-13 likely functions redundantly with other…	2.49785	1.85949	snp_R04F11[4]				WBPhenotype0000031|WBPhenotype0000049|WBPhenotype0000050|WBPhenotype0000054|WBPhenotype0000059|WBPhenotype0000689|WBPhenotype0000886|WBPhenotype0001037|WBPhenotype0000050|WBPhenotype0000535|WBPhenotype0000689|WBPhenotype0000886|WBPhenotype0000050|WBPhenotype0000535|WBPhenotype0000689|WBPhenotype0000886			15	Molecular_function:potassium channel activity|Biological_process:potassium ion transport|Cellular_component:membrane	KOG1418	Tandem pore domain K+ channel	ENSEMBL:ENSP00000244085:human:Potassium channel subfamily K member 15:E=22.2007 | ENSEMBL:ENSP00000306275:human:Potassium channel subfamily K member 3:E=20.3768 | ENSEMBL:ENSP00000334650:human:TWIK-related individual K+ channel:E=19.9586 | ENSEMBL:ENSP00000302166:human:Potassium channel subfamily K member 9:E=18.4815 | ENSEMBL:ENSP00000330877:human:Isoform 1 of Potassium channel subfamily K membe…
T23G5.5	175816_at	T23G5.5		WBGene00000934		Affymetrix microarray probe	dat-1	dat-1 encodes a plasma membrane dopamine transporter; DAT-1 is predicted to regulate dopaminergic neurotransmission via reuptake of dopamine into presynaptic neurons; when expressed in HeLa cells, DAT-1 exhibits high affinity, saturable dopamine transport; further, in primary cultures of C. elegans dopaminergic neurons, DAT-1 also exhibits a channel mode of conduction that leads to membrane depol…	15.8711	6.65733	vt2|vt3|vt4|ok157|tm903|uCE3-1096			1	WBPhenotype0000049|WBPhenotype0000062|WBPhenotype0000886|WBPhenotype0000050|WBPhenotype0000535|WBPhenotype0000689|WBPhenotype0000886|WBPhenotype0000031|WBPhenotype0000049|WBPhenotype0000050|WBPhenotype0000054|WBPhenotype0000059|WBPhenotype0000689|WBPhenotype0000886|WBPhenotype0001037	Intense expression of GFP in all eight neurons that are ADEL/R, PDEL/R, CEPVL/R,DL/R.|When embryonic cells was dissociated from Pdat-1::GFP, transgenic nematodes that express GFP in all DA neurons, the number of GFP-positive cells counted by fluorescence-activated cell sorting was found to be proportional to that expected in the mature embryo ($(A!V(B0.5% of the total number of cells).|Animals pr…		9	Molecular_function:neurotransmitter:sodium symporter activity|Biological_process:neurotransmitter transport|Cellular_component:integral to plasma membrane|Cellular_component:membrane	KOG3659	Sodium-neurotransmitter symporter	ENSEMBL:ENSP00000219833:human:SLC6A2 protein:E=155.194 | ENSEMBL:ENSP00000369237:human:Sodium-dependent noradrenaline transporter:E=155.18 | ENSEMBL:ENSP00000270349:human:Sodium-dependent dopamine transporter:E=145.959 | ENSEMBL:ENSP00000300262:human:Norepinephrine transporter:E=142.523 | ENSEMBL:ENSP00000261707:human:Sodium-dependent serotonin transporter:E=141.721 | ENSEMBL:ENSP00000253122:huma…
T06C10.4	188393_at	T06C10.4		WBGene00001453		Affymetrix microarray probe	flp-10		5.64497	3.34405	pk367			1	WBPhenotype0000050|WBPhenotype0000535|WBPhenotype0000689|WBPhenotype0000886|WBPhenotype0000031|WBPhenotype0000049|WBPhenotype0000050|WBPhenotype0000054|WBPhenotype0000059|WBPhenotype0000689|WBPhenotype0000886|WBPhenotype0001037|WBPhenotype0000049|WBPhenotype0000062|WBPhenotype0000886	Expressed in all stages|Nerve ring and other neuronal processes.|Expressed in AIM, ASI, AUA, BAG, BDU, DVB, PQR, PVR, URX, vulD. No male specific expression.	nerve ring	15		InP_Cae_012426
F54G8.1	186933_at	F54G8.1		WBGene00010074		Affymetrix microarray probe			3.36928	2.0441	ttTi2707				WBPhenotype0000031|WBPhenotype0000049|WBPhenotype0000050|WBPhenotype0000054|WBPhenotype0000059|WBPhenotype0000689|WBPhenotype0000886|WBPhenotype0001037|WBPhenotype0000050|WBPhenotype0000535|WBPhenotype0000689|WBPhenotype0000886|WBPhenotype0000049|WBPhenotype0000749|WBPhenotype0000886|WBPhenotype0000049|WBPhenotype0000062|WBPhenotype0000886			3	Molecular_function:transmembrane receptor protein tyrosine kinase activity|Molecular_function:epidermal growth factor receptor activity|Cellular_component:membrane	LSE0023	Predicted receptor
Y41D4B.1	176319_at	Y41D4B.1		WBGene00021511		Affymetrix microarray probe			5.93393	2.12449	uCE1-1558				WBPhenotype0000050|WBPhenotype0000535|WBPhenotype0000689|WBPhenotype0000886					InP_Cae_010479
C13C4.4	178120_s_at	C13C4.4		WBGene00007548		Affymetrix microarray probe			17.2756	2.41821	uCE5-3282|uCE5-3283|uCE5-3288|uCE5-3284|uCE5-3290|uCE5-3293|uCE5-3285|uCE5-3292|uCE5-3289|uCE5-3281|uCE5-3291			1	WBPhenotype0000049|WBPhenotype0000062|WBPhenotype0000886|WBPhenotype0000050|WBPhenotype0000535|WBPhenotype0000689|WBPhenotype0000886	Larval Expression: Nervous System; nerve ring; ventral nerve cord; head neurons; tail neurons;	head neurons|tail neurons|nerve ring|ventral nerve cord|nervous system|Reproductive System|gonad sheath cells	4	Molecular_function:catalytic activity|Biological_process:metabolism|Molecular_function:hydrolase activity|Molecular_function:phosphoric monoester hydrolase activity	KOG3040	Predicted sugar phosphatase (HAD superfamily)	ENSEMBL:ENSP00000224892:human:Phospholysine phosphohistidine inorganic pyrophosphate phosphatase:E=53.2007 | ENSEMBL:ENSP00000374111:human:haloacid dehalogenase-like hydrolase domain containing 2:E=38.3468 | ENSEMBL:ENSP00000357833:human:Phospholysine phosphohistidine inorganic pyrophosphate phosphatase:E=37.8239 | ENSEMBL:ENSP00000357832:human:Phospholysine phosphohistidine inorganic pyrophospha…
T08A9.3	191339_at	T08A9.3		WBGene00004912		Affymetrix microarray probe	sng-1		6.62682	4.92752	ok234			1	WBPhenotype0000050|WBPhenotype0000535|WBPhenotype0000689|WBPhenotype0000886|WBPhenotype0000049|WBPhenotype0000062|WBPhenotype0000886|WBPhenotype0000031|WBPhenotype0000049|WBPhenotype0000050|WBPhenotype0000054|WBPhenotype0000059|WBPhenotype0000689|WBPhenotype0000886|WBPhenotype0001037	Immunoreactivity was concentrated in nervous system regions rich in synapses, including the nerve ring, the dorsal nerve cord and the ventral nerve cord.|In jsIs219, the pattern of GFP fluorescence observed was similar to the typical localization pattern seen in immunolocalization experiments with endogenous SNG-1, except that faint GFP fluorescence was detected in the neuronal cell bodies in the…	nerve ring|ventral nerve cord|dorsal nerve cord|ventral nerve cord|head ganglia	6	Cellular_component:membrane	KOG4016	Synaptic vesicle protein Synaptogyrin involved in regulation of Ca2+-dependent exocytosis	ENSEMBL:ENSP00000332287:human:Synaptogyrin-1:E=23.8861 | ENSEMBL:ENSP00000318845:human:Isoform 1B of Synaptogyrin-1:E=21.1549 | ENSEMBL:ENSP00000225777:human:Synaptogyrin-2:E=19.5229 | ENSEMBL:ENSP00000248121:human:Synaptogyrin-3:E=15.8239 | ENSEMBL:ENSP00000370946:human:22 kDa protein:E=15.7447 | ENSEMBL:ENSP00000216155:human:Isoform 1C of Synaptogyrin-1:E=14.9208 | FLYBASE:CG10808-PA:fly:Flybas…
C16E9.2	186086_s_at	C16E9.2a	C16E9.2	WBGene00015866	C16E9.2b	Affymetrix microarray probe	C16E9.2		7.87826	4.2081	snp_Y45F10D[2]|snp_Y45F10D[3]				WBPhenotype0000031|WBPhenotype0000049|WBPhenotype0000050|WBPhenotype0000054|WBPhenotype0000059|WBPhenotype0000689|WBPhenotype0000886|WBPhenotype0001037|WBPhenotype0000050|WBPhenotype0000535|WBPhenotype0000689|WBPhenotype0000886|WBPhenotype0000049|WBPhenotype0000062|WBPhenotype0000886					KOG2465	Uncharacterized conserved protein	ENSEMBL:ENSP00000251993:human:Isoform 2 of Uncharacterized protein C22orf9:E=54.6576 | ENSEMBL:ENSP00000336720:human:Isoform 1 of Uncharacterized protein C22orf9:E=54.6383 | FLYBASE:CG9646-PA:fly:Flybase gene name is CG9646-PA:E=74.2218 |
Y69A2AR.15	176199_at	Y69A2AR.15		WBGene00022086		Affymetrix microarray probe			19.8481	2.12256	ok1528				WBPhenotype0000031|WBPhenotype0000049|WBPhenotype0000050|WBPhenotype0000054|WBPhenotype0000059|WBPhenotype0000689|WBPhenotype0000886|WBPhenotype0001037|WBPhenotype0000050|WBPhenotype0000535|WBPhenotype0000689|WBPhenotype0000886				Molecular_function:rhodopsin-like receptor activity|Biological_process:G-protein coupled receptor protein signaling pathway|Cellular_component:integral to membrane			FLYBASE:CG16752-PA:fly:Flybase gene name is CG16752-PA:E=29.7696 |
F20C5.2	189816_s_at	F20C5.2b	F20C5.2	WBGene00002222		Affymetrix microarray probe	klp-11	klp-11 encodes a predicted kinesin protein with high similarity to OSM-3 in the motor domain and encodes one of the motor subunits of heterotrimeric CeKinesin-II; expressed throughout the nervous system.	7.56415	1.67985	tm324			1	WBPhenotype0000049|WBPhenotype0000062|WBPhenotype0000886|WBPhenotype0000050|WBPhenotype0000535|WBPhenotype0000689|WBPhenotype0000886|WBPhenotype0000050|WBPhenotype0000062|WBPhenotype0000535|WBPhenotype0000689|WBPhenotype0000886|WBPhenotype0000031|WBPhenotype0000049|WBPhenotype0000050|WBPhenotype0000054|WBPhenotype0000059|WBPhenotype0000689|WBPhenotype0000886|WBPhenotype0001037	High intensity of staining of the sensory cilia. Anti-CeKRP95 immunostaining shows only faint localization in the general nervous system, with light punctate staining in the dorsal and ventral nerve cords and motor commissures. This faint staining was less consistent than the staining of the chemosensory neurons.	amphid neurons|sensory neurons|motor neurons|ventral nerve cord|dorsal nerve cord|phasmid neurons|inner labial neurons		Molecular_function:microtubule motor activity|Molecular_function:ATP binding|Biological_process:microtubule-based movement|Cellular_component:microtubule associated complex	InP_uni_000636		ENSEMBL:ENSP00000262652:human:Kinesin-like protein KIF3B:E=136.509 | ENSEMBL:ENSP00000247986:human:Isoform 1 of Kinesin-like protein KIF17:E=122.187 | ENSEMBL:ENSP00000318133:human:Isoform 2 of Kinesin-like protein KIF17:E=122.187 | ENSEMBL:ENSP00000253756:human:Kinesin-like protein KIF3A:E=117 | ENSEMBL:ENSP00000368009:human:Kinesin-like protein KIF3A variant:E=117 | ENSEMBL:ENSP00000264712:huma…
F15A8.5	173854_s_at	F15A8.5b	F15A8.5	WBGene00001052	F15A8.5d|F15A8.5c|F15A8.5a	Affymetrix microarray probe	dop-1		6.44183	1.83386	ev748|vs100|vs101|tm534|tm535|ok398|uCE6-860|uCE6-859|uCE6-861			1	WBPhenotype0000050|WBPhenotype0000535|WBPhenotype0000689|WBPhenotype0000886|WBPhenotype0000050|WBPhenotype0000062|WBPhenotype0000535|WBPhenotype0000689|WBPhenotype0000886|WBPhenotype0000031|WBPhenotype0000049|WBPhenotype0000050|WBPhenotype0000054|WBPhenotype0000059|WBPhenotype0000689|WBPhenotype0000886|WBPhenotype0001037	A dop-1::gfp reporter gene fusion has a more restricted expression pattern in the nervous system in larval and adult animals. Within the head ganglia, dop-1prom1::gfp is consistently expressed only in the RIS interneuron class. Only weak and inconsistent expression can be observed in other unidentified head neurons. Consistent and strong expression can be observed in the excretory gland cells and…	sheath_cells|socket_cells|head neurons|head body wall muscle		Molecular_function:dopamine receptor activity|Biological_process:G-protein coupled receptor protein signaling pathway|Cellular_component:integral to membrane|Molecular_function:rhodopsin-like receptor activity|Molecular_function:neuropeptide Y receptor activity|Molecular_function:melanocortin receptor activity|Molecular_function:adrenoceptor activity	KOG3656	7 transmembrane receptor	ENSEMBL:ENSP00000327652:human:D(1A) dopamine receptor:E=57.585 | ENSEMBL:ENSP00000306129:human:D:E=56.3979 | ENSEMBL:ENSP00000280155:human:Alpha-2A adrenergic receptor:E=53.9208 | ENSEMBL:ENSP00000367120:human:serotonin 5-HT4 receptor isoform i:E=52 | ENSEMBL:ENSP00000314906:human:Isoform 5-HT4(E) of 5-hydroxytryptamine 4 receptor:E=51.9586 | ENSEMBL:ENSP00000353915:human:Isoform 5-HT4(B) of 5-hy…
F49C12.7	180945_s_at	F49C12.7b	F49C12.7	WBGene00009877	F49C12.7c|F49C12.7a	Affymetrix microarray probe	F49C12.7		3.22147	1.50907	snp_F49C12[2]|snp_F49C12[1]				WBPhenotype0000031|WBPhenotype0000049|WBPhenotype0000050|WBPhenotype0000054|WBPhenotype0000059|WBPhenotype0000689|WBPhenotype0000886|WBPhenotype0001037|WBPhenotype0000049|WBPhenotype0000062|WBPhenotype0000886|WBPhenotype0000050|WBPhenotype0000535|WBPhenotype0000689|WBPhenotype0000886
F17E9.8	183606_at	F17E9.8		WBGene00017544		Affymetrix microarray probe			3.07143	1.95159	uCE6-1068				WBPhenotype0000050|WBPhenotype0000535|WBPhenotype0000689|WBPhenotype0000886|WBPhenotype0000050|WBPhenotype0000535|WBPhenotype0000689|WBPhenotype0000886|WBPhenotype0000031|WBPhenotype0000049|WBPhenotype0000050|WBPhenotype0000054|WBPhenotype0000059|WBPhenotype0000689|WBPhenotype0000886|WBPhenotype0001037			0	Molecular_function:extracellular ligand-gated ion channel activity|Biological_process:transport|Cellular_component:membrane|Biological_process:ion transport|Cellular_component:integral to membrane|Cellular_component:postsynaptic membrane	KOG3645	Acetylcholine receptor	ENSEMBL:ENSP00000276410:human:Neuronal acetylcholine receptor protein subunit alpha-6 precursor:E=31.1871 | ENSEMBL:ENSP00000217176:human:Neuronal acetylcholine receptor protein subunit alpha-4 precursor:E=30.699 | ENSEMBL:ENSP00000299565:human:Neuronal acetylcholine receptor protein subunit alpha-5 precursor:E=30.3372 | ENSEMBL:ENSP00000315602:human:Cholinergic receptor, nicotinic, alpha polypep…
W03G11.4	171801_s_at	W03G11.4	W03G11.4	WBGene00012226		Affymetrix microarray probe			8.3884	2.47507	cxTi9512|cxTi9569				WBPhenotype0000049|WBPhenotype0000062|WBPhenotype0000886|WBPhenotype0000050|WBPhenotype0000535|WBPhenotype0000689|WBPhenotype0000886|WBPhenotype0000031|WBPhenotype0000049|WBPhenotype0000050|WBPhenotype0000054|WBPhenotype0000059|WBPhenotype0000689|WBPhenotype0000886|WBPhenotype0001037			1		InP_Cae_007808
Y75B8A.24	171802_s_at	Y75B8A.24		WBGene00013557		Affymetrix microarray probe			4.18999	1.53344	snp_C09D4[2]				WBPhenotype0001037|WBPhenotype0000049|WBPhenotype0000749|WBPhenotype0000886|WBPhenotype0000050|WBPhenotype0000535|WBPhenotype0000689|WBPhenotype0000886|WBPhenotype0000729				Molecular_function:structural molecule activity|Biological_process:microtubule-based movement|Cellular_component:microtubule|Molecular_function:phosphotransferase activity, alcohol group as acceptor|Molecular_function:inositol or phosphatidylinositol kinase activity|Molecular_function:phosphatidylinositol 3-kinase activity|Cellular_component:extracellular matrix (sensu Metazoa)|Biological_process…	KOG0902	Phosphatidylinositol 4-kinase	ENSEMBL:ENSP00000255882:human:Isoform 1 of Phosphatidylinositol 4-kinase alpha:E=1000 | ENSEMBL:ENSP00000330676:human:LOC220686 protein:E=144.886 | ENSEMBL:ENSP00000354044:human:Em:AP000557.3 protein:E=142.886 | ENSEMBL:ENSP00000315648:human:Isoform 2 of Phosphatidylinositol 4-kinase beta:E=45.0862 | ENSEMBL:ENSP00000357867:human:Isoform 1 of Phosphatidylinositol 4-kinase beta:E=45.041 | ENSEMBL:…
C30G4.3	193066_s_at	C30G4.3		WBGene00001537		Affymetrix microarray probe	gcy-11		5.96402	3.93934	pkP5302				WBPhenotype0000050|WBPhenotype0000535|WBPhenotype0000689|WBPhenotype0000886|WBPhenotype0000031|WBPhenotype0000049|WBPhenotype0000050|WBPhenotype0000054|WBPhenotype0000059|WBPhenotype0000689|WBPhenotype0000886|WBPhenotype0001037|WBPhenotype0000049|WBPhenotype0000062|WBPhenotype0000886			6	Molecular_function:phosphorus-oxygen lyase activity|Biological_process:intracellular signaling cascade|Biological_process:cyclic nucleotide biosynthesis|Molecular_function:protein kinase activity|Molecular_function:ATP binding|Biological_process:protein amino acid phosphorylation|Molecular_function:protein serine/threonine kinase activity|Molecular_function:protein-tyrosine kinase activity			ENSEMBL:ENSP00000305386:human:Atrial natriuretic peptide receptor A precursor:E=118.921 | ENSEMBL:ENSP00000341083:human:Isoform Long of Atrial natriuretic peptide receptor B precursor:E=107.824 | ENSEMBL:ENSP00000218006:human:Retinal guanylyl cyclase 2 precursor:E=101.824 | ENSEMBL:ENSP00000254854:human:Retinal guanylyl cyclase 1 precursor:E=96.4089 | ENSEMBL:ENSP00000314082:human:Isoform Short o…
R02E12.4	193931_at	R02E12.4		WBGene00019828		Affymetrix microarray probe			4.29273	2.82437	snp_D2089[5]|snp_D2089[3]			1	WBPhenotype0000050|WBPhenotype0000535|WBPhenotype0000689|WBPhenotype0000886|WBPhenotype0000031|WBPhenotype0000049|WBPhenotype0000050|WBPhenotype0000054|WBPhenotype0000059|WBPhenotype0000689|WBPhenotype0000886|WBPhenotype0001037	Larval Expression: intestine; Nervous System; nerve ring; ventral nerve cord; head neurons; PVT interneuron; tail neurons;	intestine|head neurons|tail neurons|nerve ring|ventral nerve cord|nervous system|PVT interneuron	0	Biological_process:microtubule cytoskeleton organization and biogenesis|Cellular_component:microtubule|Molecular_function:protein binding|Molecular_function:zinc ion binding	KOG2685	Cystoskeletal protein Tektin	ENSEMBL:ENSP00000341346:human:Tektin-1:E=30.8539 | ENSEMBL:ENSP00000343995:human:Tektin-3:E=24.7696 | ENSEMBL:ENSP00000283025:human:Tektin-5:E=23.2924 | ENSEMBL:ENSP00000295201:human:Tektin-4:E=22.3768 | ENSEMBL:ENSP00000354661:human:Tektin-2:E=18.4559 | ENSEMBL:ENSP00000207457:human:50 kDa protein:E=16.8539 | FLYBASE:CG4767-PA:fly:Flybase gene name is Tektin-A-PA:E=17.9586 | FLYBASE:CG10541-PA:f…
C30B5.2	176720_at	C30B5.2a	C30B5.2	WBGene00016244	C30B5.2b	Affymetrix microarray probe	C30B5.2		3.29887	1.68299	e204|e735|e1358|rh112|rh1030|e572|e1193|e1261|m7|mn260|mn407|uCE4-769|snp_Y37E11C[3]|snp_Y37E11C[1]|uCE4-768|snp_Y37E11C[2]				WBPhenotype0000049|WBPhenotype0000062|WBPhenotype0000886|WBPhenotype0000031|WBPhenotype0000049|WBPhenotype0000050|WBPhenotype0000054|WBPhenotype0000059|WBPhenotype0000689|WBPhenotype0000886|WBPhenotype0001037|WBPhenotype0000050|WBPhenotype0000535|WBPhenotype0000689|WBPhenotype0000886					KOG2174	Leptin receptor gene-related protein	ENSEMBL:ENSP00000314625:human:Leptin receptor overlapping transcript-like 1:E=32.1192 | ENSEMBL:ENSP00000235319:human:Leptin receptor gene-related protein:E=28.7213 | FLYBASE:CG30423-PB:fly:Flybase gene name is CG30423-PB:E=20.3372 |
F36A2.4	190880_at	F36A2.4		WBGene00006682		Affymetrix microarray probe	twk-30		5.18635	2.13241	ok1304|snp_F36A2[4]			1	WBPhenotype0000049|WBPhenotype0000062|WBPhenotype0000886|WBPhenotype0000031|WBPhenotype0000049|WBPhenotype0000050|WBPhenotype0000054|WBPhenotype0000059|WBPhenotype0000689|WBPhenotype0000886|WBPhenotype0001037|WBPhenotype0000050|WBPhenotype0000535|WBPhenotype0000689|WBPhenotype0000886	Subset of motor neurons.	motor neurons	1	Molecular_function:potassium channel activity|Biological_process:potassium ion transport|Cellular_component:membrane|Molecular_function:voltage-gated potassium channel activity	KOG1418	Tandem pore domain K+ channel	ENSEMBL:ENSP00000282146:human:Potassium channel subfamily K member 13:E=17.1938 | ENSEMBL:ENSP00000327611:human:Potassium channel subfamily K member 12:E=13.9586 | ENSEMBL:ENSP00000306275:human:Potassium channel subfamily K member 3:E=13.9586 | ENSEMBL:ENSP00000263372:human:Isoform 1 of Potassium channel subfamily K member 6:E=13.9208 | ENSEMBL:ENSP00000302166:human:Potassium channel subfamily K …
M04D8.3	188478_at	M04D8.3		WBGene00002106		Affymetrix microarray probe	ins-23	ins-23 encodes an insulin-like peptide of the insulin superfamily of proteins (OMIM:176730, 147440); INS-23 is one of 38 insulin-like peptides in C. elegans, and is expressed in amphid sensory neurons, labial neurons, the nerve ring, and ventral nerve cord neurons; as loss of INS-23 function via RNA-mediated interference does not results in any abnormalities, the precise role of INS-23 in C. eleg…	7.23534	4.28141	tm1875			1	WBPhenotype0000050|WBPhenotype0000535|WBPhenotype0000689|WBPhenotype0000886|WBPhenotype0000049|WBPhenotype0000749|WBPhenotype0000886|WBPhenotype0000031|WBPhenotype0000049|WBPhenotype0000050|WBPhenotype0000054|WBPhenotype0000059|WBPhenotype0000689|WBPhenotype0000886|WBPhenotype0001037|WBPhenotype0000049|WBPhenotype0000062|WBPhenotype0000886	Expressed in four-fold elongated embryo, L1-L4, adult. Expressed in the nerve ring: 2 symmetric pairs of neurons. Expressed in sensory neurons: amphid sensory neurons, labial neurons. Expressed in other neurons: ventral nerve cord.	nerve ring|ventral nerve cord|amphid sensory neurons|labial sensilla	15	Molecular_function:hormone activity|Biological_process:physiological process|Cellular_component:extracellular region	LSE1187	Unnamed protein
C34F6.9	173980_at	C34F6.9		WBGene00007943		Affymetrix microarray probe			3.06088	1.52096	k141				WBPhenotype0000050|WBPhenotype0000062|WBPhenotype0000535|WBPhenotype0000689|WBPhenotype0000886|WBPhenotype0000050|WBPhenotype0000535|WBPhenotype0000689|WBPhenotype0000886|WBPhenotype0000049|WBPhenotype0000062|WBPhenotype0000886|WBPhenotype0000031|WBPhenotype0000049|WBPhenotype0000050|WBPhenotype0000054|WBPhenotype0000059|WBPhenotype0000689|WBPhenotype0000886|WBPhenotype0001037			1	Molecular_function:cysteine-type endopeptidase activity|Molecular_function:ubiquitin thiolesterase activity|Biological_process:ubiquitin-dependent protein catabolism	KOG1867	Ubiquitin-specific protease	FLYBASE:CG6004-PB:fly:Flybase gene name is CG6004-PB:E=12.5376 |
F13H8.10	192207_at	F13H8.10a	F13H8.10	WBGene00000259	F13H8.10b|F13H8.10c	Affymetrix microarray probe	bpl-1	bpl-1 encodes an ortholog of biotin ligase/holocarboxylase synthetase (called biotin ligase in bacteria, and holocarboxylase synthetase in mammalian or animal systems); it is orthologous to human HOLOCARBOXYLASE SYNTHETASE (HLCS; OMIM:253270), which when mutated leads to HLCS deficiency.	4.2364	1.96092	tm1017|ttTi5908				WBPhenotype0000050|WBPhenotype0000535|WBPhenotype0000689|WBPhenotype0000886				Molecular_function:biotin-[acetyl-CoA-carboxylase] ligase activity|Biological_process:protein modification|Molecular_function:catalytic activity	KOG1536	Biotin holocarboxylase synthetase/biotin-protein ligase	ENSEMBL:ENSP00000338387:human:Biotin--protein ligase:E=58.699 | FLYBASE:CG14670-PA:fly:Flybase gene name is CG14670-PA:E=39.7696 |
VF13D12L.1	192666_s_at	VF13D12L.1		WBGene00012148		Affymetrix microarray probe			4.4991	2.03715	tm2466			0	WBPhenotype0000050|WBPhenotype0000535|WBPhenotype0000689|WBPhenotype0000886|WBPhenotype0000643|WBPhenotype0000050|WBPhenotype0000535|WBPhenotype0000689|WBPhenotype0000886|WBPhenotype0000049|WBPhenotype0000062|WBPhenotype0000886|WBPhenotype0001184|WBPhenotype0000031|WBPhenotype0000054|WBPhenotype0000643	Expressed in germline (faint).		1	Molecular_function:inositol-3-phosphate synthase activity|Biological_process:myo-inositol biosynthesis|Biological_process:phospholipid biosynthesis|Biological_process:locomotory behavior|Biological_process:positive regulation of growth rate|Biological_process:larval development (sensu Nematoda)|Biological_process:physiological process|Biological_process:embryonic development (sensu Metazoa)	KOG0693	Myo-inositol-1-phosphate synthase	ENSEMBL:ENSP00000315147:human:Myo-inositol 1-phosphate synthase A1:E=146.131 | ENSEMBL:ENSP00000337746:human:D-myo-inositol-3-phosphate synthase:E=145.046 | FLYBASE:CG11143-PA:fly:Flybase gene name is Inos-PA:E=136.921 |
207	174346_at								5.35992	1.80676
C31H5.3	193424_at	C31H5.3		WBGene00000058		Affymetrix microarray probe	acr-19	acr-19 encodes a predicted member of the alpha subunit family of nicotinic acetylcholine receptors.	6.76564	3.34376	ad1674|ok967|ok968|snp_C31H5[2]				WBPhenotype0000050|WBPhenotype0000535|WBPhenotype0000689|WBPhenotype0000886|WBPhenotype0000031|WBPhenotype0000049|WBPhenotype0000050|WBPhenotype0000054|WBPhenotype0000059|WBPhenotype0000689|WBPhenotype0000886|WBPhenotype0001037			9	Molecular_function:neurotransmitter receptor activity|Biological_process:ion transport|Cellular_component:membrane|Molecular_function:extracellular ligand-gated ion channel activity|Biological_process:transport|Cellular_component:integral to membrane|Cellular_component:postsynaptic membrane|Molecular_function:nicotinic acetylcholine-activated cation-selective channel activity|Molecular_function:i…	KOG3646	Acetylcholine receptor	ENSEMBL:ENSP00000303727:human:Neuronal acetylcholine receptor protein subunit alpha-7 precursor:E=113.108 | ENSEMBL:ENSP00000240132:human:Neuronal acetylcholine receptor protein subunit alpha-2 precursor:E=84.8539 | ENSEMBL:ENSP00000217176:human:Neuronal acetylcholine receptor protein subunit alpha-4 precursor:E=82.1805 | ENSEMBL:ENSP00000315602:human:Cholinergic receptor, nicotinic, alpha polype…
R05F9.9	175442_at	R05F9.9		WBGene00019892		Affymetrix microarray probe			10.2344	2.15077	ttTi2099				WBPhenotype0000050|WBPhenotype0000535|WBPhenotype0000689|WBPhenotype0000886|WBPhenotype0000031|WBPhenotype0000049|WBPhenotype0000050|WBPhenotype0000054|WBPhenotype0000059|WBPhenotype0000689|WBPhenotype0000886|WBPhenotype0001037|WBPhenotype0000050|WBPhenotype0000049|WBPhenotype0000062|WBPhenotype0000886			2		LSE0971	Unnamed protein
C29F5.4	181903_at	C29F5.4b	C29F5.4	WBGene00003403	C29F5.4a	Affymetrix microarray probe	mps-1		5.16325	1.9548	ok1376			1	WBPhenotype0000031|WBPhenotype0000049|WBPhenotype0000050|WBPhenotype0000054|WBPhenotype0000059|WBPhenotype0000060|WBPhenotype0000062|WBPhenotype0000689|WBPhenotype0000886|WBPhenotype0001037|WBPhenotype0000050|WBPhenotype0000535|WBPhenotype0000689|WBPhenotype0000886|WBPhenotype0000050|WBPhenotype0000031|WBPhenotype0000049|WBPhenotype0000050|WBPhenotype0000054|WBPhenotype0000059|WBPhenotype0000689|…	Expressed with strong intensity in ADF, ASE, ASG, AWC. Expressed with detectable GFP fluorescence in ASH.|mps-1 expression was found in ASG, ASE, ADF, and ASH neurons, AWC, in ALM and PLM touch-sensing neurons, and in the vulva.	vulva		Biological_process:embryonic development (sensu Metazoa)
F54E4.4	190040_at	F54E4.4		WBGene00010060		Affymetrix microarray probe			3.9202	1.68926	tm1066|uCE5-810				WBPhenotype0000050|WBPhenotype0000535|WBPhenotype0000689|WBPhenotype0000886|WBPhenotype0000031|WBPhenotype0000049|WBPhenotype0000050|WBPhenotype0000054|WBPhenotype0000059|WBPhenotype0000689|WBPhenotype0000886|WBPhenotype0001037			0		TWOG0221	Predicted tyrosinase
ZK899.1	178393_at	ZK899.1		WBGene00014140		Affymetrix microarray probe			6.05214	1.84505	snp_F45E6[1]				WBPhenotype0000050|WBPhenotype0000535|WBPhenotype0000689|WBPhenotype0000886|WBPhenotype0000031|WBPhenotype0000049|WBPhenotype0000050|WBPhenotype0000054|WBPhenotype0000059|WBPhenotype0000689|WBPhenotype0000886|WBPhenotype0001037			8		InP_Cae_010566
F21D12.1	194090_s_at	F21D12.1e	F21D12.1	WBGene00003620	F21D12.1d|F21D12.1a|F21D12.1c|F21D12.1b	Affymetrix microarray probe	nhr-21		4.92321	2.16223	uCE2-1736|snp_F21D12[1]				WBPhenotype0000031|WBPhenotype0000049|WBPhenotype0000050|WBPhenotype0000054|WBPhenotype0000059|WBPhenotype0000689|WBPhenotype0000886|WBPhenotype0001037|WBPhenotype0000049|WBPhenotype0000062|WBPhenotype0000886|WBPhenotype0000050|WBPhenotype0000535|WBPhenotype0000689|WBPhenotype0000886|WBPhenotype0000050|WBPhenotype0000535|WBPhenotype0000689|WBPhenotype0000886				Molecular_function:transcription factor activity|Molecular_function:zinc ion binding|Molecular_function:sequence-specific DNA binding|Biological_process:regulation of transcription, DNA-dependent|Cellular_component:nucleus|Molecular_function:steroid hormone receptor activity|Molecular_function:DNA binding|Molecular_function:ligand-dependent nuclear receptor activity			ENSEMBL:ENSP00000339908:human:hepatocyte nuclear factor 4 alpha isoform c:E=23.6198 | ENSEMBL:ENSP00000312987:human:hepatocyte nuclear factor 4 alpha isoform b:E=23.2292 | ENSEMBL:ENSP00000343807:human:Hepatocyte nuclear factor 4-alpha (HNF-4-alpha) (Transcription factor HNF-4) (Transcription factor 14). Splice isoform HNF4-Alpha-4:E=23.0132 | ENSEMBL:ENSP00000346339:human:hepatocyte nuclear fact…
M79.4	174202_at	M79.4		WBGene00001462		Affymetrix microarray probe	flp-19		9.60891	4.14302	cxTi10394|ttTi1506|uCE5-1396|uCE5-1400|uCE5-1399|snp_F26F12[3]|uCE5-1398|snp_F26F12[2]|uCE5-1397			1	WBPhenotype0000050|WBPhenotype0000535|WBPhenotype0000689|WBPhenotype0000886|WBPhenotype0000049|WBPhenotype0000062|WBPhenotype0000886	Nerve ring and other neuronal processes.|Expressed in AIN, AWA, BAG, HSN, URX. Faint or variable expression observed in an extra pair of cells in the tail. Male specific expression in Rays 5, 7, 9, CEM.	nerve ring	6		InP_Cae_011856
H14E04.3	186181_at	H14E04.3		WBGene00019200		Affymetrix microarray probe			9.89574	2.96296	uCE5-1749|uCE5-1769|uCE5-1764|uCE5-1750|uCE5-1772|uCE5-1759|uCE5-1747|uCE5-1754|uCE5-1765|uCE5-1762|uCE5-1753|uCE5-1771|uCE5-1758|uCE5-1757|uCE5-1748|uCE5-1768|uCE5-1752|uCE5-1770|uCE5-1751|uCE5-1756				WBPhenotype0000049|WBPhenotype0000062|WBPhenotype0000886|WBPhenotype0000050|WBPhenotype0000535|WBPhenotype0000689|WBPhenotype0000886			3		InP_Cae_009611
Y50D7A.5	176772_s_at	Y50D7A.5		WBGene00021755		Affymetrix microarray probe			10.9425	2.07087	nr2033|nr2013|ttTi5516|snp_C07F11[2]				WBPhenotype0000031|WBPhenotype0000049|WBPhenotype0000050|WBPhenotype0000054|WBPhenotype0000059|WBPhenotype0000689|WBPhenotype0000886|WBPhenotype0001037|WBPhenotype0000050|WBPhenotype0000535|WBPhenotype0000689|WBPhenotype0000886					InP_Cae_010482
R11F4.2	183998_at	R11F4.2a	R11F4.2	WBGene00020008	R11F4.2b	Affymetrix microarray probe	R11F4.2		13.3293	1.75272	uCE2-1516				WBPhenotype0000049|WBPhenotype0000062|WBPhenotype0000886|WBPhenotype0000031|WBPhenotype0000049|WBPhenotype0000050|WBPhenotype0000054|WBPhenotype0000059|WBPhenotype0000689|WBPhenotype0000886|WBPhenotype0001037|WBPhenotype0000050|WBPhenotype0000535|WBPhenotype0000689|WBPhenotype0000886|WBPhenotype0000050|WBPhenotype0000062|WBPhenotype0000535|WBPhenotype0000689|WBPhenotype0000886				Molecular_function:rhodopsin-like receptor activity|Biological_process:G-protein coupled receptor protein signaling pathway|Cellular_component:integral to membrane
ZK75.3	188290_at	ZK75.3		WBGene00002086		Affymetrix microarray probe	ins-3	ins-3 encodes one of several insulin-related peptides; INS-3 is classified as a Type-beta insulin based on the predicted arrangement of disulfide bonds; gfp gene fusions with the promoter and enhancer regions indicate that INS-3 is expressed in some amphid sensory neurons.	5.80207	2.31935	tm1801			1	WBPhenotype0000049|WBPhenotype0000062|WBPhenotype0000886|WBPhenotype0000050|WBPhenotype0000535|WBPhenotype0000689|WBPhenotype0000886	Expressed in: four-fold elongated embryo L1-L4, adult. Expressed in the nerve ring: 4-8 symmetric pairs of neurons. Expressed in sensory neurons: amphid sensory neurons, labial neurons. Expressed in other neurons: ventral nerve cord, neurons with lateral processes and/or cell bodies, dorsal nerve cord neurons, observed by dorsal andor circumferential processes.	nerve ring|ventral nerve cord|dorsal nerve cord|amphid sensory neurons|labial sensilla	8	Molecular_function:hormone activity|Biological_process:physiological process|Cellular_component:extracellular region	LSE0554	Insulin-like peptides
D1046.5	175297_at	D1046.5		WBGene00008366		Affymetrix microarray probe			4.88128	1.63812	or301|ok1445|cxTi6011|snp_C34F11[5]|snp_C34F11[4]|snp_C34F11[3]			1	WBPhenotype0000050|WBPhenotype0000535|WBPhenotype0000689|WBPhenotype0000886|WBPhenotype0000031|WBPhenotype0000049|WBPhenotype0000050|WBPhenotype0000054|WBPhenotype0000059|WBPhenotype0000689|WBPhenotype0000886|WBPhenotype0001037	Expressed in head neurons and tail cells.		15		KOG4536	Predicted membrane protein	ENSEMBL:ENSP00000347748:human:Isoform 1 of Integral membrane protein GPR175:E=45.6021 | ENSEMBL:ENSP00000296210:human:Isoform 3 of Integral membrane protein GPR175:E=27.2518 |
C46E1.1	179283_at	C46E1.1		WBGene00008115		Affymetrix microarray probe			6.20077	2.58429	snp_F15D4[8]|pkP2116|snp_F15D4[6]				WBPhenotype0000050|WBPhenotype0000535|WBPhenotype0000689|WBPhenotype0000886|WBPhenotype0000049|WBPhenotype0000062|WBPhenotype0000886|WBPhenotype0000031|WBPhenotype0000049|WBPhenotype0000050|WBPhenotype0000054|WBPhenotype0000059|WBPhenotype0000689|WBPhenotype0000886|WBPhenotype0001037			6		InP_Cae_010275
F20D12.5	184796_s_at	F20D12.5		WBGene00017644		Affymetrix microarray probe	exc-9		14.0422	2.72443	n2669|gk395				WBPhenotype0000049|WBPhenotype0000062|WBPhenotype0000886|WBPhenotype0000050|WBPhenotype0000535|WBPhenotype0000689|WBPhenotype0000886			10	Molecular_function:zinc ion binding	InP_uni_002210		ENSEMBL:ENSP00000332449:human:Cysteine-rich protein 1:E=28.2757 | ENSEMBL:ENSP00000329099:human:8 kDa protein:E=26.2676 | ENSEMBL:ENSP00000328521:human:Cysteine-rich protein 2:E=24.3665 | ENSEMBL:ENSP00000274990:human:Isoform 1 of Cysteine-rich protein 3:E=20.7959 | ENSEMBL:ENSP00000361650:human:Isoform 3 of Cysteine-rich protein 3:E=20.7696 | ENSEMBL:ENSP00000361647:human:OTTHUMP00000016435:E=20…
Y41C4A.6	183268_at	Y41C4A.6		WBGene00012753		Affymetrix microarray probe			5.26287	2.95082	uCE3-1261				WBPhenotype0000050|WBPhenotype0000535|WBPhenotype0000689|WBPhenotype0000886|WBPhenotype0000031|WBPhenotype0000049|WBPhenotype0000050|WBPhenotype0000054|WBPhenotype0000059|WBPhenotype0000689|WBPhenotype0000886|WBPhenotype0001037|WBPhenotype0000049|WBPhenotype0000062|WBPhenotype0000886|WBPhenotype0000049|WBPhenotype0000749|WBPhenotype0000886			3		InP_Cae_012013
C29A12.4	189271_s_at	C29A12.4		WBGene00007799		Affymetrix microarray probe	nrx-1		4.4827	3.19087	tm1961|ds1|ok1649|uCE5-1841|snp_C29A12[1]				WBPhenotype0000031|WBPhenotype0000049|WBPhenotype0000050|WBPhenotype0000054|WBPhenotype0000059|WBPhenotype0000689|WBPhenotype0000886|WBPhenotype0001037|WBPhenotype0000049|WBPhenotype0000062|WBPhenotype0000886|WBPhenotype0000050|WBPhenotype0000535|WBPhenotype0000689|WBPhenotype0000886			0	Molecular_function:calcium ion binding	KOG3514	Neurexin III-alpha	ENSEMBL:ENSP00000331705:human:Neurexin-3-alpha precursor:E=133.161 | ENSEMBL:ENSP00000323023:human:Isoform 2 of Neurexin-2-alpha precursor:E=124.097 | ENSEMBL:ENSP00000331508:human:Neurexin 3-alpha:E=124.065 | ENSEMBL:ENSP00000265459:human:Isoform 1 of Neurexin-2-alpha precursor:E=110.638 | ENSEMBL:ENSP00000338349:human:neurexin 3 isoform alpha precursor:E=104.638 | ENSEMBL:ENSP00000367509:human:…
C09D8.1	194134_at	C09D8.1a	C09D8.1	WBGene00004215	C09D8.1b|C09D8.1c	Affymetrix microarray probe	ptp-3	ptp-3 encodes a receptor-like tyrosine phosphatase orthologous to the LAR (Leukocyte Common Antigen Related, OMIM:179590) subfamily of receptor-like tyrosine phosphatases that contain extracellular immunoglobulin-like and fibronectin type III domains and have been implicated in linking cell adhesion to intracellular phosphotyrosine levels; PTP-3 plays a role in gastrulation and epidermal developm…	2.88203	1.60412	op147|mu256|tm352|ok244|ttTi4371|uCE2-1952|uCE2-1951|uCE2-1949|uCE2-1950|snp_C09D8[1]|snp_C09D8[2]			1	WBPhenotype0000050|WBPhenotype0000535|WBPhenotype0000050|WBPhenotype0000062|WBPhenotype0000535|WBPhenotype0000689|WBPhenotype0000886|WBPhenotype0000688|WBPhenotype0000031|WBPhenotype0000049|WBPhenotype0000050|WBPhenotype0000054|WBPhenotype0000059|WBPhenotype0000689|WBPhenotype0000886|WBPhenotype0001037|WBPhenotype0000050|WBPhenotype0000535|WBPhenotype0000689|WBPhenotype0000886|WBPhenotype0000031|…	Reporter_gene: PTP-3B::GFP transgenes showed widespread expression in embryos. The earliest stage GFP was detected in these embryos was during late gastrulation (approximately 250-300 minutes after first cleavage at 20C). PTP-3B::GFP expression was observed uniformly on the surface of most, possibly all, cells in the embryo during gastrulation cleft closure and epidermal enclosure. In later embry…	nerve ring|ventral nerve cord|dorsal nerve cord|all enclosing embryo cells|body wall muscle		Molecular_function:protein tyrosine phosphatase activity|Biological_process:protein amino acid dephosphorylation|Molecular_function:phosphoprotein phosphatase activity|Cellular_component:extracellular matrix (sensu Metazoa)|Biological_process:cell adhesion|Biological_process:blood coagulation|Molecular_function:cytoskeletal protein binding|Biological_process:embryonic development (sensu Metazoa)|…	KOG4228	Protein tyrosine phosphatase	ENSEMBL:ENSP00000353187:human:Protein tyrosine phosphatase receptor type D:E=1000 | ENSEMBL:ENSP00000346738:human:protein tyrosine phosphatase, receptor type, F isoform 2 precursor:E=1000 | ENSEMBL:ENSP00000349932:human:169 kDa protein:E=1000 | ENSEMBL:ENSP00000347106:human:Isoform PTPS-MEA of Receptor-type tyrosine-protein phosphatase S precursor:E=1000 | ENSEMBL:ENSP00000347373:human:protein ty…
M05B5.6	178539_at	M05B5.6		WBGene00010873		Affymetrix microarray probe			3.69301	1.5952	uCE5-1846				WBPhenotype0000050|WBPhenotype0000062|WBPhenotype0000535|WBPhenotype0000689|WBPhenotype0000886|WBPhenotype0000050|WBPhenotype0000535|WBPhenotype0000689|WBPhenotype0000886|WBPhenotype0000031|WBPhenotype0000049|WBPhenotype0000050|WBPhenotype0000054|WBPhenotype0000059|WBPhenotype0000689|WBPhenotype0000886|WBPhenotype0001037			25		InP_Cae_003335
F21C10.3	186421_at	F21C10.3a	F21C10.3	WBGene00017653	F21C10.3b	Affymetrix microarray probe	F21C10.3		5.28784	2.50061	tm1518				WBPhenotype0000031|WBPhenotype0000049|WBPhenotype0000050|WBPhenotype0000054|WBPhenotype0000059|WBPhenotype0000689|WBPhenotype0000886|WBPhenotype0001037|WBPhenotype0000049|WBPhenotype0000062|WBPhenotype0000886|WBPhenotype0000050|WBPhenotype0000535|WBPhenotype0000689|WBPhenotype0000886|WBPhenotype0000031|WBPhenotype0000049|WBPhenotype0000050|WBPhenotype0000054|WBPhenotype0000059|WBPhenotype0000689|…					LSE0019	Uncharacterized protein, contains CX module
C34B4.1	192238_s_at	C34B4.1b	C34B4.1	WBGene00003143	C34B4.1a	Affymetrix microarray probe	max-1	max-1 encodes a novel, conserved PH/MyTH4/FERM domain-containing protein; max-1 activity is required cell-autonomously in motor neurons for UNC-6-mediated, dorsally directed axon guidance, proper axon extension and axon fasciculation in the nerve cords, and fully normal backward locomotion; genetic analyses indicate that max-1 likely acts downstream of unc-6 and unc-5, and in parallel to unc-40 a…	5.41221	2.49823	cy1|ju39|ju142|uCE5-2009			1	WBPhenotype0000061|WBPhenotype0000050|WBPhenotype0000535|WBPhenotype0000689|WBPhenotype0000886|WBPhenotype0000031|WBPhenotype0000049|WBPhenotype0000050|WBPhenotype0000054|WBPhenotype0000059|WBPhenotype0000689|WBPhenotype0000886|WBPhenotype0001037|WBPhenotype0000050|WBPhenotype0000062|WBPhenotype0000535|WBPhenotype0000689|WBPhenotype0000886	neurons	neurons		Cellular_component:cytoskeleton			ENSEMBL:ENSP00000330278:human:pleckstrin homology domain containing, family H (with MyTH4 domain) member 1:E=117.468 | ENSEMBL:ENSP00000282406:human:Hypothetical protein DKFZp686J072:E=93.6383 | ENSEMBL:ENSP00000351105:human:Isoform 1 of Myosin-7A:E=13.9586 | ENSEMBL:ENSP00000345075:human:Isoform 5 of Myosin-7A:E=13.9586 | ENSEMBL:ENSP00000340325:human:Isoform 6 of Myosin-7A:E=13.9586 | ENSEMBL:E…
ZK563.4	181065_at	ZK563.4b	ZK563.4	WBGene00000524	ZK563.4a	Affymetrix microarray probe	clc-3	clc-3 encodes a claudin homolog that may regulate ion channels; CLC-3 is worm-specific, with a highly divergent sequence weakly similar to mammalian voltage-dependent calcium channel gamma subunits that are known or suspected to prevent epilepsy in vivo (e.g., stargazin; MGI:1316660); claudins are integral membrane proteins with four transmembrane sequences that are found in mammalian tight junct…	6.49824	3.94673	tm1175|ok1584				WBPhenotype0000050|WBPhenotype0000535|WBPhenotype0000689|WBPhenotype0000886|WBPhenotype0000031|WBPhenotype0000049|WBPhenotype0000050|WBPhenotype0000054|WBPhenotype0000059|WBPhenotype0000689|WBPhenotype0000886|WBPhenotype0001037|WBPhenotype0000049|WBPhenotype0000062|WBPhenotype0000886
T24F1.3	189683_at	T24F1.3a	T24F1.3	WBGene00011995	T24F1.3b	Affymetrix microarray probe	T24F1.3		4.39138	1.54113	uCE2-1995|uCE2-1993|uCE2-1994				WBPhenotype0000031|WBPhenotype0000049|WBPhenotype0000050|WBPhenotype0000054|WBPhenotype0000059|WBPhenotype0000689|WBPhenotype0000886|WBPhenotype0001037|WBPhenotype0000050|WBPhenotype0000535|WBPhenotype0000689|WBPhenotype0000886				Biological_process:intracellular signaling cascade|Biological_process:signal transduction|Molecular_function:protein binding	KOG4239	Ras GTPase effector RASSF2	ENSEMBL:ENSP00000352323:human:Isoform A of Ras association domain-containing protein 1:E=50.7959 | ENSEMBL:ENSP00000349547:human:Isoform D of Ras association domain-containing protein 1:E=49.4089 | ENSEMBL:ENSP00000356083:human:Isoform 1 of Ras association domain-containing family protein 5:E=44.3279 | ENSEMBL:ENSP00000342620:human:Isoform 4 of Ras association domain-containing family protein 5:E…
R05H5.8	174075_at	R05H5.8				Affymetrix microarray probe			2.08193	1.76744	k145|k156|k158|n3261|oz167|k149|tp2|bz187
F54D8.4	190238_at	F54D8.4		WBGene00000279		Affymetrix microarray probe	cah-1	cah-1 encodes a member of the carbonic anhydrase family.	9.29517	3.18843	gk523|uCE5-541|uCE5-538|uCE5-531|uCE5-526|uCE5-529|uCE5-535|uCE5-522|uCE5-539|uCE5-519|uCE5-527|uCE5-523|uCE5-520|uCE5-536|uCE5-540|uCE5-530|uCE5-533|uCE5-528|uCE5-521|uCE5-537|uCE5-534				WBPhenotype0000049|WBPhenotype0000749|WBPhenotype0000886|WBPhenotype0000049|WBPhenotype0000749|WBPhenotype0000886|WBPhenotype0000031|WBPhenotype0000049|WBPhenotype0000050|WBPhenotype0000054|WBPhenotype0000059|WBPhenotype0000689|WBPhenotype0000886|WBPhenotype0001037|WBPhenotype0000050|WBPhenotype0000535|WBPhenotype0000689|WBPhenotype0000886|WBPhenotype0000050|WBPhenotype0000535|WBPhenotype0000689|…			3	Molecular_function:carbonate dehydratase activity|Molecular_function:zinc ion binding|Biological_process:one-carbon compound metabolism	KOG0382	Carbonic anhydrase	ENSEMBL:ENSP00000285273:human:Carbonic anhydrase-related protein 10:E=44.3098 | ENSEMBL:ENSP00000340363:human:Hypothetical protein DKFZp686I20267:E=43.8861 | ENSEMBL:ENSP00000084798:human:Carbonic anhydrase-related protein 11 precursor:E=38.2219 | ENSEMBL:ENSP00000256119:human:Carbonic anhydrase 1:E=33.9208 | ENSEMBL:ENSP00000318912:human:Carbonic anhydrase 13:E=33.5086 | ENSEMBL:ENSP00000314099:…
C12D5.3	184149_at	C12D5.3		WBGene00015706		Affymetrix microarray probe			5.65793	4.78847	snp_F55F1[6]|uCE6-775				WBPhenotype0000031|WBPhenotype0000049|WBPhenotype0000050|WBPhenotype0000054|WBPhenotype0000059|WBPhenotype0000689|WBPhenotype0000886|WBPhenotype0001037|WBPhenotype0000050|WBPhenotype0000535|WBPhenotype0000689|WBPhenotype0000886|WBPhenotype0000049|WBPhenotype0000062|WBPhenotype0000886			8	Molecular_function:ATP binding|Molecular_function:unfolded protein binding|Biological_process:protein folding	LSE0698	Unnamed protein
ZK938.4	190196_at	ZK938.4		WBGene00014161		Affymetrix microarray probe			6.0586	1.961	CE2-178				WBPhenotype0000049|WBPhenotype0000062|WBPhenotype0000886|WBPhenotype0000050|WBPhenotype0000535|WBPhenotype0000689|WBPhenotype0000886|WBPhenotype0000031|WBPhenotype0000049|WBPhenotype0000050|WBPhenotype0000054|WBPhenotype0000059|WBPhenotype0000689|WBPhenotype0000886|WBPhenotype0001037			3		KOG3780	Thioredoxin binding protein TBP-2/VDUP1	ENSEMBL:ENSP00000222250:human:Isoform 1 of Arrestin domain-containing protein 2:E=19.3872 | ENSEMBL:ENSP00000368977:human:Isoform 2 of Arrestin domain-containing protein 2:E=18.2007 | ENSEMBL:ENSP00000265138:human:Arrestin domain-containing protein 3:E=17.4318 | ENSEMBL:ENSP00000350139:human:46 kDa protein:E=14.6576 | ENSEMBL:ENSP00000352126:human:Arrestin domain-containing protein 1:E=14.5229 | …
F48D6.3	182960_at	F48D6.3		WBGene00001957		Affymetrix microarray probe	hlh-13		7.21766	2.97828	tm2152|tm2279				WBPhenotype0000031|WBPhenotype0000049|WBPhenotype0000050|WBPhenotype0000054|WBPhenotype0000059|WBPhenotype0000689|WBPhenotype0000886|WBPhenotype0001037|WBPhenotype0000679|WBPhenotype0000050|WBPhenotype0000535|WBPhenotype0000689|WBPhenotype0000886|WBPhenotype0000050|WBPhenotype0000054|WBPhenotype0000059|WBPhenotype0000643|WBPhenotype0000050|WBPhenotype0000059|WBPhenotype0000643			0	Molecular_function:transcription regulator activity|Biological_process:regulation of transcription|Cellular_component:nucleus|Molecular_function:transcription factor activity|Biological_process:regulation of transcription, DNA-dependent|Biological_process:embryonic development (sensu Metazoa)|Biological_process:larval development (sensu Nematoda)|Biological_process:physiological process|Biologica…	KOG4029	Transcription factor HAND2/Transcription factor TAL1/TAL2/LYL1	ENSEMBL:ENSP00000306982:human:Pancreas transcription factor 1 subunit alpha:E=14.3468 | ENSEMBL:ENSP00000275461:human:Fer3-like:E=13.4685 | ENSEMBL:ENSP00000342868:human:Class II bHLH protein scleraxis:E=12.0655 | ENSEMBL:ENSP00000302216:human:Atonal protein homolog 1:E=10.7212 | ENSEMBL:ENSP00000246080:human:Transcription factor 15:E=10.4685 | FLYBASE:CG5952-PA:fly:Flybase gene name is Fer2-PA:E…
ZC8.4	173059_at	ZC8.4e	ZC8.4	WBGene00022500		Affymetrix microarray probe	lfi-1	lfi-1 encodes a coiled-coil protein that is similar to the Parascaris univalens Mitotic Antigen, PUMA1; LFI-1 was initially identified in yeast two-hybrid screens for proteins that interact with the coiled-coil protein LIN-5, which is essential for proper spindle positioning and chromosome segregation; antibody staining reveals that, in embryos, LFI-1 is expressed in metaphase cells in a diffuse …	8.93851	2.14161	ok1992				WBPhenotype0000269|WBPhenotype0000050|WBPhenotype0000062|WBPhenotype0000535|WBPhenotype0000689|WBPhenotype0000886|WBPhenotype0000886|WBPhenotype0000049|WBPhenotype0000062|WBPhenotype0000886
K06C4.6	192537_at	K06C4.6a	K06C4.6	WBGene00003386	K06C4.6b|K06C4.6c	Affymetrix microarray probe	mod-1	mod-1 encodes a serotonin-gated chloride channel; MOD-1 activity is required for locomotory behavior, specifically for the experience-dependent behavior of an enhanced slowing response exhibited by food-deprived animals upon encountering a bacterial food source; when expressed in voltage-clamped Xenopus oocytes, MOD-1 is able to form a serotonin-gated ion channel, and when expressed in human tiss…	6.35246	2.88325	n3034|nr2043|ok103|cxTi10057|cxTi4301			1	WBPhenotype0000050|WBPhenotype0000535|WBPhenotype0000689|WBPhenotype0000886|WBPhenotype0000049|WBPhenotype0000062|WBPhenotype0000886	mod-1::GFP reporter expression was observed in the cell bodies and axons (the latter presumably as a consequence of reporter overexpression) of several neurons in the head, ventral cord and tail of the animal. No reporter expression was observed in any muscle cells.	ventral cord neurons|head neurons|tail neurons		Molecular_function:GABA-A receptor activity|Molecular_function:ion channel activity|Biological_process:ion transport|Cellular_component:membrane|Molecular_function:extracellular ligand-gated ion channel activity|Cellular_component:integral to membrane|Cellular_component:postsynaptic membrane|Molecular_function:neurotransmitter receptor activity|Biological_process:transport	KOG3644	Ligand-gated ion channel	ENSEMBL:ENSP00000372479:human:Hypothetical protein DKFZp781L0846:E=57.2441 | ENSEMBL:ENSP00000299267:human:Isoform 2 of Gamma-aminobutyric-acid receptor subunit beta-3 precursor:E=57.1938 | ENSEMBL:ENSP00000308725:human:Isoform 1 of Gamma-aminobutyric-acid receptor subunit beta-3 precursor:E=57.1938 | ENSEMBL:ENSP00000295454:human:Gamma-aminobutyric-acid receptor subunit beta-1 precursor:E=57.091…
274	175218_at								4.27435	2.45097
C14C11.5	185559_at	C14C11.5		WBGene00006008		Affymetrix microarray probe	srx-117		6.254	1.58884	ok1384|ok1385				WBPhenotype0000031|WBPhenotype0000049|WBPhenotype0000050|WBPhenotype0000054|WBPhenotype0000059|WBPhenotype0000689|WBPhenotype0000886|WBPhenotype0001037|WBPhenotype0000050|WBPhenotype0000535|WBPhenotype0000689|WBPhenotype0000886|WBPhenotype0000049|WBPhenotype0000062|WBPhenotype0000886			0		LSE0513	7-transmembrane receptor
R90.1	188897_s_at	R90.1		WBGene00011283		Affymetrix microarray probe			4.23866	1.59152	e2400|ok942				WBPhenotype0000049|WBPhenotype0000062|WBPhenotype0000886|WBPhenotype0000059|WBPhenotype0000643|WBPhenotype0000031|WBPhenotype0000049|WBPhenotype0000050|WBPhenotype0000054|WBPhenotype0000059|WBPhenotype0000689|WBPhenotype0000886|WBPhenotype0001037|WBPhenotype0000050|WBPhenotype0000535|WBPhenotype0000689|WBPhenotype0000886|WBPhenotype0000059|WBPhenotype0000643			1	Molecular_function:protein kinase activity|Molecular_function:ATP binding|Biological_process:protein amino acid phosphorylation|Molecular_function:protein-tyrosine kinase activity|Molecular_function:protein serine/threonine kinase activity|Molecular_function:magnesium ion binding|Biological_process:larval development (sensu Nematoda)|Biological_process:growth|Biological_process:locomotory behavior	KOG1164	Casein kinase (serine/threonine/tyrosine protein kinase)	ENSEMBL:ENSP00000259750:human:Tau-tubulin kinase 1:E=104.046 | ENSEMBL:ENSP00000267890:human:Isoform 1 of Tau-tubulin kinase 2:E=101.149 | ENSEMBL:ENSP00000263802:human:Tau-tubulin kinase:E=96.7959 | ENSEMBL:ENSP00000307357:human:69 kDa protein:E=89.0315 | ENSEMBL:ENSP00000352929:human:Casein kinase I isoform epsilon:E=41.9586 | ENSEMBL:ENSP00000269361:human:Isoform 2 of Casein kinase I isoform d…
F46A9.3	190878_at	F46A9.3b	F46A9.3	WBGene00006681	F46A9.3a	Affymetrix microarray probe	twk-29		7.49086	3.04408	uCE2-1741|uCE2-1740|uCE2-1742			1	WBPhenotype0000049|WBPhenotype0000062|WBPhenotype0000886|WBPhenotype0000031|WBPhenotype0000049|WBPhenotype0000050|WBPhenotype0000054|WBPhenotype0000059|WBPhenotype0000689|WBPhenotype0000886|WBPhenotype0001037|WBPhenotype0000050|WBPhenotype0000535|WBPhenotype0000689|WBPhenotype0000886	Subset of interneurons.	interneurons		Molecular_function:potassium channel activity|Biological_process:potassium ion transport|Cellular_component:membrane			ENSEMBL:ENSP00000312811:human:Isoform C of Potassium channel subfamily K member 10:E=15.3767 | ENSEMBL:ENSP00000343104:human:Isoform A of Potassium channel subfamily K member 10:E=15.3767 | ENSEMBL:ENSP00000310568:human:potassium channel, subfamily K, member 10 isoform 3:E=15.3767 | ENSEMBL:ENSP00000297169:human:Potassium channel subfamily K member 5:E=14.5229 | ENSEMBL:ENSP00000211196:human:Pota…
Y97E10AR.7	176593_at	Y97E10AR.7		WBGene00022402		Affymetrix microarray probe			10.0402	1.75863	tm2367			1	WBPhenotype0000050|WBPhenotype0000535|WBPhenotype0000689|WBPhenotype0000886|WBPhenotype0000049|WBPhenotype0000062|WBPhenotype0000886	Larval Expression: hypodermis; Nervous System; ventral nerve cord; head neurons;	hypodermis|head neurons|ventral nerve cord|nervous system			KOG4107	MP1 adaptor interacting protein P14	ENSEMBL:ENSP00000265204:human:Mitogen-activated protein-binding protein-interacting protein:E=14.8239 | ENSEMBL:ENSP00000357285:human:Mitogen-activated protein-binding protein-interacting protein:E=11.5086 | ENSEMBL:ENSP00000357286:human:Mitogen-activated protein-binding protein-interacting protein:E=10.5376 | FLYBASE:CG5189-PA:fly:Flybase gene name is CG5189-PA:E=16.5229 |
C37E2.4	173826_s_at	C37E2.4		WBGene00000457		Affymetrix microarray probe	ceh-36	ceh-36 encodes a paired-like homeodomain transcription factor that is one of three orthodenticle (OTD)-like homeodomain proteins in C. elegans (the others being ttx-1 and ceh-37); CEH-36 is required broadly for specification of the AWC olfactory neuron and also for establishing the left-right asymmetry of the ASEL and ASER gustatory neurons; in addition, CEH-36 is sufficient to specify the AFD th…	16.3622	2.89344	ot79|ky646|ky640|ks86|ok795|tm251			1	WBPhenotype0000050|WBPhenotype0000535|WBPhenotype0000689|WBPhenotype0000886|WBPhenotype0000050|WBPhenotype0000062|WBPhenotype0000535|WBPhenotype0000689|WBPhenotype0000886|WBPhenotype0000031|WBPhenotype0000049|WBPhenotype0000050|WBPhenotype0000054|WBPhenotype0000059|WBPhenotype0000689|WBPhenotype0000886|WBPhenotype0001037|WBPhenotype0000049|WBPhenotype0000062|WBPhenotype0000886	ceh-36::gfp was broadly expressed during early embryonic development. ceh-36 expression became restricted to the AWC and ASE chemosensory neuron nuclei during late embryonic stages and was maintained through the adult stage. ceh-36::gfp expression was observed in both the ASEL and ASER neurons.|Both fusions showed gfp expression in ASE and AWC chemosensory neurons.		12	Molecular_function:transcription factor activity|Cellular_component:nucleus|Biological_process:regulation of transcription, DNA-dependent|Molecular_function:sequence-specific DNA binding	KOG2251	Homeobox transcription factor	ENSEMBL:ENSP00000221996:human:Cone-rod homeobox protein:E=17.1079 | ENSEMBL:ENSP00000353132:human:Isoform 1 of Diencephalon/mesencephalon homeobox protein 1:E=16.6198 | ENSEMBL:ENSP00000354715:human:Isoform 2 of Diencephalon/mesencephalon homeobox protein 1:E=16.5229 | ENSEMBL:ENSP00000282549:human:Homeobox protein OTX1:E=16.2757 | ENSEMBL:ENSP00000343819:human:Isoform 2 of Homeobox protein OTX2:…
W09H1.1	193528_s_at	W09H1.1b	W09H1.1	WBGene00012372	W09H1.1a	Affymetrix microarray probe	W09H1.1		8.05509	2.54585	snp_W09H1[1]|CE2-207|snp_W09H1[2]|uCE2-2181|snp_W09H1[3]				WBPhenotype0000049|WBPhenotype0000062|WBPhenotype0000886|WBPhenotype0000050|WBPhenotype0000535|WBPhenotype0000689|WBPhenotype0000886|WBPhenotype0000031|WBPhenotype0000049|WBPhenotype0000050|WBPhenotype0000054|WBPhenotype0000059|WBPhenotype0000689|WBPhenotype0000886|WBPhenotype0001037|WBPhenotype0000050|WBPhenotype0000062|WBPhenotype0000535|WBPhenotype0000689|WBPhenotype0000886				Biological_process:protein amino acid dephosphorylation|Molecular_function:protein tyrosine/serine/threonine phosphatase activity
ZK1073.1	175310_s_at	ZK1073.1	ZK1073.1	WBGene00014213		Affymetrix microarray probe			9.87734	2.01738	ok1899|snp_ZK1073[3]				WBPhenotype0000031|WBPhenotype0000049|WBPhenotype0000050|WBPhenotype0000054|WBPhenotype0000059|WBPhenotype0000689|WBPhenotype0000886|WBPhenotype0001037|WBPhenotype0000050|WBPhenotype0000535|WBPhenotype0000689|WBPhenotype0000886			15	Biological_process:cell differentiation	KOG2931	Differentiation-related gene 1 protein (NDR1 protein), related proteins	ENSEMBL:ENSP00000373499:human:Protein NDRG1:E=31.3279 | ENSEMBL:ENSP00000345292:human:Isoform 1 of Protein NDRG3:E=31.0915 | ENSEMBL:ENSP00000352703:human:Isoform 2 of Protein NDRG3:E=31.0757 | ENSEMBL:ENSP00000319977:human:43 kDa protein:E=30.6778 | ENSEMBL:ENSP00000362872:human:OTTHUMP00000030884:E=29.8239 | ENSEMBL:ENSP00000258187:human:Isoform 3 of Protein NDRG4:E=24.5086 | ENSEMBL:ENSP000002…
F45E12.6	185816_at	F45E12.6		WBGene00018476		Affymetrix microarray probe			7.23091	6.40138	snp_F58E1[5]|snp_F58E1[4]				WBPhenotype0000050|WBPhenotype0000535|WBPhenotype0000689|WBPhenotype0000886|WBPhenotype0000049|WBPhenotype0000062|WBPhenotype0000886|WBPhenotype0000031|WBPhenotype0000049|WBPhenotype0000050|WBPhenotype0000054|WBPhenotype0000059|WBPhenotype0000689|WBPhenotype0000886|WBPhenotype0001037			3		InP_Cae_012471
T05G5.5	193159_s_at	T05G5.5		WBGene00011500		Affymetrix microarray probe			3.27732	1.58846	ok964|snp_F53C11[2]				WBPhenotype0000049|WBPhenotype0000062|WBPhenotype0000886|WBPhenotype0000049|WBPhenotype0000749|WBPhenotype0000886|WBPhenotype0000050|WBPhenotype0000535|WBPhenotype0000689|WBPhenotype0000886				Molecular_function:ATP binding|Molecular_function:uridine kinase activity	KOG3220	Similar to bacterial dephospho-CoA kinase	ENSEMBL:ENSP00000341504:human:Dephospho-CoA kinase domain containing:E=37.8861 | ENSEMBL:ENSP00000308515:human:CDNA: FLJ22955 fis, clone KAT09907:E=18.4559 | ENSEMBL:ENSP00000163059:human:Bifunctional coenzyme A synthase:E=15.7959 | FLYBASE:CG1939-PA:fly:Flybase gene name is CG1939-PA:E=40.2147 | FLYBASE:CG10575-PA:fly:Flybase gene name is CG10575-PA:E=18.4559 |
T05C1.2	181970_at	T05C1.2		WBGene00020249		Affymetrix microarray probe			2.45227	2.02145	pkP5322|cxTi1107				WBPhenotype0000050|WBPhenotype0000535|WBPhenotype0000689|WBPhenotype0000886					InP_Cae_011934
EGAP5.1	175982_at	EGAP5.1		WBGene00017150		Affymetrix microarray probe			6.7318	3.04929	ok1107				WBPhenotype0000031|WBPhenotype0000049|WBPhenotype0000050|WBPhenotype0000054|WBPhenotype0000059|WBPhenotype0000689|WBPhenotype0000886|WBPhenotype0001037|WBPhenotype0000049|WBPhenotype0000062|WBPhenotype0000886|WBPhenotype0000050|WBPhenotype0000535|WBPhenotype0000689|WBPhenotype0000886			6		InP_Cae_012393
F56D12.4	185212_at	F56D12.4a	F56D12.4	WBGene00002176	F56D12.4b|F56D12.4c	Affymetrix microarray probe	jip-1	JIP-1 is partly similar to the human gene ISLET-BRAIN 1 (MAPK8IP1; OMIM:604641), which when mutated leads to type II diabetes.	10.8053	2.67916	snp_F56D12[3]|uCE2-752|snp_F56D12[4]|snp_F56D12[1]|snp_F56D12[2]|uCE2-755				WBPhenotype0000031|WBPhenotype0000049|WBPhenotype0000050|WBPhenotype0000054|WBPhenotype0000059|WBPhenotype0000689|WBPhenotype0000886|WBPhenotype0001037|WBPhenotype0000050|WBPhenotype0000535|WBPhenotype0000689|WBPhenotype0000886|WBPhenotype0000031|WBPhenotype0000049|WBPhenotype0000050|WBPhenotype0000054|WBPhenotype0000059|WBPhenotype0000689|WBPhenotype0000886|WBPhenotype0001037|WBPhenotype0000031|…					KOG3775	Mitogen-activated protein kinase scaffold protein JIP	ENSEMBL:ENSP00000340015:human:Isoform 4 of C-jun-amino-terminal kinase-interacting protein 2:E=37.0809 | ENSEMBL:ENSP00000241014:human:C-jun-amino-terminal kinase-interacting protein 1:E=33.4437 | ENSEMBL:ENSP00000330572:human:Isoform 1 of C-jun-amino-terminal kinase-interacting protein 2:E=33.1871 | ENSEMBL:ENSP00000334587:human:similar to C-jun-amino-terminal kinase-interacting protein 1:E=32.6…
ZK1098.10	175067_at	ZK1098.10b	ZK1098.10	WBGene00006755		Affymetrix microarray probe	unc-16	unc-16 encodes a homolog of murine JIP3/JSAP and Drosophila SUNDAY DRIVER that is involved in vesicle transport, and that affects egg laying, locomotion, and defecation and physically interacts with JNK and JNK kinases; UNC-16 is expressed in neurons of the ventral cord, retrovesicular and preanal ganglia, the nerve ring, intestinal cells, seam and hypodermal cells, body wall and head muscle, and…	4.86368	1.6274	ju79|e109|ju146|n730|snp_ZK1098[2]|snp_ZK1098[3]|pkP3051			1	WBPhenotype0000031|WBPhenotype0000049|WBPhenotype0000050|WBPhenotype0000054|WBPhenotype0000059|WBPhenotype0000689|WBPhenotype0000886|WBPhenotype0001037|WBPhenotype0000050|WBPhenotype0000535|WBPhenotype0000689|WBPhenotype0000886|WBPhenotype0000049|WBPhenotype0000749|WBPhenotype0000886|WBPhenotype0000049|WBPhenotype0000062|WBPhenotype0000886	The UNC-16::GFP fusion protein was expressed in neurons of the ventral cord, retrovesicular and preanal ganglia, and nerve ring, as well as intestinal cells, seam and hypodermal cells, body wall and head muscle, and pharynx.	pharynx|hypodermal|intestinal|preanal ganglion|ventral cord neurons|nerve ring|retrovesicular ganglion|seam cells|head body wall muscle			InP_met_000269		ENSEMBL:ENSP00000349636:human:Isoform 4 of C-jun-amino-terminal kinase-interacting protein 4:E=174.658 | ENSEMBL:ENSP00000350453:human:Isoform 2 of C-jun-amino-terminal kinase-interacting protein 4:E=173.432 | ENSEMBL:ENSP00000348290:human:mitogen-activated protein kinase 8 interacting protein 3 isoform 1:E=173.244 | ENSEMBL:ENSP00000365589:human:145 kDa protein:E=173.18 | ENSEMBL:ENSP00000372133…
Y57A10C.9	184604_at	Y57A10C.9		WBGene00013287		Affymetrix microarray probe			11.0296	2.09204	uCE4-963|uCE4-962				WBPhenotype0000031|WBPhenotype0000049|WBPhenotype0000050|WBPhenotype0000054|WBPhenotype0000059|WBPhenotype0000689|WBPhenotype0000886|WBPhenotype0001037|WBPhenotype0000049|WBPhenotype0000062|WBPhenotype0000886|WBPhenotype0000050|WBPhenotype0000535|WBPhenotype0000689|WBPhenotype0000886			1		LSE3897	Unnamed protein
K01A2.10	184623_at	K01A2.10		WBGene00019284		Affymetrix microarray probe			3.95854	2.18819	ok1663|ok1680				WBPhenotype0000050|WBPhenotype0000535|WBPhenotype0000689|WBPhenotype0000886|WBPhenotype0000049|WBPhenotype0000062|WBPhenotype0000886			6		InP_met_020517
B0495.10	187622_s_at	B0495.10a	B0495.10	WBGene00007044	B0495.10b|B0495.10c	Affymetrix microarray probe	tag-178		6.40537	2.41922	tm716|gk282|ok1091			1	WBPhenotype0000050|WBPhenotype0000535|WBPhenotype0000689|WBPhenotype0000886|WBPhenotype0000031|WBPhenotype0000049|WBPhenotype0000050|WBPhenotype0000054|WBPhenotype0000059|WBPhenotype0000689|WBPhenotype0000886|WBPhenotype0001037	Expression is seen in the nuclei of eight neurons in the adult, two pairs in the head and two pairs in the tail. However, not each member of each pair is seen in every expressing worm. The identity of these neurons is uncertain. The head neurons may be ADLL/R or ASKL/R and IL1DL/R or IL1L/R. The tail neurons may be PVQL/R or PVCL/R and PVNR/L. This gene is similar to human copine I, a calcium-dep…	neuronal			KOG1327	Copine	ENSEMBL:ENSP00000329748:human:Copine-8:E=60.1938 | ENSEMBL:ENSP00000353633:human:CDNA FLJ25727 fis, clone TST05479:E=60.1871 | ENSEMBL:ENSP00000244751:human:Copine-5:E=59.8861 | ENSEMBL:ENSP00000323391:human:62 kDa protein:E=58.4202 | ENSEMBL:ENSP00000317257:human:Copine-1:E=56.5686 | ENSEMBL:ENSP00000216775:human:Copine-6:E=52.5686 | ENSEMBL:ENSP00000350649:human:Isoform 1 of Copine-4:E=51.4815 …
T28F4.2	191981_at	T28F4.2		WBGene00012137		Affymetrix microarray probe	asic-2		3.28639	1.60138	ok289				WBPhenotype0000049|WBPhenotype0000062|WBPhenotype0000886|WBPhenotype0000050|WBPhenotype0000535|WBPhenotype0000689|WBPhenotype0000886|WBPhenotype0000031|WBPhenotype0000049|WBPhenotype0000050|WBPhenotype0000054|WBPhenotype0000059|WBPhenotype0000689|WBPhenotype0000886|WBPhenotype0001037			6	Molecular_function:ion channel activity|Biological_process:ion transport|Cellular_component:integral to membrane|Molecular_function:sodium channel activity|Biological_process:sodium ion transport|Cellular_component:membrane|Molecular_function:amiloride-sensitive sodium channel activity	KOG4294	Non voltage-gated ion channels (DEG/ENaC family)	ENSEMBL:ENSP00000351825:human:Isoform 5 of Amiloride-sensitive sodium channel subunit alpha:E=31.8239 | ENSEMBL:ENSP00000228916:human:Isoform 1 of Amiloride-sensitive sodium channel subunit alpha:E=30.7213 | ENSEMBL:ENSP00000353292:human:Isoform 2 of Amiloride-sensitive sodium channel subunit alpha:E=30.6198 | ENSEMBL:ENSP00000300061:human:Amiloride-sensitive sodium channel gamma-subunit:E=29.886…
501	194164_s_at								3.7049	2.04274
T21B10.6	189076_at	T21B10.6		WBGene00011888		Affymetrix microarray probe			6.1473	2.52499	cxTi10135|cxTi7408|tm1711				WBPhenotype0000031|WBPhenotype0000049|WBPhenotype0000050|WBPhenotype0000054|WBPhenotype0000059|WBPhenotype0000689|WBPhenotype0000886|WBPhenotype0001037|WBPhenotype0000049|WBPhenotype0000062|WBPhenotype0000886|WBPhenotype0000050|WBPhenotype0000535|WBPhenotype0000689|WBPhenotype0000886			0		TWOG0200	Cuticulin precursor
ZC64.3	174788_s_at	ZC64.3b	ZC64.3	WBGene00000441	ZC64.3a	Affymetrix microarray probe	ceh-18	ceh-18 encodes a POU-class homeodomain transcription factor; CEH-18 is required in hermaphrodites for specific aspects of gonadal sheath cell differentiation, such as normal cell shape and position, that are essential for negative regulation of oocyte meiotic maturation by the sheath cells; in this process, CEH-18 functions in parallel with the VAB-1/Ephrin receptor as part of a sperm-sensing che…	4.72003	1.6066	mg58|pk37|mg57|ok1082|pkP6104|uCE6-841			0	WBPhenotype0000688|WBPhenotype0000031|WBPhenotype0000049|WBPhenotype0000050|WBPhenotype0000054|WBPhenotype0000059|WBPhenotype0000689|WBPhenotype0000886|WBPhenotype0001037|WBPhenotype0000154|WBPhenotype0000050|WBPhenotype0000535|WBPhenotype0000689|WBPhenotype0000886|WBPhenotype0000050|WBPhenotype0000062|WBPhenotype0000535|WBPhenotype0000689|WBPhenotype0000886|WBPhenotype0000049|WBPhenotype0000062|…	CEH-18 was detected in the nuclei of the sheath cells of the somatic gonad. In contrast, CEH-18 was not detected in diakinesis stage oocytes, pachytene stage meiotic germ cells, mitotic germ cells, mature sperm, or fertilized oocytes. CEH-18 was present a sheath cell nuclei as early as L4 stage, before the onset of oogenesis.	sheath_cells|somatic gonad		Molecular_function:transcription factor activity|Cellular_component:nucleus|Biological_process:regulation of transcription, DNA-dependent|Molecular_function:sequence-specific DNA binding|Biological_process:embryonic development (sensu Metazoa)			ENSEMBL:ENSP00000292077:human:Isoform 1 of POU domain, class 2, transcription factor 2:E=41.2441 | ENSEMBL:ENSP00000260264:human:POU transcription factor:E=40.8239 | ENSEMBL:ENSP00000373992:human:POU domain, class 2, transcription factor 2 (Octamer-binding transcription factor 2) (Oct-2) (OTF-2) (Lymphoid-restricted immunoglobulin octamer binding protein NF-A2). Splice isoform 3:E=37.7696 | ENSEM…
F12F3.1	192855_at	F12F3.1d	F12F3.1	WBGene00001374	F12F3.1c|F12F3.1b|F12F3.1a	Affymetrix microarray probe	exp-2	exp-2 encodes a member of the six-transmembrane voltage-activated (Kv-type) family of potassium channels; exp-2 is required for normal pharyngeal muscle action potentials and hence, for normal feeding behavior; in addition, exp-2 is required for chemotaxis; when expressed in Xenopus oocytes, EXP-2 displays inward rectifying currents, however when assessed in endogenous pharyngeal tissue, EXP-2 di…	4.47247	2.20904	ad1201|sa26ad1426|sa26|ad1426|cxTi10691			1	WBPhenotype0000050|WBPhenotype0000535|WBPhenotype0000689|WBPhenotype0000886|WBPhenotype0000031|WBPhenotype0000049|WBPhenotype0000050|WBPhenotype0000054|WBPhenotype0000059|WBPhenotype0000689|WBPhenotype0000886|WBPhenotype0001037	In transgenic worms, the GFP fusion protein was expressed strongly in pharyngeal muscle, in the intestinal muscles, and occasionally faintly in the egg-laying muscles. The reporter was also expressed in several neurons of the nerve ring ganglia.	muscle|neurons|intestinal|pharyngeal muscle|nerve ring		Molecular_function:ion channel activity|Biological_process:ion transport|Cellular_component:membrane|Molecular_function:voltage-gated potassium channel activity|Biological_process:potassium ion transport|Cellular_component:voltage-gated potassium channel complex|Molecular_function:protein binding	KOG3713	Voltage-gated K+ channel KCNB/KCNC	ENSEMBL:ENSP00000289405:human:Potassium voltage-gated channel subfamily B member 1:E=66.7447 | ENSEMBL:ENSP00000329426:human:Potassium voltage-gated channel subfamily B member 2:E=65.4949 | ENSEMBL:ENSP00000305824:human:Potassium voltage-gated channel subfamily S member 3:E=57.699 | ENSEMBL:ENSP00000218176:human:Potassium voltage-gated channel subfamily D member 1:E=56.8239 | ENSEMBL:ENSP00000305…
F15G9.1	171746_x_at	F15G9.1b	F15G9.1	WBGene00008865	F15G9.1a|F15G9.1c	Affymetrix microarray probe	F15G9.1		5.69723	2.10946	tm1243|ok658|qa900|qa901|ttTi6421|ttTi6890|ttTi6899|ttTi6906|snp_T27D12[1]			0	WBPhenotype0000049|WBPhenotype0000062|WBPhenotype0000886|WBPhenotype0000050|WBPhenotype0000062|WBPhenotype0000535|WBPhenotype0000689|WBPhenotype0000886|WBPhenotype0000050|WBPhenotype0000535|WBPhenotype0000689|WBPhenotype0000886|WBPhenotype0000031|WBPhenotype0000049|WBPhenotype0000050|WBPhenotype0000054|WBPhenotype0000059|WBPhenotype0000689|WBPhenotype0000886|WBPhenotype0001037	Post-embryonic expression. All cells in larvae through L4, with higher levels in muscle and hypodermis. Little signal in adults.
F20D6.5	182519_at	F20D6.5		WBGene00017635		Affymetrix microarray probe			4.24576	1.50372	ttTi7546				WBPhenotype0000050|WBPhenotype0000535|WBPhenotype0000689|WBPhenotype0000886|WBPhenotype0000031|WBPhenotype0000049|WBPhenotype0000050|WBPhenotype0000054|WBPhenotype0000059|WBPhenotype0000689|WBPhenotype0000886|WBPhenotype0001037|WBPhenotype0000050|WBPhenotype0000062|WBPhenotype0000535|WBPhenotype0000689|WBPhenotype0000886|WBPhenotype0000049|WBPhenotype0000062|WBPhenotype0000886			15	Molecular_function:protein-tyrosine kinase activity|Molecular_function:ATP binding|Biological_process:protein amino acid phosphorylation	TWOG0192	Predicted small molecule kinase
Y57G11C.13	175174_s_at	Y57G11C.13	Y57G11C.13	WBGene00000192		Affymetrix microarray probe	arl-8		8.76378	1.77208	tm2472				WBPhenotype0000050|WBPhenotype0000535|WBPhenotype0000689|WBPhenotype0000886|WBPhenotype0000050|WBPhenotype0000535|WBPhenotype0000689|WBPhenotype0000886|WBPhenotype0000050|WBPhenotype0000049|WBPhenotype0000062|WBPhenotype0000886			11	Molecular_function:GTP binding|Biological_process:small GTPase mediated signal transduction|Cellular_component:intracellular|Biological_process:protein transport|Biological_process:intracellular protein transport|Biological_process:embryonic development (sensu Metazoa)	KOG0075	GTP-binding ADP-ribosylation factor-like protein	ENSEMBL:ENSP00000256496:human:ADP-ribosylation factor-like protein 8B:E=85.4685 | ENSEMBL:ENSP00000272217:human:ADP-ribosylation factor-like protein 8A:E=85.041 | ENSEMBL:ENSP00000256682:human:ADP-ribosylation factor 3:E=26.5376 | ENSEMBL:ENSP00000272102:human:ADP-ribosylation factor 1:E=26.5376 | ENSEMBL:ENSP00000298316:human:ADP-ribosylation factor 6:E=26 | ENSEMBL:ENSP00000246747:human:ADP-rib…
C27H6.1	173890_at	C27H6.1		WBGene00000167		Affymetrix microarray probe	apt-10	apt-10 encodes the C. elegans ortholog of the mammalian Stonins and Drosophila Stoned B, membrane-associated proteins that contain three distinct domains: a proline-rich domain, a stonin homology domain, and a domain paralogous to the mu-adaptin subunits of adaptor protein complexes 1-3; by homology, APT-10 is predicted to regulate the activity of the heteromeric AP-1 and AP-2 clathrin adaptor pr…	12.8422	2.57821	snp_R06C1[3]|snp_R06C1[2]|snp_R06C1[1]|snp_R06C1[4]			1	WBPhenotype0000031|WBPhenotype0000049|WBPhenotype0000050|WBPhenotype0000054|WBPhenotype0000059|WBPhenotype0000689|WBPhenotype0000886|WBPhenotype0001037|WBPhenotype0000269|WBPhenotype0000050|WBPhenotype0000535|WBPhenotype0000689|WBPhenotype0000886|WBPhenotype0000050|WBPhenotype0000724	Larval Expression: Nervous System; nerve ring; ventral nerve cord;	nerve ring|ventral nerve cord|nervous system	1	Biological_process:intracellular protein transport|Cellular_component:clathrin vesicle coat|Biological_process:endocytosis|Biological_process:embryonic development (sensu Metazoa)	KOG2677	Stoned B synaptic vesicle biogenesis protein	ENSEMBL:ENSP00000267540:human:Isoform 1 of Stonin-2:E=63.1739 | ENSEMBL:ENSP00000310969:human:Stonin-1:E=36.5229 | ENSEMBL:ENSP00000311493:human:stoned B/TFIIA-alpha/beta-like factor:E=34.0969 | ENSEMBL:ENSP00000250244:human:Adaptor-related protein complex 1, mu 2 subunit variant:E=12.6198 | ENSEMBL:ENSP00000341190:human:93 kDa protein:E=10.0969 | FLYBASE:CG12473-PA:fly:Flybase gene name is stnB-…
C33A12.2	180914_at	C33A12.2		WBGene00007881		Affymetrix microarray probe	nlp-35		13.7584	3.95713	tm2309|snp_F32A5[1]				WBPhenotype0000031|WBPhenotype0000049|WBPhenotype0000050|WBPhenotype0000054|WBPhenotype0000059|WBPhenotype0000689|WBPhenotype0000886|WBPhenotype0001037|WBPhenotype0000050|WBPhenotype0000535|WBPhenotype0000689|WBPhenotype0000886|WBPhenotype0000049|WBPhenotype0000062|WBPhenotype0000886			6		InP_Cae_012235
T01C8.7	176573_s_at	T01C8.7		WBGene00003168		Affymetrix microarray probe	mec-4	mec-4 encodes an amiloride-sensitive Na+ channel protein (degenerin) required to sense gentle mechanical stimuli (e.g. touch) along the body wall; MEC-4 is paralogous to, and coexpressed with, MEC-10, in all six touch cell neurons where they form a heteromeric mechanotransduction channel.	6.84013	2.68376	e1339|e1508|e1601|e1789|e1818|e1851|e1879|u45|u52|u56|u231|u348|u231bz149|u231bz183|u231bz195|u231bz133|u231bz134|u231bz143|u231bz94|u231bz104|u231bz112|u231bz150|u231bz122|u231bz159|u231bz173|u231bz11|u231bz165|u231bz139|u231bz45|u231bz101|u231bz184|u231bz8|u231bz179|u231bz2|e1611|e1497|u253			1	WBPhenotype0000050|WBPhenotype0000535|WBPhenotype0000689|WBPhenotype0000886|WBPhenotype0000031|WBPhenotype0000049|WBPhenotype0000050|WBPhenotype0000054|WBPhenotype0000059|WBPhenotype0000689|WBPhenotype0000886|WBPhenotype0001037	Stained in the six touch receptor neurons.		13	Molecular_function:ion channel activity|Biological_process:ion transport|Cellular_component:integral to membrane|Molecular_function:sodium channel activity|Biological_process:sodium ion transport|Cellular_component:membrane|Molecular_function:cysteine-type endopeptidase activity|Biological_process:proteolysis|Molecular_function:amiloride-sensitive sodium channel activity			ENSEMBL:ENSP00000300061:human:Amiloride-sensitive sodium channel gamma-subunit:E=43.0655 | ENSEMBL:ENSP00000228916:human:Isoform 1 of Amiloride-sensitive sodium channel subunit alpha:E=40.3872 | ENSEMBL:ENSP00000353292:human:Isoform 2 of Amiloride-sensitive sodium channel subunit alpha:E=40.1487 | ENSEMBL:ENSP00000345751:human:Isoform 1 of Amiloride-sensitive sodium channel subunit beta:E=39.7959…
T19D7.5	180442_at	T19D7.5		WBGene00020573		Affymetrix microarray probe			16.1271	6.96522	tm1274|snp_F54A5[7]|pkP1101|snp_C54G6[3]|snp_F54A5[8]|snp_C54G6[2]				WBPhenotype0000049|WBPhenotype0000062|WBPhenotype0000886|WBPhenotype0000050|WBPhenotype0000535|WBPhenotype0000689|WBPhenotype0000886					InP_Cae_010529
ZK858.4	175252_at	ZK858.4		WBGene00003209		Affymetrix microarray probe	mel-26	mel-26 encodes a MATH and BTB/POZ domain-containing protein that functions as a novel substrate-specific adaptor of the CUL-3-containing E3 ubiquitin ligase; MEL-26 is required maternally for formation of mitotic spindles in the early embryo, and as a component of a ubiquitin ligase complex, for degradation of the microtubule-severing protein MEI-1 at the meiosis to mitosis transition; MEL-26 is …	2.97861	1.53286	ct61sb4|sb45|tm1664|or184|or543|ct61|sb4				WBPhenotype0000050|WBPhenotype0000535|WBPhenotype0000760|WBPhenotype0000773|WBPhenotype0000050|WBPhenotype0000583|WBPhenotype0000050|WBPhenotype0000762|WBPhenotype0000050|WBPhenotype0000765|WBPhenotype0000679|WBPhenotype0000050|WBPhenotype0000059|WBPhenotype0000269			7	Molecular_function:protein binding|Biological_process:embryonic development (sensu Metazoa)|Biological_process:establishment of mitotic spindle localization|Biological_process:embryonic cleavage|Biological_process:positive regulation of body size|Biological_process:post-embryonic body morphogenesis|Biological_process:larval development (sensu Nematoda)|Biological_process:growth|Biological_process…	KOG1987	Speckle-type POZ protein SPOP and related proteins with TRAF, MATH and BTB/POZ domains	ENSEMBL:ENSP00000240327:human:Speckle-type POZ protein:E=44.3372 | ENSEMBL:ENSP00000280098:human:Hypothetical protein LOC339745:E=40.3279 | ENSEMBL:ENSP00000343273:human:Kelch-like protein 7:E=11.2441 | ENSEMBL:ENSP00000322958:human:CDNA FLJ31828 fis, clone NT2RP6000109, weakly similar to RING CANAL PROTEIN:E=10.7959 | ENSEMBL:ENSP00000343930:human:Kelch-like protein 17:E=10.6576 | FLYBASE:CG9924…
H03E18.2	185155_at	H03E18.2		WBGene00019149		Affymetrix microarray probe			9.01671	3.63289	ttTi3768|snp_F35E12[4]|snp_F35E12[5]|snp_F35E12[7]|snp_F35E12[6]				WBPhenotype0000031|WBPhenotype0000049|WBPhenotype0000050|WBPhenotype0000054|WBPhenotype0000059|WBPhenotype0000689|WBPhenotype0000886|WBPhenotype0001037|WBPhenotype0000049|WBPhenotype0000062|WBPhenotype0000886|WBPhenotype0000050|WBPhenotype0000535|WBPhenotype0000689|WBPhenotype0000886			0		InP_Cae_009348
C54E10.6	181205_at	C54E10.6		WBGene00008310		Affymetrix microarray probe			6.86643	2.30302	snp_F48E8[1]				WBPhenotype0000050|WBPhenotype0000535|WBPhenotype0000689|WBPhenotype0000886|WBPhenotype0000049|WBPhenotype0000062|WBPhenotype0000886|WBPhenotype0000050|WBPhenotype0000062|WBPhenotype0000535|WBPhenotype0000689|WBPhenotype0000886|WBPhenotype0000031|WBPhenotype0000049|WBPhenotype0000050|WBPhenotype0000054|WBPhenotype0000059|WBPhenotype0000689|WBPhenotype0000886|WBPhenotype0001037			6
F49H12.4	184820_at	F49H12.4		WBGene00018655		Affymetrix microarray probe			22.2059	2.63572	ok1804				WBPhenotype0000049|WBPhenotype0000062|WBPhenotype0000886|WBPhenotype0000031|WBPhenotype0000049|WBPhenotype0000050|WBPhenotype0000054|WBPhenotype0000059|WBPhenotype0000689|WBPhenotype0000886|WBPhenotype0001037|WBPhenotype0000050|WBPhenotype0000535|WBPhenotype0000689|WBPhenotype0000886					InP_Cae_011809
Y74C9A.4	175339_at	Y74C9A.4b	Y74C9A.4	WBGene00022278		Affymetrix microarray probe	Y74C9A.4		5.85084	1.79597	ok727				WBPhenotype0000049|WBPhenotype0000062|WBPhenotype0000886|WBPhenotype0000050|WBPhenotype0000062|WBPhenotype0000535|WBPhenotype0000689|WBPhenotype0000886|WBPhenotype0000050|WBPhenotype0000535|WBPhenotype0000689|WBPhenotype0000886				Molecular_function:DNA binding|Biological_process:regulation of transcription|Cellular_component:nucleus|Molecular_function:transcription factor activity|Molecular_function:zinc ion binding|Molecular_function:sequence-specific DNA binding|Biological_process:regulation of transcription, DNA-dependent	KOG1194	Predicted DNA-binding protein, contains Myb-like, SANT and ELM2 domains	ENSEMBL:ENSP00000326840:human:Isoform 1 of REST corepressor 3:E=15.3372 | ENSEMBL:ENSP00000301459:human:REST corepressor 2:E=14.6198 | ENSEMBL:ENSP00000262241:human:REST corepressor 1:E=14.3566 | FLYBASE:CG33525-PE:fly:Flybase gene name is CG33525-PE:E=18.8861 |
B0024.8	179224_s_at	B0024.8		WBGene00007098		Affymetrix microarray probe			4.01729	3.96632	cxTi7329				WBPhenotype0000050|WBPhenotype0000535|WBPhenotype0000689|WBPhenotype0000886|WBPhenotype0000031|WBPhenotype0000049|WBPhenotype0000050|WBPhenotype0000054|WBPhenotype0000059|WBPhenotype0000689|WBPhenotype0000886|WBPhenotype0001037|WBPhenotype0000031|WBPhenotype0000049|WBPhenotype0000050|WBPhenotype0000054|WBPhenotype0000059|WBPhenotype0000689|WBPhenotype0000886|WBPhenotype0001037|WBPhenotype0000049|…			0	Molecular_function:binding	KOG2933	Uncharacterized conserved protein	ENSEMBL:ENSP00000354917:human:KIAA0423 protein:E=62.9208 | ENSEMBL:ENSP00000371668:human:Isoform 3 of Protein KIAA0423:E=62.6576 | ENSEMBL:ENSP00000355045:human:Isoform 1 of Protein KIAA0423:E=60.2441 | ENSEMBL:ENSP00000368876:human:CDNA FLJ43249 fis, clone HEART2001756:E=19.7447 | FLYBASE:CG4648-PA:fly:Flybase gene name is CG4648-PA:E=14.6198 |
T23B12.1	185082_at	T23B12.1		WBGene00020716		Affymetrix microarray probe			4.05481	1.63071	tm1259				WBPhenotype0000050|WBPhenotype0000535|WBPhenotype0000689|WBPhenotype0000886|WBPhenotype0000049|WBPhenotype0000062|WBPhenotype0000886|WBPhenotype0000050|WBPhenotype0000031|WBPhenotype0000049|WBPhenotype0000050|WBPhenotype0000054|WBPhenotype0000059|WBPhenotype0000689|WBPhenotype0000886|WBPhenotype0001037			2	Molecular_function:zinc ion binding|Molecular_function:protein binding|Biological_process:regulation of transcription, DNA-dependent	KOG4323	Polycomb-like PHD Zn-finger protein
F21F3.5	193262_at	F21F3.5		WBGene00006774		Affymetrix microarray probe	unc-38	unc-38 encodes a nicotinic acetylcholine receptor (nAChR) alpha subunit; UNC-38 is required for normal locomotion and egg-laying, and functions as a subunit of a ligand-gated ion channel that likely mediates fast actions of acetylcholine at neuromuscular junctions and in the nervous system; when coexpressed with ACR-2, ACR-3, UNC-29, and LEV-1, non-alpha nAChR subunits, the resulting multimer can…	8.36091	2.15208	e20|e213|e229|e243|e294|e484|e743|sy576|x411|x419|x525|sys576|e264|x20			1	WBPhenotype0000031|WBPhenotype0000049|WBPhenotype0000050|WBPhenotype0000054|WBPhenotype0000059|WBPhenotype0000689|WBPhenotype0000886|WBPhenotype0001037|WBPhenotype0000049|WBPhenotype0000062|WBPhenotype0000886|WBPhenotype0000050|WBPhenotype0000535|WBPhenotype0000689|WBPhenotype0000886	|AChR-GFP localizes to the ventral and dorsal nerve cords.		6	Molecular_function:nicotinic acetylcholine-activated cation-selective channel activity|Molecular_function:ion channel activity|Biological_process:ion transport|Cellular_component:integral to membrane|Cellular_component:postsynaptic membrane|Cellular_component:membrane|Molecular_function:neurotransmitter receptor activity|Molecular_function:extracellular ligand-gated ion channel activity|Biologica…	KOG3645	Acetylcholine receptor	ENSEMBL:ENSP00000292212:human:Neuronal acetylcholine receptor protein subunit beta-2 precursor:E=101.959 | ENSEMBL:ENSP00000289957:human:Neuronal acetylcholine receptor protein subunit beta-3 precursor:E=91.7447 | ENSEMBL:ENSP00000303727:human:Neuronal acetylcholine receptor protein subunit alpha-7 precursor:E=88.9208 | ENSEMBL:ENSP00000258385:human:Acetylcholine receptor protein subunit delta pr…
F37A8.4	188068_at	F37A8.4		WBGene00003748		Affymetrix microarray probe	nlp-10	nlp-10 encodes four predicted neuropeptide-like proteins; nlp-10 is part of a GGxY neuropeptide family that has members in several other nematode species; nlp-10 is expressed in a variety of neurons, including ASK, ADL, CAN, two lateral neurons, two anterior pharyngeal neurons, one tail neuron, and one male tail neuron; as loss of nlp-10 activity via large-scale RNAi screens does not result in an…	11.3017	5.85623	uCE2-1919			1	WBPhenotype0000049|WBPhenotype0000749|WBPhenotype0000886|WBPhenotype0000050|WBPhenotype0000535|WBPhenotype0000689|WBPhenotype0000886|WBPhenotype0000049|WBPhenotype0000062|WBPhenotype0000886	Reporter construct is expressed primarily or exclusively in neurons or "endocrine/secretory" cells. GFP expression in non-neuronal tissues include the gut (frequently), specific somatic gonad cells, and in pharyngeal or vulval muscles (rarely). No expression is detected in hypodermal, body wall muscle or germ tissues. nlp-10 is expressed at head neurons.|Expressed in ASK, ADL, CAN, 2 lateral neur…	head neurons|tail neurons|pharyngeal neurons|lateral ganglia|male nervous system	6		InP_Cae_011867
Y50D7A.6	171972_x_at	Y50D7A.6		WBGene00002230		Affymetrix microarray probe	klp-20		8.97686	2.28103	snp_Y50D7[2]|snp_Y50D7[1]			1	WBPhenotype0000050|WBPhenotype0000535|WBPhenotype0000689|WBPhenotype0000886	Larval Expression: intestine; Reproductive System; distal tip cell; Nervous System; nerve ring; ventral nerve cord; dorsal nerve cord; lateral nerve cords; head neurons; amphids; mechanosensory neurons; pharyngeal neurons; neurons along body; tail neurons; phasmids;|Larval Expression: intestine - posterior cells; Nervous System; ventral nerve cord; head neurons; tail neurons;	head|intestine|mechanosensory neurons|head neurons|tail neurons|nerve ring|ventral nerve cord|dorsal nerve cord|pharyngeal neurons|nervous system|Reproductive System|neurons along body|amphids|phasmids|distal tip cell|lateral nerve cords|intestine|head neurons|tail neurons|nerve ring|ventral nerve cord|nervous system		Molecular_function:microtubule motor activity|Molecular_function:ATP binding|Biological_process:microtubule-based movement|Cellular_component:microtubule associated complex	KOG4280	Kinesin-like protein	ENSEMBL:ENSP00000368009:human:Kinesin-like protein KIF3A variant:E=136.482 | ENSEMBL:ENSP00000253756:human:Kinesin-like protein KIF3A:E=136.482 | ENSEMBL:ENSP00000262652:human:Kinesin-like protein KIF3B:E=117.432 | ENSEMBL:ENSP00000247986:human:Isoform 1 of Kinesin-like protein KIF17:E=105.387 | ENSEMBL:ENSP00000318133:human:Isoform 2 of Kinesin-like protein KIF17:E=105.387 | ENSEMBL:ENSP00000364…
Y54E2A.1	193416_s_at	Y54E2A.1		WBGene00013187		Affymetrix microarray probe			4.72448	1.90198	tm1665|uCE2-2361				WBPhenotype0000031|WBPhenotype0000049|WBPhenotype0000050|WBPhenotype0000054|WBPhenotype0000059|WBPhenotype0000689|WBPhenotype0000886|WBPhenotype0001037|WBPhenotype0000689|WBPhenotype0000050|WBPhenotype0000535|WBPhenotype0000689|WBPhenotype0000886|WBPhenotype0000164|WBPhenotype0000643|WBPhenotype0000689|WBPhenotype0000697|WBPhenotype0000031|WBPhenotype0000049|WBPhenotype0000050|WBPhenotype0000054|…			0	Molecular_function:rhodopsin-like receptor activity|Biological_process:G-protein coupled receptor protein signaling pathway|Cellular_component:integral to membrane|Molecular_function:neuropeptide Y receptor activity|Biological_process:reproduction|Biological_process:locomotory behavior|Biological_process:hermaphrodite genitalia development	KOG3656	7 transmembrane receptor	ENSEMBL:ENSP00000299727:human:Galanin receptor type 1:E=32.4685 | ENSEMBL:ENSP00000295589:human:Cholecystokinin type A receptor:E=32.0223 | ENSEMBL:ENSP00000255008:human:Somatostatin receptor type 4:E=30.9586 | ENSEMBL:ENSP00000234371:human:KiSS-1 receptor:E=28.6198 | ENSEMBL:ENSP00000332591:human:Neuropeptide Y receptor type 2:E=28.3872 | ENSEMBL:ENSP00000335610:human:Orexigenic neuropeptide QRF…
F49E8.6	182105_s_at	F49E8.6		WBGene00018637		Affymetrix microarray probe			2.79225	1.60936	uCE4-994				WBPhenotype0000049|WBPhenotype0000062|WBPhenotype0000886|WBPhenotype0000031|WBPhenotype0000049|WBPhenotype0000050|WBPhenotype0000054|WBPhenotype0000059|WBPhenotype0000689|WBPhenotype0000886|WBPhenotype0001037|WBPhenotype0000050|WBPhenotype0000535|WBPhenotype0000689|WBPhenotype0000886			1		InP_Cae_010396
R12H7.3	174287_at	R12H7.3		WBGene00004825		Affymetrix microarray probe	skr-19	The skr-19 gene encodes a homolog of Skp1 in S. cerevisiae that has no known function in vivo, since skr-19(RNAi) animals are at least superficially normal.	3.60758	1.50771	cxTi7630				WBPhenotype0000049|WBPhenotype0000062|WBPhenotype0000886|WBPhenotype0000050|WBPhenotype0000535|WBPhenotype0000689|WBPhenotype0000886|WBPhenotype0000031|WBPhenotype0000049|WBPhenotype0000050|WBPhenotype0000054|WBPhenotype0000059|WBPhenotype0000689|WBPhenotype0000886|WBPhenotype0001037			15		KOG1724	SCF ubiquitin ligase, Skp1 component	ENSEMBL:ENSP00000331708:human:S-phase kinase-associated protein 1A isoform a:E=17.7959 | ENSEMBL:ENSP00000231487:human:S-phase kinase-associated protein 1A isoform b:E=17.4815 | FLYBASE:CG16983-PE:fly:Flybase gene name is skpA-PE:E=14 | FLYBASE:CG8881-PA:fly:Flybase gene name is skpB-PA:E=12.3872 | FLYBASE:CG11941-PA:fly:Flybase gene name is skpC-PA:E=11.3188 | FLYBASE:CG12227-PA:fly:Flybase gene…
B0496.5	179814_at	B0496.5		WBGene00015214		Affymetrix microarray probe			3.80186	1.77235	tm2064				WBPhenotype0000049|WBPhenotype0000062|WBPhenotype0000886|WBPhenotype0000050|WBPhenotype0000535|WBPhenotype0000689|WBPhenotype0000886|WBPhenotype0000031|WBPhenotype0000049|WBPhenotype0000050|WBPhenotype0000054|WBPhenotype0000059|WBPhenotype0000689|WBPhenotype0000886|WBPhenotype0001037			3	Molecular_function:rhodopsin-like receptor activity|Biological_process:G-protein coupled receptor protein signaling pathway|Cellular_component:integral to membrane	InP_Cae_005064
F07F6.6	189838_s_at	F07F6.6		WBGene00003774		Affymetrix microarray probe	nmr-1	nmr-1 encodes an NMDA-type ionotropic glutamate receptor subunit that affects the duration of forward movement which is important during foraging behavior, and also affects osmotic avoidance; the slow kinetics typical of NMDA-dependent currents are likely important for its effect on forward movement.	6.99812	2.0901	pkP5017|ak4|cxTi6508			1	WBPhenotype0000031|WBPhenotype0000049|WBPhenotype0000050|WBPhenotype0000054|WBPhenotype0000059|WBPhenotype0000689|WBPhenotype0000886|WBPhenotype0001037|WBPhenotype0000049|WBPhenotype0000062|WBPhenotype0000886|WBPhenotype0000050|WBPhenotype0000535|WBPhenotype0000689|WBPhenotype0000886	AVA AVE AVG PVC (DVA) and one of : RIM AVH AVD AVB|AVA, AVD, AVE, RIM, AVG, PVC|Expression was limited to a small subset of neurons, including most of the interneurons of the locomotory control circuit (AVA, AVD, AVE, and PVC).|To investigate the nmr-1 expression pattern, a GFP::NMR-1 translational reporter strain was examined. In dissected gonads, GFP expression is detectable in oocytes and shea…	neurons	0	Molecular_function:ionotropic glutamate receptor activity|Molecular_function:glutamate-gated ion channel activity|Cellular_component:membrane|Molecular_function:receptor activity|Molecular_function:ion channel activity|Biological_process:ion transport|Molecular_function:electron carrier activity|Molecular_function:protein disulfide oxidoreductase activity|Biological_process:cell redox homeostasis…	KOG4440	NMDA selective glutamate-gated ion channel receptor subunit GRIN1	ENSEMBL:ENSP00000316915:human:Isoform 2 of Glutamate [NMDA] receptor subunit zeta 1 precursor:E=121.229 | ENSEMBL:ENSP00000316696:human:Isoform 3 of Glutamate [NMDA] receptor subunit zeta 1 precursor:E=121.137 | ENSEMBL:ENSP00000360614:human:Glutamate receptor, ionotropic, N-methyl D-aspartate 1:E=112.77 | ENSEMBL:ENSP00000360601:human:Glutamate receptor, ionotropic, N-methyl D-aspartate 1:E=112.…
H11E01.3	174797_at	H11E01.3		WBGene00019188		Affymetrix microarray probe			7.10524	3.26178	uCE6-643|uCE6-642|uCE6-641				WBPhenotype0000031|WBPhenotype0000049|WBPhenotype0000050|WBPhenotype0000054|WBPhenotype0000059|WBPhenotype0000689|WBPhenotype0000886|WBPhenotype0001037|WBPhenotype0000050|WBPhenotype0000535|WBPhenotype0000689|WBPhenotype0000886			1	Biological_process:embryonic development (sensu Metazoa)	InP_Cae_003120		ENSEMBL:ENSP00000282478:human:dentin sialophosphoprotein preproprotein:E=18.3279 | ENSEMBL:ENSP00000357786:human:Profilaggrin:E=16.6021 | ENSEMBL:ENSP00000296105:human:Hypothetical protein DKFZp781D2023:E=13.2076 | ENSEMBL:ENSP00000357789:human:Filaggrin:E=13.041 | ENSEMBL:ENSP00000301740:human:Isoform 1 of Serine/arginine repetitive matrix protein 2:E=12.3468 | ENSEMBL:ENSP00000333016:human:Muci…
F02A9.1	187224_at	F02A9.1		WBGene00008513		Affymetrix microarray probe			10.0504	5.08125	ok850				WBPhenotype0000050|WBPhenotype0000535|WBPhenotype0000689|WBPhenotype0000886|WBPhenotype0000031|WBPhenotype0000049|WBPhenotype0000050|WBPhenotype0000054|WBPhenotype0000059|WBPhenotype0000689|WBPhenotype0000886|WBPhenotype0001037|WBPhenotype0000049|WBPhenotype0000062|WBPhenotype0000886|WBPhenotype0000049|WBPhenotype0000749|WBPhenotype0000886			3		LSE0839	Unnamed protein
Y61A9LA.3	173025_s_at	Y61A9LA.3c	Y61A9LA.3	WBGene00022015	Y61A9LA.3a	Affymetrix microarray probe	Y61A9LA.3		7.40139	1.78805	uCE5-1239				WBPhenotype0000050|WBPhenotype0000535|WBPhenotype0000689|WBPhenotype0000886|WBPhenotype0000031|WBPhenotype0000049|WBPhenotype0000050|WBPhenotype0000054|WBPhenotype0000059|WBPhenotype0000689|WBPhenotype0000886|WBPhenotype0001037|WBPhenotype0000049|WBPhenotype0000062|WBPhenotype0000886
K04D7.4	174187_s_at	K04D7.4		WBGene00010558		Affymetrix microarray probe			9.94188	2.81065	ttTi3165				WBPhenotype0000050|WBPhenotype0000062|WBPhenotype0000535|WBPhenotype0000689|WBPhenotype0000886|WBPhenotype0000031|WBPhenotype0000049|WBPhenotype0000050|WBPhenotype0000054|WBPhenotype0000059|WBPhenotype0000689|WBPhenotype0000886|WBPhenotype0001037|WBPhenotype0000050|WBPhenotype0000535|WBPhenotype0000689|WBPhenotype0000886			1	Molecular_function:protein tyrosine phosphatase activity|Molecular_function:phosphoprotein phosphatase activity|Biological_process:protein amino acid dephosphorylation|Molecular_function:cytoskeletal protein binding			ENSEMBL:ENSP00000373216:human:Hypothetical protein DKFZp686K04137:E=76.6778 | ENSEMBL:ENSP00000262963:human:Isoform PTPS-MEB of Receptor-type tyrosine-protein phosphatase S precursor:E=74.6576 | ENSEMBL:ENSP00000348321:human:Isoform PTPS-MEC of Receptor-type tyrosine-protein phosphatase S precursor:E=74.4318 | ENSEMBL:ENSP00000347106:human:Isoform PTPS-MEA of Receptor-type tyrosine-protein phosph…
W05H9.2	194262_x_at	W05H9.2		WBGene00021049		Affymetrix microarray probe			3.17102	1.52932	ttTi6668|snp_Y53G8B[4]|snp_Y53G8B[2]|snp_Y53G8B[3]|snp_Y53G8B[5]|snp_Y53G8B[1]				WBPhenotype0000031|WBPhenotype0000049|WBPhenotype0000050|WBPhenotype0000054|WBPhenotype0000059|WBPhenotype0000689|WBPhenotype0000886|WBPhenotype0001037|WBPhenotype0000050|WBPhenotype0000535|WBPhenotype0000689|WBPhenotype0000886			2		InP_Cae_010277
R10H10.4	183646_at	R10H10.4		WBGene00011223		Affymetrix microarray probe			13.545	4.90205	ttTi6570				WBPhenotype0000049|WBPhenotype0000062|WBPhenotype0000886|WBPhenotype0000017|WBPhenotype0000050|WBPhenotype0000535|WBPhenotype0000689|WBPhenotype0000886|WBPhenotype0000017|WBPhenotype0000017|WBPhenotype0000017|WBPhenotype0000050			6	Biological_process:embryonic development (sensu Metazoa)	LSE0962	Unnamed protein
Y19D10A.4	175253_s_at	Y19D10A.4		WBGene00021219		This probe maps to multiple genomic locations: Y19D10A:42820..44049 C01B4:16389..17618 Affymetrix microarray probe			6.54587	4.99701	ct61sb4|sb45|tm1664|or184|or543|ct61|sb4				WBPhenotype0000050|WBPhenotype0000535|WBPhenotype0000689|WBPhenotype0000886|WBPhenotype0000050|WBPhenotype0000535|WBPhenotype0000689|WBPhenotype0000886|WBPhenotype0000031|WBPhenotype0000049|WBPhenotype0000050|WBPhenotype0000054|WBPhenotype0000059|WBPhenotype0000689|WBPhenotype0000886|WBPhenotype0001037|WBPhenotype0000049|WBPhenotype0000062|WBPhenotype0000886|WBPhenotype0000031|WBPhenotype0000049|…				Molecular_function:isomerase activity|Biological_process:carbohydrate metabolism|Molecular_function:transporter activity|Biological_process:transport|Cellular_component:integral to membrane|Molecular_function:drug transporter activity|Biological_process:drug transport|Molecular_function:inorganic anion transporter activity|Biological_process:inorganic anion transport|Biological_process:phosphate …	KOG2532	Permease of the major facilitator superfamily	ENSEMBL:ENSP00000311506:human:Sialin:E=25.3979 | ENSEMBL:ENSP00000221485:human:solute carrier family 17, member 7:E=20.3468 | ENSEMBL:ENSP00000297013:human:Isoform 2 of Sodium-dependent phosphate transport protein 3:E=19.3566 | ENSEMBL:ENSP00000265425:human:Isoform 1 of Sodium-dependent phosphate transport protein 3:E=19.3468 | ENSEMBL:ENSP00000353677:human:47 kDa protein:E=19.1192 | ENSEMBL:ENSP…
C54D10.5	182336_at	C54D10.5		WBGene00008300		Affymetrix microarray probe			6.4171	2.82816	uCE5-1972				WBPhenotype0000050|WBPhenotype0000535|WBPhenotype0000689|WBPhenotype0000886|WBPhenotype0000031|WBPhenotype0000049|WBPhenotype0000050|WBPhenotype0000054|WBPhenotype0000059|WBPhenotype0000689|WBPhenotype0000886|WBPhenotype0001037			6	Molecular_function:rhodopsin-like receptor activity|Biological_process:G-protein coupled receptor protein signaling pathway|Cellular_component:integral to membrane	LSE0531	7-transmembrane receptor
Y69A2AR.2	175668_s_at	Y69A2AR.2a	Y69A2AR.2	WBGene00004367		Affymetrix microarray probe	ric-8	ric-8 encodes a receptor-independent G alpha guanine nucleotide exchange factor (GEF); ric-8 activity is required for regulating heterotrimeric G protein signaling pathways that control asymmetric cell division in the embryo as well as synaptic transmission in the nervous system; in the 1-cell embryo, RIC-8 functions as a GEF for GOA-1 thereby regulating spindle morphology, position, and conseque…	7.88306	1.84245	md303|md1712|md1909|md2230|ok98			1	WBPhenotype0000031|WBPhenotype0000049|WBPhenotype0000050|WBPhenotype0000054|WBPhenotype0000059|WBPhenotype0000689|WBPhenotype0000886|WBPhenotype0001037|WBPhenotype0001102|WBPhenotype0000050|WBPhenotype0000643|WBPhenotype0000050|WBPhenotype0000535|WBPhenotype0000689|WBPhenotype0000886|WBPhenotype0001102	RIC-8 immunoreactivity observed throughout the nervous system in both juvenile and adult worms. In juveniles, but not adults, however, immunoreactivity was observed around the nuclei of many nonneuronal cells, including germ cell nuclei. Both neuronal and nonneuronal RIC-8 staining were absent in animals stained with a RIC-8 preabsorbed antibody preparation. Within the nervous system, RIC-8 appea…	neurons|nerve ring|ventral nerve cord|nervous system|germ cells|head neurons|tail neurons|nervous system|amphids|phasmids		Biological_process:spindle organization and biogenesis|Biological_process:embryonic cleavage|Biological_process:embryonic development (sensu Metazoa)|Biological_process:locomotory behavior	KOG4464	Signaling protein RIC-8/synembryn (regulates neurotransmitter secretion)	ENSEMBL:ENSP00000325941:human:Hypothetical protein RIC8A:E=33.1487 | ENSEMBL:ENSP00000347662:human:Isoform 1 of Synembryn-B:E=32.4318 | ENSEMBL:ENSP00000261399:human:Isoform 4 of Synembryn-B:E=17.4089 | FLYBASE:CG15797-PA:fly:Flybase gene name is ric8a-PA:E=43.5686 |
C44E12.3	172062_x_at	C44E12.3d	C44E12.3	WBGene00006671	C44E12.3e|C44E12.3a|C44E12.3c|C44E12.3f|C44E12.3b	Affymetrix microarray probe	twk-17		4.69346	1.51222	e468|e610|e641|e929|n1324n1345|n2392|n2393|e382|e407|n1324|n1345|uCE3-1170|uCE3-1174|pkP3111|uCE3-1171|uCE3-1175|snp_T21C12[1]|uCE3-1172|uCE3-1173			1	WBPhenotype0000031|WBPhenotype0000049|WBPhenotype0000050|WBPhenotype0000054|WBPhenotype0000059|WBPhenotype0000689|WBPhenotype0000886|WBPhenotype0001037|WBPhenotype0000049|WBPhenotype0000062|WBPhenotype0000886|WBPhenotype0000050|WBPhenotype0000535|WBPhenotype0000689|WBPhenotype0000886	Subset of neurons.	neurons		Molecular_function:potassium channel activity|Biological_process:potassium ion transport|Cellular_component:membrane			ENSEMBL:ENSP00000302166:human:Potassium channel subfamily K member 9:E=17.284 | ENSEMBL:ENSP00000244085:human:Potassium channel subfamily K member 15:E=14.7447 | ENSEMBL:ENSP00000306275:human:Potassium channel subfamily K member 3:E=14.0915 | ENSEMBL:ENSP00000297169:human:Potassium channel subfamily K member 5:E=13 | ENSEMBL:ENSP00000334650:human:TWIK-related individual K+ channel:E=11.7696 | ENS…
ZK867.1	174779_s_at	ZK867.1c	ZK867.1	WBGene00044068	ZK867.1b|ZK867.1d|ZK867.1a	Affymetrix microarray probe	syd-9		8.1094	2.37123	tm633|ok1110|ju49|uCE6-1010			1	WBPhenotype0000054|WBPhenotype0000640|WBPhenotype0000050|WBPhenotype0000535|WBPhenotype0000643|WBPhenotype0000689|WBPhenotype0000886	GFP expression was observed throughout the nervous system and muscle cells.|Expressed in neurons and muscles.			Molecular_function:nucleic acid binding|Molecular_function:zinc ion binding|Cellular_component:intracellular|Biological_process:larval development (sensu Nematoda)|Biological_process:physiological process|Biological_process:oviposition|Biological_process:locomotory behavior	KOG1721	Zn-finger	ENSEMBL:ENSP00000324605:human:Zinc finger protein 660:E=15.1308 | ENSEMBL:ENSP00000351482:human:Similar to Zinc finger 2.2:E=14.6576 | ENSEMBL:ENSP00000349401:human:Zinc finger protein 708:E=14.4318 | ENSEMBL:ENSP00000341507:human:F23269_2:E=14.3872 | ENSEMBL:ENSP00000276816:human:Zinc finger protein 16:E=14.2757 | ENSEMBL:ENSP00000349518:human:similar to zinc finger protein 91:E=14.1427 | ENSEMB…
C15A11.3	188626_at	C15A11.3		WBGene00004944		Affymetrix microarray probe	sol-1		15.674	5.47893	ak63|ak66|ak67				WBPhenotype0000050|WBPhenotype0000535|WBPhenotype0000689|WBPhenotype0000886|WBPhenotype0000031|WBPhenotype0000049|WBPhenotype0000050|WBPhenotype0000054|WBPhenotype0000059|WBPhenotype0000689|WBPhenotype0000886|WBPhenotype0001037|WBPhenotype0001184			6	Molecular_function:serine-type endopeptidase activity|Cellular_component:extracellular region|Biological_process:complement activation	InP_met_003324		ENSEMBL:ENSP00000265929:human:Cubilin precursor:E=11.5229 | FLYBASE:CG31149-PA:fly:Flybase gene name is CG31149-PA:E=16.2147 | FLYBASE:CG32702-PA:fly:Flybase gene name is CG32702-PA:E=12.6383 | FLYBASE:CG6863-PB:fly:Flybase gene name is tok-PB:E=11.4559 | FLYBASE:CG6868-PA:fly:Flybase gene name is tld-PA:E=10.0223 |
K08A8.2	174313_s_at	K08A8.2	K08A8.2b	WBGene00004949	K08A8.2a	Affymetrix microarray probe	sox-2	The sox-2 gene encodes a homolog of human SRY, which when mutated leads to gonadal dysgenesis (OMIM:306100).	12.0903	2.87889	tm1511|pk65			1	WBPhenotype0000031|WBPhenotype0000050|WBPhenotype0000054|WBPhenotype0000535|WBPhenotype0000688|WBPhenotype0000154|WBPhenotype0000059|WBPhenotype0000643|WBPhenotype0000640|WBPhenotype0000643|WBPhenotype0000050|WBPhenotype0000054|WBPhenotype0000535|WBPhenotype0000050|WBPhenotype0000055|WBPhenotype0000535|WBPhenotype0000689|WBPhenotype0000886	Larval Expression: hypodermis; Nervous System; head neurons; amphids;	hypodermis|head neurons|nervous system|amphids		Molecular_function:DNA binding|Biological_process:regulation of transcription, DNA-dependent|Biological_process:oviposition|Biological_process:locomotory behavior|Biological_process:larval development (sensu Nematoda)|Biological_process:growth|Biological_process:positive regulation of growth rate|Biological_process:embryonic development (sensu Metazoa)|Biological_process:physiological process|Bio…			ENSEMBL:ENSP00000323588:human:Transcription factor SOX-2:E=25.1871 | ENSEMBL:ENSP00000245342:human:Transcription factor SOX-21:E=24.8239 | ENSEMBL:ENSP00000330218:human:SRY (sex determining region Y)-box 1:E=24.0088 | ENSEMBL:ENSP00000257018:human:Transcription factor SOX-3:E=23.4685 | ENSEMBL:ENSP00000305343:human:Transcription factor SOX-14:E=23.3768 | ENSEMBL:ENSP00000355354:human:SOX-15 prote…
T22B7.5	180643_at	T22B7.5		WBGene00005718		Affymetrix microarray probe	srv-7		8.76715	2.34163	cxTi10619				WBPhenotype0000050|WBPhenotype0000535|WBPhenotype0000689|WBPhenotype0000886|WBPhenotype0000049|WBPhenotype0000062|WBPhenotype0000886|WBPhenotype0000050|WBPhenotype0000535|WBPhenotype0000689|WBPhenotype0000886|WBPhenotype0000031|WBPhenotype0000049|WBPhenotype0000050|WBPhenotype0000054|WBPhenotype0000059|WBPhenotype0000689|WBPhenotype0000886|WBPhenotype0001037			0	Molecular_function:G-protein coupled receptor activity|Cellular_component:membrane	LSE0549	Uncharacterized protein with weak similarity to 7-transmembrane receptor
Y58G8A.1	190117_at	Y58G8A.1		WBGene00021981		Affymetrix microarray probe			4.10247	1.52458	ok1770				WBPhenotype0000031|WBPhenotype0000049|WBPhenotype0000050|WBPhenotype0000054|WBPhenotype0000059|WBPhenotype0000689|WBPhenotype0000886|WBPhenotype0001037|WBPhenotype0000050|WBPhenotype0000535|WBPhenotype0000689|WBPhenotype0000886				Molecular_function:extracellular ligand-gated ion channel activity|Biological_process:transport|Cellular_component:membrane|Biological_process:ion transport|Cellular_component:integral to membrane|Cellular_component:postsynaptic membrane	KOG3645	Acetylcholine receptor	ENSEMBL:ENSP00000304290:human:Acetylcholine receptor protein subunit beta precursor:E=17.6778 | ENSEMBL:ENSP00000258385:human:Acetylcholine receptor protein subunit delta precursor:E=17.4318 | ENSEMBL:ENSP00000261751:human:Neuronal acetylcholine receptor protein subunit beta-4 precursor:E=16.6021 | ENSEMBL:ENSP00000289957:human:Neuronal acetylcholine receptor protein subunit beta-3 precursor:E=15…
ZK525.1	172214_x_at	ZK525.1		WBGene00001458		Affymetrix microarray probe	flp-15	flp-15 encodes two FMRFamide-related short peptide neurotransmitter; the precise roles for these peptides in C. elegans neurotransmission are not yet known.	8.54807	4.23533	ttTi6537			1	WBPhenotype0000050|WBPhenotype0000535|WBPhenotype0000689|WBPhenotype0000886|WBPhenotype0000050|WBPhenotype0000062|WBPhenotype0000535|WBPhenotype0000689|WBPhenotype0000886|WBPhenotype0000049|WBPhenotype0000749|WBPhenotype0000886|WBPhenotype0000031|WBPhenotype0000049|WBPhenotype0000050|WBPhenotype0000054|WBPhenotype0000059|WBPhenotype0000689|WBPhenotype0000886|WBPhenotype0001037|WBPhenotype0000049|…	Nerve ring and other neuronal processes.|Expressed in PHA, I2, socket/sheath cells. Faint or variable expression observed in pharyngeal muscle and several cells in the head. No male specific expression.	nerve ring	15		InP_Cae_012099
K02D10.4	175125_at	K02D10.4		WBGene00019304		Affymetrix microarray probe			11.4903	2.55234	uCE5-2760|uCE5-2758|uCE5-2757|CE5-250|uCE5-2755|uCE5-2759				WBPhenotype0000050|WBPhenotype0000535|WBPhenotype0000689|WBPhenotype0000886|WBPhenotype0000049|WBPhenotype0000749|WBPhenotype0000886|WBPhenotype0000049|WBPhenotype0000062|WBPhenotype0000886|WBPhenotype0000031|WBPhenotype0000049|WBPhenotype0000050|WBPhenotype0000054|WBPhenotype0000059|WBPhenotype0000689|WBPhenotype0000886|WBPhenotype0001037			8		InP_Cae_008943
F31F7.2	183525_s_at	F31F7.2		WBGene00017965		Affymetrix microarray probe			5.40228	2.07563	uCE5-1430				WBPhenotype0000031|WBPhenotype0000049|WBPhenotype0000050|WBPhenotype0000054|WBPhenotype0000059|WBPhenotype0000689|WBPhenotype0000886|WBPhenotype0001037|WBPhenotype0000050|WBPhenotype0000062|WBPhenotype0000535|WBPhenotype0000689|WBPhenotype0000886|WBPhenotype0000050|WBPhenotype0000535|WBPhenotype0000689|WBPhenotype0000886			0		TWOG0988	Unnamed protein	ENSEMBL:ENSP00000297848:human:Isoform 1 of Collagen alpha-1(XIV) chain precursor:E=11.2366 | ENSEMBL:ENSP00000311809:human:Isoform 2 of Collagen alpha-1(XIV) chain precursor:E=11.2366 | ENSEMBL:ENSP00000265379:human:Isoform Long of Collagen alpha-1(XII) chain precursor:E=10.2518 | ENSEMBL:ENSP00000351767:human:Isoform 3 of Collagen alpha-1(XX) chain precursor:E=10.2007 | ENSEMBL:ENSP00000346302:h…
C32E12.2	193080_at	C32E12.2		WBGene00016328		Affymetrix microarray probe	pde-5		4.30223	1.87584	ttTi1257				WBPhenotype0000050|WBPhenotype0000535|WBPhenotype0000689|WBPhenotype0000886|WBPhenotype0000049|WBPhenotype0000062|WBPhenotype0000886|WBPhenotype0000031|WBPhenotype0000049|WBPhenotype0000050|WBPhenotype0000054|WBPhenotype0000059|WBPhenotype0000689|WBPhenotype0000886|WBPhenotype0001037			9	Molecular_function:catalytic activity|Molecular_function:3',5'-cyclic-nucleotide phosphodiesterase activity|Biological_process:signal transduction	KOG3689	Cyclic nucleotide phosphodiesterase	ENSEMBL:ENSP00000341187:human:3',5'-cyclic nucleotide phosphodiesterase 10A2:E=97.1135 | ENSEMBL:ENSP00000346435:human:Isoform PDE10A1 of cAMP and cAMP-inhibited cGMP 3',5'-cyclic phosphodiesterase 10A:E=97.1079 | ENSEMBL:ENSP00000374333:human:Isoform 1 of Dual 3',5'-cyclic-AMP and -GMP phosphodiesterase 11A:E=80.3372 | ENSEMBL:ENSP00000351232:human:Isoform 2 of Dual 3',5'-cyclic-AMP and -GMP pho…
C16D9.6	179723_at	C16D9.6		WBGene00015861		Affymetrix microarray probe			7.98502	2.86977	tm2414				WBPhenotype0000050|WBPhenotype0000535|WBPhenotype0000689|WBPhenotype0000886|WBPhenotype0000049|WBPhenotype0000062|WBPhenotype0000886|WBPhenotype0000031|WBPhenotype0000049|WBPhenotype0000050|WBPhenotype0000054|WBPhenotype0000059|WBPhenotype0000689|WBPhenotype0000886|WBPhenotype0001037			6		KOG2246	Galactosyltransferases	ENSEMBL:ENSP00000223122:human:Core1 UDP-galactose:N-acetylgalactosamine-alpha-R beta 1,3- galactosyltransferase:E=30.6576 | ENSEMBL:ENSP00000304364:human:C1GALT1-specific chaperone 1:E=17.6021 | ENSEMBL:ENSP00000294979:human:similar to C1GALT1-specific chaperone 1:E=12.0862 | ENSEMBL:ENSP00000254190:human:Chondroitin sulfate synthase 1:E=11.8239 | FLYBASE:CG9520-PB:fly:Flybase gene name is CG9520…
Y54E10BL.3	187478_at	Y54E10BL.3		WBGene00021838		Affymetrix microarray probe			4.22678	1.79554	snp_Y54E10BL[2]|snp_Y54E10BL[1]				WBPhenotype0000050|WBPhenotype0000535|WBPhenotype0000689|WBPhenotype0000886					InP_Cae_012741
C36B7.7	182685_at	C36B7.7		WBGene00001841		Affymetrix microarray probe	hen-1	hen-1 encodes a secretory protein that contains a low-density lipoprotein receptor class A domain and affects integration of sensory stimuli and behavioral plasticity; expressed in pharyngeal muscles, the vulva, and is weakly expressed in a subset of neurons.	4.81597	2.76719	ut236|tm501			1	WBPhenotype0000031|WBPhenotype0000049|WBPhenotype0000050|WBPhenotype0000054|WBPhenotype0000059|WBPhenotype0000689|WBPhenotype0000886|WBPhenotype0001037|WBPhenotype0000049|WBPhenotype0000062|WBPhenotype0000886|WBPhenotype0000050|WBPhenotype0000535|WBPhenotype0000689|WBPhenotype0000886	The GFP fusion gene was expressed strongly in the pharyngeal muscles and vulva and weakly in a subset of neurons from the late embryonic stage.|	neurons|vulva|pharyngeal muscle	10		InP_Cae_011804
C53B7.1	174334_at	C53B7.1	C53B7.1	WBGene00004370		Affymetrix microarray probe	rig-3		11.1537	2.31184	snp_F10D11[2]|snp_F10D11[1]			1	WBPhenotype0000049|WBPhenotype0000062|WBPhenotype0000886|WBPhenotype0000050|WBPhenotype0000535|WBPhenotype0000689|WBPhenotype0000886|WBPhenotype0000031|WBPhenotype0000049|WBPhenotype0000050|WBPhenotype0000054|WBPhenotype0000059|WBPhenotype0000689|WBPhenotype0000886|WBPhenotype0001037	Neuronal expression in: strong, consistent AVAL/R; 2 strong pharyngeal neurons; amphid sheath; weak inconsistent PVT.	sheath_cells|pharyngeal neurons	1		KOG3510	Immunoglobulin C-2 Type/fibronectin type III domains
C08G5.4	180513_at	C08G5.4		WBGene00004926		Affymetrix microarray probe	snt-6		6.96945	6.34715	tm605				WBPhenotype0000049|WBPhenotype0000062|WBPhenotype0000886|WBPhenotype0000031|WBPhenotype0000049|WBPhenotype0000050|WBPhenotype0000054|WBPhenotype0000059|WBPhenotype0000689|WBPhenotype0000886|WBPhenotype0001037|WBPhenotype0000050|WBPhenotype0000535|WBPhenotype0000689|WBPhenotype0000886			10	Molecular_function:transporter activity|Biological_process:transport|Cellular_component:synaptic vesicle|Cellular_component:membrane	KOG1028	Ca2+-dependent phospholipid-binding protein Synaptotagmin, required for synaptic vesicle and secretory granule exocytosis	ENSEMBL:ENSP00000263846:human:synaptotagmin VII:E=57.5086 | ENSEMBL:ENSP00000358558:human:Synaptotagmin-6:E=55.9208 | ENSEMBL:ENSP00000285794:human:synaptotagmin VI:E=55.8239 | ENSEMBL:ENSP00000315589:human:Synaptotagmin-2:E=54.3468 | ENSEMBL:ENSP00000324419:human:Synaptotagmin-9:E=52.7212 | ENSEMBL:ENSP00000346265:human:Synaptotagmin-5:E=52.5086 | ENSEMBL:ENSP00000261205:human:Synaptotagmin-1:E=…
H35N09.1	185648_at	H35N09.1		WBGene00019265		Affymetrix microarray probe			3.95741	5.12066	gk248				WBPhenotype0000049|WBPhenotype0000062|WBPhenotype0000886|WBPhenotype0000031|WBPhenotype0000049|WBPhenotype0000050|WBPhenotype0000054|WBPhenotype0000059|WBPhenotype0000689|WBPhenotype0000886|WBPhenotype0001037|WBPhenotype0000050|WBPhenotype0000535|WBPhenotype0000689|WBPhenotype0000886			3		LSE0743	Unnamed protein
F10E7.11	185836_s_at	F10E7.11		WBGene00017352		Affymetrix microarray probe			3.83122	1.64244	gk460				WBPhenotype0000050|WBPhenotype0000535|WBPhenotype0000689|WBPhenotype0000886|WBPhenotype0000050|WBPhenotype0000535|WBPhenotype0000689|WBPhenotype0000886|WBPhenotype0000031|WBPhenotype0000049|WBPhenotype0000050|WBPhenotype0000054|WBPhenotype0000059|WBPhenotype0000689|WBPhenotype0000886|WBPhenotype0001037|WBPhenotype0000031|WBPhenotype0000049|WBPhenotype0000050|WBPhenotype0000054|WBPhenotype0000059|…			5	Molecular_function:DNA binding|Cellular_component:nucleus	InP_met_003964		ENSEMBL:ENSP00000360050:human:Isoform 6 of Mesoderm induction early response protein 1:E=21.4949 | ENSEMBL:ENSP00000346400:human:Mesoderm induction early response 1:E=21.3468 | ENSEMBL:ENSP00000347514:human:Isoform 3 of Mesoderm induction early response protein 1:E=21.2924 | ENSEMBL:ENSP00000350321:human:Isoform 10 of Mesoderm induction early response protein 1:E=21.2676 | ENSEMBL:ENSP00000360055…
F57F5.2	174520_s_at	F57F5.2		WBGene00001553		Affymetrix microarray probe	gcy-33		11.1254	5.04163	ok232|pkP5093			1	WBPhenotype0000050|WBPhenotype0000535|WBPhenotype0000689|WBPhenotype0000886|WBPhenotype0000049|WBPhenotype0000062|WBPhenotype0000886|WBPhenotype0000031|WBPhenotype0000049|WBPhenotype0000050|WBPhenotype0000054|WBPhenotype0000059|WBPhenotype0000689|WBPhenotype0000886|WBPhenotype0001037	Expressed in BAG cells at unspecified postembryonic stage.		13	Molecular_function:phosphorus-oxygen lyase activity|Biological_process:intracellular signaling cascade|Biological_process:cyclic nucleotide biosynthesis|Molecular_function:guanylate cyclase activity|Biological_process:cGMP biosynthesis|Molecular_function:heme binding	KOG4171	Adenylate/guanylate kinase	ENSEMBL:ENSP00000264424:human:Isoform HSGC-1 of Guanylate cyclase soluble subunit beta-1:E=58.699 | ENSEMBL:ENSP00000242850:human:Guanylate cyclase soluble subunit beta-2:E=47.8539 | ENSEMBL:ENSP00000344874:human:Isoform 1 of Guanylate cyclase soluble subunit alpha-2:E=38.7696 | ENSEMBL:ENSP00000341083:human:Isoform Long of Atrial natriuretic peptide receptor B precursor:E=37.9208 | ENSEMBL:ENSP0…
D2089.4	193569_at	D2089.4a	D2089.4	WBGene00004207	D2089.4b	Affymetrix microarray probe	ptb-1		3.07044	1.50601	gk113|uCE2-1924|uCE2-1926|uCE2-1921|uCE2-1925			1	WBPhenotype0000049|WBPhenotype0000062|WBPhenotype0000886|WBPhenotype0000050|WBPhenotype0000535|WBPhenotype0000689|WBPhenotype0000886	Some neuronal expression.|Larval Expression: pharynx; stomato-intestinal muscle; anal depressor muscle; anal sphincter; head mesodermal cell; Nervous System; head neurons;|Larval Expression: pharynx; stomato-intestinal muscle; anal depressor muscle; Reproductive System; developing vulva; developing uterus; developing spermatheca; head mesodermal cell; unidentified cells in head; unidentified cell…	pharynx|head neurons|vulval muscle|uterine muscle|nervous system|Reproductive System|spermatheca|anal depressor muscle|stomato-intestinal muscle|anal sphincter|head mesodermal cell|head|tail|pharynx|uterus|vulval muscle|Reproductive System|developing spermatheca|developing vulva|spermatheca|anal depressor muscle|stomato-intestinal muscle|head mesodermal cell|developing uterus		Molecular_function:nucleotide binding|Molecular_function:RNA binding|Biological_process:mRNA processing|Cellular_component:nucleus|Molecular_function:nucleic acid binding	KOG1190	Polypyrimidine tract-binding protein	ENSEMBL:ENSP00000349428:human:polypyrimidine tract-binding protein 1 isoform a:E=122.18 | ENSEMBL:ENSP00000363372:human:Hypothetical protein DKFZp781I1117:E=114.854 | ENSEMBL:ENSP00000363375:human:ROD1 regulator of differentiation 1:E=114.854 | ENSEMBL:ENSP00000340705:human:ROD1 regulator of differentiation 1:E=103.553 | ENSEMBL:ENSP00000334499:human:Regulator of differentiation 1 (Rod1). Splice …
M03E7.1	181471_at	M03E7.1		WBGene00019753		Affymetrix microarray probe			7.20504	1.8874	ok1349|snp_D1009[1]|snp_D1009[2]			1	WBPhenotype0000050|WBPhenotype0000535|WBPhenotype0000689|WBPhenotype0000886|WBPhenotype0000050|WBPhenotype0000535|WBPhenotype0000689|WBPhenotype0000886|WBPhenotype0000049|WBPhenotype0000062|WBPhenotype0000886|WBPhenotype0000031|WBPhenotype0000049|WBPhenotype0000050|WBPhenotype0000054|WBPhenotype0000059|WBPhenotype0000689|WBPhenotype0000886|WBPhenotype0001037	Larval Expression: Nervous System; nerve ring; ventral nerve cord; dorsal nerve cord; lateral nerve cords; head neurons; mechanosensory neurons; neurons along body; tail neurons;	mechanosensory neurons|head neurons|tail neurons|nerve ring|ventral nerve cord|dorsal nerve cord|nervous system|neurons along body|lateral nerve cords		Molecular_function:structural molecule activity	LSE0516	Uncharacterized protein, contains major sperm protein (MSP) domain
C06E4.2	183370_at	C06E4.2		WBGene00015531		Affymetrix microarray probe			13.7736	1.86927	uCE4-759|uCE4-762|uCE4-760|uCE4-761				WBPhenotype0000049|WBPhenotype0000062|WBPhenotype0000886|WBPhenotype0000031|WBPhenotype0000049|WBPhenotype0000050|WBPhenotype0000054|WBPhenotype0000059|WBPhenotype0000689|WBPhenotype0000886|WBPhenotype0001037			0		InP_Cae_012329
Y43F8C.11	184661_at	Y43F8C.11		WBGene00012833		Affymetrix microarray probe			6.44193	3.0289	ttTi1683				WBPhenotype0000050|WBPhenotype0000535|WBPhenotype0000689|WBPhenotype0000886|WBPhenotype0000031|WBPhenotype0000049|WBPhenotype0000050|WBPhenotype0000054|WBPhenotype0000059|WBPhenotype0000689|WBPhenotype0000886|WBPhenotype0001037			0		InP_Cae_012152
Y105E8A.7	174766_at	Y105E8A.7a	Y105E8A.7	WBGene00002977		Affymetrix microarray probe	lev-10		12.0015	1.65348	kr26|ok1154|x17|nu209|cxTi8924|cxTi7118|ad820|ad1110|ttTi3366|snp_Y105E8[3]				WBPhenotype0000049|WBPhenotype0000062|WBPhenotype0000886|WBPhenotype0000031|WBPhenotype0000049|WBPhenotype0000050|WBPhenotype0000054|WBPhenotype0000059|WBPhenotype0000689|WBPhenotype0000886|WBPhenotype0001037				Molecular_function:calcium ion binding|Molecular_function:serine-type endopeptidase activity|Cellular_component:extracellular region|Biological_process:complement activation	InP_met_000924		ENSEMBL:ENSP00000265929:human:Cubilin precursor:E=34.5528 | ENSEMBL:ENSP00000061240:human:Isoform 1 of Tolloid-like protein 1 precursor:E=20.9586 | ENSEMBL:ENSP00000343124:human:Isoform 4 of CUB and sushi domain-containing protein 3 precursor:E=20.1487 | ENSEMBL:ENSP00000345799:human:Isoform 2 of CUB and sushi domain-containing protein 3 precursor:E=20.1249 | ENSEMBL:ENSP00000297405:human:CUB and…
C15C8.1	179348_at	C15C8.1		WBGene00007604		Affymetrix microarray probe			5.17695	2.96861	snp_C15C8[1]				WBPhenotype0000031|WBPhenotype0000049|WBPhenotype0000050|WBPhenotype0000054|WBPhenotype0000059|WBPhenotype0000689|WBPhenotype0000886|WBPhenotype0001037|WBPhenotype0000049|WBPhenotype0000062|WBPhenotype0000886|WBPhenotype0000050|WBPhenotype0000535|WBPhenotype0000689|WBPhenotype0000886			6	Molecular_function:DNA binding|Molecular_function:ligand-dependent nuclear receptor activity|Cellular_component:nucleus|Biological_process:regulation of transcription, DNA-dependent	LSE1059	Unnamed protein
F53B7.2	191190_at	F53B7.2		WBGene00009965		Affymetrix microarray probe		F53B7.2 encodes a homolog of the functionally active Fmrf Receptor (FR; CG2114) of D. melanogaster; it is thus possible that F53B7.2 is a receptor for one of the FMRF-like neurotransmitters in C. elegans (e.g., FLP-1 through FLP-12).	4.82806	1.77022	ttTi5395|uCE5-1511				WBPhenotype0000050|WBPhenotype0000535|WBPhenotype0000689|WBPhenotype0000886			9	Molecular_function:rhodopsin-like receptor activity|Biological_process:G-protein coupled receptor protein signaling pathway|Cellular_component:integral to membrane|Molecular_function:nucleic acid binding|Molecular_function:zinc ion binding|Cellular_component:intracellular	KOG3656	7 transmembrane receptor	FLYBASE:CG2114-PA:fly:Flybase gene name is FR-PA:E=22.9208 |
F41D9.1	183786_at	F41D9.1		WBGene00018281		Affymetrix microarray probe			10.4428	3.22345	uCE6-1084|snp_F41D9[1]			1	WBPhenotype0000031|WBPhenotype0000049|WBPhenotype0000050|WBPhenotype0000054|WBPhenotype0000059|WBPhenotype0000689|WBPhenotype0000886|WBPhenotype0001037|WBPhenotype0000050|WBPhenotype0000535|WBPhenotype0000689|WBPhenotype0000886|WBPhenotype0001183|WBPhenotype0001182|WBPhenotype0001182|WBPhenotype0001183	Larval Expression: Nervous System; nerve ring; ventral nerve cord; head neurons; neurons along body; tail neurons;	head neurons|tail neurons|nerve ring|ventral nerve cord|nervous system|neurons along body	6		KOG2222	Uncharacterized conserved protein, contains TBC, SH3 and RUN domains	ENSEMBL:ENSP00000248929:human:RUN and TBC1 domain containing 3:E=178.886 | ENSEMBL:ENSP00000350975:human:OTTHUMP00000028830:E=178.187 | ENSEMBL:ENSP00000320748:human:FLJ00006 protein (Fragment):E=69.3767 | ENSEMBL:ENSP00000300584:human:TBC1D2B protein:E=40.0269 | ENSEMBL:ENSP00000364203:human:TBC1D2 protein:E=33.9208 | ENSEMBL:ENSP00000341567:human:TBC1 domain family, member 2:E=31.7959 | ENSEMBL…
F48E3.2	189944_at	F48E3.2		WBGene00018603		Affymetrix microarray probe			2.62943	1.81135	id47				WBPhenotype0000050|WBPhenotype0000031|WBPhenotype0000049|WBPhenotype0000050|WBPhenotype0000054|WBPhenotype0000059|WBPhenotype0000689|WBPhenotype0000886|WBPhenotype0001037|WBPhenotype0000049|WBPhenotype0000062|WBPhenotype0000886|WBPhenotype0000050|WBPhenotype0000535|WBPhenotype0000689|WBPhenotype0000886			28	Molecular_function:transporter activity|Biological_process:transport|Cellular_component:integral to membrane|Cellular_component:membrane|Molecular_function:sugar porter activity|Biological_process:carbohydrate transport|Molecular_function:drug transporter activity|Biological_process:drug transport|Biological_process:ion transport|Molecular_function:ion transporter activity|Biological_process:embr…	KOG0569	Permease of the major facilitator superfamily	ENSEMBL:ENSP00000270929:human:Solute carrier family 2, facilitated glucose transporter member 1:E=35.6576 | ENSEMBL:ENSP00000270684:human:Solute carrier family 2, facilitated glucose transporter member 5:E=32.699 | ENSEMBL:ENSP00000323568:human:Solute carrier family 2, facilitated glucose transporter member 2:E=31.585 | ENSEMBL:ENSP00000270685:human:Intestinal facilitative glucose transporter 7:E…
F40A3.4	180546_at	F40A3.4		WBGene00018219		Affymetrix microarray probe			21.5384	3.9249	ok923|uCE6-842				WBPhenotype0000050|WBPhenotype0000535|WBPhenotype0000689|WBPhenotype0000886|WBPhenotype0000049|WBPhenotype0000062|WBPhenotype0000886			6		InP_Cae_011793
ZK792.7	189022_at	ZK792.7		WBGene00014079		Affymetrix microarray probe			7.07774	1.74933	tm659				WBPhenotype0000050|WBPhenotype0000535|WBPhenotype0000689|WBPhenotype0000886|WBPhenotype0000031|WBPhenotype0000049|WBPhenotype0000050|WBPhenotype0000054|WBPhenotype0000059|WBPhenotype0000689|WBPhenotype0000886|WBPhenotype0001037				Molecular_function:hydrolase activity			FLYBASE:CG8889-PB:fly:Flybase gene name is CG8889-PB:E=32.9586 |
K06B4.8	192379_at	K06B4.8		WBGene00010603		Affymetrix microarray probe	nhr-198		7.15742	1.97935	tm1659				WBPhenotype0000031|WBPhenotype0000050|WBPhenotype0000535|WBPhenotype0000689|WBPhenotype0000886|WBPhenotype0000031|WBPhenotype0000049|WBPhenotype0000050|WBPhenotype0000054|WBPhenotype0000059|WBPhenotype0000689|WBPhenotype0000886|WBPhenotype0001037|WBPhenotype0000049|WBPhenotype0000062|WBPhenotype0000886|WBPhenotype0000031			13	Molecular_function:transcription factor activity|Molecular_function:zinc ion binding|Molecular_function:sequence-specific DNA binding|Biological_process:regulation of transcription, DNA-dependent|Cellular_component:nucleus|Molecular_function:steroid hormone receptor activity|Molecular_function:DNA binding|Molecular_function:ligand-dependent nuclear receptor activity|Biological_process:positive re…	LSE0562	Nuclear hormone receptor	ENSEMBL:ENSP00000346386:human:Isoform 2 of Estrogen-related receptor gamma:E=13.1192 | ENSEMBL:ENSP00000341135:human:Nuclear receptor subfamily 6, group A, member 1:E=13.0757 | ENSEMBL:ENSP00000362686:human:Isoform 1 of Orphan nuclear receptor NR6A1:E=13.0757 | ENSEMBL:ENSP00000337063:human:Isoform 2 of Peroxisome proliferator-activated receptor delta:E=12.699 | ENSEMBL:ENSP00000310928:human:Isof…
F22F1.3	194040_at	F22F1.3		WBGene00017715		Affymetrix microarray probe			2.41257	2.96197	ttTi1250				WBPhenotype0000031|WBPhenotype0000049|WBPhenotype0000050|WBPhenotype0000054|WBPhenotype0000059|WBPhenotype0000689|WBPhenotype0000886|WBPhenotype0001037|WBPhenotype0000050|WBPhenotype0000535|WBPhenotype0000689|WBPhenotype0000886			9	Molecular_function:transcription cofactor activity|Molecular_function:protein binding|Biological_process:regulation of transcription, DNA-dependent
F08B6.2	188091_at	F08B6.2		WBGene00001682		Affymetrix microarray probe	gpc-2	gpc-2 encodes one of two C. elegans heterotrimeric G protein gamma subunits; gpc-2 is required, along with its partner GPB-1, a G protein beta subunit, for proper mitotic spindle positioning and orientation during early embryonic cell divisions; to date, GPC-2 expression has been reported in electrically excitable cells (all neurons and muscles).	3.85998	1.87413	e1960|mc16|mc35|ok193|snp_F56H1[2]			1	WBPhenotype0000050|WBPhenotype0000688|WBPhenotype0000031|WBPhenotype0000049|WBPhenotype0000050|WBPhenotype0000054|WBPhenotype0000059|WBPhenotype0000060|WBPhenotype0000062|WBPhenotype0000689|WBPhenotype0000886|WBPhenotype0001037|WBPhenotype0000050|WBPhenotype0000031|WBPhenotype0000049|WBPhenotype0000050|WBPhenotype0000054|WBPhenotype0000059|WBPhenotype0000689|WBPhenotype0000886|WBPhenotype0001037|…	Expression was found in all neurons and muscle cells.	all neurons|all muscle cells	1	Molecular_function:signal transducer activity|Biological_process:G-protein coupled receptor protein signaling pathway|Cellular_component:heterotrimeric G-protein complex|Biological_process:embryonic development (sensu Metazoa)|Biological_process:pronuclear migration	KOG4119	G protein gamma subunit	FLYBASE:CG3694-PA:fly:Flybase gene name is Ggamma30A-PA:E=11 |
R12H7.1	175603_at	R12H7.1	R12H7.1	WBGene00006749		Affymetrix microarray probe	unc-9	unc-9 encodes an innexin, an integral transmembrane channel protein that is a structural component of invertebrate gap junctions; UNC-9 is required for normal forward locomotion and egg-laying and also plays a role in the response to antihelminthics and volatile anesthetics; UNC-9 may form a functional pair with UNC-7, another C. elegans innexin, as mutations in unc-7 result in defects nearly ide…	6.31244	2.48205	bx5|e111|e101|fc16|ec27|hs6|hs7|hs8|cxTi4108				WBPhenotype0000050|WBPhenotype0000535|WBPhenotype0000689|WBPhenotype0000886|WBPhenotype0000049|WBPhenotype0000062|WBPhenotype0000886	Transgenic animals showed that UNC-9 was expressed in many neurons and various muscle cells, which was confirmed by co-labeling neurons or muscle cells with GFP.|Click the movie links below for interactive 4D movies of a fluorescence reporter.		6	Cellular_component:gap junction	TWOG0193	Innexin-type channels	FLYBASE:CG32508-PA:fly:Flybase gene name is shakB-PA:E=29.3566 | FLYBASE:CG1448-PA:fly:Flybase gene name is inx3-PA:E=28.4559 | FLYBASE:CG4590-PA:fly:Flybase gene name is inx2-PA:E=27.6778 | FLYBASE:CG10125-PA:fly:Flybase gene name is zpg-PA:E=17.7213 | FLYBASE:CG7537-PB:fly:Flybase gene name is inx5-PB:E=13.4318 | FLYBASE:CG17063-PA:fly:Flybase gene name is inx6-PA:E=10.6021 | FLYBASE:CG2977-PA:…
Y41C4A.13	186418_at	Y41C4A.13		WBGene00012759		Affymetrix microarray probe			5.5163	2.71327	ttTi3687				WBPhenotype0000049|WBPhenotype0000749|WBPhenotype0000886|WBPhenotype0000049|WBPhenotype0000062|WBPhenotype0000886|WBPhenotype0000031|WBPhenotype0000049|WBPhenotype0000050|WBPhenotype0000054|WBPhenotype0000059|WBPhenotype0000689|WBPhenotype0000886|WBPhenotype0001037|WBPhenotype0000050|WBPhenotype0000535|WBPhenotype0000689|WBPhenotype0000886					LSE0771	Unnamed protein
R74.3	174139_at	R74.3a	R74.3	WBGene00006959		Affymetrix microarray probe	xbp-1	xbp-1 encodes a bZIP transcription factor orthologous to yeast Hac1 and mammalian X box-binding protein 1 (XBP-1, OMIM:194355); XBP-1 is required for the unfolded protein response (UPR) that counteracts cellular stress induced by accumulation of unfolded proteins in the endoplasmic reticulum (ER); XBP-1 mRNA is spliced by the IRE-1 endoribonuclease to promote translation of transcriptionally acti…	3.18157	1.60503	zc12|tm2482|tm2457			3	WBPhenotype0000049|WBPhenotype0000062|WBPhenotype0000886|WBPhenotype0000031|WBPhenotype0000049|WBPhenotype0000050|WBPhenotype0000054|WBPhenotype0000059|WBPhenotype0000689|WBPhenotype0000886|WBPhenotype0001037|WBPhenotype0000055|WBPhenotype0000049|WBPhenotype0000749|WBPhenotype0000886|WBPhenotype0000055|WBPhenotype0000710|WBPhenotype0000050|WBPhenotype0000535|WBPhenotype0000689|WBPhenotype0000886	Expressed in all cells of embryos and adult larvae. Expression was higher in neurons than in nonneural cells|Expressed in intestine.			Molecular_function:transcription factor activity|Cellular_component:nucleus|Biological_process:regulation of transcription, DNA-dependent|Molecular_function:sequence-specific DNA binding|Molecular_function:protein dimerization activity|Molecular_function:DNA binding			ENSEMBL:ENSP00000216037:human:Isoform 1 of X box-binding protein 1:E=15.7959 | ENSEMBL:ENSP00000343155:human:Isoform 2 of X box-binding protein 1:E=14.0362 |
T06H11.1	188242_at	T06H11.1b	T06H11.1	WBGene00006792	T06H11.1a	Affymetrix microarray probe	unc-58	unc-58 encodes one of 44 C. elegans TWK (two-P domain K+) potassium channel subunits that contain two pore-forming domains and four transmembrane domains; unc-58 was originally defined by gain-of-function (gf) mutations that result in paralysis and a shortened (dumpy) body morphology due to hypercontraction of body wall muscle; unc-58 gf mutations also result in constitutive egg-laying; as loss o…	2.61572	1.70267	e415|e665n273|e665n290|e757|e778|e1320|n272|n276|n278|n284|n286|n288|n495n1273|e665|e2112|n273|n290|n495|n1273|cxTi9968			1	WBPhenotype0000031|WBPhenotype0000049|WBPhenotype0000050|WBPhenotype0000054|WBPhenotype0000059|WBPhenotype0000689|WBPhenotype0000886|WBPhenotype0001037|WBPhenotype0000050|WBPhenotype0000535|WBPhenotype0000689|WBPhenotype0000886|WBPhenotype0000031|WBPhenotype0000049|WBPhenotype0000050|WBPhenotype0000054|WBPhenotype0000059|WBPhenotype0000689|WBPhenotype0000886|WBPhenotype0001037|WBPhenotype0000050|…	Expressed in motor neurons and interneurons.	interneurons|motor neurons		Molecular_function:potassium channel activity|Biological_process:potassium ion transport|Cellular_component:membrane			ENSEMBL:ENSP00000334650:human:TWIK-related individual K+ channel:E=14.2757 | ENSEMBL:ENSP00000306275:human:Potassium channel subfamily K member 3:E=12.2076 | ENSEMBL:ENSP00000211196:human:Potassium channel subfamily K member 16:E=11.9208 | ENSEMBL:ENSP00000244085:human:Potassium channel subfamily K member 15:E=11 | ENSEMBL:ENSP00000302166:human:Potassium channel subfamily K member 9:E=10.9586 | E…
F58B4.2	189577_at	F58B4.2		WBGene00010235		Affymetrix microarray probe			29.0863	3.20342	gk31				WBPhenotype0000049|WBPhenotype0000062|WBPhenotype0000886|WBPhenotype0000050|WBPhenotype0000535|WBPhenotype0000689|WBPhenotype0000886			6		KOG0537	Cytochrome b5
C53A5.5	178154_at	C53A5.5		WBGene00008265		Affymetrix microarray probe			6.20685	3.48223	tm1836				WBPhenotype0000031|WBPhenotype0000049|WBPhenotype0000050|WBPhenotype0000054|WBPhenotype0000059|WBPhenotype0000689|WBPhenotype0000886|WBPhenotype0001037|WBPhenotype0000049|WBPhenotype0000062|WBPhenotype0000886|WBPhenotype0000050|WBPhenotype0000535|WBPhenotype0000689|WBPhenotype0000886			6	Molecular_function:calmodulin binding|Molecular_function:calcium-activated potassium channel activity|Biological_process:potassium ion transport|Cellular_component:integral to membrane|Cellular_component:membrane|Molecular_function:small conductance calcium-activated potassium channel activity	KOG3684	Ca2+-activated K+ channel proteins (intermediate/small conductance classes)	ENSEMBL:ENSP00000271915:human:Small-conductance calcium-activated potassium channel SK3:E=54.0605 | ENSEMBL:ENSP00000264773:human:Small conductance calcium-activated potassium channel protein 2:E=53.2147 | ENSEMBL:ENSP00000374097:human:92 kDa protein:E=52.8539 | ENSEMBL:ENSP00000222249:human:Small conductance calcium-activated potassium channel protein 1:E=52.0362 | ENSEMBL:ENSP00000354764:human:…
F58A3.1	173217_at	F58A3.1c	F58A3.1	WBGene00002261		Affymetrix microarray probe	ldb-1	ldb-1 encodes an Ldb/NLI/Clim member of the nuclear LIM binding protein family that affects coordinated locomotion, vulval development, mechanosensation, and growth of larvae and is required for transcriptional activation of mec-2; can interact with MEC-3 to activate transcription using yeast two-hybrid assays and is expressed in all neurons, vulval cells, gonadal sheath cells, and in some body m…	2.68764	1.82085	ok896			1	WBPhenotype0000049|WBPhenotype0000062|WBPhenotype0000886|WBPhenotype0000031|WBPhenotype0000697|WBPhenotype0000050|WBPhenotype0000050|WBPhenotype0000535|WBPhenotype0000689|WBPhenotype0000886|WBPhenotype0000643|WBPhenotype0000688	ldb-1b::gfp is expressed throughout the nervous system in larvae and in adults. Moreover it is expressed in developing and adult vulval cells and in adjacent developing and adult uterine cells. In adult male animals, all the neurons of the tail region also express ldb-1b::gfp. Expression analysis of the construct ldb-1a::gfp revealed a temporal and spatial overlapping expression pattern with ldb-…	vulva|gonad|uterine|sheath_cells|tail neurons		Molecular_function:transcription cofactor activity|Cellular_component:nucleus|Biological_process:development|Molecular_function:DNA binding|Molecular_function:ligand-dependent nuclear receptor activity|Biological_process:regulation of transcription, DNA-dependent|Biological_process:locomotory behavior|Biological_process:positive regulation of growth rate|Biological_process:hermaphrodite genitalia…	KOG2181	LIM domain binding protein LDB1/NLI/CLIM	ENSEMBL:ENSP00000354616:human:LIM domain-binding protein 1:E=40.3979 | ENSEMBL:ENSP00000306772:human:LIM domain-binding protein 2:E=30.1487 | ENSEMBL:ENSP00000306921:human:LIM homeobox protein cofactor:E=28.9208 | ENSEMBL:ENSP00000351894:human:Nuclear receptor coactivator 6:E=12.0605 | ENSEMBL:ENSP00000363929:human:HOXA7 protein:E=12.0605 | ENSEMBL:ENSP00000366607:human:splicing factor 1 isoform …
W07B3.2	174934_at	W07B3.2	W07B3.2d	WBGene00001561	W07B3.2a|W07B3.2c|W07B3.2f|W07B3.2b	Affymetrix microarray probe	gei-4	gei-4 encodes a protein with a coiled-coil domain (predicted to mediate protein-protein interactions), an internal repeat of 69 residues (covering residues 134-202, 203-265, and 266-328 of W07B3.2a), and a glutamine/asparagine-rich domain; GEI-4 is paralogous to Y50D7A.8 and Y59C2A.3, physically interacts with GEX-2, and is required for embryonic viability, fertility, and vulval morphogenesis; GE…	3.56205	1.89407	uCE2-843				WBPhenotype0000050|WBPhenotype0000050|WBPhenotype0000050|WBPhenotype0000689|WBPhenotype0000697|WBPhenotype0000050|WBPhenotype0000535|WBPhenotype0000689|WBPhenotype0000886|WBPhenotype0000050|WBPhenotype0000050|WBPhenotype0000535|WBPhenotype0000689|WBPhenotype0000886|WBPhenotype0000050|WBPhenotype0000535|WBPhenotype0000689|WBPhenotype0000886|WBPhenotype0001236				Biological_process:embryonic development (sensu Metazoa)|Biological_process:reproduction|Biological_process:hermaphrodite genitalia development
Y43F8A.1	180988_at	Y43F8A.1		WBGene00012808		Affymetrix microarray probe			9.05928	3.86196	vs92|vs98|cxTi8206				WBPhenotype0000050|WBPhenotype0000535|WBPhenotype0000689|WBPhenotype0000886|WBPhenotype0000031|WBPhenotype0000049|WBPhenotype0000050|WBPhenotype0000054|WBPhenotype0000059|WBPhenotype0000689|WBPhenotype0000886|WBPhenotype0001037|WBPhenotype0000031|WBPhenotype0000049|WBPhenotype0000050|WBPhenotype0000054|WBPhenotype0000059|WBPhenotype0000689|WBPhenotype0000886|WBPhenotype0001037			6		InP_Cae_012752
T13F2.5	177645_at	T13F2.5		WBGene00011745		Affymetrix microarray probe	sre-4		3.04846	1.57256	ttTi5595			1	WBPhenotype0000050|WBPhenotype0000535|WBPhenotype0000689|WBPhenotype0000886|WBPhenotype0000031|WBPhenotype0000049|WBPhenotype0000050|WBPhenotype0000054|WBPhenotype0000059|WBPhenotype0000689|WBPhenotype0000886|WBPhenotype0001037|WBPhenotype0000050|WBPhenotype0000062|WBPhenotype0000535|WBPhenotype0000689|WBPhenotype0000886	Larval Expression: intestine; Nervous System; head neurons; tail neurons;	intestine|head neurons|tail neurons|nervous system	0	Molecular_function:transmembrane receptor activity|Biological_process:sensory perception of chemical stimulus|Cellular_component:integral to membrane	LSE0020	Sre G protein-coupled chemoreceptor
F47C10.3	191031_at	F47C10.3		WBGene00018541		Affymetrix microarray probe	nhr-186		13.82	1.58883	uCE5-1071				WBPhenotype0000049|WBPhenotype0000062|WBPhenotype0000886|WBPhenotype0000031|WBPhenotype0000049|WBPhenotype0000050|WBPhenotype0000054|WBPhenotype0000059|WBPhenotype0000689|WBPhenotype0000886|WBPhenotype0001037|WBPhenotype0000050|WBPhenotype0000535|WBPhenotype0000689|WBPhenotype0000886			9	Molecular_function:transcription factor activity|Molecular_function:zinc ion binding|Molecular_function:sequence-specific DNA binding|Biological_process:regulation of transcription, DNA-dependent|Cellular_component:nucleus|Molecular_function:steroid hormone receptor activity|Molecular_function:DNA binding|Molecular_function:ligand-dependent nuclear receptor activity	LSE0562	Nuclear hormone receptor	ENSEMBL:ENSP00000335676:human:Retinoic acid receptor RXR-alpha:E=14.2676 | ENSEMBL:ENSP00000343807:human:Hepatocyte nuclear factor 4-alpha (HNF-4-alpha) (Transcription factor HNF-4) (Transcription factor 14). Splice isoform HNF4-Alpha-4:E=13.8239 | ENSEMBL:ENSP00000339908:human:hepatocyte nuclear factor 4 alpha isoform c:E=13.7959 | ENSEMBL:ENSP00000312987:human:hepatocyte nuclear factor 4 alpha …
C01G10.11	175598_at	C01G10.11a	C01G10.11	WBGene00006808		Affymetrix microarray probe	unc-76	unc-76 encodes a predicted coiled-coil protein that belongs to the FEZ (fasciculation and elongation protein; zygin/zeta-1) family of proteins; UNC-76 activity is required for normal axonal outgrowth and fasciculation and hence, normal locomotion; UNC-76 expression begins during embryogenesis and is present in all axons throughout development; UNC-76 localizes to both axons and cell bodies.	5.56138	2.67429	e911|ky258|n2397|n2398|n2457|rh116|ev424			1	WBPhenotype0000049|WBPhenotype0000062|WBPhenotype0000886|WBPhenotype0000031|WBPhenotype0000049|WBPhenotype0000050|WBPhenotype0000054|WBPhenotype0000059|WBPhenotype0000689|WBPhenotype0000886|WBPhenotype0001037|WBPhenotype0000050|WBPhenotype0000535|WBPhenotype0000689|WBPhenotype0000886	Intense staining showed in all major nerve bundles (the nerve ring and dorsal and ventral nerve cords) and all minor longitudinal and circumferential process tracts and bundles of sensory processes. Staining was visible in neuronal cell bodies but not in nuclei. Outside the pharynx, all neurons, but no other cells, stained with anti-UNC-76 antisera. Specifically, no staining was observed in cells…	neurons|nerve ring|ventral nerve cord|dorsal nerve cord					ENSEMBL:ENSP00000350685:human:Fasciculation and elongation protein zeta 2:E=26.1871 | ENSEMBL:ENSP00000305843:human:Fasciculation and elongation protein zeta 2:E=26.1487 | ENSEMBL:ENSP00000368547:human:zygin 2 isoform 2:E=16.9208 | ENSEMBL:ENSP00000278919:human:Isoform Long of Fasciculation and elongation protein zeta 1:E=14.0177 | FLYBASE:CG3981-PB:fly:Flybase gene name is Unc-76-PB:E=53.1249 |
ZK337.5	178609_at	ZK337.5		WBGene00003471		Affymetrix microarray probe	mtd-1	mtd-1 encodes a novel protein, with an N-terminal extracellular domain and a C-terminal transmembrane domain, that is expressed in touch receptor neurons; loss of mtd-1 function (by either RNAi or a deletion mutation) has no obvious phenotype alone, but specifically enhances touch insensitivity of the temperature-sensitive mec-6(u247).	6.16953	3.84926	ok353|snp_ZK337[5]|snp_ZK337[3]|snp_ZK337[2]|snp_ZK337[4]|snp_ZK337[1]|snp_ZK337[6]			1	WBPhenotype0000049|WBPhenotype0000062|WBPhenotype0000886|WBPhenotype0000315|WBPhenotype0000050|WBPhenotype0000535|WBPhenotype0000689|WBPhenotype0000886	Both TU#677 and TU#676 are expressed exclusively in the six touch receptor neurons, as identified by their positions and projections, throughout development, beginning in embryogenesis.			Biological_process:mechanosensory behavior|Biological_process:sensory perception of mechanical stimulus	InP_Cae_007553
Y106G6H.4	185622_at	Y106G6H.4		WBGene00013717		Affymetrix microarray probe			8.42448	1.94446	tm2257				WBPhenotype0000050|WBPhenotype0000535|WBPhenotype0000689|WBPhenotype0000886|WBPhenotype0000049|WBPhenotype0000062|WBPhenotype0000886|WBPhenotype0000031|WBPhenotype0000049|WBPhenotype0000050|WBPhenotype0000054|WBPhenotype0000059|WBPhenotype0000689|WBPhenotype0000886|WBPhenotype0001037			17		LSE0804	Unnamed protein
C36F7.4	192133_s_at	C36F7.4b	C36F7.4	WBGene00004372	C36F7.4a	Affymetrix microarray probe	rig-5		15.1496	2.55026	snp_Y25C1[9]			1	WBPhenotype0000031|WBPhenotype0000049|WBPhenotype0000050|WBPhenotype0000054|WBPhenotype0000059|WBPhenotype0000689|WBPhenotype0000886|WBPhenotype0001037|WBPhenotype0000031|WBPhenotype0000049|WBPhenotype0000050|WBPhenotype0000054|WBPhenotype0000059|WBPhenotype0000689|WBPhenotype0000886|WBPhenotype0001037|WBPhenotype0000050|WBPhenotype0000535|WBPhenotype0000689|WBPhenotype0000886	Neuronal expression in: RMD motor neurons				KOG3510	Immunoglobulin C-2 Type/fibronectin type III domains	ENSEMBL:ENSP00000328455:human:Limbic system-associated membrane protein precursor:E=11.3098 | FLYBASE:CG32791-PA:fly:Flybase gene name is CG32791-PA:E=30.7213 | FLYBASE:CG31814-PA:fly:Flybase gene name is CG31814-PA:E=30.4559 | FLYBASE:CG11320-PA:fly:Flybase gene name is CG11320-PA:E=27.1871 | FLYBASE:CG31708-PA:fly:Flybase gene name is CG31708-PA:E=25.8861 | FLYBASE:CG14521-PA:fly:Flybase gene n…
F18E9.2	182967_at	F18E9.2		WBGene00003745		Affymetrix microarray probe	nlp-7		10.9801	5.4511	tm1970			1	WBPhenotype0000049|WBPhenotype0000062|WBPhenotype0000886|WBPhenotype0000050|WBPhenotype0000535|WBPhenotype0000689|WBPhenotype0000886	Reporter construct is expressed primarily or exclusively in neurons or "endocrine/secretory" cells. GFP expression in non-neuronal tissues include the gut (frequently), specific somatic gonad cells, and in pharyngeal or vulval muscles (rarely). No expression is detected in hypodermal, body wall muscle or germ tissues. nlp-7 is expressed at PHA neurons, head and tail neurons, VNC and near vulva.|E…	vulva|head neurons|tail neurons|ventral nerve cord|head neurons|ventral nerve cord|retrovesicular ganglion neurons	15		InP_Cae_011655
F47G4.4	175251_s_at	F47G4.4		WBGene00009825		Affymetrix microarray probe		F47G4.4 encodes a paralog of MEI-2 that, like MEI-2, binds MEI-1 in vitro; F47G4.4 might thus be an alternative ligand of MEI-1 in vivo.	5.72755	2.42269	tm1350				WBPhenotype0000050|WBPhenotype0000535|WBPhenotype0000689|WBPhenotype0000886|WBPhenotype0000049|WBPhenotype0000062|WBPhenotype0000886			1		LSE1108	Unnamed protein	ENSEMBL:ENSP00000368982:human:73 kDa protein:E=14.1938 | ENSEMBL:ENSP00000268509:human:Katanin p80 WD40-containing subunit B1:E=14.1938 | ENSEMBL:ENSP00000322097:human:CDNA FLJ35107 fis, clone PLACE6006871, moderately similar to SUPPRESSOR PROTEIN SRP40:E=10.7959 | FLYBASE:CG3047-PA:fly:Flybase gene name is Sgs1-PA:E=10.1675 | FLYBASE:CG14796-PA:fly:Flybase gene name is CG14796-PA:E=10.1427 |
F42A9.1	181062_at	F42A9.1b	F42A9.1	WBGene00006483	F42A9.1a|F42A9.9	Affymetrix microarray probe	tag-137		6.77351	1.59823	ok1031|gk246|uCE4-1061|snp_F42A9[2]			1	WBPhenotype0000050|WBPhenotype0000535|WBPhenotype0000689|WBPhenotype0000886|WBPhenotype0000031|WBPhenotype0000049|WBPhenotype0000050|WBPhenotype0000054|WBPhenotype0000059|WBPhenotype0000689|WBPhenotype0000886|WBPhenotype0001037|WBPhenotype0000050|WBPhenotype0000535|WBPhenotype0000689|WBPhenotype0000886|WBPhenotype0000031|WBPhenotype0000049|WBPhenotype0000050|WBPhenotype0000054|WBPhenotype0000059|…	Broadly expressed in gonad.|Larval Expression: pharynx; intestine; anal depressor muscle; body wall muscle; hypodermis; excretory cell; Nervous System; head neurons; neurons along body; unidentified cells in head; unidentified cells in tail ;|Larval Expression: pharynx; body wall muscle; Nervous System; nerve ring; ventral nerve cord; head neurons; neurons along body; tail neurons;	head|tail|pharynx|hypodermis|intestine|head neurons|ventral nerve cord|dorsal nerve cord|vulval muscle|nervous system|Reproductive System|body wall muscle|anal depressor muscle|neurons along body|excretory cell|pharynx|head neurons|tail neurons|nerve ring|ventral nerve cord|nervous system|body wall muscle|neurons along body		Biological_process:intracellular signaling cascade|Molecular_function:diacylglycerol kinase activity|Biological_process:protein kinase C activation	KOG1170	Diacylglycerol kinase	ENSEMBL:ENSP00000337572:human:Isoform 1 of Diacylglycerol kinase eta:E=170.092 | ENSEMBL:ENSP00000264057:human:Isoform 2 of Diacylglycerol kinase delta:E=168.658 | ENSEMBL:ENSP00000368576:human:135 kDa protein:E=165.42 | ENSEMBL:ENSP00000368569:human:Isoform 4 of Diacylglycerol kinase eta:E=153.658 | ENSEMBL:ENSP00000261491:human:Isoform 2 of Diacylglycerol kinase eta:E=153.62 | ENSEMBL:ENSP00000…
F23D12.3	182128_at	F23D12.3		WBGene00009087		Affymetrix microarray probe			4.18723	3.74688	ok1335|pkP6117				WBPhenotype0000050|WBPhenotype0000535|WBPhenotype0000689|WBPhenotype0000886|WBPhenotype0000031|WBPhenotype0000049|WBPhenotype0000050|WBPhenotype0000054|WBPhenotype0000059|WBPhenotype0000689|WBPhenotype0000886|WBPhenotype0001037|WBPhenotype0000031|WBPhenotype0000049|WBPhenotype0000050|WBPhenotype0000054|WBPhenotype0000059|WBPhenotype0000689|WBPhenotype0000886|WBPhenotype0001037|WBPhenotype0000049|…			0		LSE0721	Unnamed protein
[truncated: 1,162 more rows]

## Sheet: IVT enriched with dups
IVT Pan-neural Enriched genes with duplications
														Neuron expression Key
														0	Not annotated as expressed in neurons
														1	In neurons
														3	In all cells
														4	male specific
[truncated: 1,793 more rows]
