# Supplementary material for: Complementary RNA amplification methods enhance microarray identification of transcripts expressed in the C. elegans nervous system
Source: BMC Genomics. 2008 Feb 19;9:84. doi: 10.1186/1471-2164-9-84 (PMC2263045; doi:10.1186/1471-2164-9-84)
Supplement: Additional File 4 — WormBase 170 (WS170) annotated Affymetrix data. This file contains descriptions of all genes on the Affymetrix C. elegans expression array. [file 1471-2164-9-84-S4.xls]

## Sheet: nodups
WormBase 170 Affymetrix data no duplications
					Neuron expression Key
					0	Not annotated as expressed in neurons
					1	In neurons
					3	In all cells
	Note=probes that no longer map to known genes have been assigned a number between 1 and 503				4	male specific
					5	No spatial expression data
WS170
Affy id	All cosmids	Affy Cosmid	Common name	Brief id	Neural Expression	RNAi phenotype	Expression Patterns	Cell Groups
Y92C3B.2	177034_s_at	Y92C3B.2c	uaf-1	uaf-1 encodes the large subunit of U2AF, the U2 small nuclear ribonucleoparticle (snRNP) auxiliary factor and is a homolog of mammalian and fly U2AF65; UAF-1 has been shown to bind RNA and this binding is enhanced by UAF-2; the abundance of one alternative transcript appears to be increased during starvation and this transcript is retained in the nucleus; uaf-1 affects embryonic viability, based …	0	WBPhenotype0000054|WBPhenotype0000164|WBPhenotype0000689|WBPhenotype0000697|WBPhenotype0000050|WBPhenotype0000535|WBPhenotype0000689|WBPhenotype0000886	Transcript accumulate at low levels in most stages, but at higher levels in L1.
C14B1.1	174408_s_at	C14B1.1	pdi-1		0	WBPhenotype0000050|WBPhenotype0000535|WBPhenotype0000689|WBPhenotype0000886|WBPhenotype0000049|WBPhenotype0000062|WBPhenotype0000886|WBPhenotype0000031|WBPhenotype0000049|WBPhenotype0000050|WBPhenotype0000054|WBPhenotype0000059|WBPhenotype0000689|WBPhenotype0000886|WBPhenotype0001037|WBPhenotype0000049|WBPhenotype0000749|WBPhenotype0000886	The cuticle synthesizing hypodermal cells consistently stain. The lateral hypodermal syncytial cell nuclei staining was found in early larval through to adult life cycle stages. This staining pattern was predominantly restricted to the mid-body and posterior end of the nematodes, and was reproducibly found with both vectors pPD21-28 and pPD95-03. The lateral hypodermal expression pattern was foun…	hypodermal
ZK792.2	190835_at	ZK792.2	inx-8	inx-8 encodes a predicted member of the innexin family that affects fertility; expressed in sheath cells.	0	WBPhenotype0000689|WBPhenotype0000054|WBPhenotype0000054|WBPhenotype0000017|WBPhenotype0000017|WBPhenotype0000689|WBPhenotype0000050|WBPhenotype0000270|WBPhenotype0000050|WBPhenotype0000689	Sheath cell, esp. in contact with proximal oocyte.	sheath_cells
C50E10.3	185546_at	C50E10.3	sre-53		0	WBPhenotype0000050|WBPhenotype0000535|WBPhenotype0000689|WBPhenotype0000886|WBPhenotype0000031|WBPhenotype0000049|WBPhenotype0000050|WBPhenotype0000054|WBPhenotype0000059|WBPhenotype0000689|WBPhenotype0000886|WBPhenotype0001037|WBPhenotype0000050|WBPhenotype0000535|WBPhenotype0000689|WBPhenotype0000886	Larval Expression: intestine; hypodermis; unidentified cells in head;	head|hypodermis|intestine
T08G11.1	191403_s_at	T08G11.1b	T08G11.1		0	WBPhenotype0000031|WBPhenotype0000049|WBPhenotype0000050|WBPhenotype0000054|WBPhenotype0000059|WBPhenotype0000689|WBPhenotype0000886|WBPhenotype0001037|WBPhenotype0000050|WBPhenotype0000062|WBPhenotype0000535|WBPhenotype0000689|WBPhenotype0000886|WBPhenotype0000050|WBPhenotype0000535|WBPhenotype0000689|WBPhenotype0000886	Expression begins at the L2 larval stage and is seen in cells of the head and tail hypodermis. Occasionally expression is seen in vulval muscle cells.|Larval Expression: body wall muscle; hypodermis;|Larval Expression: body wall muscle;	hypodermis|vulval muscle|hypodermis|vulval muscle|Reproductive System|body wall muscle|spermatheca|vulval muscle|Reproductive System|body wall muscle
K02B2.4	183562_s_at	K02B2.4	inx-7		0	WBPhenotype0000050|WBPhenotype0000050|WBPhenotype0000535|WBPhenotype0000689|WBPhenotype0000886|WBPhenotype0000050|WBPhenotype0000535|WBPhenotype0000689|WBPhenotype0000886|WBPhenotype0000031|WBPhenotype0000049|WBPhenotype0000050|WBPhenotype0000054|WBPhenotype0000059|WBPhenotype0000689|WBPhenotype0000886|WBPhenotype0001037|WBPhenotype0000049|WBPhenotype0000062|WBPhenotype0000886	No GFP detected.
Y56A3A.19	172842_x_at	Y56A3A.19			0	WBPhenotype0000049|WBPhenotype0000749|WBPhenotype0000886|WBPhenotype0000059|WBPhenotype0000049|WBPhenotype0000062|WBPhenotype0000886|WBPhenotype0000031|WBPhenotype0000057|WBPhenotype0000050|WBPhenotype0000055|WBPhenotype0000535|WBPhenotype0000689|WBPhenotype0000886	Larval Expression: intestine;	pharynx|intestine
F56D5.1	188313_s_at	F56D5.1	col-121	col-121 encodes a cuticle collagen required for resistance to the endocrine disrupting chemical bisphenol A (BPA); col-121(nx3) and col-121(RNAi) animals are hypersensitive to BPA, but are otherwise wild-type (e.g., they have normal body shape); BPA hypersensitivity has also been observed for dpy-2(e8), dpy-7(e88) and dpy-10(e128) mutants.	0	WBPhenotype0000067|WBPhenotype0000050|WBPhenotype0000535|WBPhenotype0000689|WBPhenotype0000886|WBPhenotype0000637|WBPhenotype0000049|WBPhenotype0000062|WBPhenotype0000886|WBPhenotype0000031|WBPhenotype0000049|WBPhenotype0000050|WBPhenotype0000054|WBPhenotype0000059|WBPhenotype0000689|WBPhenotype0000886|WBPhenotype0001037	GFP fluorescence of the transgenic animals carrying pbis-1/GFP was observed in hyp-7 and P-cells but not in seam cells. In addition, the fluorescence of pbis-1 /GFP was detected from early embryo to L2 stage in almost all transgenic animals, but some of them showed the fluorescence until L3 stage.
F27D4.1	193547_at	F27D4.1		The F27D4.1 gene encodes an ortholog of the human gene ELECTRON-TRANSFER-FLAVOPROTEIN, ALPHA POLYPEPTIDE (ETFA), which when mutated leads to glutaricaciduria type IIA (OMIM:231680).	0	WBPhenotype0000050|WBPhenotype0000050|WBPhenotype0000535|WBPhenotype0000689|WBPhenotype0000886|WBPhenotype0000050|WBPhenotype0001037|WBPhenotype0000031|WBPhenotype0000049|WBPhenotype0000050|WBPhenotype0000054|WBPhenotype0000059|WBPhenotype0000689|WBPhenotype0000886|WBPhenotype0001037|WBPhenotype0000049|WBPhenotype0000062|WBPhenotype0000886|WBPhenotype0000050	Larval Expression: intestine;	intestine
T26A8.3	183394_at	T26A8.3			0	WBPhenotype0000050|WBPhenotype0000535|WBPhenotype0000689|WBPhenotype0000886	Expressed in male vas deferens.
F21D5.9	190385_at	F21D5.9			0	WBPhenotype0000050|WBPhenotype0000535|WBPhenotype0000689|WBPhenotype0000886|WBPhenotype0000031|WBPhenotype0000049|WBPhenotype0000050|WBPhenotype0000054|WBPhenotype0000059|WBPhenotype0000689|WBPhenotype0000886|WBPhenotype0001037	Expressed in embryonic epithelia.
F45D3.5	175610_at	F45D3.5	sel-1	sel-1 encodes two isoforms of a highly conserved transmembrane protein orthologous to human SEL1 (OMIM:602329) and Saccharomyces cerevisiae HRD3, a member of the HMG-CoA Reductase Degradation (HRD) complex that degrades malfolded endoplasmic reticulum (ER)-resident proteins; SEL-1 functions as a negative regulator of the LIN-12/GLP-1 Notch-like signaling pathway in C. elegans where it appears to …	0	WBPhenotype0000050|WBPhenotype0000062|WBPhenotype0000535|WBPhenotype0000689|WBPhenotype0000886|WBPhenotype0000049|WBPhenotype0000062|WBPhenotype0000886|WBPhenotype0000050|WBPhenotype0000535|WBPhenotype0000689|WBPhenotype0000886	SEL-1 appeared in all tissues except the pharynx at L1 larva through adult.|Punctate staining observed in cytoplasm strongest near apical surface and cell-cell boundaries of intestinal cells. Staining observed in P5.p and P7.p at the time cell fate decision. Staining observed in the tight junctions of all six vulval precursor cells.	intestine
Y54G2A.18	171831_x_at	Y54G2A.18			0	WBPhenotype0000049|WBPhenotype0000062|WBPhenotype0000886|WBPhenotype0000050|WBPhenotype0000535|WBPhenotype0000689|WBPhenotype0000886	Larval Expression: intestine; anal depressor muscle; Reproductive System; developing vulva; body wall muscle;	intestine|vulval muscle|Reproductive System|body wall muscle|developing vulva|anal depressor muscle|excretory cell
F38B6.4	189208_at	F38B6.4			0	WBPhenotype0000050|WBPhenotype0000535|WBPhenotype0000689|WBPhenotype0000886|WBPhenotype0000031|WBPhenotype0000049|WBPhenotype0000050|WBPhenotype0000054|WBPhenotype0000059|WBPhenotype0000689|WBPhenotype0000886|WBPhenotype0001037	Strong expression is seen in the large posterior nuclei of the intestine, in adults and late larval stages. There is some variability in the number of nuclei staining. Usually the extreme posterior nuclei stain first. Occasionally in 3-fold embryos a few nuclei show b-galactosidase expression. All injected lines show this expression. This fusion contains all the intergenic region, though this reg…	intestinal
T01A4.1	177148_s_at	T01A4.1c	gcy-28		0	WBPhenotype0000050|WBPhenotype0000535|WBPhenotype0000689|WBPhenotype0000886|WBPhenotype0000049|WBPhenotype0000062|WBPhenotype0000886	Head|Adult Expression: Reproductive System; vulva other;	head|Reproductive System|vulva other
R07H5.2	192251_at	R07H5.2b	cpt-2	R07H5.2 is orthologous to the human gene CARNITINE PALMITOYLTRANSFERASE II (CPT2; OMIM:600650), which when mutated leads to disease.	0	WBPhenotype0000050|WBPhenotype0000535|WBPhenotype0000689|WBPhenotype0000886|WBPhenotype0000049|WBPhenotype0000062|WBPhenotype0000886|WBPhenotype0000031|WBPhenotype0000049|WBPhenotype0000050|WBPhenotype0000054|WBPhenotype0000059|WBPhenotype0000689|WBPhenotype0000886|WBPhenotype0001037	Larval Expression: intestine;	intestine
F44C8.6	192231_at	F44C8.6a	nhr-56	nhr-56 encodes a member of the superfamily of nuclear receptors, which is one of the most abundant class of transcriptional regulators; nuclear receptors have a well conserved DNA binding domain and a less conserved C-terminal ligand binding domain.	0	WBPhenotype0000050|WBPhenotype0000535|WBPhenotype0000689|WBPhenotype0000886|WBPhenotype0000049|WBPhenotype0000062|WBPhenotype0000886|WBPhenotype0000050|WBPhenotype0000062|WBPhenotype0000535|WBPhenotype0000689|WBPhenotype0000886|WBPhenotype0000031|WBPhenotype0000049|WBPhenotype0000050|WBPhenotype0000054|WBPhenotype0000059|WBPhenotype0000689|WBPhenotype0000886|WBPhenotype0001037	Larval Expression: pharynx;	pharynx
W04C9.1	189262_at	W04C9.1	haf-4	haf-4 encodes a member of the ABC transporter family.	0	WBPhenotype0000031|WBPhenotype0000050|WBPhenotype0000050|WBPhenotype0000535|WBPhenotype0000689|WBPhenotype0000886|WBPhenotype0000031|WBPhenotype0000031|WBPhenotype0000049|WBPhenotype0000050|WBPhenotype0000054|WBPhenotype0000059|WBPhenotype0000060|WBPhenotype0000062|WBPhenotype0000689|WBPhenotype0000886|WBPhenotype0001037|WBPhenotype0000031|WBPhenotype0000049|WBPhenotype0000050|WBPhenotype0000054|…	Expressed in medium in gut, 2 isolates.|Detected exclusively outside the nervous system.|Larval Expression: intestine;	intestine
ZK484.4	187763_at	ZK484.4b	ZK484.4		0	WBPhenotype0000050|WBPhenotype0001037|WBPhenotype0000050|WBPhenotype0000535|WBPhenotype0000689|WBPhenotype0000886|WBPhenotype0000049|WBPhenotype0000062|WBPhenotype0000886	Broadly expressed in gonad.
Y41D4B.10	176055_at	Y41D4B.10	dsl-3	dsl-3 encodes a putative secreted protein with single DSL and EGF domains in series, somewhat like Delta/LAG-2; DSL-3 belongs to a nematode-specific family of Delta/LAG-2-like proteins that includes DSL-1, -2, -3, -5, -6, and -7.	0	WBPhenotype0000031|WBPhenotype0000049|WBPhenotype0000050|WBPhenotype0000054|WBPhenotype0000059|WBPhenotype0000689|WBPhenotype0000886|WBPhenotype0001037|WBPhenotype0000220|WBPhenotype0000050|WBPhenotype0000535|WBPhenotype0000689|WBPhenotype0000886|WBPhenotype0000220	No expression observed in VPCs.
VF13D12L.1	192666_s_at	VF13D12L.1			0	WBPhenotype0000050|WBPhenotype0000535|WBPhenotype0000689|WBPhenotype0000886|WBPhenotype0000643|WBPhenotype0000050|WBPhenotype0000535|WBPhenotype0000689|WBPhenotype0000886|WBPhenotype0000049|WBPhenotype0000062|WBPhenotype0000886|WBPhenotype0001184|WBPhenotype0000031|WBPhenotype0000054|WBPhenotype0000643	Expressed in germline (faint).
F26A1.1	174585_at	F26A1.1			0	WBPhenotype0000049|WBPhenotype0000749|WBPhenotype0000886|WBPhenotype0000049|WBPhenotype0000050|WBPhenotype0000689|WBPhenotype0000886|WBPhenotype0000031|WBPhenotype0000049|WBPhenotype0000050|WBPhenotype0000054|WBPhenotype0000059|WBPhenotype0000689|WBPhenotype0000886|WBPhenotype0001037|WBPhenotype0000050|WBPhenotype0000535|WBPhenotype0000689|WBPhenotype0000886|WBPhenotype0000049|WBPhenotype0000062|…	Larval Expression: intestine;	intestine
W03D2.1	182930_at	W03D2.1a	pqn-75	The protein product of this gene is predicted to contain a glutamine/asparagine (Q/N)-rich ('prion') domain, by the algorithm of Michelitsch and Weissman (as of the WS77 release of WormBase, i.e., in wormpep77).	0	WBPhenotype0000049|WBPhenotype0000062|WBPhenotype0000886|WBPhenotype0000031|WBPhenotype0000049|WBPhenotype0000050|WBPhenotype0000054|WBPhenotype0000059|WBPhenotype0000689|WBPhenotype0000886|WBPhenotype0001037|WBPhenotype0000050|WBPhenotype0000535|WBPhenotype0000689|WBPhenotype0000886	Expression consists of a single cell in the posterior of the pharyngeal terminal bulb of larvae and adults.	pharynx
K12F2.1	191856_s_at	K12F2.1	myo-3	myo-3 encodes MHC A, the minor isoform of MHC (myosin heavy chain) that is essential for thick filament formation, and for viability, movement, and embryonic elongation; expressed in body muscle, the somatic sheath cell covering the hermaphrodite gonad, and also expressed in enteric muscle, vulval muscles of the hermaphrodite and the diagonal muscles of the male tail.	0	WBPhenotype0000050|WBPhenotype0000535|WBPhenotype0000689|WBPhenotype0000886|WBPhenotype0000059|WBPhenotype0000535|WBPhenotype0000643|WBPhenotype0000050|WBPhenotype0000646|WBPhenotype0001037|WBPhenotype0000050|WBPhenotype0000535|WBPhenotype0000689|WBPhenotype0000886|WBPhenotype0000050|WBPhenotype0000643	Antibody staining is detected in the anal depressor, anal sphincter and intestinal muscles and in the contractile sheath in proximal region of the somatic gonad. Staining is also observed in the vulval muscle cells and neighbouring body wall muscle cells. In addition, staining is observed in the adult male sex muscles along the lateral and ventral surfaces.|7.5 kb single band present in mixed sta…	intestinal|male sex-specific muscle|vulval muscle
C34H3.2	191970_at	C34H3.2	odd-2	odd-2 encodes a protein with homology to the Drosophila ODD-SKIPPED family members and affects larval viability; expressed in the intestine.	0	WBPhenotype0000031|WBPhenotype0000643|WBPhenotype0000055|WBPhenotype0000634|WBPhenotype0000659|WBPhenotype0000710|WBPhenotype0000049|WBPhenotype0000062|WBPhenotype0000886|WBPhenotype0000055|WBPhenotype0000269|WBPhenotype0000634|WBPhenotype0000659|WBPhenotype0000710|WBPhenotype0000059|WBPhenotype0000643|WBPhenotype0000050|WBPhenotype0000055|WBPhenotype0000535|WBPhenotype0000689|WBPhenotype0000886|…	Transgenic lines expressing odd-2::GFP also contained signal within the intestine of embryos, larvae, and adults. At all stages, transgenic animals expressed the highest levels of GFP in the most anterior and most posterior portions of the intestine, as well as signal in cells that appeared to be outside the intestine, near the anus.	intestine
C07H6.2	176087_at	C07H6.2			0	WBPhenotype0000050|WBPhenotype0000535|WBPhenotype0000689|WBPhenotype0000886|WBPhenotype0000049|WBPhenotype0000749|WBPhenotype0000886|WBPhenotype0000031|WBPhenotype0000049|WBPhenotype0000062|WBPhenotype0000886|WBPhenotype0000050|WBPhenotype0000535|WBPhenotype0000689|WBPhenotype0000886|WBPhenotype0000154|WBPhenotype0000208|WBPhenotype0000674|WBPhenotype0000049|WBPhenotype0000749|WBPhenotype0000886|…	Larval Expression: pharynx; intestine;	pharynx|intestine
ZK1127.1	188236_s_at	ZK1127.1	nos-2	nos-2 encodes one of three genes in C. elegans that contains a putative zinc-binding domain similar to the one found in Drosophila nanos; nos-2 affects incorporation of primordial germ cells into the somatic gonad, is required redundantly with nos-1 to prevent primordial germ cells from dividing in starved animals and to maintain germ cell viability during larval development in hermaphrodites and…	0	WBPhenotype0000031|WBPhenotype0000049|WBPhenotype0000050|WBPhenotype0000054|WBPhenotype0000059|WBPhenotype0000689|WBPhenotype0000886|WBPhenotype0001037|WBPhenotype0000050|WBPhenotype0000535|WBPhenotype0000689|WBPhenotype0000886|WBPhenotype0000050|WBPhenotype0000535|WBPhenotype0000689|WBPhenotype0000886|WBPhenotype0000049|WBPhenotype0000062|WBPhenotype0000886|WBPhenotype0000050|WBPhenotype0000031|…	maternal RNAs are preferentially maintained in germline blastomeres. In some embryos hybridized to the nos-2 probe, in situ signal appeared concentrated in small dots around the nuclei of germline blastomeres. The majority of nos-2 positive foci were also recognized by the K76 antibody for P granules. Not all nos-2 transcripts, however, appear to be localized on P granules, since significant leve…
C06G8.2	192953_s_at	C06G8.2	opt-1	opt-1 encodes a high-affinity, proton-coupled oligopeptide transporter; when expressed in Xenopus ooctyes, OPT-1 exhibits proton-coupled transport activity for a broad spectrum of peptide substrates; opt-1 mRNA is detected at all stages of development, but is expressed at highest levels in late larval and adult stages; additionally, an opt-1::GFP reporter exhibits expression primarily in vulval, …	0	WBPhenotype0000049|WBPhenotype0000062|WBPhenotype0000886|WBPhenotype0000050|WBPhenotype0000535|WBPhenotype0000689|WBPhenotype0000886|WBPhenotype0000031|WBPhenotype0000049|WBPhenotype0000050|WBPhenotype0000054|WBPhenotype0000059|WBPhenotype0000689|WBPhenotype0000886|WBPhenotype0001037	A gradual increase in the expression level of CPTA during the development from embryo through larva L1-2 and L3-4 to adults was clearly evident. The relative intensities of the CPTA-specific product with respect to actin IV were 2.7, 2.7, 7.0 and 7.8 for the eggs, L1-2, L3-4 and mixed stage animals respectively.
T01C3.3	192830_s_at	T01C3.3			0	WBPhenotype0000049|WBPhenotype0000062|WBPhenotype0000886|WBPhenotype0000049|WBPhenotype0000050|WBPhenotype0000689|WBPhenotype0000886|WBPhenotype0000031|WBPhenotype0000049|WBPhenotype0000050|WBPhenotype0000054|WBPhenotype0000059|WBPhenotype0000689|WBPhenotype0000886|WBPhenotype0001037|WBPhenotype0000050|WBPhenotype0000886|WBPhenotype0000050|WBPhenotype0000535|WBPhenotype0000689|WBPhenotype0000886	Expressed in medial germline.
H22D14.1	192548_s_at	H22D14.1	nhr-267		0	WBPhenotype0000031|WBPhenotype0000049|WBPhenotype0000050|WBPhenotype0000054|WBPhenotype0000059|WBPhenotype0000689|WBPhenotype0000886|WBPhenotype0001037|WBPhenotype0000050|WBPhenotype0000535|WBPhenotype0000689|WBPhenotype0000886|WBPhenotype0000049|WBPhenotype0000062|WBPhenotype0000886|WBPhenotype0000031|WBPhenotype0000049|WBPhenotype0000050|WBPhenotype0000054|WBPhenotype0000059|WBPhenotype0000689|…	Larval Expression: seam cells;|Larval Expression: seam cells;	seam cells|seam cells
C24A3.6	175541_at	C24A3.6	twk-18	twk-18 encodes one of 44 C. elegans TWK (two-P domain K+) potassium channel subunits that contain two pore-forming domains and four transmembrane domains; TWK-18 was originally defined by gain-of-function mutations that result in embryonic lethality at the two-fold stage, locomotion defects, longer than normal body length, abnormal egg-laying, and temperature-sensitive paralysis; as loss of TWK-1…	0	WBPhenotype0000050|WBPhenotype0000535|WBPhenotype0000689|WBPhenotype0000886|WBPhenotype0000031|WBPhenotype0000049|WBPhenotype0000050|WBPhenotype0000054|WBPhenotype0000059|WBPhenotype0000689|WBPhenotype0000886|WBPhenotype0001037|WBPhenotype0000049|WBPhenotype0000062|WBPhenotype0000886|WBPhenotype0000031|WBPhenotype0000049|WBPhenotype0000050|WBPhenotype0000054|WBPhenotype0000059|WBPhenotype0000689|…	Four independent twk-18::gfp lines were generated, which displayed a GFP signal only in body wall muscle.|Expressed in body-wall muscle.
F08H9.3	189643_at	F08H9.3		F08H9.3 encodes a heat shock protein (HSP) of the HSP16 class; unlike most HSP16s in C. elegans, it is specifically expressed in a particular tissue (the larval pharynx and the anterior adult pharynx), and its expression is not strongly induced by heat shock; however, F08H9.3 expression is increased by heat shock (with adult expression in the full pharynx) and probably aids heat shock resistance,…	0	WBPhenotype0000049|WBPhenotype0000062|WBPhenotype0000886|WBPhenotype0000050|WBPhenotype0000535|WBPhenotype0000689|WBPhenotype0000886|WBPhenotype0000031|WBPhenotype0000049|WBPhenotype0000050|WBPhenotype0000054|WBPhenotype0000059|WBPhenotype0000689|WBPhenotype0000886|WBPhenotype0001037	Under normal conditions, F08H9.3 was expressed only in the pharynx, from the time the respective tissues emerged during development throughout adulthood.	pharynx
F42A10.2	175443_at	F42A10.2b	nfm-1	nfm-1 encodes a homolog of human merlin/schwannomin (NF2), which when mutated leads to neurofibromatosis, type 2 (OMIM:101000); at the same time, it is also homologous to the ERM family of cytoskeletal linkers with approximately equal similarity to ezrin, radixin and moesin.	0	WBPhenotype0000050|WBPhenotype0000062|WBPhenotype0000535|WBPhenotype0000689|WBPhenotype0000886|WBPhenotype0000031|WBPhenotype0000049|WBPhenotype0000050|WBPhenotype0000054|WBPhenotype0000059|WBPhenotype0000689|WBPhenotype0000886|WBPhenotype0001037|WBPhenotype0000049|WBPhenotype0000062|WBPhenotype0000886|WBPhenotype0000049|WBPhenotype0000749|WBPhenotype0000886|WBPhenotype0000050|WBPhenotype0000535|…	Expression is seen from elongated embryos until adulthood in two components. The first component consists of expression in the excretory gland cells, although due to mosaicism expression is in only one of the two gland cells. The second component consists of faint expression in the musculature of the pharynx, particularly the anterior pharynx.|Expressed in embryos, larvae, and adults. NFM-1-GFP/L…	pharyngeal muscle
C47E12.10	185741_at	C47E12.10			0	WBPhenotype0000050|WBPhenotype0000535|WBPhenotype0000689|WBPhenotype0000886|WBPhenotype0000049|WBPhenotype0000062|WBPhenotype0000886|WBPhenotype0000031|WBPhenotype0000049|WBPhenotype0000050|WBPhenotype0000054|WBPhenotype0000059|WBPhenotype0000689|WBPhenotype0000886|WBPhenotype0001037	Larval Expression: intestine;	intestine
Y69A2AR.4	176529_at	Y69A2AR.4	smf-3		0	WBPhenotype0000050|WBPhenotype0000062|WBPhenotype0000535|WBPhenotype0000689|WBPhenotype0000886|WBPhenotype0000067|WBPhenotype0000050|WBPhenotype0000535|WBPhenotype0000689|WBPhenotype0000886|WBPhenotype0000031|WBPhenotype0000049|WBPhenotype0000050|WBPhenotype0000054|WBPhenotype0000059|WBPhenotype0000689|WBPhenotype0000886|WBPhenotype0001037|WBPhenotype0000067	Larval Expression: intestine;	intestine
M110.5	190192_s_at	M110.5b	dab-1	dab-1 encodes an ortholog of the cytoplasmic adaptor protein DISABLED, required for normal molting and meiotic arrest; DAB-1 is also required for EGL-17 secretion from vulval cells, and thus indirectly for normal sex myoblast (SM) migration and egg-laying; DAB-1 contains a conserved PTB domain and signals that confer localization to Golgi-proximal vesicles, and DAB-1 localizes to vesicular struct…	0	WBPhenotype0000594|WBPhenotype0000638|WBPhenotype0000640|WBPhenotype0000031|WBPhenotype0000050|WBPhenotype0000643|WBPhenotype0000646|WBPhenotype0000679|WBPhenotype0000050|WBPhenotype0000031|WBPhenotype0000050|WBPhenotype0000646|WBPhenotype0000050|WBPhenotype0000535|WBPhenotype0000689|WBPhenotype0000886|WBPhenotype0000638|WBPhenotype0000640|WBPhenotype0000049|WBPhenotype0000062|WBPhenotype0000886|…	L2 stage worms showed GFP fluorescence in the ventral hypodermis. Expression of Ce-dab-1 within the VPCs and their descendants continued through vulval development, and became restricted to the descendants of P5.p and P7.p by mid-L4. Ce-dab-1 was also expressed in the anchor cell (AC), sheath cells surrounding the amphid neurons in the head, the gut, and several unidentified cells in the anus and…	hypodermis|intestine|sheath_cells|VPC descendants
F53H8.3	189883_at	F53H8.3			0	WBPhenotype0000050|WBPhenotype0000535|WBPhenotype0000689|WBPhenotype0000886|WBPhenotype0000031|WBPhenotype0000049|WBPhenotype0000050|WBPhenotype0000054|WBPhenotype0000059|WBPhenotype0000689|WBPhenotype0000886|WBPhenotype0001037	Expression is seen in the E-cell lineage and intestinal cells throughout embryonic development and in early larval stages. This gene has homology to hexose transporters.	intestine|E lineage
H28G03.4	188944_at	H28G03.4			0	WBPhenotype0000050|WBPhenotype0000535|WBPhenotype0000689|WBPhenotype0000886|WBPhenotype0000031|WBPhenotype0000049|WBPhenotype0000050|WBPhenotype0000054|WBPhenotype0000059|WBPhenotype0000689|WBPhenotype0000886|WBPhenotype0001037|WBPhenotype0000049|WBPhenotype0000062|WBPhenotype0000886|WBPhenotype0000049|WBPhenotype0000062|WBPhenotype0000886	All six ORFs (C52D10.5, F26H9.3, H28G03.4, K03H6.3, T14G12.1 and W04G5.1) are transcribed throughout the development of C. elegans in all tissues examined,
F52E10.1	193642_at	F52E10.1	sdc-1	sdc-1 encodes a zinc-finger protein of the C2H2-type that affects egg laying and vulval development, and hermaphrodite sex determination; expressed at highest levels in embryos and in adults.	0	WBPhenotype0000050|WBPhenotype0000535|WBPhenotype0000689|WBPhenotype0000886|WBPhenotype0000031|WBPhenotype0000049|WBPhenotype0000050|WBPhenotype0000054|WBPhenotype0000059|WBPhenotype0000689|WBPhenotype0000886|WBPhenotype0001037	sdc-1 transcript is preferentially expressed at embryo stages. The expression level decrease as development proceeds through the larval stages and then increase in adults.
Y53C12B.3	186756_s_at	Y53C12B.3a	nos-3	nos-3 encodes a homolog of Drosophila NANOS that physically interacts with FBF-1 (similar, though not orthologous, to Drosophila PUMILIO); NOS-3 is required in development of the hermaphrodite germ-line to promote the switch from sperm to oocyte production, perhaps by forming a complex with FBF-1 that controls fem-3 mRNA.	0	WBPhenotype0000050|WBPhenotype0000535|WBPhenotype0000689|WBPhenotype0000886|WBPhenotype0000031|WBPhenotype0000049|WBPhenotype0000050|WBPhenotype0000054|WBPhenotype0000059|WBPhenotype0000689|WBPhenotype0000886|WBPhenotype0001037|WBPhenotype0000031|WBPhenotype0000049|WBPhenotype0000050|WBPhenotype0000054|WBPhenotype0000059|WBPhenotype0000689|WBPhenotype0000886|WBPhenotype0001037|WBPhenotype0000050|…	nos-3 mRNA was present throughout development, increasing in abundance at the L4 larval stage, just before oocytes first appear.|NOS-3 protein detected throughout the germ-line tissue during larval development. In addition to staining in the larval gonad, NOS-3 expression was also observed in embryos. Specifically, NOS-3 was found in P1P4, and later in germ-line progenitor cells, Z2 and Z3.	germ-line cells
F10G2.1	182508_at	F10G2.1			0	WBPhenotype0000031|WBPhenotype0000049|WBPhenotype0000050|WBPhenotype0000054|WBPhenotype0000059|WBPhenotype0000689|WBPhenotype0000886|WBPhenotype0001037|WBPhenotype0000050|WBPhenotype0000535|WBPhenotype0000689|WBPhenotype0000886|WBPhenotype0000050|WBPhenotype0000062|WBPhenotype0000535|WBPhenotype0000689|WBPhenotype0000886	Expressed in coelomocytes.
C05G6.1	192270_at	C05G6.1	nhr-76		0	WBPhenotype0000050|WBPhenotype0000535|WBPhenotype0000689|WBPhenotype0000886|WBPhenotype0000031|WBPhenotype0000049|WBPhenotype0000050|WBPhenotype0000054|WBPhenotype0000059|WBPhenotype0000689|WBPhenotype0000886|WBPhenotype0001037|WBPhenotype0000049|WBPhenotype0000062|WBPhenotype0000886|WBPhenotype0000031|WBPhenotype0000049|WBPhenotype0000050|WBPhenotype0000054|WBPhenotype0000059|WBPhenotype0000689|…	Body wall muscles; intestine; excretory gland cell; pharynx; seam cells; vulval muscles.	pharynx|intestine|vulval muscle|seam cells
R74.5	175168_at	R74.5	asd-1	R74.5 encodes a putative RNA-binding protein, with both an RNA recognition motif and a glutamine/asparagine-rich domain.	0	WBPhenotype0000049|WBPhenotype0000062|WBPhenotype0000886|WBPhenotype0000031|WBPhenotype0000049|WBPhenotype0000050|WBPhenotype0000054|WBPhenotype0000059|WBPhenotype0000689|WBPhenotype0000886|WBPhenotype0001037|WBPhenotype0000050|WBPhenotype0000535|WBPhenotype0000689|WBPhenotype0000886|WBPhenotype0000049|WBPhenotype0000749|WBPhenotype0000886	Larval Expression: pharynx;	pharynx
T04A8.12	193884_at	T04A8.12	tag-189		0	WBPhenotype0000886|WBPhenotype0000886|WBPhenotype0000049|WBPhenotype0000749|WBPhenotype0000886|WBPhenotype0000049|WBPhenotype0000062|WBPhenotype0000886|WBPhenotype0000031|WBPhenotype0000049|WBPhenotype0000050|WBPhenotype0000054|WBPhenotype0000059|WBPhenotype0000689|WBPhenotype0000886|WBPhenotype0001037|WBPhenotype0000050|WBPhenotype0000050|WBPhenotype0000535|WBPhenotype0000689|WBPhenotype0000886	No transgenic line obtained.
K08E7.9	193007_s_at	K08E7.9	pgp-1	pgp-1 encodes a transmembrane protein that is a member of the P-glycoprotein subclass of the ATP-binding cassette (ABC) transporter superfamily; along with PGP-3, PGP-1 is required for defense against the pathogenic Pseudomonas aeruginosa strain PA14, and may facilitate ATP-dependent efflux of the toxic phenazine compounds produced by the bacteria; PGP-1 is expressed in the apical membrane of int…	0	WBPhenotype0000031|WBPhenotype0000049|WBPhenotype0000050|WBPhenotype0000054|WBPhenotype0000059|WBPhenotype0000689|WBPhenotype0000886|WBPhenotype0001037|WBPhenotype0000050|WBPhenotype0000535|WBPhenotype0000689|WBPhenotype0000886	Staining of large nuclei localized alongside intestine, posteriorly of the pharyngo-intestinal valve and anteriorly of the anus. pPD26pgp3.BP strains are detectable in embryonic intestinal cells. pPD26pgp1.X stains with low intensity. Most uniform staining seen in early larval stages. The fraction of L3 and L4 and adult animals that are stained is smaller and staining is of less intensity. Nuclei…	intestine|anus|pharyngo-intestinal valve|intestinal|pharynx|intestinal
Y71G12B.14	176316_at	Y71G12B.14	lsm-6		0	WBPhenotype0000031|WBPhenotype0000049|WBPhenotype0000050|WBPhenotype0000054|WBPhenotype0000059|WBPhenotype0000060|WBPhenotype0000062|WBPhenotype0000689|WBPhenotype0000886|WBPhenotype0001037|WBPhenotype0000031|WBPhenotype0000643|WBPhenotype0000050|WBPhenotype0000050|WBPhenotype0000535|WBPhenotype0000689|WBPhenotype0000886|WBPhenotype0000050|WBPhenotype0000054|WBPhenotype0000535|WBPhenotype0000645	muscle|GFP is seen throughout the body wall and sex muscle cells. Confocal microscopy of dissected gonad arms shows GFP expression in the DTC and in the gonad sheath cells.	muscle|sheath_cells|distal tip cells|mu_herm_ut
W02A2.6	187949_s_at	W02A2.6	rec-8	rec-8 encodes a meiosis-specific cohesin complex subunit orthologous to Saccharomyces cerevisiae and Schizosaccharomyces pombe Rec8p; REC-8 is essential for pairing of homologoues and sister chromatids during meiosis and thus for proper chromosome disjunction; in the germline, REC-8 associates with chromatin of transition zone nuclei, and co-localizes with SMC-1 along the longitudinal axes of syn…	0	WBPhenotype0000031|WBPhenotype0000049|WBPhenotype0000050|WBPhenotype0000054|WBPhenotype0000059|WBPhenotype0000689|WBPhenotype0000886|WBPhenotype0001037|WBPhenotype0000049|WBPhenotype0000062|WBPhenotype0000886|WBPhenotype0000269|WBPhenotype0001041|WBPhenotype0000050|WBPhenotype0001175|WBPhenotype0000436|WBPhenotype0000050|WBPhenotype0000535|WBPhenotype0000689|WBPhenotype0000886|WBPhenotype0000050|…	The protein was absent from somatic cells. Expressed in the gonad.	gonad
M6.3	189007_at	M6.3	pha-2		0	WBPhenotype0000045	The earliest unambiguous expression of pPHA2::GFP-A began in 4 to 8 cells of the pharyngeal primordium at around 280 to 300 min of embryonic development, which is after gastrulation and at a time when the pharyngeal primordium becomes clearly defined but before the formation of a surrounding basal lamina. Just before the comma stage (approximately 350 min), expression is observed in two groups of…
Y56A3A.14	184419_at	Y56A3A.14	sdz-33	This gene encodes a protein containing an F-box, a motif predicted to mediate protein-protein interactions either with homologs of yeast Skp-1p or with other proteins.	0	WBPhenotype0000050|WBPhenotype0000535|WBPhenotype0000689|WBPhenotype0000886|WBPhenotype0000031|WBPhenotype0000049|WBPhenotype0000050|WBPhenotype0000054|WBPhenotype0000059|WBPhenotype0000689|WBPhenotype0000886|WBPhenotype0001037|WBPhenotype0000031|WBPhenotype0000049|WBPhenotype0000050|WBPhenotype0000054|WBPhenotype0000059|WBPhenotype0000689|WBPhenotype0000886|WBPhenotype0001037|WBPhenotype0000031|…	Expressed ubiquitously starting at the 12-cell stage.
C50F2.8	180089_at	C50F2.8			0	WBPhenotype0000050|WBPhenotype0000535|WBPhenotype0000689|WBPhenotype0000886|WBPhenotype0000049|WBPhenotype0000062|WBPhenotype0000886|WBPhenotype0000031|WBPhenotype0000049|WBPhenotype0000050|WBPhenotype0000054|WBPhenotype0000059|WBPhenotype0000689|WBPhenotype0000886|WBPhenotype0001037	Larval Expression: pharynx; intestine; unidentified cells in tail ;	tail|pharynx|intestine
F01F1.5	181108_at	F01F1.5	dpf-4		0	WBPhenotype0000031|WBPhenotype0000049|WBPhenotype0000050|WBPhenotype0000054|WBPhenotype0000059|WBPhenotype0000689|WBPhenotype0000886|WBPhenotype0001037|WBPhenotype0000049|WBPhenotype0000062|WBPhenotype0000886|WBPhenotype0000050|WBPhenotype0000535|WBPhenotype0000689|WBPhenotype0000886|WBPhenotype0000049|WBPhenotype0000749|WBPhenotype0000886	Expression is seen in a few unidentified cells in early and late stage embryos.
C09B8.1	187538_at	C09B8.1	ipp-5	ipp-5 encodes a type I inositol 5-phosphatase homolog; ipp-5 acts downstream of let-23 to negatively regulate IP3 signaling and is involved in spermathecal contractions during ovulation; an ipp-5::gfp transcriptional reporter is expressed in the adult distal spermatheca and weakly in the proximal sheath.	0	WBPhenotype0000049|WBPhenotype0000062|WBPhenotype0000886|WBPhenotype0000031|WBPhenotype0000049|WBPhenotype0000050|WBPhenotype0000054|WBPhenotype0000059|WBPhenotype0000689|WBPhenotype0000886|WBPhenotype0001037|WBPhenotype0000269|WBPhenotype0000050|WBPhenotype0000535|WBPhenotype0000689|WBPhenotype0000886	Expressed in the adult distal spermatheca and weakly in the proximal sheath in transgenic animals.	spermathecae
C09F12.1	184003_s_at	C09F12.1	clc-1	clc-1 encodes a claudin homolog, closely similar to CLC-2, that is required for normal cohesion of apical junctions in epithelia; claudins are integral membrane proteins with four transmembrane sequences that are found in mammalian tight junctions (TJs), induce TJs when transgenically expressed in cells normally lacking them, and can mediate the specific conductance of of specific ions (e.g., mag…	0	WBPhenotype0000031|WBPhenotype0000049|WBPhenotype0000050|WBPhenotype0000054|WBPhenotype0000059|WBPhenotype0000689|WBPhenotype0000886|WBPhenotype0001037|WBPhenotype0000050|WBPhenotype0000535|WBPhenotype0000689|WBPhenotype0000886|WBPhenotype0000049|WBPhenotype0000062|WBPhenotype0000886|WBPhenotype0000050|WBPhenotype0000062|WBPhenotype0000535|WBPhenotype0000689|WBPhenotype0000886	Intense GFP signals were detected as lines from the pharyngeal region of the digestive tubes in addition to other types of cells. The pharyngeal region of the digestive tubes can be subdivided into four portions: procorpus, metacorpus, isthmus, and terminal bulb. Among them, the procorpus and isthmus portions are elongated. In both portions, three parallel GFP-positive lines (occasionally one or …	pharynx
F47G4.3	193659_at	F47G4.3	gpdh-1	gpdh-1 encodes one of two C. elegans glycerol 3-phosphate dehydrogenases; although loss of gpdh-1 activity via large-scale RNAi screens results in no obvious defects, gpdh-1 mRNA expression is upregulated in response to hypertonicity, suggesting that GPDH-1 does play a role in osmotic stress adaptation in C. elegans.	0	WBPhenotype0000031|WBPhenotype0000049|WBPhenotype0000050|WBPhenotype0000054|WBPhenotype0000059|WBPhenotype0000689|WBPhenotype0000886|WBPhenotype0001037|WBPhenotype0000050|WBPhenotype0000535|WBPhenotype0000689|WBPhenotype0000886|WBPhenotype0000049|WBPhenotype0000062|WBPhenotype0000886	Pgpdh-1::GFP expression was virtually undetectable under control conditions but showed dramatic up-regulation in the intestine and hypodermis in worms exposed to hypertonicity.
R12G8.2	179423_at	R12G8.2	twk-36		0	WBPhenotype0000050|WBPhenotype0000535|WBPhenotype0000689|WBPhenotype0000886|WBPhenotype0000049|WBPhenotype0000062|WBPhenotype0000886	Excretory cell.
ZK1320.3	187245_s_at	ZK1320.3			0	WBPhenotype0000049|WBPhenotype0000062|WBPhenotype0000886|WBPhenotype0000031|WBPhenotype0000049|WBPhenotype0000050|WBPhenotype0000054|WBPhenotype0000059|WBPhenotype0000689|WBPhenotype0000886|WBPhenotype0001037|WBPhenotype0000050|WBPhenotype0000535|WBPhenotype0000689|WBPhenotype0000886	Intestine	intestine
C26H9A.1	173717_s_at	C26H9A.1	vha-7	vha-7 encodes an ortholog of subunit a of the membrane-bound (V0) domain of vacuolar proton-translocating ATPase (V-ATPase); VHA-7 is orthologous to human ATP6N1A (OMIM:192130), ATP6V0A2, ATP6V0A4 (OMIM:605239, mutated in distal renal tubular acidosis), and TCIRG1 (OMIM:604592, mutated in osteopetrosis); vha-7 is expressed in hypodermis and uterus; VHA-7 is dispensable for viability, since vha-7(…	0	WBPhenotype0000050|WBPhenotype0000535|WBPhenotype0000689|WBPhenotype0000886|WBPhenotype0000031|WBPhenotype0000049|WBPhenotype0000050|WBPhenotype0000054|WBPhenotype0000059|WBPhenotype0000689|WBPhenotype0000886|WBPhenotype0001037|WBPhenotype0000050|WBPhenotype0000062|WBPhenotype0000535|WBPhenotype0000689|WBPhenotype0000886	The vha-7 gene was silent during embryogenesis and the first larval stages. Its expression was first observed at the L3 stage and was limited to areas of the developing and mature gonad corresponding to the spermatheca and the region where meiotic oocytes are in the pachytene and early diakinesis stages. It vanished abruptly in mature oocytes.	gonad|spermathecae|oocytes
F22F7.2	181290_at	F22F7.2			0	WBPhenotype0000050|WBPhenotype0000535|WBPhenotype0000689|WBPhenotype0000886|WBPhenotype0000049|WBPhenotype0000062|WBPhenotype0000886|WBPhenotype0000031|WBPhenotype0000049|WBPhenotype0000050|WBPhenotype0000054|WBPhenotype0000059|WBPhenotype0000689|WBPhenotype0000886|WBPhenotype0001037	Larval Expression: intestine;	intestine
F57B10.12	173443_s_at	F57B10.12	mei-2	mei-2 encodes a novel protein that contains a region similar to the p80-targeting subunit of katanin that is required for embryonic viability, alignment of chromosomes at the metaphase plate, and establishment of the oocyte meiotic spindle together with MEI-1; can interact with MEI-1 in HeLa cells and this complex can function to disassemble microtubules, expressed in the germ line, throughout th…	0	WBPhenotype0000050|WBPhenotype0000776|WBPhenotype0000269|WBPhenotype0000050|WBPhenotype0001041|WBPhenotype0000050|WBPhenotype0000050|WBPhenotype0000269|WBPhenotype0000269|WBPhenotype0000050|WBPhenotype0000050	mei-2 expression was highest in the gravid adult stage, with very low levels present in L1 and L4 larval stages.
T04G9.2	190766_s_at	T04G9.2	nas-15		0	WBPhenotype0000050|WBPhenotype0000535|WBPhenotype0000689|WBPhenotype0000886|WBPhenotype0000050|WBPhenotype0000062|WBPhenotype0000535|WBPhenotype0000689|WBPhenotype0000886|WBPhenotype0000886|WBPhenotype0000031|WBPhenotype0000049|WBPhenotype0000050|WBPhenotype0000054|WBPhenotype0000059|WBPhenotype0000689|WBPhenotype0000886|WBPhenotype0001037	The reporter gene fusion NAS-15::GFP failed to give detectable expression in any life stage.|
C26E6.3	181146_at	C26E6.3			0	WBPhenotype0000050|WBPhenotype0000535|WBPhenotype0000689|WBPhenotype0000886|WBPhenotype0000050|WBPhenotype0000535|WBPhenotype0000689|WBPhenotype0000886|WBPhenotype0000031|WBPhenotype0000049|WBPhenotype0000050|WBPhenotype0000054|WBPhenotype0000059|WBPhenotype0000060|WBPhenotype0000062|WBPhenotype0000689|WBPhenotype0000886|WBPhenotype0001037|WBPhenotype0000050|WBPhenotype0000031|WBPhenotype0000049|…	Broadly expressed in gonad.
Y71F9B.5	173399_s_at	Y71F9B.5a	lin-17	lin-17 encodes one of four C. elegans Frizzled homologs, integral membrane proteins that contain an external cysteine rich domain (CRD) and seven transmembrane domains and that function in a wide variety of species as receptors for Wnt glycoprotein signaling molecules; LIN-17 activity is required for specifying the polarity of a number of asymmetric cell divisions that, in C. elegans, are essenti…	0	WBPhenotype0000049|WBPhenotype0000062|WBPhenotype0000886|WBPhenotype0000050|WBPhenotype0000535|WBPhenotype0000689|WBPhenotype0000886	Weak expression of lin-17 detected in the vulva cells that form the vulva only after the vulva precursor cells had divided twice, i.e., in all Pn.pxx cells. lin-17 expression was also observed in the male tail throughout development, with the expression strong particularly at later L3 stage in most descendants of the V6 and T cells in the lateral hypodermis. lin-17 was detected in the P11.p and B…	vulva|lateral hypodermis|T lineage|V lineage
Y39A3CR.3	186987_at	Y39A3CR.3			0	WBPhenotype0000031|WBPhenotype0000049|WBPhenotype0000050|WBPhenotype0000054|WBPhenotype0000059|WBPhenotype0000689|WBPhenotype0000886|WBPhenotype0001037|WBPhenotype0000050|WBPhenotype0000535|WBPhenotype0000689|WBPhenotype0000886|WBPhenotype0000031|WBPhenotype0000049|WBPhenotype0000050|WBPhenotype0000054|WBPhenotype0000059|WBPhenotype0000689|WBPhenotype0000886|WBPhenotype0001037	Larval Expression: pharynx; anal depressor muscle; Reproductive System; distal tip cell; body wall muscle; hypodermis; excretory cell; coelomocytes;	pharynx|hypodermis|coelomocytes|Reproductive System|body wall muscle|vulva other|anal depressor muscle|excretory cell|distal tip cell
W04G3.5	192446_s_at	W04G3.5			0	WBPhenotype0000050|WBPhenotype0000535|WBPhenotype0000689|WBPhenotype0000886|WBPhenotype0000031|WBPhenotype0000049|WBPhenotype0000050|WBPhenotype0000054|WBPhenotype0000059|WBPhenotype0000689|WBPhenotype0000886|WBPhenotype0001037|WBPhenotype0000049|WBPhenotype0000062|WBPhenotype0000886	Adult Expression: pharynx; intestine; unidentified cells;	pharynx|intestine
Y48G8AL.11	173341_at	Y48G8AL.11	haf-6		0	WBPhenotype0000050|WBPhenotype0000535|WBPhenotype0000689|WBPhenotype0000886	No observable expression, 1 isolate.|Fail to generate transgenic worm.
R09F10.4	192484_at	R09F10.4	inx-5	inx-5 encodes a predicted member of the innexin family; expressed in the embryonic hypodermis, developing vulva, seam cells, and spermatheca.	0	WBPhenotype0000031|WBPhenotype0000049|WBPhenotype0000050|WBPhenotype0000054|WBPhenotype0000059|WBPhenotype0000689|WBPhenotype0000886|WBPhenotype0001037|WBPhenotype0000050|WBPhenotype0000535|WBPhenotype0000689|WBPhenotype0000886	2-8 cell embryos: emb. hypodermis: seam; developing vulva; spermetheca	vulva|hypodermis|spermathecae|seam cells
F23F12.9	171733_x_at	F23F12.9a	F23F12.9		0	WBPhenotype0000049|WBPhenotype0000062|WBPhenotype0000886|WBPhenotype0000031|WBPhenotype0000049|WBPhenotype0000050|WBPhenotype0000054|WBPhenotype0000059|WBPhenotype0000689|WBPhenotype0000886|WBPhenotype0001037|WBPhenotype0000050|WBPhenotype0000535|WBPhenotype0000689|WBPhenotype0000886|WBPhenotype0000049|WBPhenotype0000749|WBPhenotype0000886	Larval Expression: intestine;	intestine
T06E4.3	172042_x_at	T06E4.3b	atl-1	The atl-1 gene encodes a large, 2514-residue protein of the ATM family, homologous to human AT (OMIM:208900, mutated in ataxia telangiectasia); the C-terminal sequence of ATL-1 contains a PI-3 kinase-like domain; ATL-1 is required for survival through early embryogenesis and normal chromosomal segregation; atl-1 is expressed in both the mitotic and meiotic cells of adult gonads.	0	WBPhenotype0000050|WBPhenotype0000050|WBPhenotype0000050|WBPhenotype0000062|WBPhenotype0000535|WBPhenotype0000689|WBPhenotype0000886|WBPhenotype0000050|WBPhenotype0000535|WBPhenotype0000689|WBPhenotype0000886|WBPhenotype0000031|WBPhenotype0000049|WBPhenotype0000050|WBPhenotype0000054|WBPhenotype0000059|WBPhenotype0000689|WBPhenotype0000886|WBPhenotype0001037	Ce-atl-1 mRNA was expressed in all larval stages and levels increased about fivefold in the adult stage.|Ce-atl-1 is expressed in both the mitotic and meiotic cells of wild-type adult gonads.|	gonad
ZC416.6	188470_s_at	ZC416.6			0	WBPhenotype0000050|WBPhenotype0000062|WBPhenotype0000535|WBPhenotype0000689|WBPhenotype0000886|WBPhenotype0000031|WBPhenotype0000049|WBPhenotype0000050|WBPhenotype0000054|WBPhenotype0000059|WBPhenotype0000689|WBPhenotype0000886|WBPhenotype0001037|WBPhenotype0000050|WBPhenotype0000535|WBPhenotype0000689|WBPhenotype0000886|WBPhenotype0000049|WBPhenotype0000062|WBPhenotype0000886	Larval Expression: intestine;	intestine
F59A2.5	179523_at	F59A2.5			0	WBPhenotype0000049|WBPhenotype0000062|WBPhenotype0000886|WBPhenotype0000050|WBPhenotype0000689|WBPhenotype0000049|WBPhenotype0000749|WBPhenotype0000886|WBPhenotype0000031|WBPhenotype0000049|WBPhenotype0000050|WBPhenotype0000054|WBPhenotype0000059|WBPhenotype0000689|WBPhenotype0000886|WBPhenotype0001037|WBPhenotype0000050|WBPhenotype0000535|WBPhenotype0000689|WBPhenotype0000886	No gfp epxression detected.
T07D4.4	192369_s_at	T07D4.4c	T07D4.4		0	WBPhenotype0000050|WBPhenotype0000535|WBPhenotype0000689|WBPhenotype0000886	Larval Expression: rectal epithelium; hypodermis; unidentified cells in tail ;	tail|hypodermis|rectal epithelium|excretory cell
T06F4.2	192667_s_at	T06F4.2b	clh-4	A homolog of a mammalian CIC-type chloride channel that is uniquely expressed in adult worms.	0	WBPhenotype0000050|WBPhenotype0000535|WBPhenotype0000689|WBPhenotype0000886|WBPhenotype0000049|WBPhenotype0000062|WBPhenotype0000886|WBPhenotype0000031|WBPhenotype0000049|WBPhenotype0000050|WBPhenotype0000054|WBPhenotype0000059|WBPhenotype0000689|WBPhenotype0000886|WBPhenotype0001037	Excretory cell|A promoter element from CeCLC-4 directed GFP expression only to a single cell, the large, H-shaped, excretory cell. Expression patterns were identical in all four larval stages and adults except the vulval muscles and the HSN neurons.
F31A3.4	179991_s_at	F31A3.4	hlh-29		0	WBPhenotype0000049|WBPhenotype0000062|WBPhenotype0000886|WBPhenotype0000050|WBPhenotype0000535|WBPhenotype0000689|WBPhenotype0000886|WBPhenotype0000031|WBPhenotype0000049|WBPhenotype0000050|WBPhenotype0000054|WBPhenotype0000059|WBPhenotype0000689|WBPhenotype0000886|WBPhenotype0001037|WBPhenotype0000031|WBPhenotype0000049|WBPhenotype0000050|WBPhenotype0000054|WBPhenotype0000059|WBPhenotype0000689|…	Expressed in: early MS, E lineage.
F25B5.2	187277_s_at	F25B5.2			0	WBPhenotype0000689|WBPhenotype0000697|WBPhenotype0000050|WBPhenotype0000062|WBPhenotype0000535|WBPhenotype0000689|WBPhenotype0000886|WBPhenotype0000031|WBPhenotype0000049|WBPhenotype0000050|WBPhenotype0000054|WBPhenotype0000059|WBPhenotype0000689|WBPhenotype0000886|WBPhenotype0001037|WBPhenotype0000049|WBPhenotype0000749|WBPhenotype0000886|WBPhenotype0000050|WBPhenotype0000050|WBPhenotype0000535|…	Expression is only observed in pre-comma-stage embryos. From approximately the 100 cell-stage cells throughout the embryo are seen to express. In some embryos expression is restricted to the anterior region, possibly in cells of the AB lineage.	AB cells
T05C3.2	180593_at	T05C3.2		The T05C3.2 gene encodes a protein that may be involved in apoptosis.	0	WBPhenotype0000050|WBPhenotype0000535|WBPhenotype0000689|WBPhenotype0000886|WBPhenotype0000031|WBPhenotype0000049|WBPhenotype0000050|WBPhenotype0000054|WBPhenotype0000059|WBPhenotype0000689|WBPhenotype0000886|WBPhenotype0001037	Older larvae (L3 and L4) and adults show expression in two pairs of nuclei located just behind the metacorpus of the pharynx. These cells are probably neuronal but have not been definitively identified.
T08B2.10	193198_s_at	T08B2.10	rps-17	rps-17 encodes a small ribosomal subunit S17 protein.	0	WBPhenotype0000059|WBPhenotype0000535|WBPhenotype0000583|WBPhenotype0000689|WBPhenotype0000050|WBPhenotype0000270|WBPhenotype0000059|WBPhenotype0000031|WBPhenotype0000050|WBPhenotype0000229|WBPhenotype0000583|WBPhenotype0000059	Larval Expression: pharynx; intestine; body wall muscle; hypodermis; excretory cell;|Larval Expression: pharynx; intestine; anal depressor muscle; developing spermatheca; body wall muscle; excretory cell;	pharynx|hypodermis|intestine|body wall muscle|excretory cell|pharynx|intestine|body wall muscle|developing spermatheca|spermatheca|anal depressor muscle|excretory cell
F08F3.9	183209_at	F08F3.9b	F08F3.9		0	WBPhenotype0000031|WBPhenotype0000049|WBPhenotype0000050|WBPhenotype0000054|WBPhenotype0000059|WBPhenotype0000689|WBPhenotype0000886|WBPhenotype0001037|WBPhenotype0000049|WBPhenotype0000062|WBPhenotype0000886|WBPhenotype0000050|WBPhenotype0000062|WBPhenotype0000535|WBPhenotype0000689|WBPhenotype0000886|WBPhenotype0000050|WBPhenotype0000535|WBPhenotype0000689|WBPhenotype0000886	Broadly expressed in gonad.
Y53C12C.1	192900_at	Y53C12C.1		Y53C12C.1 encodes a divergent paired-like homeodomain protein that does not belong to the Q50, K50, or S50 classes; it has no obvious function in mass RNAi assays.	0	WBPhenotype0000050|WBPhenotype0000535|WBPhenotype0000689|WBPhenotype0000886|WBPhenotype0000031|WBPhenotype0000049|WBPhenotype0000050|WBPhenotype0000054|WBPhenotype0000059|WBPhenotype0000689|WBPhenotype0000886|WBPhenotype0001037|WBPhenotype0000049|WBPhenotype0000062|WBPhenotype0000886	Larval Expression: unidentified cells in head;	head
Y45G5AM.1	177144_at	Y45G5AM.1b	nhr-114	nhr-114 encodes, by alternative splicing, two isoforms of a nuclear hormone receptor that specifically binds GPA-13 in yeast two-hybrid assays; the interaction of NHR-114 with GPA-13 is independent of whether GPA-13 is constitutively activated or not; NHR-114 is expressed in intestine (and weakly in hypodermal cells), with mainly nuclear localization; NHR-114 has no obvious function or phenotype …	0	WBPhenotype0001036|WBPhenotype0001036|WBPhenotype0000886|WBPhenotype0000886|WBPhenotype0000050|WBPhenotype0000062|WBPhenotype0000535|WBPhenotype0000689|WBPhenotype0000886	Expressed in intestine, weak in hypodermal cells.	hypodermal|intestine
T26E3.3	175652_at	T26E3.3	par-6	par-6 encodes a PDZ-domain-containing protein that is conserved in Drosophila and mammals; during development, maternally provided PAR-6 is required for establishing anterior-posterior polarity in the early C. elegans embryo; par-6 activity is also essential for determining proper apicobasal asymmetries associated with cell adhesion and gastrulation; PAR-6 localizes to the periphery of the newly …	0	WBPhenotype0000050|WBPhenotype0000748|WBPhenotype0000269|WBPhenotype0000050|WBPhenotype0000050|WBPhenotype0000059|WBPhenotype0000050|WBPhenotype0000031|WBPhenotype0000050|WBPhenotype0000050|WBPhenotype0000761	Expression scored from zygote til 50 cell embryo|The apical-basal polarity of the PAR proteins persists through early gastrulation, cells in the interior of the embryo accumulate PAR-6 on their blastocoel-facing surfaces; these and later changes in PAR distribution were not analyzed further.|Before pronuclear formation, GFP:PAR-2 and GFP:PAR-6 were distributed uniformly throughout the embryo.|
W02H5.8	183045_s_at	W02H5.8			0	WBPhenotype0000031|WBPhenotype0000049|WBPhenotype0000050|WBPhenotype0000054|WBPhenotype0000059|WBPhenotype0000689|WBPhenotype0000886|WBPhenotype0001037|WBPhenotype0000031|WBPhenotype0000049|WBPhenotype0000050|WBPhenotype0000054|WBPhenotype0000059|WBPhenotype0000689|WBPhenotype0000886|WBPhenotype0001037|WBPhenotype0000050|WBPhenotype0000535|WBPhenotype0000689|WBPhenotype0000886|WBPhenotype0000050|…	Larval Expression: intestine;	intestine
ZK1067.1	194046_s_at	ZK1067.1	let-23	The let-23 gene encodes a member of the EGF-receptor family of transmembrane tyrosine kinases that affects viability, inductive signaling during development of the vulva, male spicule formation, posterior development of the epidermis, and ovulation; it is genetically upstream of the let-60/RAS pathway with respect to viability and vulval development, is upstream of the IP3 pathway with respect to…	0	WBPhenotype0000050|WBPhenotype0000535|WBPhenotype0000689|WBPhenotype0000886|WBPhenotype0000031|WBPhenotype0000049|WBPhenotype0000050|WBPhenotype0000054|WBPhenotype0000059|WBPhenotype0000689|WBPhenotype0000886|WBPhenotype0001037	let-23 expression is first observed in the early L3 larvae (1-3 h after L2 molt, 1.5-3.5 h before division of the Pn.p cells), in all six Pn.p cells and is concentrated in a lateral ring. let-23 appears to be specifically associated with the cell junction. Let-23 expression decreases rapidly in the 2o cells (P5.p and P7.p) starting at 3 h and disappearing completely by 3.5 h after L2 molt. Expres…	VPC|uterine
F57A10.2	180205_at	F57A10.2			0	WBPhenotype0000049|WBPhenotype0000062|WBPhenotype0000886|WBPhenotype0000050|WBPhenotype0000535|WBPhenotype0000689|WBPhenotype0000886|WBPhenotype0000031|WBPhenotype0000049|WBPhenotype0000050|WBPhenotype0000054|WBPhenotype0000059|WBPhenotype0000689|WBPhenotype0000886|WBPhenotype0001037	Expressed in proximal germline.
K08C7.2	191850_s_at	K08C7.2	fmo-1	The fmo-11 gene encodes a flavin-containing monoxygenase; fmo-11 is homologous to the human genes FMO1, FMO2, and FMO3, which when mutated lead to trimethylaminuria (OMIM:602079).	0	WBPhenotype0000886|WBPhenotype0000031|WBPhenotype0000049|WBPhenotype0000050|WBPhenotype0000054|WBPhenotype0000059|WBPhenotype0000689|WBPhenotype0000886|WBPhenotype0001037|WBPhenotype0000050|WBPhenotype0000535|WBPhenotype0000689|WBPhenotype0000886|WBPhenotype0000049|WBPhenotype0000062|WBPhenotype0000886	Larval and adult worms transgenic for fmo-1::LacZ displayed discrete nuclear expression of beta-Gal in the majority of intestinal cells with additional expression in the head area in the region of the excretory gland.|Larval Expression: intestine;|Larval Expression: intestine; renal gland cells; unidentified cells in head;	intestine|head|intestine|rectal gland cells
D2024.3	187255_at	D2024.3	elo-3	The elo-3 gene encodes a paralog of elo-1 and elo-2, each of which encodes a polyunsaturated fatty acid (PUFA) elongase; ELO-3 may be required for normally rapid growth.	0	WBPhenotype0000049|WBPhenotype0000062|WBPhenotype0000886|WBPhenotype0000031|WBPhenotype0000886|WBPhenotype0000045|WBPhenotype0000050|WBPhenotype0000535|WBPhenotype0000689|WBPhenotype0000886	Larval Expression: pharynx; pharyngeal-intestinal valve;|Larval Expression: pharynx; pharyngeal-intestinal valve; renal gland cells; body wall muscle; hypodermis; unidentified cells in tail ;	pharynx|pharyngeal-intestinal valve|tail|pharynx|hypodermis|uterus|rectal gland cells|Reproductive System|body wall muscle|pharyngeal-intestinal valve
F43E2.4	191424_s_at	F43E2.4	haf-2	haf-2 encodes a predicted transmembrane protein of the ATP-binding cassette (ABC) transporter superfamily; by homology, HAF-2 is proposed to function in ATP-dependent transport of molecules across plasma and intracellular membranes; however, as loss of HAF-2 function via RNA-mediated interference (RNAi) does not result in any abnormalities, the precise role of HAF-2 in C. elegans development and/…	0	WBPhenotype0000049|WBPhenotype0000062|WBPhenotype0000886|WBPhenotype0000050|WBPhenotype0000535|WBPhenotype0000689|WBPhenotype0000886|WBPhenotype0000031|WBPhenotype0000049|WBPhenotype0000050|WBPhenotype0000054|WBPhenotype0000059|WBPhenotype0000689|WBPhenotype0000886|WBPhenotype0001037	Expressed in embryo, adult muscle.|Larval Expression: intestine - anterior cells;	intestine
F35H10.4	192521_at	F35H10.4	vha-5	vha-5 encodes an ortholog of subunit a of the membrane-bound (V0) domain of vacuolar proton-translocating ATPase (V-ATPase); VHA-5 is orthologous to human ATP6N1A (OMIM:192130), ATP6V0A2, ATP6V0A4 (OMIM:605239, mutated in distal renal tubular acidosis), and TCIRG1 (OMIM:604592, mutated in osteopetrosis); VHA-5 is expressed broadly in embryos (in dot- or cup-like perinuclear compartments in each c…	0	WBPhenotype0000054|WBPhenotype0000059|WBPhenotype0000644|WBPhenotype0000050|WBPhenotype0000058|WBPhenotype0000535|WBPhenotype0000689|WBPhenotype0000886|WBPhenotype0000032|WBPhenotype0000154|WBPhenotype0000164|WBPhenotype0000697|WBPhenotype0000679|WBPhenotype0000031|WBPhenotype0000050|WBPhenotype0000535|WBPhenotype0000643|WBPhenotype0001010	Precocious and widespread embryonic expression, followed by a more restricted pattern in larvae and adults. mRNAs are present in many tissues where unc-32 is also expressed, but the detailed patterns were different, because the gene is also expressed in the excretory cell and canals and probably some somatic gonad cells.|In transgenic worms carrying the vha-5::GFP construct, a fluorescent signal …	somatic gonad|pharynx|hypodermal
Y54E10BL.4	187458_at	Y54E10BL.4	dnj-28	This gene encodes a protein containing a DnaJ ('J') domain.	0	WBPhenotype0000050|WBPhenotype0000535|WBPhenotype0000689|WBPhenotype0000886|WBPhenotype0000031|WBPhenotype0000049|WBPhenotype0000050|WBPhenotype0000054|WBPhenotype0000059|WBPhenotype0000689|WBPhenotype0000886|WBPhenotype0001037	Larval Expression: intestine; hypodermis; unidentified cells in head; unidentified cells in tail ;	head|tail|hypodermis|intestine
F02D8.2	179333_at	F02D8.2	grd-12	grd-12 encodes a hedgehog-like protein, with an N-terminal signal sequence, a central low-complexity proline-rich domain, and a C-terminal Ground domain; GRD-12 is expressed in intestine, rectal epithelium, undefined head and tail cells, vulva, and hypodermis; the Ground domain is predicted to form a cysteine-crosslinked protein involved in intercellular signalling, and it has subtle similarity t…	0	WBPhenotype0000031|WBPhenotype0000049|WBPhenotype0000050|WBPhenotype0000054|WBPhenotype0000059|WBPhenotype0000689|WBPhenotype0000886|WBPhenotype0001037|WBPhenotype0000050|WBPhenotype0000535|WBPhenotype0000689|WBPhenotype0000886|WBPhenotype0000049|WBPhenotype0000062|WBPhenotype0000886	Larval Expression: intestine; rectal epithelium; hypodermis; unidentified cells in head; unidentified cells in tail ;|Larval Expression: intestine; rectal epithelium; Reproductive System; developing vulva; hypodermis; unidentified cells in tail ;	head|tail|hypodermis|intestine|rectal epithelium|tail|hypodermis|intestine|rectal epithelium|Reproductive System|developing vulva|vulva other
F23H12.4	172801_x_at	F23H12.4	sqt-3		0	WBPhenotype0000032|WBPhenotype0000154|WBPhenotype0000645|WBPhenotype0000050|WBPhenotype0000535|WBPhenotype0000583|WBPhenotype0000689|WBPhenotype0000886|WBPhenotype0000050|WBPhenotype0000059|WBPhenotype0000535|WBPhenotype0000583|WBPhenotype0000643|WBPhenotype0000054|WBPhenotype0000583|WBPhenotype0000049|WBPhenotype0000062|WBPhenotype0000886	Using poly (A+) RNA, the col-1 specific probe hybridizes to a single size transcript of 1400 nucleotides, most abundant in L2-dauer RNA getting progressively less abundant in embryo, L4, adult and dauer-L4 RNAs. Using total RNA, similar result except that col-1 transcript is more abundant in embryo RNA than L2-dauer RNA.|Postembryonic worms assayed by RT-PCR showed that transcripts oscillate, pea…
Y54G11A.5	188687_s_at	Y54G11A.5	ctl-2	ctl-2 encodes one of three C. elegans catalases; CTL-2 exhibits catalase and peroxidase activity in vitro, and thus likely functions in vivo as an antioxidant enzyme that protects cells from reactive oxygen species; ctl-2 activity is required for normal lifespan as well as for the extended lifespan seen in daf-2 mutant animals; in addition, ctl-2 is required for normal egg-laying capacity and for…	0	WBPhenotype0000050|WBPhenotype0000535|WBPhenotype0000689|WBPhenotype0000886|WBPhenotype0000039|WBPhenotype0000886|WBPhenotype0000031|WBPhenotype0000049|WBPhenotype0000050|WBPhenotype0000054|WBPhenotype0000059|WBPhenotype0000689|WBPhenotype0000886|WBPhenotype0001037|WBPhenotype0000039|WBPhenotype0000039|WBPhenotype0000031|WBPhenotype0000049|WBPhenotype0000050|WBPhenotype0000054|WBPhenotype0000059|…	|mRNA level remains constant at all developmental stages
F56A11.1	188154_s_at	F56A11.1	gex-2	The gex-2 gene encodes a homolog of p140/Sra-1, a mammalian protein ligand of the small GTPase Rac1; gex-2 is required for tissue morphogenesis and cell migrations.	0	WBPhenotype0000050|WBPhenotype0000535|WBPhenotype0000050|WBPhenotype0000058|WBPhenotype0000535|WBPhenotype0000689|WBPhenotype0000886|WBPhenotype0000049|WBPhenotype0000062|WBPhenotype0000886|WBPhenotype0000031|WBPhenotype0000050|WBPhenotype0000643|WBPhenotype0000697	GEX-2 staining was observed in all cells beginning at the two-cell stage and extending throughout embryogenesis.
C04F5.8	183065_at	C04F5.8			0	WBPhenotype0000049|WBPhenotype0000062|WBPhenotype0000886|WBPhenotype0000050|WBPhenotype0000031|WBPhenotype0000049|WBPhenotype0000050|WBPhenotype0000054|WBPhenotype0000059|WBPhenotype0000689|WBPhenotype0000886|WBPhenotype0001037|WBPhenotype0000050|WBPhenotype0000535|WBPhenotype0000689|WBPhenotype0000886	Mosaic expression in the intestine, pharynx, and hypodermis is seen from the 3-fold embryo stage onwards. At its most extensive expression is seen in most (or all) cells of these tissue types, but frequently only a few cells show expression.	pharynx|hypodermis|intestine
Y56A3A.31	186408_at	Y56A3A.31			0	WBPhenotype0000031|WBPhenotype0000049|WBPhenotype0000050|WBPhenotype0000054|WBPhenotype0000059|WBPhenotype0000689|WBPhenotype0000886|WBPhenotype0001037|WBPhenotype0000049|WBPhenotype0000749|WBPhenotype0000886|WBPhenotype0000050|WBPhenotype0000535|WBPhenotype0000689|WBPhenotype0000886|WBPhenotype0000049|WBPhenotype0000062|WBPhenotype0000886	embryo image only
F57B9.6	188535_s_at	F57B9.6a	inf-1	inf-1 encodes a protein with high similarity to eukaryotic initiation factor 4A.	0	WBPhenotype0000050|WBPhenotype0000050|WBPhenotype0000059|WBPhenotype0000643|WBPhenotype0000059|WBPhenotype0000050|WBPhenotype0000535|WBPhenotype0000689|WBPhenotype0000886|WBPhenotype0000050|WBPhenotype0000270|WBPhenotype0000050|WBPhenotype0000059	Larval Expression: pharynx;	pharynx
C17H12.1	174555_at	C17H12.1	dyci-1		0	WBPhenotype0001152|WBPhenotype0000050|WBPhenotype0000050|WBPhenotype0001152|WBPhenotype0000049|WBPhenotype0000062|WBPhenotype0000886|WBPhenotype0000050|WBPhenotype0000059	Larval Expression: body wall muscle;	vulval muscle|Reproductive System|body wall muscle|spermatheca
C49D10.6	192292_s_at	C49D10.6	nhr-75		0	WBPhenotype0000031|WBPhenotype0000049|WBPhenotype0000050|WBPhenotype0000054|WBPhenotype0000059|WBPhenotype0000689|WBPhenotype0000886|WBPhenotype0001037|WBPhenotype0000049|WBPhenotype0000062|WBPhenotype0000886|WBPhenotype0000049|WBPhenotype0000062|WBPhenotype0000886|WBPhenotype0000050|WBPhenotype0000535|WBPhenotype0000689|WBPhenotype0000886|WBPhenotype0000050|WBPhenotype0000535|WBPhenotype0000689|…	Lateral seam cells.	seam cells
T25E12.5	173804_s_at	T25E12.5			0	WBPhenotype0000049|WBPhenotype0000062|WBPhenotype0000886|WBPhenotype0000031|WBPhenotype0000049|WBPhenotype0000050|WBPhenotype0000054|WBPhenotype0000059|WBPhenotype0000689|WBPhenotype0000886|WBPhenotype0001037|WBPhenotype0000031|WBPhenotype0000049|WBPhenotype0000050|WBPhenotype0000054|WBPhenotype0000059|WBPhenotype0000689|WBPhenotype0000886|WBPhenotype0001037|WBPhenotype0000050|WBPhenotype0000535|…	Expressed in medial germline.
Y56A3A.6	183857_s_at	Y56A3A.6			0	WBPhenotype0000689|WBPhenotype0000697|WBPhenotype0000049|WBPhenotype0000749|WBPhenotype0000886|WBPhenotype0000031|WBPhenotype0000050|WBPhenotype0000535|WBPhenotype0000689|WBPhenotype0000886|WBPhenotype0000031|WBPhenotype0000049|WBPhenotype0000050|WBPhenotype0000054|WBPhenotype0000059|WBPhenotype0000060|WBPhenotype0000062|WBPhenotype0000689|WBPhenotype0000886|WBPhenotype0001037|WBPhenotype0000031|…	Expressed in germline (faint).
F36D3.4	178127_s_at	F36D3.4			0	WBPhenotype0000049|WBPhenotype0000062|WBPhenotype0000886|WBPhenotype0000049|WBPhenotype0000062|WBPhenotype0000886|WBPhenotype0000049|WBPhenotype0000062|WBPhenotype0000886|WBPhenotype0000031|WBPhenotype0000049|WBPhenotype0000050|WBPhenotype0000054|WBPhenotype0000059|WBPhenotype0000689|WBPhenotype0000886|WBPhenotype0001037|WBPhenotype0000886|WBPhenotype0000050|WBPhenotype0000535|WBPhenotype0000689|…	Expressed in spermatheca.
C49G7.4	182712_at	C49G7.4	phat-3		0	WBPhenotype0000049|WBPhenotype0000062|WBPhenotype0000886|WBPhenotype0000050|WBPhenotype0000535|WBPhenotype0000689|WBPhenotype0000886|WBPhenotype0000050|WBPhenotype0000062|WBPhenotype0000535|WBPhenotype0000689|WBPhenotype0000886|WBPhenotype0000031|WBPhenotype0000049|WBPhenotype0000050|WBPhenotype0000054|WBPhenotype0000059|WBPhenotype0000689|WBPhenotype0000886|WBPhenotype0001037	Expressed in pharyngeal glands, confirmed by co-staining with a gland-specific antibody, J126.
C50F4.5	188692_at	C50F4.5	his-41	his-41 encodes an H2B histone.	0	WBPhenotype0000050|WBPhenotype0000059|WBPhenotype0000643|WBPhenotype0000050|WBPhenotype0000031|WBPhenotype0000049|WBPhenotype0000050|WBPhenotype0000054|WBPhenotype0000059|WBPhenotype0000689|WBPhenotype0000886|WBPhenotype0001037|WBPhenotype0000050|WBPhenotype0000050|WBPhenotype0000050|WBPhenotype0000059|WBPhenotype0000643|WBPhenotype0000031|WBPhenotype0000050|WBPhenotype0000689|WBPhenotype0000050|…	Larval Expression: intestine;	intestine
F26D2.2	187982_at	F26D2.2	syp-1		0	WBPhenotype0000050|WBPhenotype0000050|WBPhenotype0001175|WBPhenotype0000031|WBPhenotype0000049|WBPhenotype0000050|WBPhenotype0000054|WBPhenotype0000059|WBPhenotype0000689|WBPhenotype0000886|WBPhenotype0001037	Expressed in germ-line cells.	germ-line cells
F13G3.9	173982_s_at	F13G3.9	mif-3		0	WBPhenotype0000049|WBPhenotype0000062|WBPhenotype0000886|WBPhenotype0000050|WBPhenotype0000535|WBPhenotype0000689|WBPhenotype0000886|WBPhenotype0000031|WBPhenotype0000049|WBPhenotype0000050|WBPhenotype0000054|WBPhenotype0000059|WBPhenotype0000689|WBPhenotype0000886|WBPhenotype0001037|WBPhenotype0000050	Transcribed by each of the major developmental stages.|Ce-mif-3 transcription level increased over 100-fold during dauer when compared to expression levels in the L2. As the worms were brought out of the dauer-inducing conditions, Ce-mif-3 level decreased to comparable to the L2 stage.|While no Ce-MIF-3 was detected at the two-and four-cell stages, Ce-MIF-3 was detected from the 8-cell, 16-cell a…	intestine|vulval muscle|Reproductive System
C52D10.9	172781_x_at	C52D10.9	skr-8	skr-8 encodes a homolog of Skp1 in S. cerevisiae, a component of the SCF (Skp1, Cullin, F-box) ubiquitin-ligase complex that regulates ubiquitin-mediated protein degradation; SKR-8 is required for is required for posterior body morphogenesis, embryonic and larval development, and cell proliferation; SKR-8 can interact with CUL-1, a C. elegans cullin homolog.	0	WBPhenotype0000031|WBPhenotype0000049|WBPhenotype0000050|WBPhenotype0000054|WBPhenotype0000059|WBPhenotype0000689|WBPhenotype0000886|WBPhenotype0001037|WBPhenotype0000050|WBPhenotype0000059|WBPhenotype0000689|WBPhenotype0000050|WBPhenotype0000535|WBPhenotype0000689|WBPhenotype0000886|WBPhenotype0000050|WBPhenotype0000031|WBPhenotype0000049|WBPhenotype0000050|WBPhenotype0000054|WBPhenotype0000059|…	Expression of SKR-8::GFP was detected only in the tip and end regions of the intestine.	intestine
R06C7.4	178717_at	R06C7.4	cpg-3		0	WBPhenotype0000049|WBPhenotype0000062|WBPhenotype0000886|WBPhenotype0000031|WBPhenotype0000049|WBPhenotype0000050|WBPhenotype0000054|WBPhenotype0000059|WBPhenotype0000689|WBPhenotype0000886|WBPhenotype0001037|WBPhenotype0000050|WBPhenotype0000535|WBPhenotype0000689|WBPhenotype0000886|WBPhenotype0000886|WBPhenotype0000049|WBPhenotype0000050|WBPhenotype0000689|WBPhenotype0000886	Expressed in medial germline.
Y56A3A.18	184994_s_at	Y56A3A.18			0	WBPhenotype0000050|WBPhenotype0000031|WBPhenotype0000059|WBPhenotype0000031|WBPhenotype0001037|WBPhenotype0000050|WBPhenotype0000535|WBPhenotype0000689|WBPhenotype0000886|WBPhenotype0000049|WBPhenotype0000749|WBPhenotype0000886|WBPhenotype0000049|WBPhenotype0000749|WBPhenotype0000886|WBPhenotype0000049|WBPhenotype0000062|WBPhenotype0000886|WBPhenotype0000050|WBPhenotype0000535|WBPhenotype0000689|…	Larval Expression: intestine; unidentified cells in head;	head|intestine
C28A5.4	193833_s_at	C28A5.4	ceh-43	A homeobox protein of the Distal-less (Dll) class that is required for development of the anterior hypdermis during embryonic morphogenesis for cell adhesion; also affects embryonic and larval viability; it is predominantly expressed in the head hypdodermis, neuronal support cells and CAN neurons.	0	WBPhenotype0000031|WBPhenotype0000049|WBPhenotype0000050|WBPhenotype0000054|WBPhenotype0000059|WBPhenotype0000689|WBPhenotype0000886|WBPhenotype0001037|WBPhenotype0000049|WBPhenotype0000749|WBPhenotype0000886|WBPhenotype0000049|WBPhenotype0000062|WBPhenotype0000886|WBPhenotype0000643|WBPhenotype0000689|WBPhenotype0000050|WBPhenotype0000059|WBPhenotype0000643	ceh-43::gfp expression starts around gastrulation in several superficial cells. By following cell divisions, almost all fifth generation descendants of the AB blastomere were identified as GFP positive. Shortly before morphogenesis, GFP expressing cells lie anteriorly, laterally, and anterodorsally at the surface of the embryo. These positions are characteristic for clones of AB descendants. Not …	hyp4|AB lineage|sheath_cells|socket_cells|hyp3
F11H8.3	188406_s_at	F11H8.3	col-8	col-8 encodes a collagen, individually dispensable for viability and gross morphology, which is specifically expressed in dauers and adults but not in eggs or L4 larvae, like col-7, col-18, and col-19; the amino- and carboxyl-terminal cysteine-rich regions of COL-8 are most closely related to those of COL-19, COL-35, and COL-39.	0	WBPhenotype0000049|WBPhenotype0000062|WBPhenotype0000886|WBPhenotype0000031|WBPhenotype0000049|WBPhenotype0000050|WBPhenotype0000054|WBPhenotype0000059|WBPhenotype0000689|WBPhenotype0000886|WBPhenotype0001037|WBPhenotype0000049|WBPhenotype0000749|WBPhenotype0000886|WBPhenotype0000031|WBPhenotype0000049|WBPhenotype0000050|WBPhenotype0000054|WBPhenotype0000059|WBPhenotype0000689|WBPhenotype0000886|…	Expressed in adult.
M03F4.7	190667_s_at	M03F4.7a	calu-1		0	WBPhenotype0000638|WBPhenotype0000643|WBPhenotype0001010|WBPhenotype0000049|WBPhenotype0000062|WBPhenotype0000886|WBPhenotype0000050|WBPhenotype0000535|WBPhenotype0000689|WBPhenotype0000886|WBPhenotype0000054|WBPhenotype0000059|WBPhenotype0000643	Larval Expression: pharynx; intestine; rectal epithelium; Reproductive System; developing vulva; hypodermis; unidentified cells in tail ;|Larval Expression: pharynx; body wall muscle; hypodermis;	tail|pharynx|hypodermis|intestine|rectal epithelium|Reproductive System|developing vulva|pharynx|hypodermis|body wall muscle
C55C2.1	192307_at	C55C2.1			0	WBPhenotype0000050|WBPhenotype0000535|WBPhenotype0000689|WBPhenotype0000886	Click the movie links below for interactive 4D movies of a fluorescence reporter.
C04E6.6	188073_at	C04E6.6	grd-9	grd-9 encodes a hedgehog-like protein, with an N-terminal signal sequence, a central low-complexity proline-rich domain, and a C-terminal Ground domain; the Ground domain is predicted to form a cysteine-crosslinked protein involved in intercellular signalling, and it has subtle similarity to the N-terminal Hedge domain of HEDGEHOG proteins; GRD-9 is weakly required for normal molting; GRD-9 is al…	0	WBPhenotype0000031|WBPhenotype0000049|WBPhenotype0000050|WBPhenotype0000054|WBPhenotype0000059|WBPhenotype0000689|WBPhenotype0000886|WBPhenotype0001037|WBPhenotype0000050|WBPhenotype0000535|WBPhenotype0000689|WBPhenotype0000886	No expression.
T03G11.8	193741_at	T03G11.8	zig-6	zig-6 encodes a predicted membrane-associated protein containing two C2-type immunoglobulin domains and a GPI (glycosylated phosphatidylinositol) anchor site, but no transmembrane domain; ZIG-6 is predicted to function in cell adhesion and/or signaling, and as loss of zig-6 activity via RNA-mediated interference results in a Clear phenotype, zig-6 appears also to be required for maintenance of bo…	0	WBPhenotype0000050|WBPhenotype0000535|WBPhenotype0000689|WBPhenotype0000886|WBPhenotype0001010	Expression is activated postembryonically in the first larval (L1) stage.
F35D11.2	185356_at	F35D11.2b	pqn-35	The protein product of this gene is predicted to contain a glutamine/asparagine (Q/N)-rich ('prion') domain, by the algorithm of Michelitsch and Weissman (as of the WS77 release of WormBase, i.e., in wormpep77).	0	WBPhenotype0000031|WBPhenotype0000049|WBPhenotype0000050|WBPhenotype0000054|WBPhenotype0000059|WBPhenotype0000689|WBPhenotype0000886|WBPhenotype0001037|WBPhenotype0000050|WBPhenotype0000535|WBPhenotype0000689|WBPhenotype0000886	Expression is seen from the L2 larval stage until adulthood, and is generally seen as diffuse expression within the pharyngeal musculature (predominantly in the terminal bulb, the metacorpus, and the procorpus). Expression is sometimes more nuclear-localised within the pharynx and is also sometimes seen in the pharyngeo-intestinal valve.	pharynx|pharyngo-intestinal valve
W08D2.7	193145_at	W08D2.7			0	WBPhenotype0000050|WBPhenotype0000059|WBPhenotype0000643|WBPhenotype0000031|WBPhenotype0000050|WBPhenotype0000059|WBPhenotype0001037|WBPhenotype0001147|WBPhenotype0001165|WBPhenotype0001236|WBPhenotype0000031|WBPhenotype0000050|WBPhenotype0000057|WBPhenotype0000535|WBPhenotype0000689|WBPhenotype0000886|WBPhenotype0000032|WBPhenotype0000689	Larval Expression: pharynx; intestine;	pharynx|intestine
F47C12.2	186051_at	F47C12.2	clec-78		0	WBPhenotype0000031|WBPhenotype0000049|WBPhenotype0000050|WBPhenotype0000054|WBPhenotype0000059|WBPhenotype0000689|WBPhenotype0000886|WBPhenotype0001037|WBPhenotype0000050|WBPhenotype0000535|WBPhenotype0000689|WBPhenotype0000886	Weak expression is seen throughout the musculature of the pharynx. This expression is predominantly seen in young larvae, but is occasionally seen in late embryos (1.5 fold onwards) and older larvae and adults.	pharynx
C40D2.4	183997_at	C40D2.4			0	WBPhenotype0000050|WBPhenotype0000535|WBPhenotype0000689|WBPhenotype0000886	Larval Expression: intestine;	intestine
R107.4	190856_s_at	R107.4a	R107.4		0	WBPhenotype0001182|WBPhenotype0000049|WBPhenotype0000062|WBPhenotype0000886|WBPhenotype0000049|WBPhenotype0000050|WBPhenotype0000689|WBPhenotype0000886|WBPhenotype0000031|WBPhenotype0000049|WBPhenotype0000050|WBPhenotype0000054|WBPhenotype0000059|WBPhenotype0000689|WBPhenotype0000886|WBPhenotype0001037|WBPhenotype0001183|WBPhenotype0000049|WBPhenotype0000749|WBPhenotype0000886|WBPhenotype0001182|…	All hatched stages exhibit expression in three cells in the anal region of the worm. One is positioned directly over the anal duct in the intestino-rectal region, and has thus been identified as the anal sphincter cell. The remaining two are symmetrically placed on the lateral ventral surfaces of the posterior intestine, a position consistent with that of the two intestinal muscles. These cells f…	mu_int
C18A11.5	188134_at	C18A11.5b	xol-1		0	WBPhenotype0000031|WBPhenotype0000049|WBPhenotype0000050|WBPhenotype0000054|WBPhenotype0000059|WBPhenotype0000689|WBPhenotype0000886|WBPhenotype0001037|WBPhenotype0000049|WBPhenotype0000062|WBPhenotype0000886|WBPhenotype0000050|WBPhenotype0000535|WBPhenotype0000689|WBPhenotype0000886	The 2.2 kb transcript is 5 times more abundant in in XO than XX mixed-stage embryos and ten times more abundant in pre-comma stage XO embryos, when xol-1 expression reaches its peak. Throughout larval development, xol-1 transcript are present at low levels in XO animals, but are undetectable in XX larvae and adults of both sexes.|xol-1 only expressed in him-8; yIs2 but not yIs2 embryos. Seems exp…
C10G8.7	188645_at	C10G8.7	ceh-33	ceh-33 encodes a Six/sine oculis class homeodomain transcription factor; preliminary RNAi experiments suggest that CEH-33 activity may be required for gonad development; a ceh-33::gfp reporter shows very weak pharyngeal expression in late embryos and early larvae.	0	WBPhenotype0000050|WBPhenotype0000535|WBPhenotype0000689|WBPhenotype0000886|WBPhenotype0000031|WBPhenotype0000049|WBPhenotype0000050|WBPhenotype0000054|WBPhenotype0000059|WBPhenotype0000689|WBPhenotype0000886|WBPhenotype0001037|WBPhenotype0000049|WBPhenotype0000062|WBPhenotype0000886	Larval Expression: unidentified cells in head;	head
C27C12.3	174239_at	C27C12.3			0	WBPhenotype0000049|WBPhenotype0000050|WBPhenotype0000689|WBPhenotype0000886|WBPhenotype0000031|WBPhenotype0000049|WBPhenotype0000050|WBPhenotype0000054|WBPhenotype0000059|WBPhenotype0000689|WBPhenotype0000886|WBPhenotype0001037|WBPhenotype0000031|WBPhenotype0000049|WBPhenotype0000050|WBPhenotype0000054|WBPhenotype0000059|WBPhenotype0000689|WBPhenotype0000886|WBPhenotype0001037|WBPhenotype0000049|…	Expressed in proximal germline.
F54D8.6	175946_at	F54D8.6			0	WBPhenotype0000049|WBPhenotype0000749|WBPhenotype0000886|WBPhenotype0000031|WBPhenotype0000049|WBPhenotype0000050|WBPhenotype0000054|WBPhenotype0000059|WBPhenotype0000689|WBPhenotype0000886|WBPhenotype0001037|WBPhenotype0000050|WBPhenotype0000535|WBPhenotype0000689|WBPhenotype0000886	Larval Expression: intestine; unidentified cells in head;	head|intestine
F47B8.6	179158_at	F47B8.6			0	WBPhenotype0000049|WBPhenotype0000062|WBPhenotype0000886|WBPhenotype0000031|WBPhenotype0000049|WBPhenotype0000050|WBPhenotype0000054|WBPhenotype0000059|WBPhenotype0000689|WBPhenotype0000886|WBPhenotype0001037|WBPhenotype0000050|WBPhenotype0000535|WBPhenotype0000689|WBPhenotype0000886	This construct gives expression in the vulval labia, in the vulC cells. There is some mosaicism as sometimes only the anterior or posterior vulC cell gives expression. Staining is rather weak and only infrequently observed. Only in strain UL553 was this expression consistently observed. In UL468 expression was only observed intermittently, and in UL554 not at all.|F47B8.6::gfp was expressed in vu…	vulvaC|vulvaE|vulvaC|vulvaD|vulvaF
F27C8.6	188355_s_at	F27C8.6			0	WBPhenotype0000031|WBPhenotype0000049|WBPhenotype0000050|WBPhenotype0000054|WBPhenotype0000059|WBPhenotype0000060|WBPhenotype0000062|WBPhenotype0000689|WBPhenotype0000886|WBPhenotype0001037|WBPhenotype0000031|WBPhenotype0000049|WBPhenotype0000050|WBPhenotype0000054|WBPhenotype0000059|WBPhenotype0000689|WBPhenotype0000886|WBPhenotype0001037|WBPhenotype0000031|WBPhenotype0000049|WBPhenotype0000050|…	Expressed in medial germline.
C39D10.7	193947_s_at	C39D10.7			0	WBPhenotype0000050|WBPhenotype0000062|WBPhenotype0000535|WBPhenotype0000689|WBPhenotype0000886|WBPhenotype0000049|WBPhenotype0000062|WBPhenotype0000886|WBPhenotype0000031|WBPhenotype0000049|WBPhenotype0000050|WBPhenotype0000054|WBPhenotype0000059|WBPhenotype0000689|WBPhenotype0000886|WBPhenotype0001037|WBPhenotype0000050|WBPhenotype0000535|WBPhenotype0000689|WBPhenotype0000886	Expressed in proximal germline.
K07A1.2	193612_at	K07A1.2	dut-1		0	WBPhenotype0000050|WBPhenotype0001080|WBPhenotype0001082|WBPhenotype0001119|WBPhenotype0001121|WBPhenotype0001130|WBPhenotype0001132|WBPhenotype0001139|WBPhenotype0001143|WBPhenotype0000689|WBPhenotype0000050|WBPhenotype0000535|WBPhenotype0000689|WBPhenotype0000886|WBPhenotype0000689	This expression pattern consists of two components, both of which are only seen in very small number of examined worms. One component consists of nuclear-localised expression in intestinal cells (particularly posterior intestinal cells) of adult worms. The other component consists of expression in 2 or 3 unidentified cells in pre-comma stage embryos.	intestine
F19H8.1	191539_at	F19H8.1	tps-2	tps-2 encodes one of two trehalose-6-phosphate synthase proteins in C. elegans, and RNAi of both enzymes leads to a more than 90% reduction decrease in trehalose levels, but does not appear to affect viability or development; the tps-2 mRNA is expressed throughout development.	0	WBPhenotype0000031|WBPhenotype0000049|WBPhenotype0000050|WBPhenotype0000054|WBPhenotype0000059|WBPhenotype0000689|WBPhenotype0000886|WBPhenotype0001037|WBPhenotype0000031|WBPhenotype0000049|WBPhenotype0000050|WBPhenotype0000054|WBPhenotype0000059|WBPhenotype0000689|WBPhenotype0000886|WBPhenotype0001037|WBPhenotype0000050|WBPhenotype0000535|WBPhenotype0000689|WBPhenotype0000886|WBPhenotype0000269|…	Larval Expression: body wall muscle;	vulval muscle|Reproductive System|body wall muscle
T01G9.5	193816_at	T01G9.5b	mei-1	mei-1 encodes, by alternative splicing, two slightly different isoforms of an ortholog of the catalytic subunit of katanin (OMIM:606696) that is required for oocyte meiotic spindle formation, for stable association of the meiosis I spindle with the oocyte cortex, and for microtubule severing; MEI-1 exists in a physical complex with MEI-2 at the polar ends of meiotic spindle microtubules and meiot…	0	WBPhenotype0000269|WBPhenotype0000050|WBPhenotype0000776|WBPhenotype0000269|WBPhenotype0000050|WBPhenotype0000269|WBPhenotype0000269|WBPhenotype0000269|WBPhenotype0000050|WBPhenotype0001041|WBPhenotype0000269|WBPhenotype0000269|WBPhenotype0000050|WBPhenotype0000050|WBPhenotype0001080|WBPhenotype0001124|WBPhenotype0001126|WBPhenotype0001134|WBPhenotype0001143|WBPhenotype0001147|WBPhenotype0001156|…	A single transcript of 1.7 kb was expressed at all stages. The highest level of mRNA was seen in gravid adults as well as oocytes and embryos. By L3 stage, mRNA level decreased to less than 10% of the level in gravid adults. Expression level start to increase by L4 stage.||
F34H10.3	175556_at	F34H10.3			0	WBPhenotype0000050|WBPhenotype0000062|WBPhenotype0000535|WBPhenotype0000689|WBPhenotype0000886|WBPhenotype0000049|WBPhenotype0000062|WBPhenotype0000886|WBPhenotype0000031|WBPhenotype0000049|WBPhenotype0000050|WBPhenotype0000054|WBPhenotype0000059|WBPhenotype0000689|WBPhenotype0000886|WBPhenotype0001037|WBPhenotype0000050|WBPhenotype0000535|WBPhenotype0000689|WBPhenotype0000886	Post-embryonic expression. All cells in larvae and vulva of young adult. Higher levels in hypodermis and at orifices (anus, buccal cavity, vulva).
B0205.7	175013_at	B0205.7	kin-3	kin-3 encodes an ortholog of the catalytic subunit of casein kinase II alpha, which in Drosophila and mammals is required for normal circadian rhythms, and which directly phosphorylates the Drosophila PERIOD protein (which itself regulates circadian rhythms); by analogy, KIN-3 might be expected to help regulate heterochronic functions dependent on such proteins as LIN-42.	0	WBPhenotype0000689|WBPhenotype0000050|WBPhenotype0000535|WBPhenotype0000689|WBPhenotype0000886	mRNA level declined as animals enter L1. A low level of mRNA was maintained for the rest of the development. mRNA level in embryos and egg-laying adults was more than 2.5-4 folds higher than the other stages.
F41D3.1	193508_at	F41D3.1	nhr-82		0	WBPhenotype0000049|WBPhenotype0000062|WBPhenotype0000886|WBPhenotype0000031|WBPhenotype0000049|WBPhenotype0000050|WBPhenotype0000054|WBPhenotype0000059|WBPhenotype0000689|WBPhenotype0000886|WBPhenotype0001037|WBPhenotype0000050|WBPhenotype0000535|WBPhenotype0000689|WBPhenotype0000886	Lateral seam cells.	seam cells
C50E10.9	184686_at	C50E10.9	sre-49		0	WBPhenotype0000050|WBPhenotype0000535|WBPhenotype0000689|WBPhenotype0000886|WBPhenotype0000050|WBPhenotype0000535|WBPhenotype0000689|WBPhenotype0000886|WBPhenotype0000031|WBPhenotype0000049|WBPhenotype0000050|WBPhenotype0000054|WBPhenotype0000059|WBPhenotype0000689|WBPhenotype0000886|WBPhenotype0001037	Larval Expression: intestine;	intestine
C41G6.10	180847_at	C41G6.10	sri-25		0	WBPhenotype0000031|WBPhenotype0000049|WBPhenotype0000050|WBPhenotype0000054|WBPhenotype0000059|WBPhenotype0000689|WBPhenotype0000886|WBPhenotype0001037|WBPhenotype0000049|WBPhenotype0000062|WBPhenotype0000886|WBPhenotype0000050|WBPhenotype0000535|WBPhenotype0000689|WBPhenotype0000886	Adult Expression: intestine;	intestine
C10G8.8	180929_s_at	C10G8.8a	C10G8.8		0	WBPhenotype0000050|WBPhenotype0000535|WBPhenotype0000689|WBPhenotype0000886|WBPhenotype0000031|WBPhenotype0000049|WBPhenotype0000050|WBPhenotype0000054|WBPhenotype0000059|WBPhenotype0000689|WBPhenotype0000886|WBPhenotype0001037|WBPhenotype0000049|WBPhenotype0000062|WBPhenotype0000886	Larval Expression: pharynx; intestine; anal depressor muscle; rectal epithelium; Reproductive System; developing vulva; body wall muscle; hypodermis; excretory cell; unidentified cells in tail ;	tail|pharynx|hypodermis|intestine|rectal epithelium|vulval muscle|uterine muscle|Reproductive System|body wall muscle|developing vulva|anal depressor muscle|excretory cell
ZK970.2	190263_at	ZK970.2		ZK970.2 encodes an ortholog of the proteolytic subunit of ATP-dependent Clp protease; ZK970.2 shares an operon with vha-9, and thus might be a previously undescribed V-ATPase component or ancillary protein.	0	WBPhenotype0000050|WBPhenotype0000059|WBPhenotype0000583|WBPhenotype0000646|WBPhenotype0000031|WBPhenotype0000050|WBPhenotype0000229|WBPhenotype0000646|WBPhenotype0000697|WBPhenotype0001037|WBPhenotype0000050|WBPhenotype0000535|WBPhenotype0000689|WBPhenotype0000886|WBPhenotype0000031|WBPhenotype0000049|WBPhenotype0000050|WBPhenotype0000054|WBPhenotype0000059|WBPhenotype0000689|WBPhenotype0000886|…	Exclusive intestinal expression.
K09A9.3	177953_s_at	K09A9.3	ent-2		0	WBPhenotype0000031|WBPhenotype0000049|WBPhenotype0000050|WBPhenotype0000054|WBPhenotype0000059|WBPhenotype0000689|WBPhenotype0000886|WBPhenotype0001037|WBPhenotype0000050|WBPhenotype0000049|WBPhenotype0000062|WBPhenotype0000886|WBPhenotype0000050|WBPhenotype0000535|WBPhenotype0000689|WBPhenotype0000886|WBPhenotype0000049|WBPhenotype0000062|WBPhenotype0000886|WBPhenotype0000031|WBPhenotype0000049|…	The CeENT2 fusion protein showed a temporal and spatial pattern of expression very similar to that of ZK809.4::GFP (see Expr3055). The chief difference was that the CeENT2-GFP fusion protein was more abundant in the isthmus and metacorpus regions of the pharynx than the CeENT1-GFP fusion protein.
K02D7.1	189003_s_at	K02D7.1		K02D7.1 is orthologous to the human gene PURINE NUCLEOSIDE PHOSPHORYLASE (NP; OMIM:164050), which when mutated leads to disease.	0	WBPhenotype0000049|WBPhenotype0000062|WBPhenotype0000886|WBPhenotype0000643|WBPhenotype0000050|WBPhenotype0000535|WBPhenotype0000689|WBPhenotype0000886	Larval Expression: intestine;	intestine
F09B12.1	184828_s_at	F09B12.1b	mlt-9		0	WBPhenotype0000638|WBPhenotype0000643|WBPhenotype0000644|WBPhenotype0000050|WBPhenotype0000058|WBPhenotype0000535|WBPhenotype0000689|WBPhenotype0000886|WBPhenotype0000032|WBPhenotype0000638|WBPhenotype0000643|WBPhenotype0000031|WBPhenotype0000059|WBPhenotype0000154	Fluorescence was observed in epithelial cells that synthesize cuticle. Expressed in the hypodermis, including the major body syncytium, hyp7, and hypodermal cells in the head and tail. Also expressed in the lateral seam cells. Fluorescence in seam cells was observed, predominantly, before larval-to-larval molts, when the cells divide. A pulse of fluorescence was observed in the hypodermis prior t…
C06G3.7	175761_s_at	C06G3.7	trxr-1	C06G3.7 encodes an homolog of the mammalian thioredoxin reductase isozymes TR1 and TR2; like its mammalian homologs, C06G3.7 has a TGA-encoded C-terminal penultimate selenocysteine (Sec) residue; labelling of C. elegans with selenium-75 demonstrates that TR-Se is the major naturally occurring selenoprotein in C. elegans, and computational analysis indicates that it is probably the only selenoprot…	0	WBPhenotype0000050|WBPhenotype0000535|WBPhenotype0000689|WBPhenotype0000886	Broadly expressed.
ZK856.8	173841_s_at	ZK856.8			0	WBPhenotype0000643|WBPhenotype0000031|WBPhenotype0000049|WBPhenotype0000050|WBPhenotype0000054|WBPhenotype0000059|WBPhenotype0000689|WBPhenotype0000886|WBPhenotype0001037|WBPhenotype0000643|WBPhenotype0000050|WBPhenotype0000535|WBPhenotype0000689|WBPhenotype0000886|WBPhenotype0000049|WBPhenotype0000062|WBPhenotype0000886|WBPhenotype0000031|WBPhenotype0000049|WBPhenotype0000050|WBPhenotype0000054|…	Larval Expression: intestine; unidentified cells in head; unidentified cells in tail ;	head|tail|intestine
C54G4.8	173823_at	C54G4.8	cyc-1	cyc-1 encodes a component of complex III ( cytochrome c reductase) required for normal ATP production; reduction of ATP production by cyc-1(RNAi) decreases growth rate and body size, slows behavior, and increases lifespan; cyc-1 encodes a protein predicted by Eisenberg and coworkers, with 52% accuracy, to be mitochondrial	0	WBPhenotype0000061|WBPhenotype0000061|WBPhenotype0000050|WBPhenotype0000059|WBPhenotype0000054|WBPhenotype0000164|WBPhenotype0000689|WBPhenotype0000697|WBPhenotype0000031|WBPhenotype0000042|WBPhenotype0000050|WBPhenotype0000050|WBPhenotype0000059|WBPhenotype0000050|WBPhenotype0000535|WBPhenotype0000689|WBPhenotype0000886	Expressed in distal germline/soma .
R07E5.4	188853_at	R07E5.4			0	WBPhenotype0000049|WBPhenotype0000749|WBPhenotype0000886|WBPhenotype0000049|WBPhenotype0000062|WBPhenotype0000886|WBPhenotype0000050|WBPhenotype0000535|WBPhenotype0000689|WBPhenotype0000886|WBPhenotype0000031|WBPhenotype0000049|WBPhenotype0000050|WBPhenotype0000054|WBPhenotype0000059|WBPhenotype0000689|WBPhenotype0000886|WBPhenotype0001037	Larval Expression: pharynx; hypodermis; excretory cell;	pharynx|hypodermis|excretory cell
ZK265.1	190389_at	ZK265.1a	kri-1		0	WBPhenotype0000031|WBPhenotype0000049|WBPhenotype0000050|WBPhenotype0000054|WBPhenotype0000059|WBPhenotype0000689|WBPhenotype0000886|WBPhenotype0001037|WBPhenotype0000050|WBPhenotype0000535|WBPhenotype0000689|WBPhenotype0000886	In wild-type animals, expression of kri-1::gfp was observed in the intestine and pharynx throughout all stages of postembryonic development and adulthood.
F41C3.2	192823_at	F41C3.2			0	WBPhenotype0000050|WBPhenotype0000535|WBPhenotype0000689|WBPhenotype0000886|WBPhenotype0000031|WBPhenotype0000049|WBPhenotype0000050|WBPhenotype0000054|WBPhenotype0000059|WBPhenotype0000689|WBPhenotype0000886|WBPhenotype0001037	The expression pattern appears to have two components, both in muscle cells, and for both the b-galactosidase appears in discrete sub-cellular foci.The first component begins in late embryogenesis and continues through early larval stages. Four longitudinal bands of b-galactosidase staining are observed running from just behind the pharynx to the posterior of the worms. This may correspond to to …	gonad|posterior body wall muscle|uterine muscle
Y62F5A.1	185066_s_at	Y62F5A.1a	mdt-8		0	WBPhenotype0000031|WBPhenotype0001037|WBPhenotype0000049|WBPhenotype0000062|WBPhenotype0000886|WBPhenotype0000050|WBPhenotype0000535|WBPhenotype0000689|WBPhenotype0000886	Larval Expression: pharynx; intestine;	pharynx|intestine
Y105C5B.13	188418_at	Y105C5B.13	skr-10	skr-10 encodes a homolog of Skp1 in S. cerevisiae, a core component of the SCF (Skp1p, Cullin, F-box) ubiquitin-ligase complex that facilitates ubiquitin-mediated protein degradation; SKR-10 is required for posterior body morphogenesis, embryonic and larval development, and cell proliferation; SKR-10 is expressed in the tip and end regions of the intestine and can interact in vivo with CUL-1 and …	0	WBPhenotype0000050|WBPhenotype0000031|WBPhenotype0000049|WBPhenotype0000050|WBPhenotype0000054|WBPhenotype0000059|WBPhenotype0000689|WBPhenotype0000886|WBPhenotype0001037|WBPhenotype0000031|WBPhenotype0000050|WBPhenotype0000059|WBPhenotype0000535|WBPhenotype0000689|WBPhenotype0000050|WBPhenotype0000535|WBPhenotype0000689|WBPhenotype0000886|WBPhenotype0000050|WBPhenotype0000059|WBPhenotype0000689|…	Expression of SKR-10::GFP was detected only in the tip and end regions of the intestine.	intestine
Y40B10A.9	176828_s_at	Y40B10A.9			0	WBPhenotype0000050|WBPhenotype0000535|WBPhenotype0000689|WBPhenotype0000886|WBPhenotype0000049|WBPhenotype0000062|WBPhenotype0000886	Occasional mosaic expression is seen older worms in bodywall muscle cells.
B0303.11	174792_s_at	B0303.11			0	WBPhenotype0000049|WBPhenotype0000749|WBPhenotype0000886|WBPhenotype0000049|WBPhenotype0000749|WBPhenotype0000886|WBPhenotype0000031|WBPhenotype0000049|WBPhenotype0000050|WBPhenotype0000054|WBPhenotype0000059|WBPhenotype0000689|WBPhenotype0000886|WBPhenotype0001037|WBPhenotype0000050|WBPhenotype0000535|WBPhenotype0000689|WBPhenotype0000886|WBPhenotype0000031|WBPhenotype0000049|WBPhenotype0000050|…	The lumen of the excretory duct stains L1 to adult.
C18H7.2	181726_at	C18H7.2a	inx-18	inx-18 encodes a predicted member of the innexin family.	0	WBPhenotype0000050|WBPhenotype0000535|WBPhenotype0000689|WBPhenotype0000886|WBPhenotype0000031|WBPhenotype0000049|WBPhenotype0000050|WBPhenotype0000054|WBPhenotype0000059|WBPhenotype0000689|WBPhenotype0000886|WBPhenotype0001037|WBPhenotype0000049|WBPhenotype0000062|WBPhenotype0000886	No GFP detected.
C46H11.2	184396_at	C46H11.2			0	WBPhenotype0000050|WBPhenotype0000535|WBPhenotype0000689|WBPhenotype0000886|WBPhenotype0000049|WBPhenotype0000062|WBPhenotype0000886|WBPhenotype0001182|WBPhenotype0001182|WBPhenotype0001182|WBPhenotype0000031|WBPhenotype0000049|WBPhenotype0000050|WBPhenotype0000054|WBPhenotype0000059|WBPhenotype0000689|WBPhenotype0000886|WBPhenotype0001037|WBPhenotype0001183	Intestine	intestine
ZK892.7	190430_at	ZK892.7	sdz-38		0	WBPhenotype0000031|WBPhenotype0000049|WBPhenotype0000050|WBPhenotype0000054|WBPhenotype0000059|WBPhenotype0000689|WBPhenotype0000886|WBPhenotype0001037|WBPhenotype0000049|WBPhenotype0000062|WBPhenotype0000886|WBPhenotype0000050|WBPhenotype0000535|WBPhenotype0000689|WBPhenotype0000886	Fluorescence were first detected at the 14-cell stage. sdz-38 was detected primarily in MS descendants and very weakly in the E descendants.
R07H5.8	189371_s_at	R07H5.8			0	WBPhenotype0000049|WBPhenotype0000062|WBPhenotype0000886|WBPhenotype0000031|WBPhenotype0000050|WBPhenotype0000056|WBPhenotype0000535|WBPhenotype0000689|WBPhenotype0000886|WBPhenotype0000031|WBPhenotype0000050|WBPhenotype0000535|WBPhenotype0000689|WBPhenotype0000886	Larval Expression: pharynx; intestine; body wall muscle; hypodermis; seam cells; excretory cell;	pharynx|hypodermis|intestine|seam cells|Reproductive System|body wall muscle|vulva other|excretory cell
F22B7.5	175860_s_at	F22B7.5b	dnj-10	This gene encodes a protein containing a DnaJ ('J') domain that is predicted to be mitochondrial.	0	WBPhenotype0000032|WBPhenotype0000050|WBPhenotype0000059|WBPhenotype0000056	Expression is confined to pre-comma stage embryos in a number (2-6) of centrally located nuclei of unidentified type.|Larval Expression: intestine; unidentified cells in head; unidentified cells in tail ;	head|tail|pharynx|intestine
D2045.6	191843_s_at	D2045.6	cul-1	cul-1 encodes a cullin, orthologous to Cdc53/Cul1 in S. cerevisiae and CUL-1 in humans (OMIM:603134), that is required both maternally and zygotically for developmentally programmed transitions from the G1 phase of the cell cycle to the GO phase or the apoptotic pathway, and that is probably also required for normally slow G1-to-S phase progression; CUL-1 physically interacts with eight Skp1-rela…	0	WBPhenotype0000050|WBPhenotype0000050|WBPhenotype0000059|WBPhenotype0000154|WBPhenotype0000022|WBPhenotype0000050|WBPhenotype0000050|WBPhenotype0000535|WBPhenotype0000689|WBPhenotype0000886|WBPhenotype0000050|WBPhenotype0000228|WBPhenotype0000050	Staining in somatic cells at 15 to 60-cell stage.|mRNA are present at their highest levels in embryos and at lower levels in larvae and adults.
F56F4.6	181893_at	F56F4.6		F56F4.6 encodes a protein that contains an ATP-binding cassette (ABC) that is most closely related to that of the ABCA subfamily of ABC transport proteins; as the product of F56F4.6 lacks a predicted transmembrane domain, and as loss of F56F4.6 activity via RNAi results in no obvious defects, the precise role of this gene in C. elegans development and/or behavior is not yet known.	0	WBPhenotype0000031|WBPhenotype0000049|WBPhenotype0000050|WBPhenotype0000054|WBPhenotype0000059|WBPhenotype0000689|WBPhenotype0000886|WBPhenotype0001037|WBPhenotype0000050|WBPhenotype0000535|WBPhenotype0000689|WBPhenotype0000886	No observable expression, 3 isolates.
Y56A3A.20	187619_s_at	Y56A3A.20	ccf-1	a homolog of subunit 7 of CCR4-NOT transcription complex from S. cerevisiae.	0	WBPhenotype0000050|WBPhenotype0000049|WBPhenotype0000749|WBPhenotype0000886|WBPhenotype0000689|WBPhenotype0000031|WBPhenotype0000049|WBPhenotype0000050|WBPhenotype0000054|WBPhenotype0000059|WBPhenotype0000689|WBPhenotype0000886|WBPhenotype0001037|WBPhenotype0000050|WBPhenotype0000535|WBPhenotype0000689|WBPhenotype0000886|WBPhenotype0000050|WBPhenotype0000365|WBPhenotype0000050|WBPhenotype0000365|…	Compared to wild-type expression, ccf-1 is present at a higher level (148%) in fem-1(lf) adults that produce oocytes but no sperm. ccf-1 expression is reduced in fem-3(gf) (52%) and glp-4(lf) (31%) which produce sperm but no oocytes and have a severely reduced and undifferentiated germline, respectively. The higher expression of ccf-1 in fem-3(gf) than in glp-4 adults could suggest a weak express…
T19D2.1	174878_at	T19D2.1			0	WBPhenotype0000050|WBPhenotype0000535|WBPhenotype0000689|WBPhenotype0000886|WBPhenotype0000031|WBPhenotype0000049|WBPhenotype0000050|WBPhenotype0000054|WBPhenotype0000059|WBPhenotype0000689|WBPhenotype0000886|WBPhenotype0001037	Larval Expression: renal gland cells; rectal epithelium; unidentified cells;	rectal epithelium|rectal gland cells
Y56A3A.27	192346_s_at	Y56A3A.27	top-3	top-3 encodes DNA topoisomerase IIIalpha.	0	WBPhenotype0000050|WBPhenotype0000535|WBPhenotype0000689|WBPhenotype0000886	In the gonads of wild-type hermaphrodites, a mid-to-proximal region including pachytene stage cells and oocytes was strongly stained. This strong expression was retained in early embryos and decreased gradually after the 200 cell stage until complete disappearance at the 2-fold stage.	gonad
Y59A8B.14	175844_at	Y59A8B.14	par-4	par-4 encodes a serine-threonine kinase that is homologous to the human LKB1 kinase, mutations in which are associated with the cancer predisposition Peutz-Jeghers syndrome; par-4 activity is required for several distinct development processes, including establishment of embryonic asymmetry, lifespan extension, and dauer larval development, particularly inhibition of germline proliferation during…	0		Detected PAR-4 in extracts of adult hermaphrodites, males, embryos and L4 larvae.|PAR-4 protein is apparent in the gonads of adult hermaphrodites and in oocytes. 1-cell embryos show cytoplasmic staining and faint cortical staining. No asymmetry in the distribution of PAR-4 protein in the cytoplasm or at the cell periphery was observed. Cortical staining is stronger at the time of first cleavage, …	gonad
T23G4.1	187904_at	T23G4.1	tlp-1	The tlp-1 gene encodes a C2H2-type zinc finger of the Sp-1-like protein family, which is required for normal asymmetry in the divisions of the T.p and T.ap cells; such asymmetry, in turn, is required for normal, rounded tail morphology in adult males.	0	WBPhenotype0000050|WBPhenotype0000535|WBPhenotype0000689|WBPhenotype0000886|WBPhenotype0000049|WBPhenotype0000062|WBPhenotype0000886|WBPhenotype0000031|WBPhenotype0000049|WBPhenotype0000050|WBPhenotype0000054|WBPhenotype0000059|WBPhenotype0000689|WBPhenotype0000886|WBPhenotype0001037	tlp-1::gfp expression begins to be barely detectable at the beginning of gastrulation at about 100 minutes of embryonic development. Shortly after the gastrulation begins, the level of expression increases and is detectable in the nuclei of most embryonic cells. This pattern appears to persist through gastrulation. However, at about 260 minutes, expression in the anterior of the embryo fades and …	tail|intestinal|T lineage
F54H12.1	184052_s_at	F54H12.1a	aco-2	aco-2 encodes an aconitase homolog that is required for embryonic viability, fertility, locomotion, and vulval morphogenesis, and perhaps for normal lifespan; ACO-2 is predicted to be mitochondrial.	0	WBPhenotype0000050|WBPhenotype0000059|WBPhenotype0000643|WBPhenotype0000050|WBPhenotype0000126|WBPhenotype0000745|WBPhenotype0000050|WBPhenotype0000643|WBPhenotype0000689|WBPhenotype0000697|WBPhenotype0000061	Broadly expressed in soma.
ZK455.7	193924_at	ZK455.7	pgp-3	pgp-3 encodes a transmembrane protein that is a member of the P-glycoprotein subclass of the ATP-binding cassette (ABC) transporter superfamily; with PGP-1, PGP-3 is required for defense against the pathogenic Pseudomonas aeruginosa strain PA14, and may facilitate ATP-dependent efflux of the toxic phenazine compounds produced by the bacteria; PGP-3 is also required for resistance to colchicine an…	0	WBPhenotype0000031|WBPhenotype0000049|WBPhenotype0000050|WBPhenotype0000054|WBPhenotype0000059|WBPhenotype0000689|WBPhenotype0000886|WBPhenotype0001037|WBPhenotype0000050|WBPhenotype0000062|WBPhenotype0000535|WBPhenotype0000689|WBPhenotype0000886|WBPhenotype0000050|WBPhenotype0000535|WBPhenotype0000689|WBPhenotype0000886|WBPhenotype0000031|WBPhenotype0000049|WBPhenotype0000050|WBPhenotype0000054|…	Staining of large nuclei localized alongside intestine, posteriorly of the pharyngo-intestinal valve and anteriorly of the anus. In some experiments staining of a few parapharyngeal nuclei in 1/10 transgene (pPd26pgp3.XX) is observed. Reproducible staining is limited to the intestine with some variation in the number of cells that stain and in intensity. pPD26pgp3.XX strains are detectable in emb…	intestine|anus|pharyngo-intestinal valve|intestinal|pharynx|intestinal|intestine|vulval muscle|Reproductive System|excretory cell
C09E7.8	180151_s_at	C09E7.8a	C09E7.8		0	WBPhenotype0000050|WBPhenotype0000535|WBPhenotype0000689|WBPhenotype0000886|WBPhenotype0000049|WBPhenotype0000749|WBPhenotype0000886|WBPhenotype0000031|WBPhenotype0000049|WBPhenotype0000050|WBPhenotype0000054|WBPhenotype0000059|WBPhenotype0000689|WBPhenotype0000886|WBPhenotype0001037	Larval Expression: pharynx; intestine; renal gland cells; unidentified cells in head;	head|pharynx|intestine|rectal gland cells
H24K24.5	189169_s_at	H24K24.5	fmo-5	fmo-15 encodes a flavin-containing monooxygenase (FMO) homologous to various human FMOs mutated in trimethylaminuria (OMIM:602079).	0	WBPhenotype0000886|WBPhenotype0000049|WBPhenotype0000062|WBPhenotype0000886|WBPhenotype0000031|WBPhenotype0000049|WBPhenotype0000050|WBPhenotype0000054|WBPhenotype0000059|WBPhenotype0000689|WBPhenotype0000886|WBPhenotype0001037|WBPhenotype0000050|WBPhenotype0000535|WBPhenotype0000689|WBPhenotype0000886|WBPhenotype0000050|WBPhenotype0000535|WBPhenotype0000689|WBPhenotype0000886	Larval and adult worms transgenic for fmo-5::LacZ displayed discrete nuclear expression of beta-Gal in the majority of intestinal cells with additional expression in the head area in the region of the excretory gland.
F52E4.6	188061_s_at	F52E4.6	wrt-2	wrt-2 encodes a hedgehog-like protein, with an N-terminal signal sequence, a Wart domain, and a C-terminal region of low-complexity sequence; WRT-2 is expressed in seam cells and hypodermal syncytia; the Wart domain is predicted to form a cysteine-crosslinked protein involved in intercellular signalling, and it has subtle similarity to the N-terminal Hedge domain of HEDGEHOG proteins; WRT-2 is we…	0	WBPhenotype0000031|WBPhenotype0000049|WBPhenotype0000050|WBPhenotype0000054|WBPhenotype0000059|WBPhenotype0000689|WBPhenotype0000886|WBPhenotype0001037|WBPhenotype0000050|WBPhenotype0000535|WBPhenotype0000689|WBPhenotype0000886|WBPhenotype0000049|WBPhenotype0000062|WBPhenotype0000886	wrt-2 is expressed in seam cells from 1.8-fold stage embryo to adults. At seam cell division GFP is initially detected in both daughter cells and then there is no GFP fluorescence in nonseam descendants. Most animals express GFP in hypodermal syncytia.	hypodermis|hyp6|hyp7|hyp10|hyp8|seam cells|hyp9
R01H2.3	181312_at	R01H2.3	egg-2		0	WBPhenotype0000049|WBPhenotype0000062|WBPhenotype0000886|WBPhenotype0001183|WBPhenotype0001183|WBPhenotype0001183|WBPhenotype0000031|WBPhenotype0000049|WBPhenotype0000050|WBPhenotype0000054|WBPhenotype0000059|WBPhenotype0000689|WBPhenotype0000886|WBPhenotype0001037|WBPhenotype0000050|WBPhenotype0000535|WBPhenotype0000689|WBPhenotype0000886|WBPhenotype0000049|WBPhenotype0000749|WBPhenotype0000886|…	EGG-2:GFP driven by its own promoter is restricted to the adult germ line.
C37H5.4	180708_at	C37H5.4	cwp-3	cwp-3 encodes an unfamiliar protein predicted to be secreted and alleged to be coexpressed with polycystins; CWP-3 is dispensable for viability and gross morphology in mass RNAi screens.	0	WBPhenotype0000031|WBPhenotype0000049|WBPhenotype0000050|WBPhenotype0000054|WBPhenotype0000059|WBPhenotype0000689|WBPhenotype0000886|WBPhenotype0001037|WBPhenotype0000050|WBPhenotype0000535|WBPhenotype0000689|WBPhenotype0000886	Expressed in male sensory rays.	male sensory rays
F56D6.2	181565_at	F56D6.2	clec-67		0	WBPhenotype0000031|WBPhenotype0000049|WBPhenotype0000050|WBPhenotype0000054|WBPhenotype0000059|WBPhenotype0000689|WBPhenotype0000886|WBPhenotype0001037|WBPhenotype0000049|WBPhenotype0000062|WBPhenotype0000886|WBPhenotype0000031|WBPhenotype0000049|WBPhenotype0000050|WBPhenotype0000054|WBPhenotype0000059|WBPhenotype0000689|WBPhenotype0000886|WBPhenotype0001037|WBPhenotype0000031|WBPhenotype0000049|…	Intestine	intestine
F58G4.1	188129_s_at	F58G4.1			0	WBPhenotype0000050|WBPhenotype0000062|WBPhenotype0000535|WBPhenotype0000689|WBPhenotype0000886|WBPhenotype0000031|WBPhenotype0000049|WBPhenotype0000050|WBPhenotype0000054|WBPhenotype0000059|WBPhenotype0000689|WBPhenotype0000886|WBPhenotype0001037|WBPhenotype0000050|WBPhenotype0000535|WBPhenotype0000689|WBPhenotype0000886	Larval Expression: pharynx;	pharynx
F49E8.5	174040_s_at	F49E8.5	dif-1	dif-1 encodes a putative mitochondrial solute carrier, orthologous to human SLC25A20 (OMIM:212138, mutated in carnitine-acylcarnitine translocase deficiency) that is required for the maintenance of embryonic tissue differentiation and viability; expressed throughout development and in the intestinal cells and hypodermis of the embryo.	0	WBPhenotype0000031|WBPhenotype0000049|WBPhenotype0000050|WBPhenotype0000054|WBPhenotype0000059|WBPhenotype0000689|WBPhenotype0000886|WBPhenotype0001037|WBPhenotype0000049|WBPhenotype0000062|WBPhenotype0000886|WBPhenotype0000050|WBPhenotype0000050|WBPhenotype0000535|WBPhenotype0000689|WBPhenotype0000886	1-28 cell embryo, staining present in all cells (probably represents maternal dif-1 RNA). 58 cell stage, staining ceases in all but the gut progenitor cells, gut expression continues throughout embryogenesis. At this stage gut staining becomes stronger. ~200 cell stage, dif-1 RNA detected in hypodermal cells and persists until hypodermal cells begin to enclose the embryo (it is not clear if hypod…	hypodermis|alimentary system|gut
F20D12.6	192315_at	F20D12.6a	ceh-19	ceh-19 encodes a homeobox protein similar to Bar-like homeoproteins from Drosophila and vertebrates; it has no known function or expression pattern.	0	WBPhenotype0000050|WBPhenotype0000535|WBPhenotype0000689|WBPhenotype0000886|WBPhenotype0000049|WBPhenotype0000062|WBPhenotype0000886	Larval Expression: intestine;	intestine
M01E11.6	188638_s_at	M01E11.6	klp-15		0	WBPhenotype0000050|WBPhenotype0000535|WBPhenotype0000050|WBPhenotype0000776|WBPhenotype0000031|WBPhenotype0000050|WBPhenotype0001041|WBPhenotype0001175|WBPhenotype0000050|WBPhenotype0000050|WBPhenotype0000050|WBPhenotype0000050|WBPhenotype0000050|WBPhenotype0001041|WBPhenotype0001175|WBPhenotype0000049|WBPhenotype0000062|WBPhenotype0000886|WBPhenotype0000050|WBPhenotype0000776|WBPhenotype0000050|…	The klp-15 expression signal appears in the periphery of embryos, apparently in the hypodermal cells during development.|In situ hybridization shows that klp-15 and/or klp-16 mRNAs are concentrated in the germline at all stages, from L1 to adult. In L3, L4, and very young adults, transcripts accumulate in a specific region of the gonad, dorsal, and preturn, corresponding to the prophase of meiosi…	hypodermal
F58A4.5	175024_s_at	F58A4.5			0	WBPhenotype0000049|WBPhenotype0000062|WBPhenotype0000886|WBPhenotype0000049|WBPhenotype0000749|WBPhenotype0000886|WBPhenotype0000031|WBPhenotype0000049|WBPhenotype0000050|WBPhenotype0000054|WBPhenotype0000059|WBPhenotype0000689|WBPhenotype0000886|WBPhenotype0001037	Expressed in male vas deferens.|Expressed in germline (Adult).
Y49A3A.2	175511_at	Y49A3A.2	vha-13	vha-13 encodes an ortholog of subunit A of the cytoplasmic (V1) domain of vacuolar proton-translocating ATPase (V-ATPase); VHA-13 is predicted to hydrolyse ATP as part of a cytosolic VHA-12/VHA-13 heterohexamer, whose activity drives the V-ATPase rotor; VHA-13 levels are lowered in mutants with either abnormally low or abnormally high calcineurin levels, and elevated in mutants lacking both calci…	0	WBPhenotype0000059|WBPhenotype0000644|WBPhenotype0000679|WBPhenotype0000050|WBPhenotype0000689|WBPhenotype0000689|WBPhenotype0000031|WBPhenotype0000050|WBPhenotype0000689	Larval Expression: intestine; excretory cell; unidentified cells in head;|Larval Expression: intestine;	head|intestine|body wall muscle|excretory cell|head|intestine
T10F2.4	187371_at	T10F2.4			0	WBPhenotype0000050|WBPhenotype0000050|WBPhenotype0000038|WBPhenotype0000050|WBPhenotype0000689|WBPhenotype0000697|WBPhenotype0000025|WBPhenotype0000050|WBPhenotype0000154|WBPhenotype0000697|WBPhenotype0000050|WBPhenotype0000535|WBPhenotype0000689|WBPhenotype0000886	Larval Expression: intestine;	intestine
F43D9.4	192672_s_at	F43D9.4	sip-1		0	WBPhenotype0000039|WBPhenotype0000269|WBPhenotype0000049|WBPhenotype0000749|WBPhenotype0000886|WBPhenotype0000050|WBPhenotype0000535|WBPhenotype0000689|WBPhenotype0000886|WBPhenotype0000049|WBPhenotype0000062|WBPhenotype0000886|WBPhenotype0000031|WBPhenotype0000049|WBPhenotype0000050|WBPhenotype0000054|WBPhenotype0000059|WBPhenotype0000689|WBPhenotype0000886|WBPhenotype0001037|WBPhenotype0000050	Northern gel analysis revealed that SIP-1 mRNA content is subject to stringent developmental/temporal control. C. elegans embryos contain SIP-1 mRNA, but the transcript is not detected as postembryonic development (larval stages L1L4) proceeds. As expected, SIP-1 mRNA accumulates in adult C. elegans that contain developing embryos.|C. elegans engaged in early and middle phases of embryogenesis st…	gonad
C01F6.6	175185_at	C01F6.6	tag-60		0	WBPhenotype0000049|WBPhenotype0000062|WBPhenotype0000886|WBPhenotype0000061|WBPhenotype0000031|WBPhenotype0000049|WBPhenotype0000050|WBPhenotype0000054|WBPhenotype0000059|WBPhenotype0000689|WBPhenotype0000886|WBPhenotype0001037|WBPhenotype0000050|WBPhenotype0000535|WBPhenotype0000689|WBPhenotype0000886|WBPhenotype0000031|WBPhenotype0000049|WBPhenotype0000050|WBPhenotype0000054|WBPhenotype0000059|…	Larval Expression: pharynx; intestine; excretory cell; unidentified cells in tail ;	tail|pharynx|intestine|excretory cell
ZC101.2	172932_x_at	ZC101.2e	unc-52	The unc-52 gene encodes perlecan, a protein orthologous to human basement membrane-specific heparan sulfate proteoglycan core protein (HSPG2; OMIM:142461, which when mutated leads to Schwartz-Jampel syndrome or dyssegmental dysplasia); UNC-52 plays essential roles in muscle structure development and regulation of growth factor-like signaling pathways; UNC-52 is synthesized by the hypodermis and l…	0	WBPhenotype0000050|WBPhenotype0000060|WBPhenotype0000643|WBPhenotype0000644|WBPhenotype0000688|WBPhenotype0000688|WBPhenotype0000050|WBPhenotype0000688|WBPhenotype0000031|WBPhenotype0000050|WBPhenotype0000643|WBPhenotype0000054|WBPhenotype0000688|WBPhenotype0000688|WBPhenotype0000688	Staining is first observed in comma stage embryos and is primarily found at regions of contact between adjacent muscle cells. Some intracellular staining of body-wall muscle cells is also observed, but neither sera stain the underlying hypodermis. Between the comma and 1.5-fold stages, staining spreads from regions of cell-cell contact over the basal face of each muscle cell, where the basement m…	pharynx|pharyngeal muscle|pharyngo-intestinal valve|pharynx|hypodermis|intestine|vulval muscle|Reproductive System|anal depressor muscle
C14C10.5	192532_s_at	C14C10.5			0	WBPhenotype0000050|WBPhenotype0000535|WBPhenotype0000689|WBPhenotype0000886|WBPhenotype0000031|WBPhenotype0000049|WBPhenotype0000050|WBPhenotype0000054|WBPhenotype0000059|WBPhenotype0000689|WBPhenotype0000886|WBPhenotype0001037|WBPhenotype0000050|WBPhenotype0000062|WBPhenotype0000535|WBPhenotype0000689|WBPhenotype0000886	Larval Expression: pharynx;	pharynx
W04E12.8	193836_s_at	W04E12.8	clec-50		0	WBPhenotype0000031|WBPhenotype0000049|WBPhenotype0000050|WBPhenotype0000054|WBPhenotype0000059|WBPhenotype0000689|WBPhenotype0000886|WBPhenotype0001037|WBPhenotype0000050|WBPhenotype0000535|WBPhenotype0000689|WBPhenotype0000886|WBPhenotype0000049|WBPhenotype0000062|WBPhenotype0000886|WBPhenotype0000031|WBPhenotype0000049|WBPhenotype0000050|WBPhenotype0000054|WBPhenotype0000059|WBPhenotype0000689|…	Expressed in intestine	intestine
T06G6.9	192285_at	T06G6.9	pfd-3		0	WBPhenotype0000049|WBPhenotype0000062|WBPhenotype0000886|WBPhenotype0000050|WBPhenotype0000038|WBPhenotype0000050|WBPhenotype0000697|WBPhenotype0001037|WBPhenotype0000050|WBPhenotype0000050|WBPhenotype0000628|WBPhenotype0000050|WBPhenotype0001152	The gene expression of VBP-1 was limited to oocytes and early embryos.	oocytes
ZK337.2	192490_at	ZK337.2			0	WBPhenotype0000050|WBPhenotype0000535|WBPhenotype0000689|WBPhenotype0000886|WBPhenotype0000031|WBPhenotype0000049|WBPhenotype0000050|WBPhenotype0000054|WBPhenotype0000059|WBPhenotype0000689|WBPhenotype0000886|WBPhenotype0001037|WBPhenotype0000049|WBPhenotype0000062|WBPhenotype0000886	Larval Expression: anal depressor muscle; body wall muscle;	vulval muscle|Reproductive System|body wall muscle|anal depressor muscle
R148.6	178926_s_at	R148.6	heh-1	tag-79/R148.6 is orthologous to human NPC2 (OMIM:601015, mutated in Niemann-Pick disease type C2)	0	WBPhenotype0000050|WBPhenotype0000535|WBPhenotype0000689|WBPhenotype0000886|WBPhenotype0000031|WBPhenotype0000049|WBPhenotype0000050|WBPhenotype0000054|WBPhenotype0000059|WBPhenotype0000689|WBPhenotype0000886|WBPhenotype0001037|WBPhenotype0000049|WBPhenotype0000062|WBPhenotype0000886|WBPhenotype0000049|WBPhenotype0000749|WBPhenotype0000886	Larval Expression: body wall muscle;	body wall muscle
K07E12.1	187936_s_at	K07E12.1a	dig-1	dig-1 was identified in screens for mutations that result in animals with altered gonad morphology; in dig-1 mutants, the gonad is usually displaced anteriorly and sometimes dorsally and animals also display other abnormalities, in neuronal pathfinding, for example, that reflect a more general defect in cell adhesion; dig-1 has been reported to encode a very large cell adhesion molecule defined b…	0	WBPhenotype0000017|WBPhenotype0000017|WBPhenotype0000017|WBPhenotype0000017|WBPhenotype0000017|WBPhenotype0000017|WBPhenotype0000031|WBPhenotype0000049|WBPhenotype0000050|WBPhenotype0000054|WBPhenotype0000059|WBPhenotype0000689|WBPhenotype0000886|WBPhenotype0001037|WBPhenotype0000017|WBPhenotype0000050|WBPhenotype0000535|WBPhenotype0000689|WBPhenotype0000886|WBPhenotype0000017|WBPhenotype0000697|…	All reporters show qualitatively similar expression patterns. In transgenic embryos, gfp expression is detected in the developing gut by the comma stage and up to the 2-fold stage. By the late 3-fold stage of embryogenesis, dig-1 reporter constructs become strongly expressed in mesodermal cells. In larvae of all stages and adults, dig-1 reporter genes remain strongly expressed in mesodermal cells…
C24F3.5	189277_at	C24F3.5	abt-1	abt-1 encodes a predicted ATP-binding cassette (ABC) transporter that is a member of the ABCA subfamily of transport proteins; ABT-1 is predicted to function as a transmembrane protein that couples energy to transport of various molecules across membranes, but as loss of abt-1 activity via RNAi results in no obvious defects, the precise role of abt-1 in C. elegans development and/or behavior is n…	0	WBPhenotype0000031|WBPhenotype0000049|WBPhenotype0000050|WBPhenotype0000054|WBPhenotype0000059|WBPhenotype0000689|WBPhenotype0000886|WBPhenotype0001037|WBPhenotype0000031|WBPhenotype0000049|WBPhenotype0000050|WBPhenotype0000054|WBPhenotype0000059|WBPhenotype0000689|WBPhenotype0000886|WBPhenotype0001037|WBPhenotype0000050|WBPhenotype0000535|WBPhenotype0000689|WBPhenotype0000886	No observable expression, 5 isolates.
F09E8.6	189899_at	F09E8.6	nas-14		0	WBPhenotype0000049|WBPhenotype0000062|WBPhenotype0000886|WBPhenotype0000031|WBPhenotype0000049|WBPhenotype0000050|WBPhenotype0000054|WBPhenotype0000059|WBPhenotype0000689|WBPhenotype0000886|WBPhenotype0001037|WBPhenotype0000050|WBPhenotype0000535|WBPhenotype0000689|WBPhenotype0000886	Larval Expression: pharynx;	pharynx
ZK381.1	180696_s_at	ZK381.1	him-3	him-3 encodes a homolog of the S. cerevisiae HOP1 protein which is required for the formation of the synaptonemal complex during meiosis; him-3 is required for synapsis and chiasma formation during meiotic recombination and for chromosome segregation; him-3 mutants show a high frequency of males in the population as well as a high frequency of arrested embryos due to defects in X-chromosome segre…	0	WBPhenotype0000050|WBPhenotype0000436|WBPhenotype0000436|WBPhenotype0000050|WBPhenotype0001175|WBPhenotype0000050|WBPhenotype0000535|WBPhenotype0000689|WBPhenotype0000886|WBPhenotype0000436|WBPhenotype0000050|WBPhenotype0001175	All three gamete types of C. elegans (oocyte, male spermatocyte, and hermaphrodite spermatocyte) show meiosis-specific expression of HIM-3. No protein could be detected in somatic nuclei at any stage of development or in the distal tip nuclei that are undergoing mitotic divisions. A strong signal first appears in the transition zone where HIM-3 is associated with the chromatin of early meiotic pr…	oocytes|spermatocytes
R13G10.1	188603_s_at	R13G10.1	dpy-27	dpy-27 encodes an ATP-binding protein that is a homolog of the SMC4 subunit of mitotic condensin; DPY-27, in combination with other proteins including MIX-1, act as a unit to repress X-linked gene expression during hermaphrodite dosage compensation; in XX oocytes and early embryos, DPY-27 exhibits diffuse nuclear localization, but by the 30-cell stage of embryogenesis, DPY-27 specifically localiz…	0	WBPhenotype0000049|WBPhenotype0000749|WBPhenotype0000886|WBPhenotype0000031|WBPhenotype0000583|WBPhenotype0000583|WBPhenotype0000640|WBPhenotype0000050|WBPhenotype0000535|WBPhenotype0000689|WBPhenotype0000886|WBPhenotype0000050|WBPhenotype0000059|WBPhenotype0000583|WBPhenotype0000643|WBPhenotype0000689	A single transcript of 4.6 kb preferentially expressed in embryos. The transcript level decrease dramatically in L1 and L2, and become almost undetectable at L3, L4 and non-gravid adult hermaphrodites.
C14F11.5	190097_s_at	C14F11.5	hsp-43	hsp-43 encodes a member of the hsp20 family.	0	WBPhenotype0000049|WBPhenotype0000062|WBPhenotype0000886|WBPhenotype0000050|WBPhenotype0000535|WBPhenotype0000689|WBPhenotype0000886|WBPhenotype0000050|WBPhenotype0000062|WBPhenotype0000535|WBPhenotype0000689|WBPhenotype0000886|WBPhenotype0000031|WBPhenotype0000049|WBPhenotype0000050|WBPhenotype0000054|WBPhenotype0000059|WBPhenotype0000689|WBPhenotype0000886|WBPhenotype0001037	The tissue distribution of HSP43 is localized to specific cells of the vulva, to the spermathecal valve and junctions between cells of the spermathecal cage. It is also concentrated in regions of contact between muscle cells or between muscle cells and the overlying hypodermis. In males, HSP43 was also found to be concentrated in specialized structures of the tail, including rays, copulatory spic…	muscle|tail|vulva|hypodermis|spermathecal valves|male sensory rays|copulatory spicules
F07B10.1	190778_at	F07B10.1	cln-3.1	cln-3.1 encodes a predicted transmembrane protein that comprises one of three C. elegans homologs of human CLN3, (OMIM:607042, mutations are associated with Batten disease (also known as juvenile neuronal ceroid lipofuscinosis), a recessively inherited childhood neurodegenerative lysosomal storage disease); as loss of cln-3.1 activity via deletion mutation results in no obvious abnormalities, the…	0	WBPhenotype0000050|WBPhenotype0000535|WBPhenotype0000689|WBPhenotype0000886|WBPhenotype0000049|WBPhenotype0000062|WBPhenotype0000886	Expressed in embryo, larva, adult. Expressed in intestinal cells, most likely int2 to int8. The cln-3::GFP transgenic hermaphrodite and male nematodes displayed fluorescence in the intestine, most likely in cells designated int2 to int8, whereas the most anterior and posterior segments of the intestine remained negative from the embryonic comma-stage on throughout adult life. Intestinal cells of …	intestine
F26B1.3	192711_at	F26B1.3	ima-2	ima-2 encodes one of three C. elegans importin alpha proteins; IMA-2 is predicted to function as an adaptor protein that regulates import of nuclear proteins; during development, ima-2 activity is required for normal germline and embryonic mitoses, specifically for proper chromosome segregration and nuclear reassembly; IMA-2 expression is detected in germ cells, oocytes, and early embryonic cells…	0	WBPhenotype0000050|WBPhenotype0000050|WBPhenotype0000050|WBPhenotype0000050|WBPhenotype0001080|WBPhenotype0001121|WBPhenotype0001134|WBPhenotype0001139|WBPhenotype0001166|WBPhenotype0000269|WBPhenotype0001102|WBPhenotype0000050|WBPhenotype0000050|WBPhenotype0000050|WBPhenotype0000050|WBPhenotype0001034|WBPhenotype0000269|WBPhenotype0000050|WBPhenotype0000054|WBPhenotype0001030	ima-2 expressed weakly during early larval stages of development, but their expression increased dramatically in adult worms when germ cells are continually proliferating.|Within the adult germline, IMA-2 was detected in the common cytoplasm of the rachis and in association with the nuclei throughout the germline, regardless of hermaphrodite age. IMA-2 was detected in embryos and in adult germlin…	germ-line cells|germ-line cells
W02B12.7	190397_s_at	W02B12.7	klp-17	klp-17 encodes a C-terminal kinesin motor protein orthologous to Drosophila NCD and Saccharomyces cerevisiae KAR3; by homology, KLP-17 is predicted to function as a minus-end directed motor; loss of klp-17 activity via RNAi results in embryonic lethality generally at the one- or two-cell stage with disorganized mitotic spindles and polyploid nuclei, suggesting that KLP-17 plays a role in chromoso…	0	WBPhenotype0000050|WBPhenotype0000535|WBPhenotype0000689|WBPhenotype0000886|WBPhenotype0000050|WBPhenotype0000535|WBPhenotype0000689|WBPhenotype0000886|WBPhenotype0000031|WBPhenotype0000049|WBPhenotype0000050|WBPhenotype0000054|WBPhenotype0000059|WBPhenotype0000689|WBPhenotype0000886|WBPhenotype0001037|WBPhenotype0000050|WBPhenotype0000535|WBPhenotype0000689|WBPhenotype0000886|WBPhenotype0000050|…	klp-17 RNA is expressed quite specifically in the nucleus of the cells during C. elegans embryogenesis. The nuclear expression of klp-17 appears as early as the one-cell stage embryo, and it continues through 2-cell and 4-cell stages, very strongly. Hybridization signal remains fairly strong during subsequent development, including the cell proliferation and morphogenesis.|The expression of klp-1…
ZC13.4	187901_s_at	ZC13.4	mab-7	mab-7 encodes a protein with a hydrophobic type II transmembrane region at the N-terminus, an EGF-like motif, a ShKT motif and a long C-terminus; mab-7 is involved in morphogenesis of the mail tail, specifically affecting the structural cells, neuronal processes and the hypodermal sheath of the sensory rays, as such, it affects mating in males; a mab-7 promoter-gfp construct is expressed in hypod…	0	WBPhenotype0000049|WBPhenotype0000062|WBPhenotype0000886|WBPhenotype0000050|WBPhenotype0000535|WBPhenotype0000689|WBPhenotype0000886|WBPhenotype0000031|WBPhenotype0000049|WBPhenotype0000050|WBPhenotype0000054|WBPhenotype0000059|WBPhenotype0000689|WBPhenotype0000886|WBPhenotype0001037	GFP was not detected.
C33G3.1	175221_at	C33G3.1	dyc-1	dyc-1 encodes a homolog of murine CAPON, a protein associated with neuronal nitric oxide synthase that regulates its interactions with PSD95; DYC-1 is expressed in muscle, and is required for a dystrophin-related function in muscle.	0	WBPhenotype0000049|WBPhenotype0000062|WBPhenotype0000886|WBPhenotype0000050|WBPhenotype0000535|WBPhenotype0000689|WBPhenotype0000886|WBPhenotype0000050|WBPhenotype0000535|WBPhenotype0000689|WBPhenotype0000886	Transgenic animals expressing DYC-1GFP showed consistent GFP expression in the head muscles, the body wall muscles, and the vulva muscles. Weaker expression in the intestinal muscles was also detected in some animals. No GFP expression was observed in the pharyngeal muscles nor in non-muscle cells.	head|intestinal
T10H9.5	189402_s_at	T10H9.5a	pmp-5		0	WBPhenotype0000031|WBPhenotype0000049|WBPhenotype0000050|WBPhenotype0000054|WBPhenotype0000059|WBPhenotype0000689|WBPhenotype0000886|WBPhenotype0001037|WBPhenotype0000050|WBPhenotype0000062|WBPhenotype0000535|WBPhenotype0000689|WBPhenotype0000886|WBPhenotype0000050|WBPhenotype0000535|WBPhenotype0000689|WBPhenotype0000886|WBPhenotype0000049|WBPhenotype0000062|WBPhenotype0000886	Larval Expression: intestine; hypodermis;|Larval Expression: intestine; hypodermis;	hypodermis|intestine|hypodermis|intestine
K07B1.5	182900_at	K07B1.5a	acl-14		0	WBPhenotype0000031|WBPhenotype0000049|WBPhenotype0000050|WBPhenotype0000054|WBPhenotype0000059|WBPhenotype0000060|WBPhenotype0000062|WBPhenotype0000689|WBPhenotype0000886|WBPhenotype0001037|WBPhenotype0000050|WBPhenotype0000050|WBPhenotype0000535|WBPhenotype0000689|WBPhenotype0000886|WBPhenotype0000050|WBPhenotype0000031|WBPhenotype0000049|WBPhenotype0000050|WBPhenotype0000054|WBPhenotype0000059|…	Larval Expression: pharynx; intestine; Reproductive System; developing vulva; body wall muscle; unidentified cells in head; unidentified cells in tail ;	head|tail|pharynx|intestine|Reproductive System|body wall muscle|developing vulva|vulva other
B0280.4	187380_at	B0280.4	odd-1	odd-1 encodes a C2H2-type zinc finger-containing transcription factor similar to Drosophila odd skipped which is required for embryonic patterning; ODD-1 is expressed in the gut during embryogenesis and appears to be essential for larval development.	0	WBPhenotype0000050|WBPhenotype0000535|WBPhenotype0000689|WBPhenotype0000886|WBPhenotype0000055|WBPhenotype0000269|WBPhenotype0000710|WBPhenotype0000049|WBPhenotype0000062|WBPhenotype0000886|WBPhenotype0000050|WBPhenotype0000535|WBPhenotype0000689|WBPhenotype0000886|WBPhenotype0000031|WBPhenotype0000049|WBPhenotype0000050|WBPhenotype0000054|WBPhenotype0000059|WBPhenotype0000689|WBPhenotype0000886|…	This simple pattern shows expression in the E lineage in early embryos. Staining can be seen upto 16 E cells. No expression is observed beyond comma stage embryo.|Uniform expression of odd-1::GFP was detected in the intestine of embryos and larvae when the transgene was expressed from an extrachromosomal array. To more carefully assess odd-1::GFP localization, an integrated transgenic line was is…	E lineage|int_emb|intestine
K08D9.3	175612_at	K08D9.3	apx-1	apx-1 encodes one of ten C. elegans DSL (Delta, Serrate, LAG-2) proteins, integral transmembrane and secreted proteins that function as signaling ligands for the Notch family receptors GLP-1 and LIN-12; in the 4-cell embryo, maternally supplied APX-1 functions as a GLP-1 ligand for an inductive interaction that specifies the fate of the ABp blastomere; later in embryogenesis, APX-1 is required fo…	0	WBPhenotype0000050|WBPhenotype0000220|WBPhenotype0000220|WBPhenotype0000220|WBPhenotype0000220|WBPhenotype0000050|WBPhenotype0000535|WBPhenotype0000689|WBPhenotype0000886|WBPhenotype0000220	Between the newly-fertilized 1-cell stage and the 8-cell stage, apx-1 mRNA is present in all blastomeres at equivalent levels. After the 8-cell stage, apx-1 mRNA rapidly disappears from somatic blastomeres; in 12-cell stage embryos, apx-1 mRNA is visible in the P3 blastomere, but disappears from MS and all other blastomeres. In the 36-cell stage and later embryos, apx-1 mRNA was detected in one t…	P6 lineage
Y46G5A.17	186498_s_at	Y46G5A.17	cpt-1	Y46G5A.17 is orthologous to the human gene SIMILAR TO CARNITINE PALMITOYLTRANSFERASE I, LIVER (CPT1A; OMIM:600528), which when mutated leads to disease.	0	WBPhenotype0000050|WBPhenotype0000062|WBPhenotype0000535|WBPhenotype0000689|WBPhenotype0000886|WBPhenotype0000050|WBPhenotype0000535|WBPhenotype0000689|WBPhenotype0000886	Larval Expression: intestine; renal gland cells; body wall muscle;	pharynx|intestine|vulval muscle|rectal gland cells|Reproductive System|body wall muscle
H22K11.1	191956_at	H22K11.1	asp-3	asp-3 encodes an aspartyl protease homolog that is required, in parallel with ASP-4 but downstream of CLP-1 and TRA-3, for degenerative (necrotic-like) cell death in neurons induced by mutations such as mec-4(d), deg-3(d), or gsa-1(gf).	0	WBPhenotype0000050|WBPhenotype0000535|WBPhenotype0000689|WBPhenotype0000886|WBPhenotype0000031|WBPhenotype0000049|WBPhenotype0000050|WBPhenotype0000054|WBPhenotype0000059|WBPhenotype0000689|WBPhenotype0000886|WBPhenotype0001037|WBPhenotype0000729|WBPhenotype0000049|WBPhenotype0000062|WBPhenotype0000886|WBPhenotype0000729|WBPhenotype0000729|WBPhenotype0000729|WBPhenotype0000039	Weak expression is seen throughout the intestines of older larvae and adults. Expression is generally cytoplasmic and excluded from intestinal cell nuclei. Weak cytoplasmic expression is also seen within the uterus of adult worms. This gene has homology to aspartyl proteases.	uterus|intestine
F54C1.3	188017_s_at	F54C1.3a	mes-3	mes-3 encodes a novel protein with no discernible motifs; however, as a member of a Polycomb-like chromatin repressive complex with MES-2 and MES-6, MES-3 is required maternally for normal germline development and during larval development, for anteroposterior patterning; during germline development, the MES-2/MES-3/MES-6 complex is believed to be essential for maintaining repression of the X chr…	0	WBPhenotype0000049|WBPhenotype0000062|WBPhenotype0000886|WBPhenotype0001037|WBPhenotype0001037|WBPhenotype0001037|WBPhenotype0001036|WBPhenotype0000031|WBPhenotype0000049|WBPhenotype0000050|WBPhenotype0000054|WBPhenotype0000059|WBPhenotype0000060|WBPhenotype0000062|WBPhenotype0000689|WBPhenotype0000886|WBPhenotype0001037|WBPhenotype0001037	In early embryos, MES-3 protein is present in the nuclei of all cells. As embryogenesis progresses, staining gradually diminishes in somatic cells. In late embryos and L1 larvae, MES-3 is detectable in some somatic cells but is most prominent in Z2 and Z3, the primordial germ cells. The nuclear staining of MES-3 is reduced below detection in any of the four nonconditional alleles of mes-3.|Expres…	germ-line cells|all blastula embryo cells
R06F6.2	192841_at	R06F6.2			0	WBPhenotype0000050|WBPhenotype0000126|WBPhenotype0000031|WBPhenotype0000050|WBPhenotype0000229|WBPhenotype0000049|WBPhenotype0000062|WBPhenotype0000886|WBPhenotype0000054|WBPhenotype0000535|WBPhenotype0000638|WBPhenotype0000729	Broadly expressed in gonad.
F48E8.3	192170_s_at	F48E8.3			0	WBPhenotype0000031|WBPhenotype0000049|WBPhenotype0000050|WBPhenotype0000054|WBPhenotype0000059|WBPhenotype0000689|WBPhenotype0000886|WBPhenotype0001037|WBPhenotype0000050|WBPhenotype0000535|WBPhenotype0000689|WBPhenotype0000886|WBPhenotype0000049|WBPhenotype0000749|WBPhenotype0000886	Larval Expression: excretory cell;	excretory cell
H12I13.4	190187_at	H12I13.4	fbf-1	fbf-1 encodes an RNA-binding protein that is one of 11 C. elegans members of the PUF family (Pumilio and FBF) of translational regulators; FBF-1 is nearly identical to FBF-2 with which it is largely redundant in regulating two aspects of germline development: 1)maintenance of stem cell proliferation, and 2)the hermaphroditic switch between spermatogenesis and oogenesis; in maintaining germline st…	0	WBPhenotype0000687|WBPhenotype0000823|WBPhenotype0000049|WBPhenotype0000062|WBPhenotype0000886|WBPhenotype0000687|WBPhenotype0000823|WBPhenotype0000643|WBPhenotype0001037|WBPhenotype0000687|WBPhenotype0000823|WBPhenotype0000031|WBPhenotype0000049|WBPhenotype0000050|WBPhenotype0000054|WBPhenotype0000059|WBPhenotype0000689|WBPhenotype0000886|WBPhenotype0001037|WBPhenotype0001037|WBPhenotype0001037|…	fbf mRNA increases in abundance during post-embryonic development and peaks during the fourth larval stage, when the sperm/oocyte switch occurs.|FBF was detected only in the germ line.|FBF-1 is present uniformly in germline cytoplasm during early larval stages, and becomes enriched in the mitotic region of L4 larval and adult germ lines. There is no detectable staining in an fbf-1 single mutant. …	germ-line cells|germ-line cells
K07E3.4	187806_s_at	K07E3.4b	K07E3.4		0	WBPhenotype0000031|WBPhenotype0000049|WBPhenotype0000050|WBPhenotype0000054|WBPhenotype0000059|WBPhenotype0000689|WBPhenotype0000886|WBPhenotype0001037|WBPhenotype0000050|WBPhenotype0000535|WBPhenotype0000689|WBPhenotype0000886	Larval Expression: pharynx; intestine; unidentified cells;	pharynx|hypodermis|intestine
R11G11.1	190237_at	R11G11.1	nhr-132		0	WBPhenotype0000050|WBPhenotype0000535|WBPhenotype0000689|WBPhenotype0000886|WBPhenotype0000031|WBPhenotype0000049|WBPhenotype0000050|WBPhenotype0000054|WBPhenotype0000059|WBPhenotype0000689|WBPhenotype0000886|WBPhenotype0001037|WBPhenotype0000049|WBPhenotype0000062|WBPhenotype0000886	Click the movie links below for interactive 4D movies of a fluorescence reporter.
Y54F10AL.2	177285_at	Y54F10AL.2c	est-1	est-1 encodes two isoforms of a putative telomerase subunit orthologous to human EST1A (KIAA0732), Drosophila CG6369, and (more distantly) to S. cerevisiae EST1; EST-1A/B proteins have, from their N- to C-termini, an EST domain, one and a half tetratricopeptide repeats (TPRs), and a PilT amino-terminal (PIN) domain; the first two domains are shared with both metazoan and fungal EST1 orthologs, wh…	0	WBPhenotype0000049|WBPhenotype0000062|WBPhenotype0000886|WBPhenotype0000050|WBPhenotype0000535|WBPhenotype0000689|WBPhenotype0000886|WBPhenotype0000050|WBPhenotype0000535|WBPhenotype0000689|WBPhenotype0000886|WBPhenotype0000050|WBPhenotype0000062|WBPhenotype0000535|WBPhenotype0000689|WBPhenotype0000886	Larval Expression: intestine;	intestine
F10B5.1	192827_at	F10B5.1	rpl-10	rpl-10 encodes a large ribosomal subunit L10 protein required in mass RNAi assays for embryonic viability, fertility, normally rapid growth, and normal body coloration; the rpl-10 transcription unit has a nonsense transcript that is up-regulated in vivo by smg[-] mutations, indicating that rpl-10 is a natural substrate for SMG-mediated nonsense suppresssion; several other natural mRNA substrates …	0	WBPhenotype0000031|WBPhenotype0000050|WBPhenotype0000689|WBPhenotype0001029|WBPhenotype0000689|WBPhenotype0000050|WBPhenotype0000270|WBPhenotype0000059|WBPhenotype0000059|WBPhenotype0000689	Expression in this multi-component pattern is first seen in late embryogenesis and extends into adulthood.|Larval Expression: pharynx; intestine; anal depressor muscle; body wall muscle; hypodermis; seam cells; unidentified cells in head; unidentified cells in tail ;	hypodermal|intestine|pharyngeal muscle|head|tail|pharynx|hypodermis|intestine|vulval muscle|seam cells|Reproductive System|body wall muscle|anal depressor muscle
R09H10.5	188852_s_at	R09H10.5			0	WBPhenotype0000050|WBPhenotype0000535|WBPhenotype0000689|WBPhenotype0000886|WBPhenotype0000031|WBPhenotype0000049|WBPhenotype0000050|WBPhenotype0000054|WBPhenotype0000059|WBPhenotype0000689|WBPhenotype0000886|WBPhenotype0001037|WBPhenotype0000049|WBPhenotype0000062|WBPhenotype0000886	Intestine	intestine
F22E10.2	190218_at	F22E10.2	pgp-13	pgp-13 encodes a member of the ABC transporter family with high similarity to the vertebrate MDR (multidrug resistance) family; PGP-13 is predicted to function as a transmembrane protein that couples energy to transport of various molecules across membranes, but as loss of pgp-13 activity via large-scale RNAi screens does not result in any obvious defects, the precise role of pgp-13 in C. elegans…	0	WBPhenotype0000031|WBPhenotype0000049|WBPhenotype0000050|WBPhenotype0000054|WBPhenotype0000059|WBPhenotype0000689|WBPhenotype0000886|WBPhenotype0001037	Medium expression in adult and larval posterior gut,amphid, 2 isolates.|No observable expression, 2 isolates.
T23D8.1	193720_at	T23D8.1	mom-5		0	WBPhenotype0000050|WBPhenotype0000688|WBPhenotype0000031|WBPhenotype0000050|WBPhenotype0000054|WBPhenotype0000535|WBPhenotype0000050|WBPhenotype0000535|WBPhenotype0000643|WBPhenotype0001102|WBPhenotype0000050|WBPhenotype0000050|WBPhenotype0000688|WBPhenotype0000050|WBPhenotype0000269|WBPhenotype0000050|WBPhenotype0000535|WBPhenotype0000640|WBPhenotype0000643|WBPhenotype0000645|WBPhenotype0000050|…	Broadly expressed in gonad.
F11C7.4	191677_at	F11C7.4	crb-1	crb-1 encodes a homolog of Drosophila CRUMBS that affects dauer formation and feeding behavior; CRB-1 can bind cyclic AMP-response element (CRE) sites and be phosphorylated by PKA in vitro, and is expressed immediately apical to the zonula adherens in embryos and then ubiquitously later during development and in adults; CRB-1 is homologous to human CRB1 (OMIM:604210, mutated in retinitis pigmento…	0	WBPhenotype0000050|WBPhenotype0000535|WBPhenotype0000689|WBPhenotype0000886|WBPhenotype0000708|WBPhenotype0000031|WBPhenotype0000049|WBPhenotype0000050|WBPhenotype0000054|WBPhenotype0000059|WBPhenotype0000689|WBPhenotype0000886|WBPhenotype0001037	Staining in the gut epithelium.	alimentary system|gut
W06H3.3	193982_at	W06H3.3			0	WBPhenotype0000050|WBPhenotype0000365|WBPhenotype0000050|WBPhenotype0000059|WBPhenotype0000643|WBPhenotype0000031|WBPhenotype0000050|WBPhenotype0001037	Larval Expression: intestine;	intestine
R13H4.4	190721_s_at	R13H4.4	hmp-1		0	WBPhenotype0000708|WBPhenotype0000708|WBPhenotype0000708|WBPhenotype0000050|WBPhenotype0000535|WBPhenotype0000689|WBPhenotype0000886|WBPhenotype0000269|WBPhenotype0000708	|Larval Expression: unidentified cells in head;	head|pharynx|vulval muscle|Reproductive System
F31E3.5	188725_s_at	F31E3.5	eft-3	eft-3 encodes a translation elongation factor 1-alpha homolog that is required for embryonic viability, fertility, and germline maintenance; the EFT-3 protein sequence is encoded both by eft-3 (F31E3.5) itself but also by R03G5.1.	0	WBPhenotype0000031|WBPhenotype0000049|WBPhenotype0000050|WBPhenotype0000054|WBPhenotype0000059|WBPhenotype0000689|WBPhenotype0000886|WBPhenotype0001037|WBPhenotype0000689|WBPhenotype0001037|WBPhenotype0000059|WBPhenotype0000689|WBPhenotype0000050|WBPhenotype0000269|WBPhenotype0000684|WBPhenotype0000054|WBPhenotype0000689|WBPhenotype0000050|WBPhenotype0000535|WBPhenotype0000689|WBPhenotype0000886|…	Ubiquitous staining until the 550-cell stage. After 100-cell stage, could not detect if a minority of cells were unstained. Strong staining in gut at bean through pretzel stages.|Larval Expression: pharynx; intestine; body wall muscle;	alimentary system|gut|pharynx|intestine|body wall muscle
C36E6.3	174873_at	C36E6.3	mlc-1	mlc-1 encodes a muscle regulatory myosin light chain that is nearly identical to MLC-2 and functions redundantly with MLC-2 in the body-wall and in pharyngeal muscle to affect L1 larval viability, elongation, and pharyngeal and body-wall muscle development, and also affects locomotion and growth; expressed in the body-wall muscles, pharyngeal muscles, and vulval muscles.	0	WBPhenotype0000031|WBPhenotype0000049|WBPhenotype0000050|WBPhenotype0000054|WBPhenotype0000059|WBPhenotype0000689|WBPhenotype0000886|WBPhenotype0001037|WBPhenotype0000643|WBPhenotype0000059|WBPhenotype0000049|WBPhenotype0000062|WBPhenotype0000886|WBPhenotype0000031|WBPhenotype0000049|WBPhenotype0000050|WBPhenotype0000054|WBPhenotype0000059|WBPhenotype0000060|WBPhenotype0000062|WBPhenotype0000689|…	Hybridization of mlc probes to wild type demonstrated that mlc-1 is expressed in body-wall muscles, pharyngeal muscles, and vulval muscles. mlc-1 mRNA is present in all regions of the pharynx (procorpus, metacorpus, isthmus, and terminal bulb). mlc-1 mRNA was not detected in several of the minor muscle groups, such as the intestinal, uterine, anal depressor, and sphincter muscles, but these tissu…	pharynx|pharyngeal muscle
T01D3.5	179068_s_at	T01D3.5			0	WBPhenotype0000031|WBPhenotype0000049|WBPhenotype0000050|WBPhenotype0000054|WBPhenotype0000059|WBPhenotype0000689|WBPhenotype0000886|WBPhenotype0001037|WBPhenotype0000886|WBPhenotype0000886|WBPhenotype0000050|WBPhenotype0000535|WBPhenotype0000689|WBPhenotype0000886|WBPhenotype0000050|WBPhenotype0000062|WBPhenotype0000535|WBPhenotype0000689|WBPhenotype0000886|WBPhenotype0000049|WBPhenotype0000062|…	Expressed in hypodermal seam cells.
F58E10.5	193616_at	F58E10.5	end-3	end-3 encodes a GATA zinc finger protein, paralogous to end-1, that helps specify mesoendodermal (as opposed to mesectodermal) lineages derived from the E blastomere.	0	WBPhenotype0000306|WBPhenotype0000031|WBPhenotype0000049|WBPhenotype0000050|WBPhenotype0000054|WBPhenotype0000059|WBPhenotype0000689|WBPhenotype0000886|WBPhenotype0001037|WBPhenotype0000049|WBPhenotype0000062|WBPhenotype0000886|WBPhenotype0000050|WBPhenotype0000535|WBPhenotype0000689|WBPhenotype0000886	Expressed in: early E lineage.|Both in situ hybridization and reporter transgene fusions revealed that end-3 is expressed in the early E lineage. The end-3 reporter is not expressed in maternal mutants in which E fate is not specified and is ectopically expressed in the predicted cells in mutants in which endoderm is made ectopically; in all cases, end-3 expression marks cells that are specified …
F20D6.11	189429_at	F20D6.11			0	WBPhenotype0000031|WBPhenotype0000049|WBPhenotype0000050|WBPhenotype0000054|WBPhenotype0000059|WBPhenotype0000689|WBPhenotype0000886|WBPhenotype0001037|WBPhenotype0000050|WBPhenotype0000535|WBPhenotype0000689|WBPhenotype0000886|WBPhenotype0000049|WBPhenotype0000062|WBPhenotype0000886	Larval Expression: pharynx; anal depressor muscle; body wall muscle; unidentified cells in tail ;	tail|pharynx|Reproductive System|body wall muscle|spermatheca|anal depressor muscle
R07B1.9	186788_s_at	R07B1.9			0	WBPhenotype0000031|WBPhenotype0000049|WBPhenotype0000050|WBPhenotype0000054|WBPhenotype0000059|WBPhenotype0000689|WBPhenotype0000886|WBPhenotype0001037|WBPhenotype0000050|WBPhenotype0000535|WBPhenotype0000689|WBPhenotype0000886|WBPhenotype0000049|WBPhenotype0000062|WBPhenotype0000886|WBPhenotype0000050|WBPhenotype0000062|WBPhenotype0000535|WBPhenotype0000689|WBPhenotype0000886	R07B1.9 was activated during 3-fold stages of pharynx development, and its expression was maintained throughout the life of the animal.|R07B1.9::GFP was first activated 104 min after the comma stage in the wild type.
ZK1193.1	192163_at	ZK1193.1	col-19	col-19 encodes a member of the collagen superfamily containing collagen triple helix repeats (20 copies) that is required for normal structure of the alae; expressed during the L2-to-dauer and L4-to-adult molts with strongest expression in adult animals.	0	WBPhenotype0000031|WBPhenotype0000049|WBPhenotype0000050|WBPhenotype0000054|WBPhenotype0000059|WBPhenotype0000689|WBPhenotype0000886|WBPhenotype0001037|WBPhenotype0000031|WBPhenotype0000049|WBPhenotype0000050|WBPhenotype0000054|WBPhenotype0000059|WBPhenotype0000689|WBPhenotype0000886|WBPhenotype0001037|WBPhenotype0000050|WBPhenotype0000062|WBPhenotype0000535|WBPhenotype0000689|WBPhenotype0000886|…	Adult-specific expression in the hypodermis. No expression in embryos or larvae.|First appears in vulval cells L4-Adult molt, then in seam cells young adult, and non-vulval ventral hypodermal cells of older adults.|Strong expressed in adult, faint in dauer.|Expressed adult specifically.|COL-19::GFP is expressed exclusively in the adult cuticle, with a distinctive spatial expression pattern. The t…	hypodermis|seam cells|vulva|cuticle
ZK822.3	190184_at	ZK822.3b	nhx-9	nhx-9 encodes a sodium/proton exchanger expressed intracellularly within the excretory cell, in distinct, large aggregates; nhx-9 has no known mutant or RNAi phenotype; NHX-9 is thought to prevent intracellular acidification by catalysing the electroneutral exchange of vesicular sodium for an intracellular proton.	0	WBPhenotype0000031|WBPhenotype0000049|WBPhenotype0000050|WBPhenotype0000054|WBPhenotype0000059|WBPhenotype0000689|WBPhenotype0000886|WBPhenotype0001037|WBPhenotype0000050|WBPhenotype0000535|WBPhenotype0000689|WBPhenotype0000886|WBPhenotype0000050|WBPhenotype0000535|WBPhenotype0000689|WBPhenotype0000886|WBPhenotype0000049|WBPhenotype0000062|WBPhenotype0000886	nhx-9::GFP resulted in the labeling of the large H-shaped excretory cell.|In general, the expression patterns found for the translational fusion constructs were similar to those reported above for the transcriptional fusions.
R12C12.5	186150_s_at	R12C12.5			0	WBPhenotype0000050|WBPhenotype0000050|WBPhenotype0000535|WBPhenotype0000689|WBPhenotype0000886|WBPhenotype0000031|WBPhenotype0000049|WBPhenotype0000050|WBPhenotype0000054|WBPhenotype0000059|WBPhenotype0000689|WBPhenotype0000886|WBPhenotype0001037|WBPhenotype0000049|WBPhenotype0000062|WBPhenotype0000886	Expressed in germline (faint).
ZK381.5	181271_s_at	ZK381.5b	ZK381.5	ZK381.5 encodes a homolog of Drosophila ESPINAS and PRICKLE, and of human PRICKLE1, PRICKLE2, and LMO6; ZK381.5 enables Wnt-directed planar cell polarity; ZK381.5 is required for the fully asymmetrical division of B.a versus B.p cells, though this requirement is quantitatively weak.	0	WBPhenotype0000031|WBPhenotype0000049|WBPhenotype0000050|WBPhenotype0000054|WBPhenotype0000059|WBPhenotype0000689|WBPhenotype0000886|WBPhenotype0001037|WBPhenotype0000050|WBPhenotype0000535|WBPhenotype0000689|WBPhenotype0000886|WBPhenotype0000031|WBPhenotype0000049|WBPhenotype0000050|WBPhenotype0000054|WBPhenotype0000059|WBPhenotype0000689|WBPhenotype0000886|WBPhenotype0001037|WBPhenotype0000050|…	Larval Expression: intestine; unidentified cells in head; unidentified cells in tail ;	head|tail|intestine
ZK1127.5	187704_at	ZK1127.5			0	WBPhenotype0000050|WBPhenotype0000055|WBPhenotype0000535|WBPhenotype0000689|WBPhenotype0000886|WBPhenotype0000031|WBPhenotype0000050|WBPhenotype0000059|WBPhenotype0000583|WBPhenotype0000640|WBPhenotype0000697|WBPhenotype0001037|WBPhenotype0001080|WBPhenotype0001105|WBPhenotype0001108|WBPhenotype0001109|WBPhenotype0001119|WBPhenotype0001130|WBPhenotype0001132|WBPhenotype0001143|WBPhenotype0001155|…	Larval Expression: intestine; renal gland cells;	intestine|rectal gland cells
C25D7.3	192294_s_at	C25D7.3	sdc-3	sdc-3 encodes a protein that contains two mutationally separable domains: a zinc finger motif required for dosage compensation and a myosin- like putative ATP- binding region required for her-1 regulation of sex determination; SDC-3 activates dosage compensation by directing the dosage compensation protein complex to the hermaphrodite X chromosomes, and is functionally redundant with SDC-2 with r…	0	WBPhenotype0000038|WBPhenotype0000583|WBPhenotype0000031|WBPhenotype0000049|WBPhenotype0000050|WBPhenotype0000054|WBPhenotype0000059|WBPhenotype0000689|WBPhenotype0000886|WBPhenotype0001037|WBPhenotype0000050|WBPhenotype0000535|WBPhenotype0000689|WBPhenotype0000886|WBPhenotype0000049|WBPhenotype0000062|WBPhenotype0000886	A single 7 kb transcript was detected in embryo, L1 and L2 stages at approximately equal levels. sdc-3 transcript disappear within the first 5 hours of L2.|	oocytes|germ-line cells
R12A1.4	191666_s_at	R12A1.4	ges-1	ges-1 encodes a gut-specific type B carboxylesterase; by homology, GES-1 hydrolyzes carboxylic ester substrates to yield an alcohol and a carboxylic anion, however, loss of GES-1 activity via mutation or RNAi does not result in any obvious abnormalities; GES-1 is expressed solely in the intestinal, or E, lineage from the 4 E-cell stage of gut development through adulthood; GES-1 contains a C-term…	0	WBPhenotype0000031|WBPhenotype0000049|WBPhenotype0000050|WBPhenotype0000054|WBPhenotype0000059|WBPhenotype0000689|WBPhenotype0000886|WBPhenotype0001037|WBPhenotype0000050|WBPhenotype0000535|WBPhenotype0000689|WBPhenotype0000886|WBPhenotype0000039	~1800 nucleotide transcript detected at all stages. Level of intensity increases from L2/L3-adults.|At 8 E cell stage, staining seen in developing intestine through to morphogenesis. In hatched L1 larvae, beta-gal detected only weakly and sporadically in the intestine.	intestine
R05H5.3	188696_at	R05H5.3			0	WBPhenotype0000050|WBPhenotype0000050|WBPhenotype0000050|WBPhenotype0000535|WBPhenotype0000689|WBPhenotype0000886	Expressed in medial germline.
B0303.3	192152_s_at	B0303.3		B0303.3 is orthologous to the human gene 3-KETOACYL-COA THIOLASE BETA-SUBUNIT OF TRIFUNCTIONAL PROTEIN (HADHB; OMIM:143450), which when mutated leads to disease.	0	WBPhenotype0000049|WBPhenotype0000062|WBPhenotype0000886|WBPhenotype0000050|WBPhenotype0000050|WBPhenotype0000535|WBPhenotype0000689|WBPhenotype0000886|WBPhenotype0000050|WBPhenotype0000535|WBPhenotype0000689|WBPhenotype0000886	Larval Expression: intestine; body wall muscle; hypodermis; unidentified cells in tail ;|Larval Expression: intestine; body wall muscle;	tail|hypodermis|intestine|body wall muscle|intestine|body wall muscle
F59B2.12	187170_at	F59B2.12			0	WBPhenotype0000049|WBPhenotype0000062|WBPhenotype0000886|WBPhenotype0000050|WBPhenotype0000535|WBPhenotype0000689|WBPhenotype0000886|WBPhenotype0000031|WBPhenotype0000049|WBPhenotype0000050|WBPhenotype0000054|WBPhenotype0000059|WBPhenotype0000689|WBPhenotype0000886|WBPhenotype0001037|WBPhenotype0000050|WBPhenotype0000062|WBPhenotype0000535|WBPhenotype0000689|WBPhenotype0000886|WBPhenotype0000049|…	Post-embryonic expression. L2-L4-- punctate signal in 6 cells in the body (coelomocytes), 2 ventral at level of Int3, 2 ventral anterior to developing gonad, 2 left and right subdorsal posterior to gonad. Weaker signal in muscle. Head-- 6 cells closely apposed to pharynx at the level of the nerve ring, 2 subdorsal, 4 ventral-subventral; single cell dorsal to second bulb of the pharynx. Pharynx-- …	head|pharynx|coelomocytes
Y76A2A.2	194091_s_at	Y76A2A.2	cua-1	The cua-1 gene encodes a putative E1-E2 ATPase orthologous to the human gene KIAA1347 (ATP7A; OMIM:604384), which when mutated leads to Hailey-Hailey disease.	0	WBPhenotype0000031|WBPhenotype0000049|WBPhenotype0000050|WBPhenotype0000054|WBPhenotype0000059|WBPhenotype0000689|WBPhenotype0000886|WBPhenotype0001037|WBPhenotype0000049|WBPhenotype0000749|WBPhenotype0000886|WBPhenotype0000031|WBPhenotype0000054|WBPhenotype0000643|WBPhenotype0000644|WBPhenotype0000060|WBPhenotype0000643|WBPhenotype0000644|WBPhenotype0000060|WBPhenotype0000643|WBPhenotype0000644|…	In L1 larvae, strong expression observed in nuclei of hypodermal cells of head and body regions. In adult, strong expression in nuclei of intestine (anterior portion) and pharyngeal muscle cells (pm6) in the terminal bulb. In dauer larvae, predominant expression observed in hypodermal cells and expression repressed in intestinal cells.	hypodermis|intestine|pharyngeal muscle
C13B9.1	187197_s_at	C13B9.1			0	WBPhenotype0000031|WBPhenotype0000049|WBPhenotype0000050|WBPhenotype0000054|WBPhenotype0000059|WBPhenotype0000689|WBPhenotype0000886|WBPhenotype0001037|WBPhenotype0000049|WBPhenotype0000062|WBPhenotype0000886	No GFP expression detected.
C14A4.12	183270_at	C14A4.12b	C14A4.12		0	WBPhenotype0000050|WBPhenotype0000535|WBPhenotype0000689|WBPhenotype0000886|WBPhenotype0000031|WBPhenotype0000049|WBPhenotype0000050|WBPhenotype0000054|WBPhenotype0000059|WBPhenotype0000689|WBPhenotype0000886|WBPhenotype0001037|WBPhenotype0001182|WBPhenotype0001182|WBPhenotype0001182|WBPhenotype0001183|WBPhenotype0000049|WBPhenotype0000062|WBPhenotype0000886	This multicomponent pattern expresses from late embryogenesis through to adulthood. Staining is first observed in the pharynx of 1.5-fold embryos. In 3-fold embryos, expression is seen in the pharyngo-intestinal valve and in the intestino-rectal valve, in addition to the pharyngeal staining. In adults, expression in the excretory cell is also apparent, with the anterior canals staining and about …	pharyngo-intestinal valve|intestino-rectal valve|pharyngeal cells
F09C8.1	171932_x_at	F09C8.1			0	WBPhenotype0000049|WBPhenotype0000062|WBPhenotype0000886|WBPhenotype0000050|WBPhenotype0000535|WBPhenotype0000689|WBPhenotype0000886	Intestine	intestine
B0491.2	192674_s_at	B0491.2	sqt-1	sqt-1 encodes a cuticle collagen; during larval and adult development, sqt-1 activity is required, likely redundantly, for normal cuticle, and hence organismal, morphology; sqt-1 mRNA abundance oscillates during larval development, peaking at one point during each larval stage and peaking again in adults; sqt-1 transcripts are also detected in animals at the L1-L2d molt; in the temporally distinc…	0	WBPhenotype0000031|WBPhenotype0000049|WBPhenotype0000050|WBPhenotype0000054|WBPhenotype0000059|WBPhenotype0000689|WBPhenotype0000886|WBPhenotype0001037|WBPhenotype0000645|WBPhenotype0000050|WBPhenotype0000365|WBPhenotype0000049|WBPhenotype0000062|WBPhenotype0000886|WBPhenotype0000050|WBPhenotype0000062|WBPhenotype0000535|WBPhenotype0000689|WBPhenotype0000886|WBPhenotype0000583|WBPhenotype0000645	Postembryonic worms assayed by RT-PCR showed that transcripts oscillate, peaking once during each larval stage.|1.25kb transcript detected at L1, L2, L3 and L4 molts. Also detected in L1-L2d molt (L2 dauer)|SQT-1 was detected in L2, L3, and L4 larvae, and adult extracts, but not in L1 or dauer larvae extracts.
Y75B8A.20	185468_at	Y75B8A.20	grl-15	grl-15 encodes a hedgehog-like protein, with an N-terminal signal sequence, a central proline-rich low-complexity region, and a C-terminal Ground-like (Grl) domain; GRL-15 is expressed in the reproductive system, vulva, and larval hypodermis; the Grl domain is predicted to form a cysteine-crosslinked protein involved in intercellular signalling, and it has subtle similarity to the N-terminal Hedg…	0	WBPhenotype0000049|WBPhenotype0000749|WBPhenotype0000886|WBPhenotype0000050|WBPhenotype0000535|WBPhenotype0000689|WBPhenotype0000886	Larval Expression: Reproductive System; developing vulva; hypodermis;	hypodermis|Reproductive System|developing vulva|vulva other
M04F3.4	188979_at	M04F3.4			0	WBPhenotype0000049|WBPhenotype0000062|WBPhenotype0000886|WBPhenotype0000031|WBPhenotype0000049|WBPhenotype0000050|WBPhenotype0000054|WBPhenotype0000059|WBPhenotype0000689|WBPhenotype0000886|WBPhenotype0001037|WBPhenotype0000050|WBPhenotype0000535|WBPhenotype0000689|WBPhenotype0000886	Adult Expression: Reproductive System; spermatheca;	Reproductive System|spermatheca
F58D5.4	181445_s_at	F58D5.4a	ksr-2		0	WBPhenotype0000049|WBPhenotype0000062|WBPhenotype0000886|WBPhenotype0000050|WBPhenotype0000535|WBPhenotype0000689|WBPhenotype0000886	Expression was higher at L3 and lower at the young adult stage than other stages: embryo, L1, L2, L4 and egg-laying adults.
B0414.5	174512_at	B0414.5	cpb-3	cpb-3 encodes a cytoplasmic polyadenylation element binding (CPEB) protein homolog; CPB-3 is dispensable for oogenesis, in contrast to CPEBs in vertebrates (Xenopus), arthropods (Drosophila), and molluscs (Spisula), which all participate in oogenesis.	0	WBPhenotype0000049|WBPhenotype0000050|WBPhenotype0000689|WBPhenotype0000886|WBPhenotype0000050|WBPhenotype0000689|WBPhenotype0000269|WBPhenotype0000031|WBPhenotype0000049|WBPhenotype0000050|WBPhenotype0000054|WBPhenotype0000059|WBPhenotype0000689|WBPhenotype0000886|WBPhenotype0001037|WBPhenotype0000049|WBPhenotype0000062|WBPhenotype0000886|WBPhenotype0000183|WBPhenotype0000050|WBPhenotype0000535|…	Larval Expression: pharynx; intestine; body wall muscle;	pharynx|intestine|body wall muscle
R09G11.1	176651_s_at	R09G11.1	sup-10		0	WBPhenotype0000050|WBPhenotype0000535|WBPhenotype0000689|WBPhenotype0000886|WBPhenotype0000031|WBPhenotype0000049|WBPhenotype0000050|WBPhenotype0000054|WBPhenotype0000059|WBPhenotype0000689|WBPhenotype0000886|WBPhenotype0001037	GFP expression was found in the bodywall muscle membranes and dense bodies, eight vulval muscles, intestinal muscles, and anal depressor muscle.|	mu_int
W09C2.1	192655_s_at	W09C2.1a	elt-1	The elt-1 gene encodes a GATA transcription factor expressed in the embryonic hypodermis, and is essential for the production of most hypodermal cells.	0	WBPhenotype0000050|WBPhenotype0000535|WBPhenotype0000050|WBPhenotype0000535|WBPhenotype0000689|WBPhenotype0000886|WBPhenotype0000306|WBPhenotype0000112|WBPhenotype0000038|WBPhenotype0000050|WBPhenotype0000060|WBPhenotype0000640|WBPhenotype0000643	elt-1 (1.75 kb) detected exclusively in embryos.
K06H7.1	187921_at	K06H7.1			0	WBPhenotype0000050|WBPhenotype0000535|WBPhenotype0000689|WBPhenotype0000886|WBPhenotype0000050	Larval Expression: intestine;	intestine
T06E6.2	175681_at	T06E6.2b	cyb-3	cyb-3 encodes a member of the cyclin B family that is required for embryonic viability, and may be involved with sister chromatid segregation.	0	WBPhenotype0000050|WBPhenotype0000772|WBPhenotype0000050|WBPhenotype0000050|WBPhenotype0000772|WBPhenotype0000050|WBPhenotype0000050|WBPhenotype0001080|WBPhenotype0001105|WBPhenotype0001106|WBPhenotype0001113|WBPhenotype0001119|WBPhenotype0001122|WBPhenotype0001130|WBPhenotype0001132|WBPhenotype0001139|WBPhenotype0001143|WBPhenotype0001147|WBPhenotype0000689|WBPhenotype0000697	|Expressed in medial germline.
C01B10.3	185295_s_at	C01B10.3		C01B10.3 encodes a paralog of IPP-5, and thus may functionally overlap with ipp-5 in vivo.	0	WBPhenotype0000050|WBPhenotype0000535|WBPhenotype0000689|WBPhenotype0000886|WBPhenotype0000031|WBPhenotype0000049|WBPhenotype0000050|WBPhenotype0000054|WBPhenotype0000059|WBPhenotype0000689|WBPhenotype0000886|WBPhenotype0001037|WBPhenotype0000049|WBPhenotype0000062|WBPhenotype0000886	Expressed in pharyngeal muscles and rectal epithelial cells
T15D6.3	193135_at	T15D6.3	gly-17	gly-17 encodes a protein similar to 2/I N-acetylglucosaminyltransferase.	0	WBPhenotype0000031|WBPhenotype0000049|WBPhenotype0000050|WBPhenotype0000054|WBPhenotype0000059|WBPhenotype0000689|WBPhenotype0000886|WBPhenotype0001037|WBPhenotype0000031|WBPhenotype0000049|WBPhenotype0000050|WBPhenotype0000054|WBPhenotype0000059|WBPhenotype0000689|WBPhenotype0000886|WBPhenotype0001037|WBPhenotype0000050|WBPhenotype0000535|WBPhenotype0000689|WBPhenotype0000886	Fluoresence rarely observed in any samples. The few cases that did display GFP were all malformed embryos.
F35E8.11	191611_at	F35E8.11	cdr-1	cdr-1 encodes a member of the cadmium-inducible lysosomal family that affects susceptibility to cadmium toxicity; expressed in intestinal cells.	0	WBPhenotype0000050|WBPhenotype0000535|WBPhenotype0000689|WBPhenotype0000886|WBPhenotype0000031|WBPhenotype0000049|WBPhenotype0000050|WBPhenotype0000054|WBPhenotype0000059|WBPhenotype0000689|WBPhenotype0000886|WBPhenotype0001037|WBPhenotype0000049|WBPhenotype0000062|WBPhenotype0000886	Following cadmium exposure, cdr-1 promoter activity is evident exclusively in the intestinal cells of C. elegans. Transcription was observed in all post-embryonic stages of development, and not in developing embryos. In the absence of cadmium, reporter transgene activity was not observed.|When cadmium-exposed C. elegans were hybridized to an antisense CDR-1 cDNA probe, CDR-1 mRNA was observed thr…	intestinal|intestine
Y43F4B.6	173808_s_at	Y43F4B.6	klp-19	klp-19 encodes a plus-end-directed microtubule motor protein that is most closely related to motors of the kinesin-4 family; KLP-19 activity is essential for embryonic and larval development and is required for generating a force that aligns sister chromatid kinetochores directly opposite the spindle poles thus ensuring proper holocentric chromosome segregation; KLP-19 expression is detected in e…	0	WBPhenotype0000050|WBPhenotype0000269|WBPhenotype0000050|WBPhenotype0000269|WBPhenotype0000050|WBPhenotype0000050|WBPhenotype0001077|WBPhenotype0000050|WBPhenotype0000059|WBPhenotype0000269|WBPhenotype0000050|WBPhenotype0000050|WBPhenotype0001102|WBPhenotype0000050|WBPhenotype0000269|WBPhenotype0000269|WBPhenotype0000050|WBPhenotype0001077	Strong antibody staining was seen primarily in areas with dividing cells; i.e., the gonad and embryos.
F33D4.1	193749_at	F33D4.1a	nhr-8	The nhr-8 gene encodes a nuclear hormone receptor homolog; nhr-8(ok186) mutants have abnormally low resistance to the toxins colchicine and chloroquine.	0	WBPhenotype0000049|WBPhenotype0000062|WBPhenotype0000886|WBPhenotype0000031|WBPhenotype0000050|WBPhenotype0000054|WBPhenotype0000535|WBPhenotype0000031|WBPhenotype0000049|WBPhenotype0000050|WBPhenotype0000054|WBPhenotype0000059|WBPhenotype0000689|WBPhenotype0000886|WBPhenotype0001037|WBPhenotype0000688|WBPhenotype0000050|WBPhenotype0000058|WBPhenotype0000535|WBPhenotype0000689|WBPhenotype0000886|…	Transgenic animals bearing this reporter express GFP exclusively in intestinal cells, beginning in embryos shortly after cellular differentiation and continuing throughout the life of the transgenic animals.	intestinal|embryos
T03D8.4	177520_at	T03D8.4	grl-14	grl-14 encodes a hedgehog-like protein, with an N-terminal signal sequence and a C-terminal Ground-like (Grl) domain; GRL-14 is expressed in intestine, head mesodermal cell, hypodermis, seam cells, and uterine muscle, larval arcade cells and reproductive system, and the developing vulva; the Grl domain is predicted to form a cysteine-crosslinked protein involved in intercellular signalling, and i…	0	WBPhenotype0000050|WBPhenotype0000535|WBPhenotype0000689|WBPhenotype0000886|WBPhenotype0000049|WBPhenotype0000062|WBPhenotype0000886	Larval Expression: arcade cells; Reproductive System; developing vulva;	Reproductive System|developing vulva|arcade cells
R07E3.3	188428_at	R07E3.3	cut-5		0	WBPhenotype0000269|WBPhenotype0000583|WBPhenotype0000049|WBPhenotype0000062|WBPhenotype0000886|WBPhenotype0000050|WBPhenotype0000535|WBPhenotype0000689|WBPhenotype0000886|WBPhenotype0000031|WBPhenotype0000049|WBPhenotype0000050|WBPhenotype0000054|WBPhenotype0000059|WBPhenotype0000689|WBPhenotype0000886|WBPhenotype0001037	Animals transformed with this construct showed GFP expression only in seam cells in embryos at the threefold stage and in dauer larvae.
F35G12.12	184803_s_at	F35G12.12			0	WBPhenotype0000050|WBPhenotype0000535|WBPhenotype0000689|WBPhenotype0000886|WBPhenotype0000049|WBPhenotype0000062|WBPhenotype0000886|WBPhenotype0000049|WBPhenotype0000749|WBPhenotype0000886|WBPhenotype0000049|WBPhenotype0000749|WBPhenotype0000886|WBPhenotype0000050|WBPhenotype0000050|WBPhenotype0000535|WBPhenotype0000689|WBPhenotype0000886|WBPhenotype0000031|WBPhenotype0000049|WBPhenotype0000050|…	Larval Expression: intestine;	intestine
M02B1.1	191963_at	M02B1.1	srf-3		0	WBPhenotype0000050|WBPhenotype0000535|WBPhenotype0000689|WBPhenotype0000886|WBPhenotype0000269	To determine the cellular expression pattern of srf-3, constructs were generated, which fused GFP to the N terminus of SRF-3 and {beta}-galactosidase to the C terminus. Animals transgenic for either of these reporters expressed the fusion genes exclusively in the pharyngeal cells g1 and g2, the lateral seam cells, and the spermatheca. Expression was first visible in the seam cells of late embryos…
ZK177.6	188097_at	ZK177.6	fzy-1	fzy-1 encodes an ortholog of S. cerevisiae Cdc20p that is required for the metaphase-to-anaphase transition, the deposition of extra meiotic chromosomes to polar bodies, and postembryonic vulval development; on the basis of orthology, FZY-1 is predicted to regulate anaphase-promoting complex (APC); FZY-1 protein is found in early embryonic cells at prometaphase and metaphase of mitosis and meiosi…	0	WBPhenotype0000269|WBPhenotype0000050|WBPhenotype0000535|WBPhenotype0000050|WBPhenotype0000776|WBPhenotype0000050|WBPhenotype0000697|WBPhenotype0001037|WBPhenotype0000050|WBPhenotype0000050|WBPhenotype0000050|WBPhenotype0000776|WBPhenotype0000050|WBPhenotype0000535	Expressed in early-stage embryonic cells. No details on expression pattern in other life stages.
F25B4.1	188683_at	F25B4.1		F25B4.1 is orthologous to the human gene GLYCINE CLEAVAGE SYSTEM T-PROTEIN (AMT; OMIM:238310), which when mutated leads to glycine encephalopathy.	0	WBPhenotype0000050|WBPhenotype0000535|WBPhenotype0000689|WBPhenotype0000886|WBPhenotype0000049|WBPhenotype0000062|WBPhenotype0000886|WBPhenotype0000031|WBPhenotype0000049|WBPhenotype0000050|WBPhenotype0000054|WBPhenotype0000059|WBPhenotype0000689|WBPhenotype0000886|WBPhenotype0001037	Larval Expression: intestine;|Larval Expression: pharynx; intestine; body wall muscle; hypodermis;	intestine|pharynx|hypodermis|intestine|body wall muscle
C42D8.2	191323_at	C42D8.2	vit-2	The vit-2 gene encodes the vitellogenin homolog YP170.	0	WBPhenotype0000031|WBPhenotype0000049|WBPhenotype0000050|WBPhenotype0000054|WBPhenotype0000059|WBPhenotype0000689|WBPhenotype0000886|WBPhenotype0001037|WBPhenotype0000031|WBPhenotype0000049|WBPhenotype0000050|WBPhenotype0000054|WBPhenotype0000059|WBPhenotype0000689|WBPhenotype0000886|WBPhenotype0001037|WBPhenotype0000050|WBPhenotype0000062|WBPhenotype0000535|WBPhenotype0000689|WBPhenotype0000886|…	Expressed in late-stage oocytes. Pseudocoelomic expression in very young and very old hermaphrodites.
C24H10.5	193392_at	C24H10.5	uvt-2	uvt-2 encodes a protein that contains four EF-hand calcium binding motifs with similarity to human calmodulin; mRNA weakly expressed in L1 through L4 larval stages and in the adult hermaphrodite.	0	WBPhenotype0000049|WBPhenotype0000062|WBPhenotype0000886|WBPhenotype0000050|WBPhenotype0000535|WBPhenotype0000689|WBPhenotype0000886	Weak expression at L1-L4 larva. Weak expression at adult hermaphrodite.
W07A8.3	172017_x_at	W07A8.3	dnj-25	The dnj-25 (Ce-auxilin) gene is required in vivo for clathrin-mediated endocytosis and for normal development.	0	WBPhenotype0000228|WBPhenotype0000050|WBPhenotype0000062|WBPhenotype0000535|WBPhenotype0000689|WBPhenotype0000886|WBPhenotype0000031|WBPhenotype0000059|WBPhenotype0000638|WBPhenotype0000059|WBPhenotype0000050|WBPhenotype0000535|WBPhenotype0000689|WBPhenotype0000886	Larval Expression: pharynx; hypodermis; seam cells;	pharynx|hypodermis|seam cells
H10E21.3	190236_s_at	H10E21.3a	nhr-80		0	WBPhenotype0000050|WBPhenotype0000535|WBPhenotype0000689|WBPhenotype0000886|WBPhenotype0000050|WBPhenotype0000688|WBPhenotype0000050|WBPhenotype0000050|WBPhenotype0000050|WBPhenotype0000031|WBPhenotype0000049|WBPhenotype0000050|WBPhenotype0000054|WBPhenotype0000059|WBPhenotype0000689|WBPhenotype0000886|WBPhenotype0001037|WBPhenotype0000049|WBPhenotype0000062|WBPhenotype0000886	Intestine; head muscles.	head|muscle|intestine
T22C1.6	188013_at	T22C1.6			0	WBPhenotype0000049|WBPhenotype0000062|WBPhenotype0000886|WBPhenotype0000050|WBPhenotype0000535|WBPhenotype0000689|WBPhenotype0000886|WBPhenotype0000031|WBPhenotype0000049|WBPhenotype0000050|WBPhenotype0000054|WBPhenotype0000059|WBPhenotype0000689|WBPhenotype0000886|WBPhenotype0001037	Larval Expression: pharynx; anal depressor muscle; body wall muscle; unidentified cells in head; unidentified cells in tail ;|Larval Expression: pharynx; body wall muscle;	head|tail|pharynx|vulval muscle|Reproductive System|body wall muscle|anal depressor muscle|pharynx|body wall muscle
C32D5.2	192084_s_at	C32D5.2	sma-6	sma-6 encodes a serine/threonine protein kinase that is orthologous to type I TGF-beta receptors; sma-6 activity is required for regulating body length and for proper development of the male tail; sma-6 expression first begins at the 1.5-fold stage of embryogenesis and continues through adulthood; sma-6 is expressed in dorsal and ventral hypodermis, pharyngeal muscle, and the intestine; expressio…	0	WBPhenotype0000031|WBPhenotype0000049|WBPhenotype0000050|WBPhenotype0000054|WBPhenotype0000059|WBPhenotype0000689|WBPhenotype0000886|WBPhenotype0001037|WBPhenotype0000583|WBPhenotype0000229|WBPhenotype0000049|WBPhenotype0000062|WBPhenotype0000886|WBPhenotype0000050|WBPhenotype0000535|WBPhenotype0000689|WBPhenotype0000886	Head, posterior and intestine.|sma-6 is expressed during embryonic, larval and adult stages. During the early larval stages (L1-L2), sma-6 is extensively expressed in the anterior pharyngeal and distal posterior regions of the animal. Soon afterwards, expression begins in the posterior intestinal nuclei and advances more anteriorly. Expression is seen in the pairs of intestinal nuclei as they div…	head|intestine|tail|pharynx|intestinal|pharyngeal muscle|hyp6|hyp7|intestine|pharyngeal muscle
C17G10.4	174820_s_at	C17G10.4	cdc-14	cdc-14 encodes a dual-specificity phosphatase, homologous to Cdc14p in S. cerevisiae; CDC-14 localizes to the central spindle in anaphase and to the midbody in telophase, and is required for cytokinesis and embryonic viability.	0	WBPhenotype0000031|WBPhenotype0000049|WBPhenotype0000050|WBPhenotype0000054|WBPhenotype0000059|WBPhenotype0000689|WBPhenotype0000886|WBPhenotype0001037|WBPhenotype0000049|WBPhenotype0000062|WBPhenotype0000886|WBPhenotype0000031|WBPhenotype0000154|WBPhenotype0000228|WBPhenotype0000050|WBPhenotype0000062|WBPhenotype0000535|WBPhenotype0000689|WBPhenotype0000886|WBPhenotype0000050|WBPhenotype0000535|…	Mosaic expression is seen in embryos, with from 2 to many cells showing expression. Expression is seen in both pre- and post-comma stage embryos.|The localization of CeCDC-14 was analyzed in wild-type C. elegans embryos, using the affinity-purified anti-CeCDC-14 antibodies for immunofluorescence microscopy.|
F45H7.2	174756_at	F45H7.2a	gei-1	gei-1 encodes a protein containing a RhoGAP domain and a START (StAR-related lipid-transfer) domain and interacts with GEX-2 in yeast two-hybrid assays.	0	WBPhenotype0000050|WBPhenotype0000535|WBPhenotype0000689|WBPhenotype0000886|WBPhenotype0000050|WBPhenotype0000535|WBPhenotype0000689|WBPhenotype0000886|WBPhenotype0000049|WBPhenotype0000062|WBPhenotype0000886|WBPhenotype0000031|WBPhenotype0000049|WBPhenotype0000050|WBPhenotype0000054|WBPhenotype0000059|WBPhenotype0000689|WBPhenotype0000886|WBPhenotype0001037|WBPhenotype0000031|WBPhenotype0000049|…	Larval Expression: pharynx;	pharynx
E01H11.1	175780_at	E01H11.1a	pkc-2	pkc-2 is orthologous to the human gene PROTEIN KINASE C ALPHA (AA 1-672) (PRKCA; OMIM:176960), which when mutated leads to disease.	0	WBPhenotype0000050|WBPhenotype0000535|WBPhenotype0000689|WBPhenotype0000886|WBPhenotype0000049|WBPhenotype0000062|WBPhenotype0000886|WBPhenotype0000050|WBPhenotype0000062|WBPhenotype0000535|WBPhenotype0000689|WBPhenotype0000886	A high proportion of PKC2 polypeptides is associated with the particulate fraction in newly-hatched (early L1) C. elegans and L3 and L4 larvae.
F45E4.9	187989_at	F45E4.9	hmg-5		0	WBPhenotype0000031|WBPhenotype0000049|WBPhenotype0000050|WBPhenotype0000054|WBPhenotype0000059|WBPhenotype0000689|WBPhenotype0000886|WBPhenotype0001037|WBPhenotype0000050|WBPhenotype0001037|WBPhenotype0000049|WBPhenotype0000062|WBPhenotype0000886|WBPhenotype0000050|WBPhenotype0000535|WBPhenotype0000689|WBPhenotype0000886	HMG-5 was found to be highly expressed in oocytes and all of the cells of the early and late embryos. Its expression rapidly disappeared at the time of hatching, and hardly any expression of HMG-5 in the larval and adult stages was observed.	oocytes
C30H6.6	193454_at	C30H6.6	haf-1	haf-1 encodes a predicted transmembrane protein of the ATP-binding cassette (ABC) transporter superfamily; by homology, HAF-1 is proposed to function in ATP-dependent transport of molecules across plasma and intracellular membranes; however, as loss of HAF-1 function via RNA-mediated interference (RNAi) does not result in any abnormalities, the precise role of HAF-1 in C. elegans development and/…	0	WBPhenotype0000049|WBPhenotype0000062|WBPhenotype0000886|WBPhenotype0000050|WBPhenotype0000535|WBPhenotype0000689|WBPhenotype0000886|WBPhenotype0000031|WBPhenotype0000049|WBPhenotype0000050|WBPhenotype0000054|WBPhenotype0000059|WBPhenotype0000689|WBPhenotype0000886|WBPhenotype0001037	No observable expression, 2 isolates.
B0213.6	172343_x_at	B0213.6	nlp-31	nlp-31 encodes five predicted neuropeptide-like proteins; in C. elegans, nlp-31 is part of the YGGWamide neuropeptide family that also contains nlp-24, nlp-25, and nlp-27-32; nlp-31 is expressed in the hypodermis, suggesting that the peptides it encodes may have a non-neuronal function; nlp-31 expression is also detected in precomma-stage embryos; as loss of nlp-31 activity via large-scale RNAi s…	0	WBPhenotype0000050|WBPhenotype0000062|WBPhenotype0000535|WBPhenotype0000689|WBPhenotype0000886|WBPhenotype0000049|WBPhenotype0000062|WBPhenotype0000886|WBPhenotype0000050|WBPhenotype0000535|WBPhenotype0000689|WBPhenotype0000886|WBPhenotype0000031|WBPhenotype0000049|WBPhenotype0000050|WBPhenotype0000054|WBPhenotype0000059|WBPhenotype0000689|WBPhenotype0000886|WBPhenotype0001037	Expressed in hypoderm, embryos.	hypodermis|embryos
C47F8.8	193507_at	C47F8.8	nhr-81		0	WBPhenotype0000031|WBPhenotype0000049|WBPhenotype0000050|WBPhenotype0000054|WBPhenotype0000059|WBPhenotype0000689|WBPhenotype0000886|WBPhenotype0001037|WBPhenotype0000050|WBPhenotype0000535|WBPhenotype0000689|WBPhenotype0000886|WBPhenotype0000049|WBPhenotype0000062|WBPhenotype0000886	Lateral seam cells.	seam cells
K08F11.5	194204_x_at	K08F11.5			0	WBPhenotype0000031|WBPhenotype0000049|WBPhenotype0000050|WBPhenotype0000054|WBPhenotype0000059|WBPhenotype0000689|WBPhenotype0000886|WBPhenotype0001037|WBPhenotype0000050|WBPhenotype0000535|WBPhenotype0000689|WBPhenotype0000886|WBPhenotype0000050|WBPhenotype0000535|WBPhenotype0000689|WBPhenotype0000886|WBPhenotype0000031|WBPhenotype0000049|WBPhenotype0000050|WBPhenotype0000054|WBPhenotype0000059|…	Larval Expression: pharynx; intestine;	pharynx|intestine
F42G8.3	191073_s_at	F42G8.3a	pmk-2	The pmk-2 gene encodes a homolog of p38, a type of mitogen-activated protein kinase (MAPK) that in mammals is generally activated by diverse cellular stresses and ligands.	0	WBPhenotype0000031|WBPhenotype0000049|WBPhenotype0000050|WBPhenotype0000054|WBPhenotype0000059|WBPhenotype0000689|WBPhenotype0000886|WBPhenotype0001037|WBPhenotype0000050|WBPhenotype0000535|WBPhenotype0000689|WBPhenotype0000886|WBPhenotype0000886|WBPhenotype0000049|WBPhenotype0000062|WBPhenotype0000886|WBPhenotype0000183	expressed throughout the intestine but was not localized to the nuclei under any tested conditions.|no staining	intestine
C15H9.9	181509_at	C15H9.9			0	WBPhenotype0000049|WBPhenotype0000062|WBPhenotype0000886|WBPhenotype0000031|WBPhenotype0000049|WBPhenotype0000050|WBPhenotype0000054|WBPhenotype0000059|WBPhenotype0000689|WBPhenotype0000886|WBPhenotype0001037|WBPhenotype0000050|WBPhenotype0000535|WBPhenotype0000689|WBPhenotype0000886	Expressed in pharyngeal marginal cells.
R09B3.5	173444_s_at	R09B3.5	mag-1		0	WBPhenotype0000683|WBPhenotype0000050|WBPhenotype0000059|WBPhenotype0000583|WBPhenotype0000050|WBPhenotype0000535|WBPhenotype0000689|WBPhenotype0000886|WBPhenotype0000050|WBPhenotype0000059|WBPhenotype0000583|WBPhenotype0000050|WBPhenotype0000059|WBPhenotype0000154|WBPhenotype0000583|WBPhenotype0000031|WBPhenotype0000050|WBPhenotype0000583|WBPhenotype0001020	No expression in the gonads. In the embryos produced by these animals, first observed consistent expression of the reporter transgene just prior to morphogenesis. At this stage, staining is most intense in the anterior region, but stripes of stained cells also appear to extend to the posterior of the embryo. As morphogenesis begins, staining is seen primarily in the head and tail regions. Just pr…	head|tail|pharynx
T06E8.1	193635_s_at	T06E8.1	acl-2	T06E8.1 is orthologous to the human gene 1-ACYLGLYCEROL-3-PHOSPHATE O-ACYLTRANSFERASE 2 (LYSOPHOSPHATIDIC ACID ACYLTRANSFERASE, BETA) (AGPAT2; OMIM:603100), which when mutated leads to disease; T06E8.1 protein is predicted to be mitochondrial.	0	WBPhenotype0000050|WBPhenotype0000535|WBPhenotype0000689|WBPhenotype0000886|WBPhenotype0000031|WBPhenotype0000049|WBPhenotype0000050|WBPhenotype0000054|WBPhenotype0000059|WBPhenotype0000689|WBPhenotype0000886|WBPhenotype0001037	Larval Expression: intestine; body wall muscle; unidentified cells in body ;	pharynx|intestine|body wall muscle|body
Y56A3A.3	184164_at	Y56A3A.3	mif-1		0	WBPhenotype0000049|WBPhenotype0000062|WBPhenotype0000886|WBPhenotype0000050|WBPhenotype0000535|WBPhenotype0000689|WBPhenotype0000886|WBPhenotype0000031|WBPhenotype0000049|WBPhenotype0000050|WBPhenotype0000054|WBPhenotype0000059|WBPhenotype0000689|WBPhenotype0000886|WBPhenotype0001037|WBPhenotype0000049|WBPhenotype0000749|WBPhenotype0000886	Transcribed by each of the major developmental stages.|Ce-mif-1 mRNA transcription did not change significantly in the presence of dauer pheromone.
C01B10.8	184605_at	C01B10.8			0	WBPhenotype0000050|WBPhenotype0000031|WBPhenotype0000049|WBPhenotype0000050|WBPhenotype0000054|WBPhenotype0000059|WBPhenotype0000689|WBPhenotype0000886|WBPhenotype0001037|WBPhenotype0000049|WBPhenotype0000062|WBPhenotype0000886|WBPhenotype0000050|WBPhenotype0000535|WBPhenotype0000689|WBPhenotype0000886	Substantial fluorescence was noted in the 20 intestinal cells of adult and larval stages. During the embryonic development GFP signals were first seen in eggs that are situated in the uterus close to the vulva, representing embryos at the time of gastrulation, approximately 3 h after fertilisation.
F10E9.8	176147_s_at	F10E9.8	sas-4	sas-4 encodes a predicted coiled-coil protein and centriole component recruited to the centrosome once per cell cycle at the time of organelle duplication and is required for centriole duplication and spindle assembly, levels dictate centrosome size, and also affects germ cell proliferation and locomotion; colocalizes with gamma-tubulin to centrosomes both in sperm and in the syncitial part of th…	0	WBPhenotype0000050|WBPhenotype0000628|WBPhenotype0000050|WBPhenotype0000031|WBPhenotype0000038|WBPhenotype0000050|WBPhenotype0000583|WBPhenotype0000643|WBPhenotype0000050|WBPhenotype0000050|WBPhenotype0000050|WBPhenotype0000628	|In worms, SAS-4 colocalized with gamma-tubulin to centrosomes both in sperm and in the syncytial part of the gonad. SAS-4 staining in the gonad disappeared as the meiotic nuclei cellularized to form oocytes, presumably marking the point at which the centrioles are lost during oogenesis.||||	gonad|sperm
Y50D7A.7	176769_s_at	Y50D7A.7	ads-1	ads-1 encodes an ortholog of human ALKYL-DIHYDROXYACETONEPHOSPHATE SYNTHASE PRECURSOR (AGPS; OMIM:603051) that is required for normal larval development; mutation of human AGPS leads to type 3 rhizomelic chondrodysplasia punctata (OMIM:600121).	0	WBPhenotype0000049|WBPhenotype0000062|WBPhenotype0000886|WBPhenotype0000050|WBPhenotype0000535|WBPhenotype0000689|WBPhenotype0000886|WBPhenotype0000050|WBPhenotype0000062|WBPhenotype0000535|WBPhenotype0000689|WBPhenotype0000886|WBPhenotype0000059	Larval Expression: intestine;|Larval Expression: intestine;	intestine|intestine
T23F6.4	193951_at	T23F6.4	rbd-1		0	WBPhenotype0000028|WBPhenotype0000050|WBPhenotype0000056|WBPhenotype0000535|WBPhenotype0000689|WBPhenotype0000886|WBPhenotype0000689|WBPhenotype0000050|WBPhenotype0000054|WBPhenotype0000059|WBPhenotype0000031|WBPhenotype0000054|WBPhenotype0000059|WBPhenotype0000269|WBPhenotype0000638|WBPhenotype0000691|WBPhenotype0000697|WBPhenotype0000059|WBPhenotype0000031	Western blot analyses with anti-RBD-1 antibody reveal that RBD-1 is expressed constantly during the four larval stages and the adult stage, whereas the RBD-1 expression level in embryos is significantly lower than that at other stages. This suggests that RBD-1 expression is downregulated during embryogenesis.|Immunostaining of embryos shows that RBD-1 expression is limited to late embryonic stage…
C54D1.6	190689_s_at	C54D1.6	bar-1	bar-1 encodes a beta-catenin; during C. elegans development, BAR-1 likely functions as a transcriptional coactivator whose activity is required for Q neuroblast migration, P12 cell fate specification, and P3.p through P8.p vulval cell fate specification at two different stages of development; in specifying vulval cell fates, bar-1 interacts with Wnt and MAPK signaling pathways to regulate proper …	0	WBPhenotype0000038|WBPhenotype0000640|WBPhenotype0000697|WBPhenotype0000050|WBPhenotype0000535|WBPhenotype0000689|WBPhenotype0000886|WBPhenotype0000269|WBPhenotype0000038|WBPhenotype0000640|WBPhenotype0000643|WBPhenotype0000697	Similar expression patterns were obtained using either the BAR-1 antibodies in immunocytochemistry experiments or by direct observation of the functional BAR-1-GFP. BAR-1 is present in P3.p through P8.p in the late L1/early L2 stage and disappears in the mid-L3 stage before the first divisions of P3.p-P8.p. Did not observe BAR-1 in P1.p, P2.p, P9.p, P10.p or P11.p at this time. P6.p occasionally …	VPC|somatic gonad|seam cells
C44C3.5	180857_at	C44C3.5	srw-118		0	WBPhenotype0000031|WBPhenotype0000049|WBPhenotype0000050|WBPhenotype0000054|WBPhenotype0000059|WBPhenotype0000689|WBPhenotype0000886|WBPhenotype0001037|WBPhenotype0000050|WBPhenotype0000535|WBPhenotype0000689|WBPhenotype0000886	Larval Expression: hypodermis;	hypodermis
Y76A2B.1	193613_s_at	Y76A2B.1	pod-1	The pod-1 gene encodes a coronin-like protein required for asymmetry along the anterior-posterior axis at the beginning of embryonic development.	0	WBPhenotype0000050|WBPhenotype0000365|WBPhenotype0000050|WBPhenotype0000050|WBPhenotype0000050|WBPhenotype0001037|WBPhenotype0000049|WBPhenotype0000062|WBPhenotype0000886	POD-1 localization in P cells is cell cycle dependent. In the earliest one-cell embryos before pronuclear meeting (P0), cortical POD-1 is either anteriorly enriched (12/24 embryos), posteriorly enriched (5/24 embryos), or uniformly localized (7/24 embryos). From pronuclear meeting to metaphase, cortical POD-1 is almost always anteriorly enriched (30/39 embryos). At anaphase, POD-1 begins to trans…
Y37D8A.22	184318_at	Y37D8A.22			0	WBPhenotype0000049|WBPhenotype0000062|WBPhenotype0000886|WBPhenotype0000031|WBPhenotype0000049|WBPhenotype0000050|WBPhenotype0000054|WBPhenotype0000059|WBPhenotype0000689|WBPhenotype0000886|WBPhenotype0001037|WBPhenotype0000049|WBPhenotype0000749|WBPhenotype0000886|WBPhenotype0000050|WBPhenotype0000535|WBPhenotype0000689|WBPhenotype0000886	Larval Expression: pharynx; intestine;	pharynx|intestine
F55G1.6	181332_at	F55G1.6			0	WBPhenotype0000050|WBPhenotype0000031|WBPhenotype0000049|WBPhenotype0000050|WBPhenotype0000054|WBPhenotype0000059|WBPhenotype0000689|WBPhenotype0000886|WBPhenotype0001037|WBPhenotype0000049|WBPhenotype0000062|WBPhenotype0000886|WBPhenotype0000050|WBPhenotype0000535|WBPhenotype0000689|WBPhenotype0000886	Expression is first seen in 3-fold embryos prior to hatching and then in L1 larvae. In these young worms, the expression appears in both cells of the intestino-rectal valve. We next see expression in young adults and throughout adulthood. In these adults the staining seems predominantly in only one cell of the valve, as the valve appears less three dimensional in aspect. All strains injected show…	intestino-rectal valve
F43E2.8	192010_s_at	F43E2.8	hsp-4	hsp-4 encodes a predicted homolog of the mammalian ER chaperone BiP that affects embryonic and larval viability; expression is most prominent in the spermatheca and transcription of hsp-4 is induced in the gut and in the hypodermis upon ER stress.	0	WBPhenotype0000365|WBPhenotype0000689|WBPhenotype0000059|WBPhenotype0000583|WBPhenotype0000031|WBPhenotype0000059|WBPhenotype0000689|WBPhenotype0000050|WBPhenotype0000535|WBPhenotype0000689|WBPhenotype0000886|WBPhenotype0000049|WBPhenotype0000062|WBPhenotype0000886|WBPhenotype0000050|WBPhenotype0000059	Expressed in the postmitotic intestinal cells during development and adulthood,|Larval Expression: intestine; distal tip cell; developing spermatheca; hypodermis; seam cells;	hypodermis|intestine|seam cells|Reproductive System|developing spermatheca|spermatheca|distal tip cell
T20B3.2	171792_x_at	T20B3.2	tni-3		0	WBPhenotype0000031|WBPhenotype0000049|WBPhenotype0000050|WBPhenotype0000054|WBPhenotype0000059|WBPhenotype0000689|WBPhenotype0000886|WBPhenotype0001037|WBPhenotype0000269|WBPhenotype0000050|WBPhenotype0000535|WBPhenotype0000689|WBPhenotype0000886|WBPhenotype0000054|WBPhenotype0000154	T20B3.2 transcripts were detected in the body-wall musculature, but expression in hermaphrodites appeared limited to the anteriormost body-wall muscle cells. Expression in the body-wall muscle of males was less restricted, typically including posterior body-wall muscle cells, in addition to those at the head. T20B3.2 transcripts were found also in the vulval muscles of hermaphrodites and the sex …	male sex-specific muscle|vulval muscle
ZK353.6	191227_s_at	ZK353.6	lap-1	The lap-1 gene encodes a homolog of the zinc metalloprotease leucine aminopeptidase LAP that is predicted to be mitochondrial.	0	WBPhenotype0000049|WBPhenotype0000062|WBPhenotype0000886|WBPhenotype0000049|WBPhenotype0000749|WBPhenotype0000886|WBPhenotype0000050|WBPhenotype0000535|WBPhenotype0000689|WBPhenotype0000886|WBPhenotype0000031|WBPhenotype0000049|WBPhenotype0000050|WBPhenotype0000054|WBPhenotype0000059|WBPhenotype0000689|WBPhenotype0000886|WBPhenotype0001037	In all larval and adult stages stained cells are intestinal with some variation in the staining pattern between stages. Thus, in all stages, paired nuclei posterior to the pharyngealintestinal valve are stained and either paired or single nuclei along the length of the intestine. In adult worms, three paired rectal nuclei are stained which are not all seen in larval stages. That stained nuclei ar…	alimentary system|intestinal|intestine|gut|rectal epithelium|pharyngo-intestinal valve|buccal cavity
Y119D3B.17	176130_at	Y119D3B.17	pes-4	pes-4 encodes a protein that contains two type 1 KH domains, RNA-binding domains that are present in a diverse group of nucleic acid-binding proteins; pes-4 was identified in promoter-trapping screens and by homology, is predicted to function as an RNA-binding protein; however, the precise role of PES-4 in C. elegans development and/or behavior is not yet known; a pes-4 reporter is expressed in t…	0	WBPhenotype0000049|WBPhenotype0000062|WBPhenotype0000886|WBPhenotype0000050|WBPhenotype0000535|WBPhenotype0000689|WBPhenotype0000886	This plasmid gave nuclear localised b-galactosidase expression in the three cells of the rectal epithelium which form a ring situated posterior to the intestinal rectal valve. Staining in this region was present from L1 larvae through to adult and never observed in embryos. b-galactosidase expression was also detected dispersed throughout the pharynx in all postembryonic stages.	pharynx|rectal epithelium
K07C11.5	191793_at	K07C11.5	tag-225	K07C11.5 is orthologous to the human gene SIMILAR TO TISSUE INHIBITOR OF METALLOPROTEINASE 3 (SORSBY FUNDUS DYSTROPHY, PSEUDOINFLAMMATORY) (TIMP3; OMIM:188826), which when mutated leads to disease.	0	WBPhenotype0000049|WBPhenotype0000062|WBPhenotype0000886|WBPhenotype0000050|WBPhenotype0000535|WBPhenotype0000689|WBPhenotype0000886|WBPhenotype0000031|WBPhenotype0000049|WBPhenotype0000050|WBPhenotype0000054|WBPhenotype0000059|WBPhenotype0000689|WBPhenotype0000886|WBPhenotype0001037	Larval Expression: body wall muscle;	body wall muscle
F18E2.3	178399_s_at	F18E2.3	scc-3	scc-3 encodes a cohesin complex subunit homologous to Saccharomyces cerevisiae Irr1p/Scc3p; SCC-3 is required during meiosis for synaptonemal complex formation and sister chromatid cohesion, proper localization of REC-8 to chromosomes, mitotic chromosome segregation, embryonic development, and vulval morphogenesis; in embryos, SCC-3 forms a cohesin complex with SCC-1, SMC-1, SMC-3, and TIM-1, a H…	0	WBPhenotype0000643|WBPhenotype0000689|WBPhenotype0000697|WBPhenotype0000054|WBPhenotype0000689|WBPhenotype0000697|WBPhenotype0000050|WBPhenotype0000772|WBPhenotype0000436|WBPhenotype0000269|WBPhenotype0001041|WBPhenotype0000050	In embryos and in mitotic cells of the gonad, SCC-3 was found dispersed within nuclei. Beginning in the transition zone and most clearly in pachytene, linear structures were highlighted by the antiserum. Double immunostaining for SCC-3 and its putative partner REC-8 showed that the two proteins colocalize on pachytene bivalents. In diplotene to diakinesis, SCC-3 was localized within nuclei but wa…	gonad
T05G5.10	190791_at	T05G5.10	iff-1	iff-1 encodes an eIF-5A homolog that affects fertility and is required for germ cell proliferation and for some P granule components to localize properly; expression is germline specific and mRNA is expressed in the distal region of gonads where germ cells actively proliferate.	0	WBPhenotype0000269|WBPhenotype0000291|WBPhenotype0000061|WBPhenotype0000050|WBPhenotype0000689|WBPhenotype0000050|WBPhenotype0001037|WBPhenotype0000689|WBPhenotype0000050|WBPhenotype0000050|WBPhenotype0000689|WBPhenotype0000050|WBPhenotype0001011|WBPhenotype0000689|WBPhenotype0000270|WBPhenotype0001036|WBPhenotype0000689	Northern analysis using developmentally synchronous populations of animals showed that iff-1 mRNA is present in worms at late larval stages and adults, when the germline represents a large proportion of the body.|The staining pattern after in situ hybridization not only confirmed our interpretation of these northern analyses that iff-1 is expressed in the gonad, but also revealed that iff-1 is mo…	gonad|germ-line cells
F25G6.5	189526_at	F25G6.5	tag-57		0	WBPhenotype0000050|WBPhenotype0000535|WBPhenotype0000689|WBPhenotype0000886|WBPhenotype0000031|WBPhenotype0000049|WBPhenotype0000050|WBPhenotype0000054|WBPhenotype0000059|WBPhenotype0000689|WBPhenotype0000886|WBPhenotype0001037	Larval Expression: pharynx;	pharynx
F36A4.14	188348_at	F36A4.14	nhr-78		0	WBPhenotype0000031|WBPhenotype0000049|WBPhenotype0000050|WBPhenotype0000054|WBPhenotype0000059|WBPhenotype0000689|WBPhenotype0000886|WBPhenotype0001037|WBPhenotype0000050|WBPhenotype0000535|WBPhenotype0000689|WBPhenotype0000886	Ubiquitous
M03F4.2	174795_at	M03F4.2	act-4	An actin that is expressed in body wall and vulval muscles and the spermatheca.	0	WBPhenotype0000689|WBPhenotype0000689|WBPhenotype0000032|WBPhenotype0000054|WBPhenotype0000059|WBPhenotype0000164|WBPhenotype0000697|WBPhenotype0000054|WBPhenotype0000050|WBPhenotype0001018|WBPhenotype0000689|WBPhenotype0000679|WBPhenotype0000689|WBPhenotype0000689|WBPhenotype0000697|WBPhenotype0000689|WBPhenotype0000697|WBPhenotype0000689|WBPhenotype0000059|WBPhenotype0000050|WBPhenotype0000748	act-4::beta-gal fusion protein was detected from embryonic stages through adult developmental stages. In adult hermaphrodites from strain EH19 containing extrachromosomal array of pJS303, strong staining was observed in body wall muscles, vulva muscle and spermatheca(fixed animals were stained with either Xgal or with anti-beta-gal antibody). pSS22 beta-gal was detected in body wall muscle. Lambd…	spermathecae|pharyngeal muscle|vulval muscle
F54D5.3	178724_s_at	F54D5.3			0	WBPhenotype0000049|WBPhenotype0000062|WBPhenotype0000886|WBPhenotype0000886|WBPhenotype0000050|WBPhenotype0000535|WBPhenotype0000689|WBPhenotype0000886|WBPhenotype0000031|WBPhenotype0000049|WBPhenotype0000050|WBPhenotype0000054|WBPhenotype0000059|WBPhenotype0000689|WBPhenotype0000886|WBPhenotype0001037	In C. elegans, the F54D5.3 gene was expressed at undetectable or very low levels compared to the control ama-1 target throughout post-embryonic development. The highest detected levels, based on the intensity of the bands, were of F54D5.4 in L4 nematodes just prior to the L4-adult moult. However, elevated expression was observed in dauer stage nematodes.
C17H12.14	187561_s_at	C17H12.14	vha-8	vha-8 encodes an ortholog of subunit E of the cytoplasmic (V1) domain of vacuolar proton-translocating ATPase (V-ATPase); VHA-8 is a predicted cytosolic stator (stalk) component; VHA-8 is required for embryonic and larval viability, for ovulation, and for receptor-mediated endocytosis of yolk protein; VHA-8 is highly expressed in the cytoplasm of excretory canals throughout development, and in th…	0	WBPhenotype0000679|WBPhenotype0000269|WBPhenotype0000050|WBPhenotype0000059|WBPhenotype0000269|WBPhenotype0000031|WBPhenotype0000050|WBPhenotype0001037|WBPhenotype0000154|WBPhenotype0000666|WBPhenotype0000668|WBPhenotype0000689|WBPhenotype0000054|WBPhenotype0000059|WBPhenotype0000050|WBPhenotype0000269|WBPhenotype0000050|WBPhenotype0000054|WBPhenotype0000689|WBPhenotype0000154|WBPhenotype0000666|…	b-galactosidase expression in the excretory cell and lateral nuclei of the hypodermis adjacent to the anterior and posterior branches of the excretory cell. The b-galactosidase appears to be localized to the channels which run within the lateral canals and the sinus in the cell body with which the channels connect. Initially approximately 20 hypodermal nuclei stained, possibly corresponding to th…	hypodermal|head|hypodermis|vulval muscle|Reproductive System|excretory cell
C52E4.2	194003_s_at	C52E4.2	mif-2		0	WBPhenotype0000050|WBPhenotype0000535|WBPhenotype0000689|WBPhenotype0000886|WBPhenotype0000031|WBPhenotype0000049|WBPhenotype0000050|WBPhenotype0000054|WBPhenotype0000059|WBPhenotype0000689|WBPhenotype0000886|WBPhenotype0001037|WBPhenotype0000050	Transcribed by each of the major developmental stages.|Ce-mif-2 transcription level increased over 100-fold during dauer when compared to expression levels in the L2. As the worms were brought out of the dauer-inducing conditions, Ce-mif-2 level decreased to comparable to the L2 stage.|The cellular expression pattern of the fusion protein suggested that Ce-MIF-2 was produced in the body wall musc…	hypodermis
T06H11.4	188546_s_at	T06H11.4	moc-1	moc-1 encodes an ortholog of human GEPHYRIN (GPHN; OMIM:603930), which when mutated leads to molybdenum cofactor (MoCo) deficiency; MOC-1 is also paralogous to LIN-46.	0	WBPhenotype0000050|WBPhenotype0000535|WBPhenotype0000689|WBPhenotype0000886|WBPhenotype0000031|WBPhenotype0000049|WBPhenotype0000050|WBPhenotype0000054|WBPhenotype0000059|WBPhenotype0000689|WBPhenotype0000886|WBPhenotype0001037|WBPhenotype0000049|WBPhenotype0000062|WBPhenotype0000886	Larval Expression: pharyngeal gland cells; intestine; distal tip cell; body wall muscle; unidentified cells in tail ;|Larval Expression: unidentified cells in tail ;	tail|uterus|intestine|vulval muscle|pharyngeal gland cells|Reproductive System|body wall muscle|spermatheca|distal tip cell|tail
D2096.6	187176_s_at	D2096.6			0	WBPhenotype0000049|WBPhenotype0000062|WBPhenotype0000886|WBPhenotype0000049|WBPhenotype0000062|WBPhenotype0000886|WBPhenotype0000050|WBPhenotype0000535|WBPhenotype0000689|WBPhenotype0000886|WBPhenotype0000050|WBPhenotype0000062|WBPhenotype0000535|WBPhenotype0000689|WBPhenotype0000886|WBPhenotype0000031|WBPhenotype0000049|WBPhenotype0000050|WBPhenotype0000054|WBPhenotype0000059|WBPhenotype0000689|…	Expressed in pharynx.	pharynx
T07D4.3	174440_at	T07D4.3	rha-1	rha-1 encodes an ATP-dependent DEAD/H box RNA helicase orthologous to human RNA helicase A and Drosophila Maleless, an essential component of the dosage compensation machinery required for increased X-linked transcription in males; by homology, RHA-1 is predicted to function in regulation of transcription, translation, RNA processing, and/or RNA replication; in C. elegans, RHA-1 is required for g…	0	WBPhenotype0000049|WBPhenotype0000050|WBPhenotype0000689|WBPhenotype0000886|WBPhenotype0000031|WBPhenotype0000049|WBPhenotype0000050|WBPhenotype0000054|WBPhenotype0000059|WBPhenotype0000689|WBPhenotype0000886|WBPhenotype0001037|WBPhenotype0000050|WBPhenotype0000062|WBPhenotype0000535|WBPhenotype0000689|WBPhenotype0000886|WBPhenotype0000050|WBPhenotype0000535|WBPhenotype0000689|WBPhenotype0000886	rha-1 is expressed in the pachytene region of the gonad and in the oocytes.|Quantitative RT-PCR (qRT-PCR) reactions were also performed on wild type, rha-1(tm329), and glp-4(bn2ts) worms. The latter strain develops with a very small, underproliferated gonad at the restrictive temperature of 25 centigrades. rha-1 expression is strongly enriched in the germline since little rha-1 mRNA was detected …
F09G8.4	176571_at	F09G8.4	ncr-2	ncr-2 encodes a homolog of human NPC1, which when mutated leads to Niemann-Pick disease, type C (OMIM:257220).	0	WBPhenotype0000049|WBPhenotype0000749|WBPhenotype0000886|WBPhenotype0000031|WBPhenotype0000049|WBPhenotype0000050|WBPhenotype0000054|WBPhenotype0000059|WBPhenotype0000689|WBPhenotype0000886|WBPhenotype0001037|WBPhenotype0000050|WBPhenotype0000535|WBPhenotype0000689|WBPhenotype0000886|WBPhenotype0000050|WBPhenotype0000535|WBPhenotype0000689|WBPhenotype0000886	The expression of ncr-2p::gfp was restricted to the XXX cells and the somatic gonad. It was strongly expressed in the proximal gonadal sheath cells and weakly in the spermatheca. The XXX expression of ncr-2p::gfp was seen throughout development, while the gonadal expression was observed only in adults.
T01D1.2	174097_at	T01D1.2	etr-1	etr-1 encodes a muscle-specific ELAV-type RNA-binding protein, whose homologs include Drosophila ELAV and human CUG-BINDING PROTEIN (CUGBP1; OMIM:601074); etr-1 function is required for embryonic muscle development, which suggests that ETR-1's homology to CUG-BP (implicated in myotonic dystrophy) might reflect conserved roles in development.	0	WBPhenotype0000050|WBPhenotype0000154|WBPhenotype0000186|WBPhenotype0000640|WBPhenotype0000644|WBPhenotype0000050|WBPhenotype0000535|WBPhenotype0000689|WBPhenotype0000886|WBPhenotype0000050|WBPhenotype0000054|WBPhenotype0000535|WBPhenotype0000583|WBPhenotype0000050	Transgenic animals expressed this reporter specifically in muscle. Strong expression was observed in muscle cells in embryos. Adult expression was seen in striated body-wall muscle along the length of the animal, especially in the head. Strong expression was also seen in the vulval muscles. Additional expression was observed in intestinal muscle, anal sphincter muscle and the sex-specific muscles…	intestinal|male sex-specific muscle
F54F2.8	187518_s_at	F54F2.8	prx-19	prx-19 is orthologous to the human gene PEROXISOMAL FARNESYLATED PROTEIN (PXF; OMIM:600279), which when mutated leads to peroxisome biogenesis (Zellweger) syndrome of complementation group J.	0	WBPhenotype0000059|WBPhenotype0000050|WBPhenotype0000059|WBPhenotype0000049|WBPhenotype0000062|WBPhenotype0000886|WBPhenotype0000031|WBPhenotype0000050|WBPhenotype0000535|WBPhenotype0000689|WBPhenotype0000886|WBPhenotype0000059|WBPhenotype0001264|WBPhenotype0000050|WBPhenotype0000057|WBPhenotype0000535|WBPhenotype0000689|WBPhenotype0000886	Diffuse expression is seen predominantly throughout the pharynx from 3-fold embryo to the adult stage. Mosaic expression is also seen in several cells in the body and tail.	pharynx
K09C8.1	190075_at	K09C8.1	pbo-4	pbo-4 encodes a sodium/proton exchanger (also known as nhx-7), with a potential Ca[2+]/calmodulin binding domain in its C-terminal cytosolic region that could mediate calcium signaling; PBO-4 is expressed in the basolateral membrane of posterior intestinal cells; PBO-4 is required for normal posterior body muscle contraction (pBoc) during the defecation cycle; PBO-4 is thought to prevent intracel…	0	WBPhenotype0000049|WBPhenotype0000062|WBPhenotype0000886|WBPhenotype0000031|WBPhenotype0000049|WBPhenotype0000050|WBPhenotype0000054|WBPhenotype0000059|WBPhenotype0000689|WBPhenotype0000886|WBPhenotype0001037|WBPhenotype0000050|WBPhenotype0000535|WBPhenotype0000689|WBPhenotype0000886	The nhx-7::GFP reporter resulted in fluorescence specifically and exclusively in the posterior cells of the intestine. Similarly, GFP expression was restricted primarily to a single cell or cell type in a surprisingly large number of transgenic strains.|In general, the expression patterns found for the translational fusion constructs were similar to those reported above for the transcriptional fu…	intestine|intestine
Y102A5C.18	173791_at	Y102A5C.18	efl-1	efl-1 encodes a homolog of mammalian E2F that is required for embryonic asymmetry and that functions as a transcriptional repressor; during vulval development, efl-1, a class B synMuv gene, acts with class B synMuv genes dpl-1 and lin-35/Rb to antagonize receptor tyrosine kinase and Ras-mediated signaling; EFL-1 also negatively regulates the G1 to S phase cell cycle transition.	0	WBPhenotype0000031|WBPhenotype0000049|WBPhenotype0000050|WBPhenotype0000054|WBPhenotype0000059|WBPhenotype0000689|WBPhenotype0000886|WBPhenotype0001037|WBPhenotype0000269|WBPhenotype0000050|WBPhenotype0000535|WBPhenotype0000689|WBPhenotype0000886	Broadly expressed in gonad.
K10C3.3	193265_at	K10C3.3	zig-1		0	WBPhenotype0000050|WBPhenotype0000535|WBPhenotype0000689|WBPhenotype0000886|WBPhenotype0000049|WBPhenotype0000062|WBPhenotype0000886|WBPhenotype0000031|WBPhenotype0000049|WBPhenotype0000050|WBPhenotype0000054|WBPhenotype0000059|WBPhenotype0000689|WBPhenotype0000886|WBPhenotype0001037	Expression is activated postembryonically in the first larval (L1) stage.
F55C5.4	177592_at	F55C5.4			0	WBPhenotype0000025|WBPhenotype0000050|WBPhenotype0000154|WBPhenotype0000697|WBPhenotype0000050|WBPhenotype0000697|WBPhenotype0000050|WBPhenotype0000031|WBPhenotype0000050|WBPhenotype0000643|WBPhenotype0001082|WBPhenotype0001141|WBPhenotype0000050|WBPhenotype0000050|WBPhenotype0000772	Expression is confined to pre-comma stage embryos and consists of diffuse expression in a few unidentified cells.|
K02F2.2	193627_at	K02F2.2			0	WBPhenotype0000059|WBPhenotype0000643|WBPhenotype0000050|WBPhenotype0000055|WBPhenotype0000535|WBPhenotype0000689|WBPhenotype0000886|WBPhenotype0000679|WBPhenotype0000022|WBPhenotype0000050|WBPhenotype0000059|WBPhenotype0000643|WBPhenotype0000054|WBPhenotype0000032|WBPhenotype0000059|WBPhenotype0000535|WBPhenotype0000059|WBPhenotype0000643	Larval Expression: intestine; unidentified cells in head;	head|pharynx|intestine
W05F2.4	180075_s_at	W05F2.4a	W05F2.4		0	WBPhenotype0000050|WBPhenotype0000535|WBPhenotype0000689|WBPhenotype0000886|WBPhenotype0000031|WBPhenotype0000049|WBPhenotype0000050|WBPhenotype0000054|WBPhenotype0000059|WBPhenotype0000689|WBPhenotype0000886|WBPhenotype0001037|WBPhenotype0000050|WBPhenotype0000535|WBPhenotype0000689|WBPhenotype0000886|WBPhenotype0000031|WBPhenotype0000049|WBPhenotype0000050|WBPhenotype0000054|WBPhenotype0000059|…	Strong nuclear and cytoplasmic expression is seen in all bodywall muscle and vulval muscle cells. Expression is most often seen in elongating embryos and young larvae, but is also seen in older larvae and adults.	vulval muscle
F47F6.1	179896_at	F47F6.1b	lin-42	lin-42 encodes a PAS domain-containing protein orthologous to the insect and mammalian Period proteins that function in the timing of circadian rhythms; during postembryonic development, lin-42 activity is required for the switch from larval to adult fates that occurs in the hypodermal seam cells during the fourth and final molt; as a component of the heterochronic pathway, genetic analysis sugge…	0	WBPhenotype0000583|WBPhenotype0000640|WBPhenotype0000697|WBPhenotype0000038|WBPhenotype0000643|WBPhenotype0000031|WBPhenotype0000049|WBPhenotype0000050|WBPhenotype0000054|WBPhenotype0000059|WBPhenotype0000689|WBPhenotype0000886|WBPhenotype0001037|WBPhenotype0000583|WBPhenotype0000269|WBPhenotype0000031|WBPhenotype0000049|WBPhenotype0000050|WBPhenotype0000054|WBPhenotype0000059|WBPhenotype0000689|…	First detected in late embryonic stage and continues to be detected through to adulthood. Intensity is higher in animals undergoing ecdysis. Subcellular accumulation generally enriched in nuclei relative to cytoplasm. Cytoplasmic signal is enhanced in lateral seam cells during the molt periods. There is a period of cytokinesis where LIN-42::GFP is not observed. L3 molt: Higher intensity in seam c…	hypodermis|hyp7|seam cells|head|pharynx|seam cells
C06C3.4	177717_s_at	C06C3.4			0	WBPhenotype0000049|WBPhenotype0000062|WBPhenotype0000886|WBPhenotype0000050|WBPhenotype0000535|WBPhenotype0000689|WBPhenotype0000886|WBPhenotype0000031|WBPhenotype0000049|WBPhenotype0000050|WBPhenotype0000054|WBPhenotype0000059|WBPhenotype0000689|WBPhenotype0000886|WBPhenotype0001037	Expressed in hypodermal cells in head, body, and tail.
C47E8.5	191090_at	C47E8.5	daf-21	daf-21 encodes a member of the Hsp90 family of molecular chaperones; DAF-21 activity is required for larval development, negative regulation of dauer larva formation, and a number of specific chemosensory behaviors, such as the response to chemicals and odorants detected by the ASE and AWC sensory neurons; a daf-21 sensory defect can be rescued by a cyclic GMP analogue, suggesting that, in regula…	0	WBPhenotype0000689	At 1 to 8-cell stage, ubiquitous with stronger staining in P2 or P3. Ubiquitous at 10-cell through bean embryo. Staining in gut, Z2, Z3 and unidentified anterior cells at comma through pretzel stages.|In the embryo comma stage, daf-21 mRNA was strongly detected in cells of the head region and less so in other areas. In the hatched L1 larvae, daf-21 mRNA was mainly distributed in the germline prec…	alimentary system|gut|head|germ-line cells|germ-line cells|somatic cells|intestine
Y75B12B.5	193776_at	Y75B12B.5	cyn-3	cyp-3 encodes an abundantly expressed cyclophilin A isoform with peptidyl-prolyl isomerase activity in vitro, which closely resembles the prototypical CypA and is thus likely to be a member of the cytosolic CsA-binding cyclophilin subfamily; cyp-3 is exclusively expressed in the single anterior excretory cell, and is dispensable for viability and gross morphology in mass RNAi screens.	0	WBPhenotype0000157|WBPhenotype0000031|WBPhenotype0000049|WBPhenotype0000050|WBPhenotype0000054|WBPhenotype0000059|WBPhenotype0000689|WBPhenotype0000886|WBPhenotype0001037|WBPhenotype0000050|WBPhenotype0000535|WBPhenotype0000689|WBPhenotype0000886|WBPhenotype0000049|WBPhenotype0000062|WBPhenotype0000886|WBPhenotype0000031|WBPhenotype0000049|WBPhenotype0000050|WBPhenotype0000054|WBPhenotype0000059|…	The semi-quantitative RT-PCR analysis of the post-embryonic temporal expression pattern of cyp-3 indicates that this transcript is most abundant during early larval development, peaking at the second larval stage, and dropping off in later development.|Very specific tissue localization for this highly conserved cyclophilin, being expressed exclusively in larval stages in the single celled anterio…	excretory system
C04A11.3	190685_at	C04A11.3	gck-4		0	WBPhenotype0000058|WBPhenotype0000049|WBPhenotype0000062|WBPhenotype0000886|WBPhenotype0000643|WBPhenotype0000031|WBPhenotype0000643	Larval Expression: pharynx; intestine; excretory cell; unidentified cells in head; unidentified cells in tail ;	head|tail|pharynx|intestine|excretory cell
T05F1.2	177935_at	T05F1.2			0	WBPhenotype0000031|WBPhenotype0000049|WBPhenotype0000050|WBPhenotype0000054|WBPhenotype0000059|WBPhenotype0000689|WBPhenotype0000886|WBPhenotype0001037|WBPhenotype0000050|WBPhenotype0000535|WBPhenotype0000689|WBPhenotype0000886|WBPhenotype0000049|WBPhenotype0000062|WBPhenotype0000886|WBPhenotype0000049|WBPhenotype0000050|WBPhenotype0000689|WBPhenotype0000886	Expressed in medial germline.
Y47H9C.5	191064_at	Y47H9C.5a	dnj-27	This gene encodes a protein containing a DnaJ ('J') domain.	0	WBPhenotype0000050|WBPhenotype0000535|WBPhenotype0000689|WBPhenotype0000886|WBPhenotype0000049|WBPhenotype0000062|WBPhenotype0000886|WBPhenotype0000050|WBPhenotype0000535|WBPhenotype0000689|WBPhenotype0000886	Larval Expression: pharynx;	pharynx|vulval muscle|Reproductive System
C37H5.11	185653_at	C37H5.11	cwp-2	cwp-2 encodes a nematode-specific protein that is coexpressed with lov-1 and pkd-2.	0	WBPhenotype0000031|WBPhenotype0000049|WBPhenotype0000050|WBPhenotype0000054|WBPhenotype0000059|WBPhenotype0000689|WBPhenotype0000886|WBPhenotype0001037|WBPhenotype0000049|WBPhenotype0000062|WBPhenotype0000886|WBPhenotype0000031|WBPhenotype0000049|WBPhenotype0000050|WBPhenotype0000054|WBPhenotype0000059|WBPhenotype0000689|WBPhenotype0000886|WBPhenotype0001037	Expressed in male sensory rays.	male sensory rays
Y54G2A.4	174251_s_at	Y54G2A.4			0	WBPhenotype0000050|WBPhenotype0000535|WBPhenotype0000689|WBPhenotype0000886	Larval Expression: pharyngeal gland cells; intestine; seam cells;	intestine|seam cells|pharyngeal gland cells
B0523.3	187243_at	B0523.3	pgl-2		0	WBPhenotype0000049|WBPhenotype0000050|WBPhenotype0000689|WBPhenotype0000886|WBPhenotype0000050|WBPhenotype0000535|WBPhenotype0000689|WBPhenotype0000886|WBPhenotype0000050|WBPhenotype0000535|WBPhenotype0000689|WBPhenotype0000886|WBPhenotype0000031|WBPhenotype0000049|WBPhenotype0000050|WBPhenotype0000054|WBPhenotype0000059|WBPhenotype0000689|WBPhenotype0000886|WBPhenotype0001037|WBPhenotype0000049|…	PGL-2 is associated with P granules only during postembryonic development; it is not detectable in embryos. PGL-2 is first detected in L1 larvae, and like its transcript, it is not significantly enriched in the germline in newly hatched L1's. PGL-2 appears to accumulate in P granules, with weak signal still remaining in somatic tissues. It remains associated with P granules in adult gonads in bot…
Y113G7A.3	185913_at	Y113G7A.3	sec-23		0	WBPhenotype0000050|WBPhenotype0000689|WBPhenotype0000269|WBPhenotype0000032|WBPhenotype0000689|WBPhenotype0000269|WBPhenotype0000436|WBPhenotype0000031|WBPhenotype0000154|WBPhenotype0000269|WBPhenotype0000638|WBPhenotype0000651|WBPhenotype0000689|WBPhenotype0000689|WBPhenotype0000435|WBPhenotype0000436|WBPhenotype0000269|WBPhenotype0000050|WBPhenotype0000689|WBPhenotype0000054	Expressed in hypodermis.	hypodermis
C34E11.1	174664_at	C34E11.1	rsd-3		0	WBPhenotype0000049|WBPhenotype0000062|WBPhenotype0000886|WBPhenotype0000050|WBPhenotype0000535|WBPhenotype0000689|WBPhenotype0000886|WBPhenotype0000031|WBPhenotype0000049|WBPhenotype0000050|WBPhenotype0000054|WBPhenotype0000059|WBPhenotype0000689|WBPhenotype0000886|WBPhenotype0001037	Two independent transgenic lines expressing RSD-3 under its own promoter showed widespread expression but with particularly high expression in the coelomocytes.	coelomocytes
Y38F1A.9	183759_at	Y38F1A.9	oig-2		0	WBPhenotype0001184|WBPhenotype0000031|WBPhenotype0000049|WBPhenotype0000050|WBPhenotype0000054|WBPhenotype0000059|WBPhenotype0000689|WBPhenotype0000886|WBPhenotype0001037|WBPhenotype0000050|WBPhenotype0000535|WBPhenotype0000689|WBPhenotype0000886|WBPhenotype0000049|WBPhenotype0000062|WBPhenotype0000886	Non-neuronal expression in: hypodermis	hypodermis
F22A3.1	192249_at	F22A3.1	ets-4		0	WBPhenotype0000031|WBPhenotype0000049|WBPhenotype0000050|WBPhenotype0000054|WBPhenotype0000059|WBPhenotype0000689|WBPhenotype0000886|WBPhenotype0001037|WBPhenotype0000050|WBPhenotype0000062|WBPhenotype0000535|WBPhenotype0000689|WBPhenotype0000886|WBPhenotype0000050|WBPhenotype0000535|WBPhenotype0000689|WBPhenotype0000886	In adult hermaphrodites, F22A3.1 reporter expression was observed in the inner and outer labial socket cells of the head. F22A3.1 is expressed strongly in the seam cells within the hypodermal ridges, which extend bilaterally along the length of the exterior body wall. During the first larval stage, F22A3.1 also demonstrated expression in P-cells, the ventral hypodermal precursors, some of which f…	hypodermal|P lineage|socket_cells|seam cells|head|tail|pharynx|intestine|body
F15B9.1	193272_s_at	F15B9.1	far-3		0	WBPhenotype0000050|WBPhenotype0000535|WBPhenotype0000689|WBPhenotype0000886|WBPhenotype0000031|WBPhenotype0000049|WBPhenotype0000050|WBPhenotype0000054|WBPhenotype0000059|WBPhenotype0000689|WBPhenotype0000886|WBPhenotype0001037	Strong expression (>1.0X of control ama-1 expression): adult male.|No gfp epxression detected.|Larval Expression: intestine; hypodermis;	hypodermis|intestine
F46H5.4	190212_s_at	F46H5.4			0	WBPhenotype0000050|WBPhenotype0000535|WBPhenotype0000689|WBPhenotype0000886|WBPhenotype0000050|WBPhenotype0000062|WBPhenotype0000535|WBPhenotype0000689|WBPhenotype0000886	Larval Expression: body wall muscle;|Larval Expression: body wall muscle;	body wall muscle|body wall muscle
C06E7.6	188560_at	C06E7.6	spe-27	spe-27 encodes a novel, hydrophilic protein; spe-27 is required for sperm activation (morphogenesis of sperm to crawling spermatozoa), and may act in a common signaling pathway with spe-12 and spe-29 to initiate sperm activation, based on genetic analysis.	0	WBPhenotype0000031|WBPhenotype0000049|WBPhenotype0000050|WBPhenotype0000054|WBPhenotype0000059|WBPhenotype0000689|WBPhenotype0000886|WBPhenotype0001037|WBPhenotype0000049|WBPhenotype0000062|WBPhenotype0000886|WBPhenotype0000050|WBPhenotype0000535|WBPhenotype0000689|WBPhenotype0000886	The single 0.5kb transcripts were only detected in animals that produce sperm.|spe-27 message were detected in the testis. The transcript seems to be absent in spermatogonial cells undergoing mitosis, but is present in the spermatocytes. The message is also present in the residual bodies but absent in the spermatids. No hybridization to somatic tissues was observed.	sperm|spermatocytes|testis
F35G12.4	191119_s_at	F35G12.4b	F35G12.4		0	WBPhenotype0000050|WBPhenotype0000535|WBPhenotype0000689|WBPhenotype0000886|WBPhenotype0000050|WBPhenotype0000535|WBPhenotype0000689|WBPhenotype0000886|WBPhenotype0000050|WBPhenotype0000535|WBPhenotype0000689|WBPhenotype0000886|WBPhenotype0000050|WBPhenotype0000050|WBPhenotype0000535|WBPhenotype0000689|WBPhenotype0000886|WBPhenotype0000031|WBPhenotype0000049|WBPhenotype0000050|WBPhenotype0000054|…	Larval Expression: stomato-intestinal muscle; anal depressor muscle;	anal depressor muscle|stomato-intestinal muscle
DH11.3	191297_at	DH11.3	pgp-11	pgp-11 encodes an ATP-binding protein that is a member of the P-glycoprotein subclass of the ATP-binding cassette (ABC) transporter superfamily; pgp-11 is predicted to function as a transmembrane protein that couples energy to transport of various molecules across membranes, but as loss of pgp-11 activity via large-scale RNAi screens does not result in any obvious defects, the precise role of pgp…	0	WBPhenotype0000050|WBPhenotype0000535|WBPhenotype0000689|WBPhenotype0000886|WBPhenotype0000031|WBPhenotype0000049|WBPhenotype0000050|WBPhenotype0000054|WBPhenotype0000059|WBPhenotype0000689|WBPhenotype0000886|WBPhenotype0001037	Expressed in excretory cell, gut, 2 isolates.|Larval Expression: intestine; renal gland cells; excretory cell;	intestine|rectal gland cells|excretory cell
R07E5.14	189726_at	R07E5.14	rnp-4	rnp-4 encodes a putative member of the exon-exon junction complex, orthologous to Y14 in S. cerevisiae and TSUNAGI in D. melanogaster; RNP-4 is required for embryonic viability, fertility, vulval development, and cuticular integrity; however, rnp-4(RNAi) animals show no accumulation of poly(A)+ mRNA in their nuclei, indicating that RNP-4 is dispensable for mRNA export.	0	WBPhenotype0000038|WBPhenotype0000050|WBPhenotype0000689|WBPhenotype0000697|WBPhenotype0000050|WBPhenotype0000535|WBPhenotype0000689|WBPhenotype0000886|WBPhenotype0000050|WBPhenotype0000059|WBPhenotype0000683|WBPhenotype0000049|WBPhenotype0000749|WBPhenotype0000886|WBPhenotype0000050	The transgenic animals expressed GFP in most, if not all, somatic cells and germline cells. GFP expression was first visible in embryos at the 2030 cell stage and persisted through adulthood.	germ-line cells|somatic cells
W02F12.3	186203_at	W02F12.3			0	WBPhenotype0000049|WBPhenotype0000062|WBPhenotype0000886|WBPhenotype0000050|WBPhenotype0000535|WBPhenotype0000689|WBPhenotype0000886|WBPhenotype0000031|WBPhenotype0000049|WBPhenotype0000050|WBPhenotype0000054|WBPhenotype0000059|WBPhenotype0000689|WBPhenotype0000886|WBPhenotype0001037|WBPhenotype0000049|WBPhenotype0000050|WBPhenotype0000689|WBPhenotype0000886	Expressed in medial germline.
T23G7.1	191593_s_at	T23G7.1	dpl-1	dpl-1 encodes a homolog of mammalian DP required for embryonic asymmetry.	0	WBPhenotype0000049|WBPhenotype0000062|WBPhenotype0000886|WBPhenotype0000050|WBPhenotype0000535|WBPhenotype0000689|WBPhenotype0000886|WBPhenotype0000269|WBPhenotype0000269|WBPhenotype0000697|WBPhenotype0000031|WBPhenotype0000049|WBPhenotype0000050|WBPhenotype0000054|WBPhenotype0000059|WBPhenotype0000689|WBPhenotype0000886|WBPhenotype0001037|WBPhenotype0000050|WBPhenotype0000643|WBPhenotype0001037	In wild-type animals, DPL-1 protein was expressed in most and perhaps all cells throughout development and was localized to nuclei. The P(38).p nuclei and nuclei of the hypodermal syncytium, hyp7, both expressed DPL-1. DPL-1 was also present in the descendants of P3.p to P8.p. In addition to somatic nuclei, immature germ cell and oocyte nuclei were also sites of strong DPL-1 expression.|Broadly e…	hyp7|oocytes|syncytial hypoderm|germ cells
T12G3.6	178833_s_at	T12G3.6			0	WBPhenotype0000050|WBPhenotype0000535|WBPhenotype0000689|WBPhenotype0000886|WBPhenotype0000031|WBPhenotype0000049|WBPhenotype0000050|WBPhenotype0000054|WBPhenotype0000059|WBPhenotype0000689|WBPhenotype0000886|WBPhenotype0001037|WBPhenotype0000050|WBPhenotype0000062|WBPhenotype0000535|WBPhenotype0000689|WBPhenotype0000886	Broadly expressed in soma.
F25B5.1	187522_at	F25B5.1a	F25B5.1		0	WBPhenotype0000031|WBPhenotype0000049|WBPhenotype0000050|WBPhenotype0000054|WBPhenotype0000059|WBPhenotype0000689|WBPhenotype0000886|WBPhenotype0001037|WBPhenotype0000050|WBPhenotype0000062|WBPhenotype0000535|WBPhenotype0000689|WBPhenotype0000886|WBPhenotype0000050|WBPhenotype0000535|WBPhenotype0000689|WBPhenotype0000886|WBPhenotype0000049|WBPhenotype0000749|WBPhenotype0000886	Larval Expression: pharynx; intestine; renal gland cells; anal depressor muscle; Reproductive System; developing vulva; body wall muscle; hypodermis; seam cells;	pharynx|hypodermis|intestine|uterine muscle|seam cells|rectal gland cells|Reproductive System|body wall muscle|developing vulva|anal depressor muscle
F28D9.1	187907_s_at	F28D9.1	rsr-1		0	WBPhenotype0000031|WBPhenotype0000049|WBPhenotype0000050|WBPhenotype0000054|WBPhenotype0000059|WBPhenotype0000689|WBPhenotype0000886|WBPhenotype0001037|WBPhenotype0000886|WBPhenotype0000049|WBPhenotype0000062|WBPhenotype0000886|WBPhenotype0000886|WBPhenotype0000886|WBPhenotype0000050|WBPhenotype0000643|WBPhenotype0000886|WBPhenotype0000032|WBPhenotype0000050|WBPhenotype0000535|WBPhenotype0000689|…	Expression is seen in late embryo and early larval stages. A number of hypodermal nuclei along the length of the worm are seen to express.	hypodermis
B0280.3	187577_at	B0280.3			0	WBPhenotype0001182|WBPhenotype0000031|WBPhenotype0000049|WBPhenotype0000050|WBPhenotype0000054|WBPhenotype0000059|WBPhenotype0000689|WBPhenotype0000886|WBPhenotype0001037|WBPhenotype0000050|WBPhenotype0000062|WBPhenotype0000535|WBPhenotype0000689|WBPhenotype0000886|WBPhenotype0000049|WBPhenotype0000749|WBPhenotype0000886|WBPhenotype0000049|WBPhenotype0000062|WBPhenotype0000886|WBPhenotype0001183|…	Larval Expression: intestine;	pharynx|intestine
R12C12.1	190616_at	R12C12.1a	R12C12.1	R12C12.1 is orthologous to human GLYCINE DECARBOXYLASE (GLDC; OMIM:238300), which when mutated leads to glycine encephalopathy.	0	WBPhenotype0000031|WBPhenotype0000049|WBPhenotype0000050|WBPhenotype0000054|WBPhenotype0000059|WBPhenotype0000689|WBPhenotype0000886|WBPhenotype0001037|WBPhenotype0000049|WBPhenotype0000062|WBPhenotype0000886|WBPhenotype0000050|WBPhenotype0000535|WBPhenotype0000689|WBPhenotype0000886	Larval Expression: intestine; hypodermis; unidentified cells in head;	head|hypodermis|intestine
ZK112.2	175800_at	ZK112.2	ncl-1	ncl-1 encodes a cytoplasmic B-box zinc finger protein that negatively regulates rRNA and 5S RNA transcription, nucleolus size, and body size; NCL-1 is orthologous to Drosophila BRAIN TUMOR (BRAT), and ncl-1 mutants can be rescued by brat transgenes; NCL-1 is required for the normally small size of neuronal, muscle, and hypodermal nucleoli, and is already active in 4-cell embryos; NCL-1 may be a r…	0	WBPhenotype0000049|WBPhenotype0000749|WBPhenotype0000886|WBPhenotype0000050|WBPhenotype0000535|WBPhenotype0000689|WBPhenotype0000886|WBPhenotype0000049|WBPhenotype0000062|WBPhenotype0000886|WBPhenotype0000031|WBPhenotype0000049|WBPhenotype0000050|WBPhenotype0000054|WBPhenotype0000059|WBPhenotype0000689|WBPhenotype0000886|WBPhenotype0001037	|Larval Expression: pharynx; intestine; body wall muscle; unidentified cells in head; unidentified cells in tail ;	head|tail|pharynx|intestine|body wall muscle
ZK688.6	176040_s_at	ZK688.6a	tag-282		0	WBPhenotype0000050|WBPhenotype0000062|WBPhenotype0000535|WBPhenotype0000689|WBPhenotype0000886|WBPhenotype0000050|WBPhenotype0000535|WBPhenotype0000689|WBPhenotype0000886|WBPhenotype0000049|WBPhenotype0000749|WBPhenotype0000886|WBPhenotype0000050|WBPhenotype0000154|WBPhenotype0000031|WBPhenotype0000049|WBPhenotype0000050|WBPhenotype0000054|WBPhenotype0000059|WBPhenotype0000689|WBPhenotype0000886|…	|Larval Expression: body wall muscle;	body wall muscle
T08G5.10	194151_x_at	T08G5.10	mtl-2	mtl-2 encodes a metallothionein, a small, cysteine-rich, metal-binding protein; MTL-2 functions in metal detoxification and homeostasis and stress adaptation; MTL-2 expression is induced in larval and adult intestinal cells following exposure to cadmium or heat stress; MTL-2 intestinal expression is dependent upon ELT-2, an intestine-specific GATA-type transcription factor.	0	WBPhenotype0000049|WBPhenotype0000062|WBPhenotype0000886|WBPhenotype0000030|WBPhenotype0000050|WBPhenotype0000535|WBPhenotype0000689|WBPhenotype0000886|WBPhenotype0000030|WBPhenotype0000031|WBPhenotype0000049|WBPhenotype0000050|WBPhenotype0000054|WBPhenotype0000059|WBPhenotype0000689|WBPhenotype0000886|WBPhenotype0001037|WBPhenotype0000030|WBPhenotype0000039|WBPhenotype0000154|WBPhenotype0000030	More than 90% of the JF2.1 transgenic nematodes expressed reporter gene activity in all intestinal cell nuclei.|In uninduced animals, mtl-2 was inactive in all cells.|The major location of the cadmium inducible metallothionein expression was strictly confined to the intestine.	intestinal|intestine
W06A7.3	190792_s_at	W06A7.3e	ret-1		0	WBPhenotype0000049|WBPhenotype0000062|WBPhenotype0000886	Immunofluorescent staining of aged worms indicated that nRTN-C protein was expressed in some embryos in the uterus but not in oocytes or somatic tissues. nRTN-C protein was produced throughout embryogenesis after fertilization. All blastomeres seemed to express the protein evenly. However, no staining was observed in hatched worms nor even in gonadal primordium.||N26-GFP was not expressed in the …	gonad|oocytes
F56D12.1	190694_s_at	F56D12.1d	alh-6	alh-6 is orthologous to the human gene ALDEHYDE DEHYDROGENASE 4 FAMILY, MEMBER A1 (ALDH4A1; OMIM:606811), which when mutated leads to hyperprolinemia type II.	0	WBPhenotype0000031|WBPhenotype0000049|WBPhenotype0000050|WBPhenotype0000054|WBPhenotype0000059|WBPhenotype0000689|WBPhenotype0000886|WBPhenotype0001037|WBPhenotype0000050|WBPhenotype0000535|WBPhenotype0000689|WBPhenotype0000886|WBPhenotype0000031|WBPhenotype0000643|WBPhenotype0000646|WBPhenotype0001037|WBPhenotype0000031|WBPhenotype0000643|WBPhenotype0001037|WBPhenotype0000031|WBPhenotype0000049|…	Larval Expression: body wall muscle; hypodermis; unidentified cells in head; unidentified cells in tail ;	head|tail|hypodermis|body wall muscle
C39D10.3	193855_at	C39D10.3a	C39D10.3		0	WBPhenotype0000049|WBPhenotype0000062|WBPhenotype0000886|WBPhenotype0000050|WBPhenotype0000535|WBPhenotype0000689|WBPhenotype0000886|WBPhenotype0000031|WBPhenotype0000049|WBPhenotype0000050|WBPhenotype0000054|WBPhenotype0000059|WBPhenotype0000689|WBPhenotype0000886|WBPhenotype0001037	Diffuse mosaic expression in bodywall muscle cells of all larval stages and adults.|Expression is confined to bodywall muscle cells and is generally quite mosaic. Staining is both cytoplasmic and nuclear and in larvae and adults predominantly seen in posterior bodywall muscle cells, although staining in anterior bodywall muscle cells is occasionally seen. Extensive expression is also seen in all …
D2013.9	186829_at	D2013.9			0	WBPhenotype0000050|WBPhenotype0000535|WBPhenotype0000689|WBPhenotype0000886|WBPhenotype0000031|WBPhenotype0000049|WBPhenotype0000050|WBPhenotype0000054|WBPhenotype0000059|WBPhenotype0000689|WBPhenotype0000886|WBPhenotype0001037|WBPhenotype0000049|WBPhenotype0000062|WBPhenotype0000886	Larval Expression: intestine; renal gland cells;	intestine|rectal gland cells
C17G1.6	190032_s_at	C17G1.6b	nas-37	nas-37 encodes a Astacin-class metalloprotease required for full ecdysis that is expressed in hypodermal cells 4 hours before each ecdysis; NAS-37 protein has an N-terminal signal sequence followed by an Astacin protease domain and three protein-binding domains (EGF-like, CUB, and thrombospondin); NAS-37 accumulates in anterior cuticle, being shed with it after ecdysis; nas-37 mutants fail to com…	0	WBPhenotype0000535|WBPhenotype0000638|WBPhenotype0000050|WBPhenotype0000535|WBPhenotype0000689|WBPhenotype0000886|WBPhenotype0000022|WBPhenotype0000535|WBPhenotype0000638|WBPhenotype0000535|WBPhenotype0000638	In the nas-37p::gfp-transformed animals, GFP was observed to be expressed in the hypoderma cells except the seam cells and in the rectal gland cells throughout the larval stages. When the -879 to +5 region instead of the -3679 to +5 region of nas-37 was used, a faint fluorescence of GFP was detected in the hypodermal seam cells but not in the other hypodermal cells. Therefore, it is thought that …	hypodermis|rectal epithelium|seam cells|Reproductive System|vulva other
C07A12.4	172947_at	C07A12.4a	pdi-2		0	WBPhenotype0000054|WBPhenotype0000059|WBPhenotype0000535|WBPhenotype0000583|WBPhenotype0000643|WBPhenotype0000050|WBPhenotype0000535|WBPhenotype0000689|WBPhenotype0000886|WBPhenotype0000050|WBPhenotype0000643|WBPhenotype0000646|WBPhenotype0001010|WBPhenotype0000049|WBPhenotype0000062|WBPhenotype0000886	Exclusively expressed in the hypodermal cells that synthesize cuticle collagens.|Immunostaining patterns in the hypodermal cells were observed at pre-elongated 1.5-fold embryo stage when the collagenous cuticle has not been formed. In elongated embryos the first larval cuticle has been synthesized, the hypodermal ER location was maintained.|Broadly expressed in soma/germline?	hypodermal|hypodermal
F53A2.6	194110_at	F53A2.6	ife-1	The ife-1 gene encodes one of five C. elegans homologs of the mRNA cap-binding protein eIF4E; it is specifically required for spermatogenesis, and is expressed in P granules.	0	WBPhenotype0000049|WBPhenotype0000749|WBPhenotype0000886|WBPhenotype0000031|WBPhenotype0000049|WBPhenotype0000050|WBPhenotype0000054|WBPhenotype0000059|WBPhenotype0000689|WBPhenotype0000886|WBPhenotype0001037|WBPhenotype0000031|WBPhenotype0000049|WBPhenotype0000050|WBPhenotype0000054|WBPhenotype0000059|WBPhenotype0000689|WBPhenotype0000886|WBPhenotype0001037|WBPhenotype0000050|WBPhenotype0000535|…	In hermaphrodites, newly synthesized ife-1 mRNA was first detected in the germline of L3 stage larvae. At this stage germ cells in the distal region of the gonad are mitotically proliferating and those in the proximal region are entering meiosis. As germline development progressed, the hybridization signal intensified in the regions of the gonad undergoing spermatogenesis. The signal persisted af…	gonad|embryos|germ-line cells|germ-line cells
W05B10.4	192780_at	W05B10.4			0	WBPhenotype0000049|WBPhenotype0000062|WBPhenotype0000886|WBPhenotype0000031|WBPhenotype0000049|WBPhenotype0000050|WBPhenotype0000054|WBPhenotype0000059|WBPhenotype0000689|WBPhenotype0000886|WBPhenotype0001037|WBPhenotype0000050|WBPhenotype0000535|WBPhenotype0000689|WBPhenotype0000886	The most common and obvious component of this expression pattern is the strong staining in the terminal bulb of the pharynx (m6 and m7). Other less frequently observed components are-- vulC and vulD in L4 and adult worms, nuclei in the head and tail which are most likely hypodermis, m2 nuclei in the procorpus, and unidentified patches of staining in elongating embryos.	vulva|pharynx|m2|m6|m7|vulvaC|vulvaD
H28O16.1	194025_s_at	H28O16.1a	H28O16.1		0	WBPhenotype0000059|WBPhenotype0000164|WBPhenotype0000050|WBPhenotype0000126|WBPhenotype0000689|WBPhenotype0000679|WBPhenotype0000031|WBPhenotype0000050|WBPhenotype0000051|WBPhenotype0000050|WBPhenotype0000059	Larval Expression: pharynx; intestine; anal depressor muscle; body wall muscle; hypodermis;|Larval Expression: pharynx; intestine; body wall muscle; unidentified cells in tail ;|Larval Expression: pharynx; intestine; body wall muscle;	pharynx|hypodermis|intestine|body wall muscle|anal depressor muscle|tail|pharynx|intestine|body wall muscle|pharynx|intestine|body wall muscle|anal depressor muscle
K08F8.4	193649_s_at	K08F8.4	pah-1	The bas-2 gene encodes an ortholog of the human gene PHENYLALANINE HYDROXYLASE (PAH), which when mutated leads to phenylketonuria (OMIM:261600).	0	WBPhenotype0000049|WBPhenotype0000062|WBPhenotype0000886|WBPhenotype0000050|WBPhenotype0000535|WBPhenotype0000689|WBPhenotype0000886	Predominantly expressed in hypodermal cells, especially in the posterior. Frequently, staining was seen only in a few cells in the tail, especially in larvae. Many animals showed a strong anterior-posterior gradient in staining, the tail being strongly stained, and the anterior being weakly stained or unstained. No staining in the ventral nerve cord, head or tail in either hermaphrodites or males…	tail|hypodermal|head|tail|hypodermis|hyp7|anus|seam cells
W08D2.1	190422_at	W08D2.1	egl-20	egl-20 encodes a member of the WNT family of developmental signaling proteins that affects migration of QL and QR and their descendents; expressed in muscle and epidermal cells at the posterior of the worm.	0	WBPhenotype0000049|WBPhenotype0000062|WBPhenotype0000886|WBPhenotype0000643|WBPhenotype0001184|WBPhenotype0000050|WBPhenotype0000535|WBPhenotype0000689|WBPhenotype0000886	At hatching and during the time of Q cell migration, egl-20::gfp was expressed exclusively within a group of epidermal and muscle cells located in the posterior of the animal near the anus. These cells are equi-distant from either Q cell at hatching and are symmetrically distributed on the left and right sides of the animal. Both the level and the distribution of EGL-20::GFP are similar on the le…	muscle
C29F7.5	172877_x_at	C29F7.5	fkh-4	fkh-4 encodes a member of the forkhead domain transcription factor family.	0	WBPhenotype0000031|WBPhenotype0000049|WBPhenotype0000050|WBPhenotype0000054|WBPhenotype0000059|WBPhenotype0000689|WBPhenotype0000886|WBPhenotype0001037|WBPhenotype0000031|WBPhenotype0000049|WBPhenotype0000050|WBPhenotype0000054|WBPhenotype0000059|WBPhenotype0000689|WBPhenotype0000886|WBPhenotype0001037	Expression was observed in most cells of the cleavage stage embryo, apart from a few cells at the posterior pole, from the 20 cell stage to the 200 cell stage.
T04G9.5	173895_at	T04G9.5			0	WBPhenotype0000050|WBPhenotype0000050|WBPhenotype0000535|WBPhenotype0000689|WBPhenotype0000886|WBPhenotype0000049|WBPhenotype0000062|WBPhenotype0000886	Adult Expression: pharynx;	pharynx
F41D9.5	173740_s_at	F41D9.5	sulp-3	sulp-3 encodes one of eight C. elegans members of the sulfate permease family of anion transporters; by homology, SULP-3 is predicted to function as an anion transporter that regulates cellular pH and volume via transmembrane movement of electrolytes and fluids; a sulp-3::GFP transcriptional fusion is expressed exclusively in the pharyngeal muscles.	0	WBPhenotype0000049|WBPhenotype0000062|WBPhenotype0000886|WBPhenotype0000050|WBPhenotype0000535|WBPhenotype0000689|WBPhenotype0000886|WBPhenotype0000050|WBPhenotype0000062|WBPhenotype0000535|WBPhenotype0000689|WBPhenotype0000886	The sulp-3 promoter restricted expression exclusively to the pharynx, including pharyngeal muscle (pm) segments pm3, pm4, pm5, pm6, and pm7.
F47D2.6	184046_at	F47D2.6	srt-38		0	WBPhenotype0000049|WBPhenotype0000062|WBPhenotype0000886|WBPhenotype0000031|WBPhenotype0000049|WBPhenotype0000050|WBPhenotype0000054|WBPhenotype0000059|WBPhenotype0000689|WBPhenotype0000886|WBPhenotype0001037|WBPhenotype0000050|WBPhenotype0000535|WBPhenotype0000689|WBPhenotype0000886|WBPhenotype0000031|WBPhenotype0000049|WBPhenotype0000050|WBPhenotype0000054|WBPhenotype0000059|WBPhenotype0000689|…	Larval Expression: intestine;	intestine
F40E10.4	191348_s_at	F40E10.4	slt-1		0	WBPhenotype0000049|WBPhenotype0000062|WBPhenotype0000886|WBPhenotype0000050|WBPhenotype0000535|WBPhenotype0000689|WBPhenotype0000886|WBPhenotype0000031|WBPhenotype0000049|WBPhenotype0000050|WBPhenotype0000054|WBPhenotype0000059|WBPhenotype0000689|WBPhenotype0000886|WBPhenotype0001037|WBPhenotype0000050|WBPhenotype0000062|WBPhenotype0000535|WBPhenotype0000689|WBPhenotype0000886	Expression was first detected in comma stage embryos, with expression restricted to a cap of anterior cells.	hyp4|anal muscle|hyp1|socket_cells|head body wall muscle
ZC168.5	178129_at	ZC168.5	grl-21	grl-21 encodes a hedgehog-like protein, with an N-terminal signal sequence, a central proline-rich low-complexity region, and a C-terminal Ground-like (Grl) domain; GRL-21 is expressed in arcade cells and hypodermis; the Grl domain is predicted to form a cysteine-crosslinked protein involved in intercellular signalling, and it has subtle similarity to the N-terminal Hedge domain of HEDGEHOG prote…	0	WBPhenotype0000049|WBPhenotype0000062|WBPhenotype0000886|WBPhenotype0000050|WBPhenotype0000535|WBPhenotype0000689|WBPhenotype0000886|WBPhenotype0000050|WBPhenotype0000062|WBPhenotype0000535|WBPhenotype0000689|WBPhenotype0000886	Larval Expression: arcade cells; hypodermis;	hypodermis|arcade cells
K10B3.7	173608_s_at	K10B3.7	gpd-3	gpd-3 encodes a predicted glyceraldehyde 3-phosphate dehydrogenase that affects embryonic viability; GPD-3 interacts with LIN-2 in two-hybrid assays.	0	WBPhenotype0001183|WBPhenotype0001183|WBPhenotype0000050|WBPhenotype0000229|WBPhenotype0000691|WBPhenotype0000049|WBPhenotype0000062|WBPhenotype0000886|WBPhenotype0000031|WBPhenotype0000049|WBPhenotype0000050|WBPhenotype0000054|WBPhenotype0000059|WBPhenotype0000689|WBPhenotype0000886|WBPhenotype0001037|WBPhenotype0000031|WBPhenotype0000049|WBPhenotype0000050|WBPhenotype0000054|WBPhenotype0000059|…	mRNA transcript 1.1kb detected in embryo, L1, L2 and L4. Level of mRNA increases by tenfold from embryo to L4.|Broadly expressed in soma.
F11E6.2	179432_at	F11E6.2	grl-24	grl-24 encodes a hedgehog-like protein, with an N-terminal signal sequence and a C-terminal Ground-like (Grl) domain; GRL-24 is expressed in body wall muscle and intestine; the Grl domain is predicted to form a cysteine-crosslinked protein involved in intercellular signalling, and it has subtle similarity to the N-terminal Hedge domain of HEDGEHOG proteins.	0	WBPhenotype0000049|WBPhenotype0000050|WBPhenotype0000689|WBPhenotype0000886|WBPhenotype0000031|WBPhenotype0000049|WBPhenotype0000050|WBPhenotype0000054|WBPhenotype0000059|WBPhenotype0000689|WBPhenotype0000886|WBPhenotype0001037|WBPhenotype0000050|WBPhenotype0000535|WBPhenotype0000689|WBPhenotype0000886	Larval Expression: body wall muscle;|Larval Expression: intestine;	body wall muscle|intestine|intestine - . cells
C25H3.9	194185_x_at	C25H3.9a	C25H3.9	C25H3.9 encodes the C. elegans ortholog of the NDUFB5/SGDH subunit of the mitochondrial NADH dehydrogenase (ubiquinone) complex (complex I).	0	WBPhenotype0000050|WBPhenotype0000126	Nuclear expression is seen from early larval stages until adulthood, in hypodermal cells (particularly the anterior hypodermis), the pharynx, and intestinal cells.	pharynx|hypodermis|intestine
D1009.2	188894_s_at	D1009.2a	cyn-8	cyp-8 encodes a peptidyl-propyl cis-trans isomerase of the cyclophilin family; cyclophilins are implicated in protein folding, however the precise role of cyp-8 is not known; a CYP-8-fusion protein localises specifically to gut cell nuclei.	0	WBPhenotype0000049|WBPhenotype0000050|WBPhenotype0000689|WBPhenotype0000886|WBPhenotype0000050|WBPhenotype0000535|WBPhenotype0000689|WBPhenotype0000886|WBPhenotype0000049|WBPhenotype0000062|WBPhenotype0000886|WBPhenotype0000031|WBPhenotype0000049|WBPhenotype0000050|WBPhenotype0000054|WBPhenotype0000059|WBPhenotype0000689|WBPhenotype0000886|WBPhenotype0001037	cyp-8 protein as expression of beta-galactosidase was localized specifically in the gut cell nuclei. Expression is detected at all stages from embryo through to adult. Promoter region of Ce-CYP-8 examined with downstream coding sequence either including or excluding the NLS containing tail domain of cyp-8. This shows that non-cyclophilin tail domain directs the localization of this enzyme to the …	pharynx|intestine
Y9C9A.6	181184_at	Y9C9A.6	str-168		0	WBPhenotype0000050|WBPhenotype0000535|WBPhenotype0000689|WBPhenotype0000886	Larval Expression: hypodermis;	hypodermis
C17E4.3	178932_at	C17E4.3			0	WBPhenotype0000031|WBPhenotype0000049|WBPhenotype0000050|WBPhenotype0000054|WBPhenotype0000059|WBPhenotype0000689|WBPhenotype0000886|WBPhenotype0001037|WBPhenotype0000050|WBPhenotype0000535|WBPhenotype0000689|WBPhenotype0000886|WBPhenotype0000049|WBPhenotype0000062|WBPhenotype0000886|WBPhenotype0000050	Larval Expression: intestine;	intestine
C05D11.6	190861_at	C05D11.6	nas-4	nas-4 encodes a predicted extracellular matrix metalloprotease of the M12A (astacin) family that contains an N-terminal signal sequence and a catalytic domain, but no recognizable regulatory domains in the C-terminus; as loss of nas-4 activity via RNAi results in no obvious abnormalities, the precise role of NAS-4 in C. elegans development and/or behavior is not yet known; however, an NAS-4 trans…	0	WBPhenotype0000049|WBPhenotype0000062|WBPhenotype0000886|WBPhenotype0000049|WBPhenotype0000749|WBPhenotype0000886|WBPhenotype0000050|WBPhenotype0000535|WBPhenotype0000689|WBPhenotype0000886|WBPhenotype0000031|WBPhenotype0000049|WBPhenotype0000050|WBPhenotype0000054|WBPhenotype0000059|WBPhenotype0000689|WBPhenotype0000886|WBPhenotype0001037	The fusion protein NAS-4::GFP showed extensive GFP fluorescence throughout the digestive tract in larval stages and in adult worms. At higher magnification, GFP staining was seen within pharynx cells of the procorpus, metacorpus, isthmus and terminal bulb.	pharynx|intestine
Y65B4BL.5	186837_at	Y65B4BL.5			0	WBPhenotype0000050|WBPhenotype0000886|WBPhenotype0000049|WBPhenotype0000062|WBPhenotype0000886|WBPhenotype0000031|WBPhenotype0000049|WBPhenotype0000050|WBPhenotype0000054|WBPhenotype0000059|WBPhenotype0000689|WBPhenotype0000886|WBPhenotype0001037|WBPhenotype0000050|WBPhenotype0000535|WBPhenotype0000689|WBPhenotype0000886	Larval Expression: pharynx; intestine; body wall muscle; hypodermis; unidentified cells in head;	head|pharynx|hypodermis|intestine|body wall muscle
F42G2.6	181119_s_at	F42G2.6			0	WBPhenotype0000049|WBPhenotype0000062|WBPhenotype0000886|WBPhenotype0000050|WBPhenotype0000535|WBPhenotype0000689|WBPhenotype0000886|WBPhenotype0000050|WBPhenotype0000031|WBPhenotype0000049|WBPhenotype0000050|WBPhenotype0000054|WBPhenotype0000059|WBPhenotype0000689|WBPhenotype0000886|WBPhenotype0001037	Larval Expression: intestine;	intestine
F57B1.2	179485_s_at	F57B1.2	sun-1	sun-1 encodes a paralog of UNC-84, also called matefin, whose general domain organization (one or more central transmembrane and coiled-coil domains, followed by a C-terminal SUN domain) is shared by Sad1p from Schizosaccharomyces pombe and UNC-84 from C. elegans; SUN-1 is a nuclear envelope receptor for CED-4 during apoptosis, and is bound by CED-4 in vitro; SUN-1 is partially required for apopt…	0	WBPhenotype0000050|WBPhenotype0000269|WBPhenotype0000050|WBPhenotype0000771|WBPhenotype0000031|WBPhenotype0000050|WBPhenotype0000269|WBPhenotype0000050|WBPhenotype0000050|WBPhenotype0000535|WBPhenotype0000050	In late embryos (after the comma stage) matefin staining decreased in all somatic cells but intensified in the nuclear envelopes of the two primordial germ cells, Z2 and Z3. The identity of Z2 and Z3 cells was verified by double labeling with antibodies against PGL-1, which is specific to germ cells. Throughout larva stages L1-L4 and in adults, matefin was present only in germ cells. Matefin sign…	all embryonic cells|germ cells
F42A10.6	185494_at	F42A10.6			0	WBPhenotype0000050|WBPhenotype0000535|WBPhenotype0000689|WBPhenotype0000886|WBPhenotype0000049|WBPhenotype0000749|WBPhenotype0000886|WBPhenotype0000031|WBPhenotype0000049|WBPhenotype0000050|WBPhenotype0000054|WBPhenotype0000059|WBPhenotype0000689|WBPhenotype0000886|WBPhenotype0001037|WBPhenotype0000049|WBPhenotype0000062|WBPhenotype0000886|WBPhenotype0000050|WBPhenotype0000535|WBPhenotype0000689|…	Larval Expression: intestine;	intestine
ZK721.2	190469_at	ZK721.2	unc-27		0	WBPhenotype0000050|WBPhenotype0000535|WBPhenotype0000689|WBPhenotype0000886|WBPhenotype0000031|WBPhenotype0000049|WBPhenotype0000050|WBPhenotype0000054|WBPhenotype0000059|WBPhenotype0000689|WBPhenotype0000886|WBPhenotype0001037	In wild-type worms, ZK721.2/unc-27 is transcriptionally active in the body-wall musculature, with weak expression in late-stage embryos and strong expression during the larval and adult stages, when it appears to be the major body-wall isoform. Transcripts were also detected in the diagonal sex muscles of the male.F42E11.4 is the major body-wall isoform during embryogenesis, but its body-wall exp…
ZK632.3	173913_s_at	ZK632.3			0	WBPhenotype0000049|WBPhenotype0000749|WBPhenotype0000886|WBPhenotype0000031|WBPhenotype0000049|WBPhenotype0000050|WBPhenotype0000054|WBPhenotype0000059|WBPhenotype0000689|WBPhenotype0000886|WBPhenotype0001037|WBPhenotype0000050|WBPhenotype0000535|WBPhenotype0000689|WBPhenotype0000886|WBPhenotype0000049|WBPhenotype0000062|WBPhenotype0000886	Larval Expression: intestine;	intestine
F46E10.2	185733_at	F46E10.2			0	WBPhenotype0000031|WBPhenotype0000049|WBPhenotype0000050|WBPhenotype0000054|WBPhenotype0000059|WBPhenotype0000689|WBPhenotype0000886|WBPhenotype0001037|WBPhenotype0000050|WBPhenotype0000535|WBPhenotype0000689|WBPhenotype0000886|WBPhenotype0000049|WBPhenotype0000062|WBPhenotype0000886	Expressed in embyro.
W09C5.6	171940_x_at	W09C5.6b	rpl-31	rpl-31 encodes a large ribosomal subunit L31 protein.	0	WBPhenotype0000679|WBPhenotype0000050|WBPhenotype0000535|WBPhenotype0000689|WBPhenotype0000886|WBPhenotype0000054|WBPhenotype0000689|WBPhenotype0000697|WBPhenotype0000050|WBPhenotype0000689|WBPhenotype0001037|WBPhenotype0000050|WBPhenotype0000270	Larval Expression: pharynx; intestine; body wall muscle; hypodermis;	pharynx|hypodermis|intestine|body wall muscle
Y49E10.19	173976_at	Y49E10.19	ani-1		0	WBPhenotype0000050|WBPhenotype0000050|WBPhenotype0000054|WBPhenotype0000059|WBPhenotype0000050|WBPhenotype0000054|WBPhenotype0000050|WBPhenotype0001044	Localized to cortical surfaces in the gonad, but distribution was distinct from that of ANI-2 (See Expr3281). Expression was less specific for the rachis surface and also localized prominently to the lateral surfaces of the developing oocytes.
H27A22.1	189612_at	H27A22.1a	H27A22.1		0	WBPhenotype0000031|WBPhenotype0000049|WBPhenotype0000050|WBPhenotype0000054|WBPhenotype0000059|WBPhenotype0000689|WBPhenotype0000886|WBPhenotype0001037|WBPhenotype0001182|WBPhenotype0000049|WBPhenotype0000062|WBPhenotype0000886|WBPhenotype0001183|WBPhenotype0001183|WBPhenotype0001182|WBPhenotype0000050|WBPhenotype0000535|WBPhenotype0000689|WBPhenotype0000886	Larval Expression: pharynx; pharyngeal gland cells; hypodermis; unidentified cells in head; unidentified cells in tail ;	head|tail|pharynx|hypodermis|pharyngeal gland cells
C07A9.3	174853_at	C07A9.3a	tlk-1	tlk-1 encodes, through alternative splicing, two isoforms of a Tousled-class serine/threonine protein kinase; TLK-1A/B are orthologous to Tousled from A. thaliana; tlk-1(RNAi) embryos have, compared to normal embryos, reduced phosphorylation of the RNA polymerase II C-terminal domain at Serine-2 and methylation of histone H3 at Lysine-36 (posttranslational modifications associated with transcript…	0	WBPhenotype0000050|WBPhenotype0000057|WBPhenotype0000535|WBPhenotype0000689|WBPhenotype0000886|WBPhenotype0000050|WBPhenotype0000049|WBPhenotype0000749|WBPhenotype0000886|WBPhenotype0000050	TLK-1 protein was exclusively found in nuclei from the 2-cell stage until morphogenesis. TLK-1 was also detectable in adult germline nuclei, suggesting that the TLK-1 protein is maternally expressed.|Larval Expression: pharynx; intestine; hypodermis; unidentified cells in head;	germ-line cells|head|pharynx|hypodermis|intestine
F48C1.7	176606_at	F48C1.7	spe-11	spe-11 encodes a novel protein that is required for early embryonic development and for regulating the dynamic morphology of sperm pseudopods; although the precise biological role of SPE-11 is not yet known, SPE-11 is one of the few paternally provided proteins known to be essential for embryogenesis, and may constitute a sperm-associated factor required for oocyte activation; SPE-11 is first det…	0	WBPhenotype0000049|WBPhenotype0000062|WBPhenotype0000886|WBPhenotype0000050|WBPhenotype0000535|WBPhenotype0000689|WBPhenotype0000886|WBPhenotype0000031|WBPhenotype0000049|WBPhenotype0000050|WBPhenotype0000054|WBPhenotype0000059|WBPhenotype0000689|WBPhenotype0000886|WBPhenotype0001037	In hermaphrodites, expression is most abundant in L4 and present at low levels in adults.
F23H11.5	172599_x_at	F23H11.5		The bra-2 gene encodes a homolog of the human BMP receptor-associated molecule (BRAM1), paralogous to bra-1, that may act upon the SMA-6 TGF-beta signalling pathway.	0	WBPhenotype0000050|WBPhenotype0000059|WBPhenotype0000055|WBPhenotype0000126|WBPhenotype0000055|WBPhenotype0000126|WBPhenotype0000154|WBPhenotype0000031|WBPhenotype0000050|WBPhenotype0000535	Expressed in pharyngeal muscle, hypodermis and intestine.	hypodermis|intestine|pharyngeal muscle
F44G3.6	187985_at	F44G3.6	skr-3	The skr-3 gene encodes a homolog of Skp1 in S. cerevisiae that has no known function in vivo, since skr-3(RNAi) animals are at least superficially normal.	0	WBPhenotype0000017|WBPhenotype0000017|WBPhenotype0000031|WBPhenotype0000049|WBPhenotype0000050|WBPhenotype0000054|WBPhenotype0000059|WBPhenotype0000689|WBPhenotype0000886|WBPhenotype0001037|WBPhenotype0000050|WBPhenotype0000535|WBPhenotype0000689|WBPhenotype0000886|WBPhenotype0000017|WBPhenotype0000017|WBPhenotype0000017|WBPhenotype0000017|WBPhenotype0000017|WBPhenotype0001013|WBPhenotype0000017|…	SKR-3::GFP was expressed in the pharynx and intestine.	pharynx|intestine
C42D4.3	180540_at	C42D4.3			0	WBPhenotype0000049|WBPhenotype0000062|WBPhenotype0000886|WBPhenotype0000050|WBPhenotype0000062|WBPhenotype0000535|WBPhenotype0000689|WBPhenotype0000886|WBPhenotype0000031|WBPhenotype0000049|WBPhenotype0000050|WBPhenotype0000054|WBPhenotype0000059|WBPhenotype0000689|WBPhenotype0000886|WBPhenotype0001037|WBPhenotype0000050|WBPhenotype0000535|WBPhenotype0000689|WBPhenotype0000886	Expressed in vulval epithelial cells, hypodermis and spermatheca.
F01G4.6	174577_at	F01G4.6	F01G4.6		0	WBPhenotype0000050|WBPhenotype0000154|WBPhenotype0000697|WBPhenotype0000031|WBPhenotype0000050|WBPhenotype0000059|WBPhenotype0000050|WBPhenotype0000535|WBPhenotype0000689|WBPhenotype0000886|WBPhenotype0000050|WBPhenotype0000059	Larval Expression: pharynx; intestine; body wall muscle;	pharynx|intestine|body wall muscle
C43G2.1	175210_at	C43G2.1			0	WBPhenotype0000050|WBPhenotype0000535|WBPhenotype0000689|WBPhenotype0000886|WBPhenotype0000031|WBPhenotype0000049|WBPhenotype0000050|WBPhenotype0000054|WBPhenotype0000059|WBPhenotype0000689|WBPhenotype0000886|WBPhenotype0001037	Larval Expression: intestine; body wall muscle;	pharynx|intestine|vulval muscle|Reproductive System|body wall muscle
M176.6	193979_s_at	M176.6a	kin-15		0	WBPhenotype0000031|WBPhenotype0000049|WBPhenotype0000050|WBPhenotype0000054|WBPhenotype0000059|WBPhenotype0000689|WBPhenotype0000886|WBPhenotype0001037|WBPhenotype0000049|WBPhenotype0000062|WBPhenotype0000886|WBPhenotype0000050|WBPhenotype0000057|WBPhenotype0000535|WBPhenotype0000689|WBPhenotype0000886	Expressed at hyp6 and hyp7, similar to kin-16 expression pattern.	hyp6|hyp7
D2030.2	192909_at	D2030.2a	D2030.2		0	WBPhenotype0000050|WBPhenotype0000535|WBPhenotype0000689|WBPhenotype0000886|WBPhenotype0000031|WBPhenotype0000049|WBPhenotype0000050|WBPhenotype0000054|WBPhenotype0000059|WBPhenotype0000689|WBPhenotype0000886|WBPhenotype0001037	Larval Expression: intestine; renal gland cells;	intestine|rectal gland cells
T19A5.5	189928_at	T19A5.5	nhr-219		0	WBPhenotype0000031|WBPhenotype0000049|WBPhenotype0000050|WBPhenotype0000054|WBPhenotype0000059|WBPhenotype0000689|WBPhenotype0000886|WBPhenotype0001037|WBPhenotype0000050|WBPhenotype0000535|WBPhenotype0000689|WBPhenotype0000886	Larval Expression: pharynx;|Larval Expression: pharynx;	pharynx|pharynx
Y76A2B.6	188762_s_at	Y76A2B.6		Y76A2B.6 encodes a ortholog of human CD36 antigen (OMIM:173510, mutated in platelet glycoprotein IV deficiency); Y76A2B.6 is needed for cell corpse engulfment in the germline and in the three-fold embryo, and for migration of the anterior arm of the gonad.	0	WBPhenotype0000049|WBPhenotype0000749|WBPhenotype0000886|WBPhenotype0000050|WBPhenotype0000535|WBPhenotype0000689|WBPhenotype0000886|WBPhenotype0000050|WBPhenotype0000062|WBPhenotype0000535|WBPhenotype0000689|WBPhenotype0000886	Adult Expression: Reproductive System; vulval muscle;	vulval muscle|Reproductive System
F35B12.6	191213_at	F35B12.6	tag-290		0	WBPhenotype0000050|WBPhenotype0000535|WBPhenotype0000689|WBPhenotype0000886|WBPhenotype0000049|WBPhenotype0000062|WBPhenotype0000886|WBPhenotype0000031|WBPhenotype0000049|WBPhenotype0000050|WBPhenotype0000054|WBPhenotype0000059|WBPhenotype0000689|WBPhenotype0000886|WBPhenotype0001037	Larval Expression: pharynx; arcade cells;	pharynx|arcade cells
C16C10.7	193778_s_at	C16C10.7	rnf-5	This gene encodes a homolog of mammalian RNF5, a C3HC4 (RING-finger) zinc-finger protein.	0	WBPhenotype0000031|WBPhenotype0000049|WBPhenotype0000050|WBPhenotype0000054|WBPhenotype0000059|WBPhenotype0000689|WBPhenotype0000886|WBPhenotype0001037|WBPhenotype0001236|WBPhenotype0000050|WBPhenotype0000062|WBPhenotype0000603|WBPhenotype0000643|WBPhenotype0000049|WBPhenotype0000749|WBPhenotype0000886|WBPhenotype0000049|WBPhenotype0000062|WBPhenotype0000886|WBPhenotype0000061|WBPhenotype0000050|…	Immunostaining with a antibody against RNF-5 revealed its expression in the larval muscle dense bodies, the apical cell junctions of the spermatheca (septate junctions), and the junctions between the gonadal sheath cells and the gonadal basal lamina. During embryogenesis, RNF-5 is not expressed specifically in the developing muscle and is localized to the nucleus of most of the embryo cells.
Y62E10A.8	185827_at	Y62E10A.8	mau-8	mau-8 encodes a phosducin-like protein (PhLP) required for G protein signaling and for embryonic viability; the partial loss-of-function mau-8(qm57) mutation inhibits GPB-2 and probably also both EGL-30 and GOA-1, which in turn causes hyperactivity and abnormally flat undulations; mau-8(RNAi) is embryonic lethal in a mau-8(qm57) background, and mau-8(qm57) is synthetically lethal with egl-30, goa…	0	WBPhenotype0000050|WBPhenotype0000535|WBPhenotype0000689|WBPhenotype0000886|WBPhenotype0000049|WBPhenotype0000062|WBPhenotype0000886	Expressed in throughout embryogenesis. In adult hermaphrodites, MAU-8/PhLP expression was detected in most tissues, including body wall muscles, hypodermal cells, pharynx and intestine. MAU-8/PhLP also remained associated with the germline lineage throughout the life of the worm. Staining appears throughout the gonad as small punctate structures concentrated in the cytoplasm and the cortex of ooc…
Y48B6A.4	181528_at	Y48B6A.4	eat-2	eat-2 encodes a ligand-gated ion channel subunit most closely related to the non-alpha-subunits of nicotinic acetylcholine receptors (nAChR); EAT-2 functions postsynaptically in pharyngeal muscle to regulate the rate of pharyngeal pumping; eat-2 is also required for normal life span and defecation; a functional EAT-2::GFP fusion protein localizes to two small dots near the junction of pharyngeal …	0	WBPhenotype0000050|WBPhenotype0000535|WBPhenotype0000689|WBPhenotype0000886|WBPhenotype0000050|WBPhenotype0000054|WBPhenotype0000059|WBPhenotype0000886|WBPhenotype0000269|WBPhenotype0000031|WBPhenotype0000049|WBPhenotype0000050|WBPhenotype0000054|WBPhenotype0000059|WBPhenotype0000689|WBPhenotype0000886|WBPhenotype0001037|WBPhenotype0000049|WBPhenotype0000062|WBPhenotype0000886	Expressed in pm4 and pm5.	m5|m4
F44A2.5	184050_s_at	F44A2.5b	F44A2.5		0	WBPhenotype0000050|WBPhenotype0000062|WBPhenotype0000535|WBPhenotype0000689|WBPhenotype0000886|WBPhenotype0000050|WBPhenotype0000535|WBPhenotype0000689|WBPhenotype0000886|WBPhenotype0000031|WBPhenotype0000049|WBPhenotype0000050|WBPhenotype0000054|WBPhenotype0000059|WBPhenotype0000689|WBPhenotype0000886|WBPhenotype0001037	Diffuse expression is seen in the anterior pharynx (procorpus and metacorpus) from the 3-fold embryo stage until adulthood. Occasionally more general staining throughout the pharynx is seen.	pharynx
K10D2.3	174130_at	K10D2.3	cid-1		0	WBPhenotype0000031|WBPhenotype0000049|WBPhenotype0000050|WBPhenotype0000054|WBPhenotype0000059|WBPhenotype0000689|WBPhenotype0000886|WBPhenotype0001037|WBPhenotype0000044|WBPhenotype0000050|WBPhenotype0000535|WBPhenotype0000689|WBPhenotype0000886|WBPhenotype0000049|WBPhenotype0000062|WBPhenotype0000886|WBPhenotype0000050|WBPhenotype0001037|WBPhenotype0000049|WBPhenotype0000749|WBPhenotype0000886	Expressed in the postmitotic intestinal cells during development and adulthood,
C34F6.2	188400_s_at	C34F6.2	col-178		0	WBPhenotype0000031|WBPhenotype0000049|WBPhenotype0000050|WBPhenotype0000054|WBPhenotype0000059|WBPhenotype0000689|WBPhenotype0000886|WBPhenotype0001037|WBPhenotype0000049|WBPhenotype0000062|WBPhenotype0000886|WBPhenotype0000031|WBPhenotype0000049|WBPhenotype0000050|WBPhenotype0000054|WBPhenotype0000059|WBPhenotype0000689|WBPhenotype0000886|WBPhenotype0001037|WBPhenotype0001184|WBPhenotype0000050|…	Broadly expressed in soma.
F54C1.7	174768_s_at	F54C1.7	pat-10	pat-10 encodes body wall muscle troponin C, the calcium-binding component of the troponin complex of actin thin filaments; PAT-10 is essential for muscle contraction and thus for completion of embryonic morphogenesis and elongation; by homology, PAT-10 likely functions to regulate body wall muscle contraction in response to changes in intracellular calcium; PAT-10 is expressed in body wall muscle…	0	WBPhenotype0000689|WBPhenotype0000050|WBPhenotype0000535|WBPhenotype0000689|WBPhenotype0000886|WBPhenotype0000050|WBPhenotype0000054|WBPhenotype0000050|WBPhenotype0000054|WBPhenotype0000689|WBPhenotype0000689|WBPhenotype0000689|WBPhenotype0000644|WBPhenotype0000689|WBPhenotype0000689|WBPhenotype0000689	Staining in the body wall muscles, the vulva muscles, and the minor muscles of the anal region.|Body wall muscle expression can be seen in embryos and carries on throughout the life of the animal. In older animals vulva and anal muscle expression can also be observed.|body wall muscle.	anal muscle|vulval muscle|anal muscle|vulval muscle
ZK643.3	191809_at	ZK643.3			0	WBPhenotype0000031|WBPhenotype0000049|WBPhenotype0000050|WBPhenotype0000054|WBPhenotype0000059|WBPhenotype0000689|WBPhenotype0000886|WBPhenotype0001037|WBPhenotype0000049|WBPhenotype0000749|WBPhenotype0000886|WBPhenotype0000050|WBPhenotype0000535|WBPhenotype0000689|WBPhenotype0000886	The nuclei of the vm1 vulval muscle stain up, as do body wall muscles in the head. Vulval staining can be seen L4-young adult, with the head muscles staining earlier al ~L1-L3.	anus|vm1|vulval muscle|head body wall muscle
F19B6.1	174010_at	F19B6.1a	F19B6.1		0	WBPhenotype0000689|WBPhenotype0000697|WBPhenotype0001036	Larval Expression: pharynx; body wall muscle; hypodermis;	pharynx|hypodermis|vulval muscle|Reproductive System|body wall muscle
CD4.2	177336_at	CD4.2	crn-2	crn-2 encodes a cell death-related nuclease, homologous to the magnesium-dependant TatD nuclease of E. coli; CRN-2 is required for normal levels of DNA degradation during apoptosis; crn-2(RNAi) 1.5-fold stage embryos display TUNEL labelling of nuclei that is five-fold higher than that seen in untreated N2 animals; CRN-2 promotes both DNA degradation and cell corpse engulfment, in a partially redu…	0	WBPhenotype0000031|WBPhenotype0000049|WBPhenotype0000050|WBPhenotype0000054|WBPhenotype0000059|WBPhenotype0000689|WBPhenotype0000886|WBPhenotype0001037|WBPhenotype0000050|WBPhenotype0000535|WBPhenotype0000689|WBPhenotype0000886|WBPhenotype0000049|WBPhenotype0000062|WBPhenotype0000886	Larval Expression: intestine - posterior cells;|Larval Expression: intestine; unidentified cells in head; unidentified cells in tail ;	intestine|head|tail|intestine
R08D7.3	187125_s_at	R08D7.3	eif-3.D	eif-3.D encodes the C. elegans ortholog of the translation initiation factor 3 subunit d (eIF3d/Moe1); by homology, EIF-3.D is predicted to function as part of the eIF3 translation initiation complex but also as part of a Ras-mediated pathway that regulates mitotic spindle formation; in C. elegans, large-scale RNAi screens indicate that eif-3.D is required for embryonic and germline development, …	0	WBPhenotype0000031|WBPhenotype0000050|WBPhenotype0000689|WBPhenotype0000050|WBPhenotype0000270|WBPhenotype0000050|WBPhenotype0000031|WBPhenotype0000050|WBPhenotype0000643|WBPhenotype0000689|WBPhenotype0000697	Late embryonic staining can be seen in the pharynx.	pharynx
T01B11.3	188842_at	T01B11.3	syn-4	syn-4 encodes a Type-I transmembrane protein that is orthologous to mammalian Syntaxin 1, a t-SNARE (soluble N-ethylmaleimide-sensitive factor attachment protein (SNAP) receptor); by homology, SYN-4 is predicted to function as a receptor for intracellular transport vesicles during membrane fusion reactions; in C. elegans, SYN-4 activity is essential for three aspects of early embryogenesis: polar…	0	WBPhenotype0000050|WBPhenotype0000050|WBPhenotype0000050|WBPhenotype0000777|WBPhenotype0001018|WBPhenotype0001139|WBPhenotype0001143|WBPhenotype0000365|WBPhenotype0000689	Expressed in early embryos. The staining in the embryos was specific because it was largely reduced in syn-4(RNAi) embryos compared with wild-type embryos. In L1-stage larvae, prominent staining was detected in two rows of cells, which appeared to be the cuticle-secreting seam cells. In the adult hermaphrodite, Syn-4 was largely confined to the gonad.	gonad|seam cells
M60.5	173782_at	M60.5	kqt-2	kqt-2 encodes a predicted M-type potassium channel for which mutations in humans are associated with heredity diseases that affect epithelial cells, cardiac muscle and neurons, and affects defecation cycle intervals in C. elegans; may function as a heterotrimeric channel with KQT-3 based on genetic evidence and is expressed in intestinal cells.	0	WBPhenotype0000050|WBPhenotype0000535|WBPhenotype0000689|WBPhenotype0000886|WBPhenotype0000050|WBPhenotype0000535|WBPhenotype0000689|WBPhenotype0000886|WBPhenotype0000050|WBPhenotype0000062|WBPhenotype0000535|WBPhenotype0000689|WBPhenotype0000886|WBPhenotype0000031|WBPhenotype0000049|WBPhenotype0000050|WBPhenotype0000054|WBPhenotype0000059|WBPhenotype0000689|WBPhenotype0000886|WBPhenotype0001037	Translational fusions of kqt-2 gene with GFP revealed prominent expression in a variety of C. elegans tissues including intestinal cells.
C41C4.8	189021_at	C41C4.8	cdc-48.2		0	WBPhenotype0000050|WBPhenotype0000535|WBPhenotype0000689|WBPhenotype0000886|WBPhenotype0000046|WBPhenotype0000050|WBPhenotype0000535|WBPhenotype0000689|WBPhenotype0000886|WBPhenotype0000050|WBPhenotype0000025|WBPhenotype0000054|WBPhenotype0000031|WBPhenotype0000643|WBPhenotype0000054|WBPhenotype0000886	In adult worms C41C4.8 was expressed mainly in the intestine.	intestine
B0207.4	191184_at	B0207.4	air-2	air-2 encodes an aurora/Ip11-related serine/threonine protein kinase that affects embryonic viability and chromosome segregation during meiosis and mitosis and is required for cytokinesis; AIR-2 has two functions during mitosis, one in chromosome segregation, and a second, independent function in cytokinesis through ZEN-4; AIR-2 and ZEN-4 may act in parallel to a second pathway that includes CYK-…	0	WBPhenotype0000050|WBPhenotype0000050|WBPhenotype0000050|WBPhenotype0000772|WBPhenotype0001041|WBPhenotype0000050|WBPhenotype0000050|WBPhenotype0001041|WBPhenotype0000050|WBPhenotype0000154|WBPhenotype0000697	AIR-2 protein was specifically localized to meiotic chromosomes. Diffuse AIR-2 staining was found in the syncytial distal gonad and the cellularized oocytes of the proximal gonad. In the oocyte most proximal to the spermatheca, a striking localization of AIR-2 to meiotic chromosomes was found. Occasionally, faint AIR-2 staining of chromosomes was noticed in the neighboring oocyte as well. AIR-2 i…	gonad|sperm|oocytes
F58F6.3	183695_at	F58F6.3			0	WBPhenotype0000050|WBPhenotype0000535|WBPhenotype0000689|WBPhenotype0000886|WBPhenotype0000031|WBPhenotype0000049|WBPhenotype0000050|WBPhenotype0000054|WBPhenotype0000059|WBPhenotype0000689|WBPhenotype0000886|WBPhenotype0001037	No observed GFP expression.
K05G3.3	189796_s_at	K05G3.3	cah-3	carbonic anhydrase 2.	0	WBPhenotype0000031|WBPhenotype0000049|WBPhenotype0000050|WBPhenotype0000054|WBPhenotype0000059|WBPhenotype0000689|WBPhenotype0000886|WBPhenotype0001037|WBPhenotype0000050|WBPhenotype0000535|WBPhenotype0000689|WBPhenotype0000886|WBPhenotype0000049|WBPhenotype0000062|WBPhenotype0000886	Head and intestine	head|intestine
H37A05.1	183240_s_at	H37A05.1			0	WBPhenotype0000050|WBPhenotype0000365|WBPhenotype0000059|WBPhenotype0000154|WBPhenotype0000164|WBPhenotype0000643|WBPhenotype0000050	Adult Expression: Reproductive System; vulval muscle;	vulval muscle|Reproductive System
F01F1.6	190995_at	F01F1.6	alh-9		0	WBPhenotype0000031|WBPhenotype0000049|WBPhenotype0000050|WBPhenotype0000054|WBPhenotype0000059|WBPhenotype0000689|WBPhenotype0000886|WBPhenotype0001037|WBPhenotype0000049|WBPhenotype0000062|WBPhenotype0000886|WBPhenotype0000050|WBPhenotype0000535|WBPhenotype0000689|WBPhenotype0000886|WBPhenotype0000049|WBPhenotype0000749|WBPhenotype0000886	Expression is confined to the embryo, and consists of two components. In pre-comma stage embryos strong expression is seen in a number of anteriorly located cells. These cells are possibly descendants of ABa. In 3-fold embryos a distinct component consists of expression in the hypodermal seam cells. This gene has homology to aldehyde dehydrogenases.	hypodermal seam cells
D2045.9	174739_at	D2045.9			0	WBPhenotype0000643|WBPhenotype0000697|WBPhenotype0000049|WBPhenotype0000062|WBPhenotype0000886|WBPhenotype0000031|WBPhenotype0000038|WBPhenotype0000643|WBPhenotype0001037|WBPhenotype0000031|WBPhenotype0000049|WBPhenotype0000050|WBPhenotype0000054|WBPhenotype0000059|WBPhenotype0000689|WBPhenotype0000886|WBPhenotype0001037|WBPhenotype0000049|WBPhenotype0000749|WBPhenotype0000886|WBPhenotype0000050|…	Larval Expression: stomato-intestinal muscle; anal depressor muscle; anal sphincter; Reproductive System; distal tip cell; developing vulva; body wall muscle;	vulval muscle|Reproductive System|body wall muscle|developing vulva|anal depressor muscle|stomato-intestinal muscle|anal sphincter|distal tip cell
C24B9.12	184847_at	C24B9.12	srg-62		0	WBPhenotype0000049|WBPhenotype0000062|WBPhenotype0000886|WBPhenotype0000031|WBPhenotype0000049|WBPhenotype0000050|WBPhenotype0000054|WBPhenotype0000059|WBPhenotype0000689|WBPhenotype0000886|WBPhenotype0001037|WBPhenotype0000050|WBPhenotype0000535|WBPhenotype0000689|WBPhenotype0000886	Larval Expression: pharynx;	pharynx
Y43F8C.1	183895_at	Y43F8C.1	nlp-25		0	WBPhenotype0000049|WBPhenotype0000062|WBPhenotype0000886|WBPhenotype0000031|WBPhenotype0000049|WBPhenotype0000050|WBPhenotype0000054|WBPhenotype0000059|WBPhenotype0000689|WBPhenotype0000886|WBPhenotype0001037|WBPhenotype0000050|WBPhenotype0000535|WBPhenotype0000689|WBPhenotype0000886|WBPhenotype0000031|WBPhenotype0000049|WBPhenotype0000050|WBPhenotype0000054|WBPhenotype0000059|WBPhenotype0000689|…	No expression observed.
C29F7.3	189385_s_at	C29F7.3			0	WBPhenotype0000050|WBPhenotype0000535|WBPhenotype0000689|WBPhenotype0000886|WBPhenotype0000049|WBPhenotype0000062|WBPhenotype0000886|WBPhenotype0000031|WBPhenotype0000049|WBPhenotype0000050|WBPhenotype0000054|WBPhenotype0000059|WBPhenotype0000689|WBPhenotype0000886|WBPhenotype0001037	Strong expression is seen in many cells in adults and probably include all hypodermal cells and intestinal cells. This gene has homology to uridylate kinases.	hypodermis|intestine
F45H11.2	172739_at	F45H11.2	ned-8	The ned-8 gene encodes a ubiquitin-like protein that is required for both embryogenesis and terminal hypodermal differentiation.	0	WBPhenotype0000689|WBPhenotype0001011|WBPhenotype0000022|WBPhenotype0000697|WBPhenotype0000031|WBPhenotype0000038|WBPhenotype0000643|WBPhenotype0000697|WBPhenotype0001037|WBPhenotype0000031|WBPhenotype0000049|WBPhenotype0000050|WBPhenotype0000054|WBPhenotype0000059|WBPhenotype0000689|WBPhenotype0000886|WBPhenotype0001037|WBPhenotype0000049|WBPhenotype0000062|WBPhenotype0000886	Immunoblotting showed that NED-8 was present throughout C. elegans development. In contrast, the 90-kDa protein was very prominent in embryos, but was nearly absent in the first three larval stages and the dauer larvae. The 90-kDa protein reappeared in fourth stage larvae and was also present in adult nematodes.|In two-cell stage embryos. NED-8 localized to the nucleus and the cytoplasm in wild-t…
K08E7.8	193302_at	K08E7.8b	K08E7.8		0	WBPhenotype0000049|WBPhenotype0000062|WBPhenotype0000886|WBPhenotype0000031|WBPhenotype0000049|WBPhenotype0000050|WBPhenotype0000054|WBPhenotype0000059|WBPhenotype0000689|WBPhenotype0000886|WBPhenotype0001037|WBPhenotype0000050|WBPhenotype0000535|WBPhenotype0000689|WBPhenotype0000886	Larval Expression: pharynx; body wall muscle;	pharynx|vulval muscle|Reproductive System|body wall muscle|anal depressor muscle
C12C8.3	187703_s_at	C12C8.3a	lin-41	The lin-41 gene encodes a novel RBCC (Ring finger-B box-Coiled coil) protein that is a member of the NHL (NCL-1, HT2A, and LIN-41) family of proteins and is required for the proper temporal control of specific postembryonic cell fates; lin-41 translation is negatively regulated during L4 and adult stages by let-7, a small temporally regulated RNA (stRNA) that is complementary to two sites in the …	0	WBPhenotype0000269|WBPhenotype0000032|WBPhenotype0000229|WBPhenotype0000583|WBPhenotype0000643|WBPhenotype0000689|WBPhenotype0000269|WBPhenotype0000269|WBPhenotype0000269|WBPhenotype0000269|WBPhenotype0000049|WBPhenotype0000062|WBPhenotype0000886|WBPhenotype0000050|WBPhenotype0000269|WBPhenotype0000689|WBPhenotype0000031|WBPhenotype0000049|WBPhenotype0000050|WBPhenotype0000054|WBPhenotype0000059|…	A significant decline in lin-41 mRNA levels was observed during the later larval stages of development. The decrease in lin-41 mRNA correlates with the appearance of mature let-7 miRNA, which begins in the third larval stage.
C04F6.3	193466_s_at	C04F6.3	cht-1	cht-1 encodes a chitinase orthologous to human chitinase-1 (OMIM:600031, mutations are associated with chitotriosidase deficiency); CHT-1 is predicted to function as an extracellular O-glycosyl hydrolase that hydrolyzes the glycosidic bond between two or more carbohydrates; in C. elegans, CHT-1 may play a role in embryogenesis, and may also be required for cuticle degradation during molting and d…	0	WBPhenotype0000050|WBPhenotype0000535|WBPhenotype0000689|WBPhenotype0000886|WBPhenotype0000050|WBPhenotype0000031|WBPhenotype0000049|WBPhenotype0000050|WBPhenotype0000054|WBPhenotype0000059|WBPhenotype0000689|WBPhenotype0000886|WBPhenotype0001037	Broadly expressed in gonad.
T21C12.2	193009_at	T21C12.2	hpd-1	hpd-1 encodes a 4-hydroxyphenylpyruvate dioxygenase that is required for normally short lifespan and negative regulation of the dauer larval stage, with loss of hpd-1 function prolonging lifespan and promoting dauer formation; hpd-1 is a (perhaps evolutionarily conserved) target of transcriptional activation by DAF-16; HPD-1 is orthologous to human HPD (OMIM:276710, mutated in tyrosinemia type II…	0	WBPhenotype0000031|WBPhenotype0000049|WBPhenotype0000050|WBPhenotype0000054|WBPhenotype0000059|WBPhenotype0000689|WBPhenotype0000886|WBPhenotype0001037|WBPhenotype0000049|WBPhenotype0000749|WBPhenotype0000886|WBPhenotype0000049|WBPhenotype0000062|WBPhenotype0000886|WBPhenotype0000050|WBPhenotype0000535|WBPhenotype0000689|WBPhenotype0000886	Larval Expression: intestine; hypodermis;	hypodermis|intestine
C35D10.2	184202_at	C35D10.2			0	WBPhenotype0000031|WBPhenotype0000049|WBPhenotype0000050|WBPhenotype0000054|WBPhenotype0000059|WBPhenotype0000689|WBPhenotype0000886|WBPhenotype0001037|WBPhenotype0000050|WBPhenotype0000062|WBPhenotype0000535|WBPhenotype0000689|WBPhenotype0000886|WBPhenotype0000049|WBPhenotype0000062|WBPhenotype0000886|WBPhenotype0000050|WBPhenotype0000535|WBPhenotype0000689|WBPhenotype0000886|WBPhenotype0000031|…	Larval Expression: intestine;	intestine
K08E3.3	192081_s_at	K08E3.3a	toca-2		0	WBPhenotype0000050|WBPhenotype0000535|WBPhenotype0000689|WBPhenotype0000886|WBPhenotype0000031|WBPhenotype0000049|WBPhenotype0000050|WBPhenotype0000054|WBPhenotype0000059|WBPhenotype0000689|WBPhenotype0000886|WBPhenotype0001037|WBPhenotype0000049|WBPhenotype0000749|WBPhenotype0000886	Expression is confined to older larvae and adults, and is seen within the developing uterus and spermathecae. Expression is both cytoplasmic and nuclear-localised.	spermathecae|uterus
C17H12.2	184525_at	C17H12.2			0	WBPhenotype0000050|WBPhenotype0000062|WBPhenotype0000535|WBPhenotype0000689|WBPhenotype0000886|WBPhenotype0000049|WBPhenotype0000062|WBPhenotype0000886|WBPhenotype0000031|WBPhenotype0000049|WBPhenotype0000050|WBPhenotype0000054|WBPhenotype0000059|WBPhenotype0000689|WBPhenotype0000886|WBPhenotype0001037|WBPhenotype0000050|WBPhenotype0000535|WBPhenotype0000689|WBPhenotype0000886|WBPhenotype0000050	Broadly expressed in gonad (faint).
F53H4.5	188666_at	F53H4.5			0	WBPhenotype0000050|WBPhenotype0000535|WBPhenotype0000689|WBPhenotype0000886|WBPhenotype0000031|WBPhenotype0000049|WBPhenotype0000050|WBPhenotype0000054|WBPhenotype0000059|WBPhenotype0000689|WBPhenotype0000886|WBPhenotype0001037|WBPhenotype0000049|WBPhenotype0000062|WBPhenotype0000886	Strong diffuse expression is seen in the pharynx from the 3-fold embryo stage until adulthood.	pharynx
C15B12.7	174150_at	C15B12.7b	cdf-1	a cation diffusion facilitator protein, affects vulva development, genetically interacts with let-60/ras signaling pathway; and is expressed in the vulval muscles, the intestinal cells, and in the vulval precursor cells.	0	WBPhenotype0001182|WBPhenotype0000050|WBPhenotype0000535|WBPhenotype0000689|WBPhenotype0000886|WBPhenotype0001182|WBPhenotype0001183|WBPhenotype0000031|WBPhenotype0000049|WBPhenotype0000050|WBPhenotype0000054|WBPhenotype0000059|WBPhenotype0000689|WBPhenotype0000886|WBPhenotype0001037|WBPhenotype0000049|WBPhenotype0000062|WBPhenotype0000886|WBPhenotype0001182	GFP was highly expressed in the vulval muscles and the intestinal cells; the expression was most intense at the junctions between the pharynx and intestine and the intestine and the rectum. GFP was expressed moderately in the descendants of P5.p, P6.p, and P7.p. In addition, GFP was expressed in ectopic pseudovulvae. A significant GFP signal was not detected in other cells.	intestinal|rectum|P lineage|vulval muscle
F46F11.2	184248_at	F46F11.2	cey-2	cey-2 encodes a cold-shock/Y-box domain-containing protein; by homology, CEY-2 is predicted to function as either an RNA-binding protein involved in translation or RNA processing, or a DNA-binding protein involved in transcriptional regulation; cey-2 mRNA is expressed maternally in the early embryo, in a pattern characteristic of class II maternal RNAs, which are initially detected throughout the…	0	WBPhenotype0000050|WBPhenotype0000049|WBPhenotype0000062|WBPhenotype0000886|WBPhenotype0000886|WBPhenotype0000050|WBPhenotype0000535|WBPhenotype0000689|WBPhenotype0000886|WBPhenotype0000031|WBPhenotype0000049|WBPhenotype0000050|WBPhenotype0000054|WBPhenotype0000059|WBPhenotype0000689|WBPhenotype0000886|WBPhenotype0001037	Staining in 1 to 32-cell embryos. Maintained in germ lineage, progressively lost in soma.	germ-line cells
F40G9.2	183516_at	F40G9.2			0	WBPhenotype0000050|WBPhenotype0000062|WBPhenotype0000535|WBPhenotype0000689|WBPhenotype0000886|WBPhenotype0000050|WBPhenotype0000535|WBPhenotype0000689|WBPhenotype0000886|WBPhenotype0000049|WBPhenotype0000749|WBPhenotype0000886|WBPhenotype0000049|WBPhenotype0000749|WBPhenotype0000886|WBPhenotype0000049|WBPhenotype0000062|WBPhenotype0000886|WBPhenotype0000050|WBPhenotype0000535|WBPhenotype0000689|…	Larval Expression: intestine; Reproductive System; developing vulva; unidentified cells in body ;	intestine|Reproductive System|body wall muscle|developing vulva|body
C47E12.8	192157_at	C47E12.8	dhp-2	The dhp-2 gene encodes an ortholog of the human gene DIHYDROPYRIMIDINASE (DPYS), which when mutated leads to dihydropyrimidinuria (OMIM:222748).	0	WBPhenotype0000050|WBPhenotype0000535|WBPhenotype0000689|WBPhenotype0000886|WBPhenotype0000031|WBPhenotype0000049|WBPhenotype0000050|WBPhenotype0000054|WBPhenotype0000059|WBPhenotype0000689|WBPhenotype0000886|WBPhenotype0001037|WBPhenotype0000049|WBPhenotype0000062|WBPhenotype0000886	Signals of CeCRMP/DHP-2 were distributed in the lateral region at the late gastrula stage and the 2-fold embryo stage.|Expression observed in body muscle quadrants from late gastrula to adult stages. Expression was seen in the whole cytoplasm of body wall muscle cells, confirmed using CeCRMP/DHP-2::GFP lacking NLS signal.
C37C3.7	180672_at	C37C3.7			0	WBPhenotype0000031|WBPhenotype0000049|WBPhenotype0000050|WBPhenotype0000054|WBPhenotype0000059|WBPhenotype0000689|WBPhenotype0000886|WBPhenotype0001037|WBPhenotype0000050|WBPhenotype0000535|WBPhenotype0000689|WBPhenotype0000886	Larval Expression: pharynx;	pharynx
F43G9.5	178879_at	F43G9.5		F43G9.5 encodes a NUDIX hydrolase that is a (perhaps evolutionarily conserved) target of transcriptional activation by DAF-16; loss of F43G9.5 function has no obvious effect on lifespan, dauer formation, or fat storage.	0	WBPhenotype0000031|WBPhenotype0000049|WBPhenotype0000050|WBPhenotype0000054|WBPhenotype0000059|WBPhenotype0000689|WBPhenotype0000886|WBPhenotype0001037|WBPhenotype0000032|WBPhenotype0000050|WBPhenotype0001037|WBPhenotype0000050|WBPhenotype0000535|WBPhenotype0000689|WBPhenotype0000886|WBPhenotype0000049|WBPhenotype0000062|WBPhenotype0000886	Larval Expression: pharynx; intestine; body wall muscle; hypodermis;	pharynx|hypodermis|intestine|body wall muscle
ZK816.4	180828_at	ZK816.4			0	WBPhenotype0000050|WBPhenotype0000535|WBPhenotype0000689|WBPhenotype0000886|WBPhenotype0000049|WBPhenotype0000062|WBPhenotype0000886|WBPhenotype0000031|WBPhenotype0000049|WBPhenotype0000050|WBPhenotype0000054|WBPhenotype0000059|WBPhenotype0000689|WBPhenotype0000886|WBPhenotype0001037|WBPhenotype0000031|WBPhenotype0000049|WBPhenotype0000050|WBPhenotype0000054|WBPhenotype0000059|WBPhenotype0000689|…	Expressed in pharynx.	pharynx
T07C4.9	189585_s_at	T07C4.9a	nex-2	nex-2 encodes an annexin, a member of a family of calcium-dependent phospholipid binding proteins; by homology, NEX-2 could function in a number of processes, such as membrane fusion, cytoskeletal interactions, and intracellular signaling; however, as loss of nex-2 function via RNA-mediated interference (RNAi) does not result in any abnormalities, the precise role of NEX-2 in C. elegans developme…	0	WBPhenotype0000050|WBPhenotype0000535|WBPhenotype0000689|WBPhenotype0000886|WBPhenotype0000031|WBPhenotype0000049|WBPhenotype0000050|WBPhenotype0000054|WBPhenotype0000059|WBPhenotype0000689|WBPhenotype0000886|WBPhenotype0001037|WBPhenotype0000049|WBPhenotype0000062|WBPhenotype0000886|WBPhenotype0000050|WBPhenotype0000062|WBPhenotype0000535|WBPhenotype0000689|WBPhenotype0000886	Larval Expression: pharynx;	pharynx
Y110A7A.4	190547_at	Y110A7A.4			0	WBPhenotype0000050|WBPhenotype0000535|WBPhenotype0000689|WBPhenotype0000886|WBPhenotype0000031|WBPhenotype0000049|WBPhenotype0000050|WBPhenotype0000054|WBPhenotype0000059|WBPhenotype0000689|WBPhenotype0000886|WBPhenotype0001037|WBPhenotype0000050|WBPhenotype0000050|WBPhenotype0000535|WBPhenotype0000050	Thymidylate synthase mRNA, relative to 18S rRNA, level was found to be constant in C. elegans adult worms, embryos and L1 and L3 larvae, only several-fold higher than that in dauer larvae. On the other hand, thymidylate synthase mRNA level in dauer larvae was not lowered when the larvae remained up to 6 weeks in the culture.
K04H4.6	187249_s_at	K04H4.6a	crn-6		0	WBPhenotype0000050|WBPhenotype0000535|WBPhenotype0000689|WBPhenotype0000886|WBPhenotype0000049|WBPhenotype0000749|WBPhenotype0000886|WBPhenotype0000049|WBPhenotype0000062|WBPhenotype0000886|WBPhenotype0000031|WBPhenotype0000049|WBPhenotype0000050|WBPhenotype0000054|WBPhenotype0000059|WBPhenotype0000689|WBPhenotype0000886|WBPhenotype0001037	Larval Expression: seam cells;	seam cells
F52E1.1	175810_at	F52E1.1	pos-1	pos-1 encodes a CCCH-type zinc-finger protein; during embryogenesis, maternally provided POS-1 is essential for proper fate specification of germ cells, intestine, pharynx, and hypodermis; POS-1's role in cell fate specification is likely as a translational regulator, as POS-1 is required, in posterior blastomeres, for positive regulation of apx-1 mRNA translation and negative regulation of glp-1…	0	WBPhenotype0000050|WBPhenotype0000050|WBPhenotype0000050|WBPhenotype0000535|WBPhenotype0000689|WBPhenotype0000886|WBPhenotype0000050|WBPhenotype0000050	First detected during first cell division. It is more abundant in the posterior half of the embryo. Uniform distribution in oocyte and newly fertilized embryo. At the 2-cell stage, there is higher level of expression observed in the germline blastomere P1 than in somatic blastomere. Initially present at similar levels in both daughters of P1 but persists at high levels only in the germline daught…	gonad|gonad
C54D1.1	191827_at	C54D1.1	pgp-10	pgp-10 encodes an ATP-binding protein that is a member of the P-glycoprotein subclass of the ATP-binding cassette (ABC) transporter superfamily; PGP-10 is predicted to function as a transmembrane protein that couples energy to transport of various molecules across membranes, but as loss of pgp-10 activity via RNAi results in no obvious defects, the exact role of pgp-10 in C. elegans development a…	0	WBPhenotype0000031|WBPhenotype0000049|WBPhenotype0000050|WBPhenotype0000054|WBPhenotype0000059|WBPhenotype0000689|WBPhenotype0000886|WBPhenotype0001037|WBPhenotype0000050|WBPhenotype0000062|WBPhenotype0000535|WBPhenotype0000689|WBPhenotype0000886|WBPhenotype0000050|WBPhenotype0000535|WBPhenotype0000689|WBPhenotype0000886	Medium expression in gut, 3 isolates.|Larval Expression: intestine; hypodermis;	hypodermis|intestine
F53C11.3	174317_at	F53C11.3			0	WBPhenotype0000050|WBPhenotype0000535|WBPhenotype0000689|WBPhenotype0000886|WBPhenotype0000031|WBPhenotype0000049|WBPhenotype0000050|WBPhenotype0000054|WBPhenotype0000059|WBPhenotype0000689|WBPhenotype0000886|WBPhenotype0001037|WBPhenotype0001013|WBPhenotype0000049|WBPhenotype0000062|WBPhenotype0000886	Larval Expression: intestine;	intestine
F53A9.8	180612_s_at	F53A9.8			0	WBPhenotype0000049|WBPhenotype0000062|WBPhenotype0000886|WBPhenotype0000050|WBPhenotype0000535|WBPhenotype0000689|WBPhenotype0000886|WBPhenotype0000050|WBPhenotype0000062|WBPhenotype0000535|WBPhenotype0000689|WBPhenotype0000886|WBPhenotype0000031|WBPhenotype0000049|WBPhenotype0000050|WBPhenotype0000054|WBPhenotype0000059|WBPhenotype0000689|WBPhenotype0000886|WBPhenotype0001037	Larval Expression: intestine;	intestine
K01A2.3	183232_s_at	K01A2.3			0	WBPhenotype0000050|WBPhenotype0000062|WBPhenotype0000535|WBPhenotype0000689|WBPhenotype0000886|WBPhenotype0000031|WBPhenotype0000049|WBPhenotype0000050|WBPhenotype0000054|WBPhenotype0000059|WBPhenotype0000689|WBPhenotype0000886|WBPhenotype0001037|WBPhenotype0000031|WBPhenotype0000049|WBPhenotype0000050|WBPhenotype0000054|WBPhenotype0000059|WBPhenotype0000689|WBPhenotype0000886|WBPhenotype0001037	Intestine	intestine
F22E10.1	190144_at	F22E10.1	pgp-12		0	WBPhenotype0000031|WBPhenotype0000049|WBPhenotype0000050|WBPhenotype0000054|WBPhenotype0000059|WBPhenotype0000689|WBPhenotype0000886|WBPhenotype0001037|WBPhenotype0000050|WBPhenotype0000535|WBPhenotype0000689|WBPhenotype0000886|WBPhenotype0000050|WBPhenotype0000535|WBPhenotype0000689|WBPhenotype0000886	Expressed excretory cell at all stages, 8 isolates.|Expressed in excretory cell at all stages, 3 isolates.|The promoter drove both GFP and DsRed expression exclusively in the excretory cell at all developmental stages.|Larval Expression: excretory cell;|Larval Expression: excretory cell;|Embryo Expression: intestine; excretory cell;	excretory cell|excretory cell|head|tail|pharynx|hypodermis|intestine|excretory cell
F53E10.1	184845_at	F53E10.1			0	WBPhenotype0000050|WBPhenotype0000535|WBPhenotype0000689|WBPhenotype0000886|WBPhenotype0000031|WBPhenotype0000049|WBPhenotype0000050|WBPhenotype0000054|WBPhenotype0000059|WBPhenotype0000689|WBPhenotype0000886|WBPhenotype0001037|WBPhenotype0000049|WBPhenotype0000062|WBPhenotype0000886|WBPhenotype0000031|WBPhenotype0000049|WBPhenotype0000050|WBPhenotype0000054|WBPhenotype0000059|WBPhenotype0000689|…	Larval Expression: intestine; hypodermis; excretory cell; unidentified cells in head;	head|hypodermis|intestine|Reproductive System|vulva other|gonad sheath cells|excretory cell
F59D12.4	188408_at	F59D12.4	gpn-1	gpn-1 encodes a glypican, a heparan sulfate proteoglycan anchored to the cell membrane by a GPI linkage, that is orthologous to Drosophila Dally-like (Dlp) and mammalian glypicans (OMIM:312870, mutated in Simpson-Golabi-Behmel overgrowth syndrome); by homology, GPN-1 is predicted to function as a cell surface protein that regulates intercellular signaling, perhaps within the context of cell divis…	0	WBPhenotype0000050|WBPhenotype0000535|WBPhenotype0000689|WBPhenotype0000886|WBPhenotype0000031|WBPhenotype0000049|WBPhenotype0000050|WBPhenotype0000054|WBPhenotype0000059|WBPhenotype0000689|WBPhenotype0000886|WBPhenotype0001037	Larval Expression: pharynx; intestine;	pharynx|intestine
K10B2.1	174984_at	K10B2.1	lin-23	lin-23 encodes an F-box- and WD-repeat-containing protein orthologous to Saccharomyces cerevisiae MET30 and human beta TRCP (OMIM:603482), both components of the SCF (Skp1, Cullin, F-box) ubiquitin-ligase complex that regulates ubiquitin-mediated protein degradation; LIN-23 negatively regulates postembryonic cell divsions in all tissue types, and specifically, has been shown to function cell auto…	0	WBPhenotype0000022|WBPhenotype0000050|WBPhenotype0000059|WBPhenotype0000697|WBPhenotype0000022|WBPhenotype0000031|WBPhenotype0000050|WBPhenotype0000054|WBPhenotype0000643|WBPhenotype0000050|WBPhenotype0000054|WBPhenotype0000535|WBPhenotype0000050|WBPhenotype0000535|WBPhenotype0000689|WBPhenotype0000886	The lin-23 cDNA hybridizes to a single transcript of approx. 2.8 kb with the highest level of expression in embryos and gravid adults. In situ hybridization revealed high levels of lin-23 mRNA in the germ line of adults and early embryos. Zygotes have high levels of lin-23 mRNA indicating the presence of maternally provided mRNA. The level of lin-23 mRNA decreases during embryogenesis and was und…	germ-line cells
C44C10.1	188475_at	C44C10.1	col-180		0	WBPhenotype0000050|WBPhenotype0000057|WBPhenotype0000535|WBPhenotype0000689|WBPhenotype0000886|WBPhenotype0000031|WBPhenotype0000535|WBPhenotype0000643|WBPhenotype0000049|WBPhenotype0000062|WBPhenotype0000886|WBPhenotype0000049|WBPhenotype0000062|WBPhenotype0000886|WBPhenotype0000049|WBPhenotype0000062|WBPhenotype0000886	Diffuse expression is seen throughout the hypodermis of the worm. Strongest expression is seen predominantly at the L3 and L4 stages, with weaker expression seen at other larval stages and in adults.
C48D1.2	174274_at	C48D1.2	ced-3	The ced-3 gene encodes a protease required for apoptosis.	0	WBPhenotype0000269|WBPhenotype0000269|WBPhenotype0000729|WBPhenotype0000729|WBPhenotype0000050|WBPhenotype0000535|WBPhenotype0000689|WBPhenotype0000886|WBPhenotype0000689|WBPhenotype0000269|WBPhenotype0000729|WBPhenotype0000049|WBPhenotype0000062|WBPhenotype0000886	The 2.8 kb ced-3 transcript was most abundant during embryogenesis, and was also detected at later stages.
F53B3.3	182201_at	F53B3.3			0	WBPhenotype0000049|WBPhenotype0000062|WBPhenotype0000886|WBPhenotype0000031|WBPhenotype0000049|WBPhenotype0000050|WBPhenotype0000054|WBPhenotype0000059|WBPhenotype0000689|WBPhenotype0000886|WBPhenotype0001037|WBPhenotype0000050|WBPhenotype0000535|WBPhenotype0000689|WBPhenotype0000886	Expression is observed in the pharynx from the 3-fold embryo stage through to adulthood.	pharynx
T27D12.4	182399_s_at	T27D12.4	pes-5	pes-5 encodes a novel protein that contains several arginine-rich regions, but no recognizably conserved domains; pes-5 was identified in promoter trapping screens, and as loss of pes-5 activity via RNA-mediated interference (RNAi) does not result in any obvious abnormalities, the precise role of pes-5 in C. elegans development and/or behavior is not yet known; a pes-5 reporter is expressed in mo…	0	WBPhenotype0000031|WBPhenotype0000049|WBPhenotype0000050|WBPhenotype0000054|WBPhenotype0000059|WBPhenotype0000689|WBPhenotype0000886|WBPhenotype0001037|WBPhenotype0000050|WBPhenotype0000535|WBPhenotype0000689|WBPhenotype0000886|WBPhenotype0000050|WBPhenotype0000062|WBPhenotype0000535|WBPhenotype0000689|WBPhenotype0000886	Intense embryonic staining. Expression appeared to be nuclear localised in the majority of cells, strongly in the AB lineage, at the 28 cell stage. Often staining was throughout the embryo. As development progressed further into gastrulation, a few embryos showed a restricted nuclear localised pattern and determination of cell stage became increasingly difficult as the intense b-galactosidase sta…
F32D1.10	193260_s_at	F32D1.10	mcm-7		0	WBPhenotype0000689|WBPhenotype0000697|WBPhenotype0000050|WBPhenotype0001119|WBPhenotype0001121|WBPhenotype0001139|WBPhenotype0001143|WBPhenotype0000050|WBPhenotype0000050|WBPhenotype0000772|WBPhenotype0000050	Larval Expression: unidentified cells; unidentified cells in head; unidentified cells in body ;unidentified cells in tail ;|Larval Expression: pharynx; intestine - anterior cells; body wall muscle; unidentified cells in head; unidentified cells in body ;unidentified cells in tail ;	head|tail|body|head|tail|pharynx|intestine|body wall muscle|body
C44B7.3	173105_at	C44B7.3			0	WBPhenotype0000050|WBPhenotype0000535|WBPhenotype0000689|WBPhenotype0000886|WBPhenotype0000031|WBPhenotype0000049|WBPhenotype0000050|WBPhenotype0000054|WBPhenotype0000059|WBPhenotype0000689|WBPhenotype0000886|WBPhenotype0001037|WBPhenotype0000640|WBPhenotype0000640	Click the movie links below for interactive 4D movies of a fluorescence reporter.
Y47G6A.8	189020_at	Y47G6A.8	crn-1		0	WBPhenotype0000050|WBPhenotype0001020|WBPhenotype0000050|WBPhenotype0000050|WBPhenotype0000535|WBPhenotype0000689|WBPhenotype0000886|WBPhenotype0000038|WBPhenotype0000050|WBPhenotype0000643|WBPhenotype0000697|WBPhenotype0000038|WBPhenotype0000643|WBPhenotype0000689|WBPhenotype0000031|WBPhenotype0000050|WBPhenotype0000697	CRN-1 was ubiquitously expressed in C.elegans, beginning early in embryogenesis and lasting through late larval stages.
C01F6.4	193456_at	C01F6.4	fem-3	fem-3 encodes a novel protein that promotes male development in all tissues.	0	WBPhenotype0000050|WBPhenotype0000689|WBPhenotype0000682|WBPhenotype0000049|WBPhenotype0000062|WBPhenotype0000886	fem-3 mRNA is easily detectable in embryo, L4 and adult hermaphrodites but is also present at a low level in L1, L2 and L3 animals. The 1.62 kb and 1.55 kb transcripts are found in both L4 and adult hermaphrodites, though 1.62 kb transcript is increased relative to 1.55 kb transcript in adults. In embryos, the 1.55kb transcripts is missing, and a larger (1.7kb) fem-3 transcript is present.|GFP::F…
Y104H12D.3	176878_at	Y104H12D.3			0	WBPhenotype0000031|WBPhenotype0000049|WBPhenotype0000050|WBPhenotype0000054|WBPhenotype0000059|WBPhenotype0000689|WBPhenotype0000886|WBPhenotype0001037|WBPhenotype0000050|WBPhenotype0000535|WBPhenotype0000689|WBPhenotype0000886|WBPhenotype0000050|WBPhenotype0000535|WBPhenotype0000689|WBPhenotype0000886	embryo image only
F25H5.4	194024_s_at	F25H5.4	eft-2	eft-2 encodes a homolog of translation elongation factor 2 (EF-2), a GTP-binding protein essential for the elongation phase of protein synthesis; eft-2 is required for embryogenesis and vulval morphogenesis, and is expressed during all stages of development, including the dauer larval stage.	0	WBPhenotype0000679|WBPhenotype0000050|WBPhenotype0000059|WBPhenotype0000689|WBPhenotype0000050|WBPhenotype0000697|WBPhenotype0000050|WBPhenotype0000059|WBPhenotype0000365|WBPhenotype0000689|WBPhenotype0000059	eft-2 is expressed in all stages, including dauer larva.|Broadly expressed in soma/germline?.
F54F3.3	187964_at	F54F3.3			0	WBPhenotype0000049|WBPhenotype0000062|WBPhenotype0000886|WBPhenotype0000031|WBPhenotype0000049|WBPhenotype0000050|WBPhenotype0000054|WBPhenotype0000059|WBPhenotype0000689|WBPhenotype0000886|WBPhenotype0001037|WBPhenotype0000050|WBPhenotype0000535|WBPhenotype0000689|WBPhenotype0000886|WBPhenotype0000050|WBPhenotype0000062|WBPhenotype0000535|WBPhenotype0000689|WBPhenotype0000886	Larval Expression: intestine - posterior cells;	intestine
K10B2.5	181708_s_at	K10B2.5	ani-2		0	WBPhenotype0000050|WBPhenotype0000535|WBPhenotype0000689|WBPhenotype0000886|WBPhenotype0000022|WBPhenotype0000050|WBPhenotype0000535|WBPhenotype0000689	ANI-2 localized strikingly and exclusively to the surface of the rachis. ANI-2 framed the windows between the pseudo-cells and the rachis in the distal and middle gonad, and also localized to the surface of the rachis between the windows. At the turn of the gonad, where developing oocytes increase in size, the `windows' to the rachis enlarge. In the proximal gonad, the ANI-2-stained rachis gradua…
C37H5.8	174618_at	C37H5.8	hsp-6	hsp-6 encodes a mitochondrial-specific chaperone that is a member of the DnaK/Hsp70 superfamily of molecular chaperones; hsp-6 is believed to be involved in the mitochondrial unfolded protein response, as hsp-6 expression, normally broadly detected from the L1 larval through adult stages of development, is greatly increased in response to treatments that disrupt mitochondrial protein handling; lo…	0	WBPhenotype0000050|WBPhenotype0000059|WBPhenotype0000059|WBPhenotype0000050|WBPhenotype0000126|WBPhenotype0000050|WBPhenotype0001037|WBPhenotype0000679	The expression of hsp70F as detected by immunohistochemical staining with the anti-hsp70F anti-serum shows tissue specific expression of hsp70F in the muscle cells of the C. elegans including body walls and anus muscle.|GFP was expressed broadly in multiple transgenic lines and expression was noted from L1 larva to adults.|Larval Expression: intestine;	muscle|intestine
R31.1	191621_s_at	R31.1	sma-1	sma-1 encodes a beta-H spectrin; during embryonic morphogenesis, SMA-1 activity is required for a normal rate of elongation and thus, for a wild-type body length upon hatching; in addition, SMA-1 is required for proper morphogenesis of the pharynx and the excretory cell; sma-1 mRNA transcripts are first detected in hypodermal cells at the beginning of embryonic morphogenesis with later expression…	0	WBPhenotype0000031|WBPhenotype0000229|WBPhenotype0000535|WBPhenotype0000645|WBPhenotype0000050|WBPhenotype0000535|WBPhenotype0000645|WBPhenotype0000689|WBPhenotype0000886|WBPhenotype0000154|WBPhenotype0000031|WBPhenotype0000583|WBPhenotype0000640|WBPhenotype0000643	sma-1 transcripts are present in the embryonic epidermis at the start of morphogenesis. In a population of mixed-stage embryos hybridized with a sma-1 antisense probe, sma-1 RNA was not observed in pre-morphogenesis embryos. In particular, there was no sign of sma-1 transcripts in early cleavage-stage embryos (2-8 cells). In embryos just beginning morphogenesis, sma-1 RNA was present in cells alo…
ZC373.1	191294_at	ZC373.1		The ZC373.1 gene encodes an ortholog of the human gene CYSTATHIONINE-BETA-SYNTHASE (CBS), which when mutated leads to homocystinuria (OMIM:236200).	0	WBPhenotype0000056	Larval Expression: intestine; body wall muscle; hypodermis;	hypodermis|intestine|Reproductive System|body wall muscle
F19F10.11	187477_s_at	F19F10.11a	F19F10.11		0	WBPhenotype0000049|WBPhenotype0000062|WBPhenotype0000886|WBPhenotype0000050|WBPhenotype0000535|WBPhenotype0000689|WBPhenotype0000886	Weak diffuse expression is seen in embyos from the comma stage to the 1.5 fold stage.
Y18D10A.17	194165_s_at	Y18D10A.17	car-1		0	WBPhenotype0000269|WBPhenotype0000050|WBPhenotype0000646|WBPhenotype0001037|WBPhenotype0000886|WBPhenotype0000050|WBPhenotype0000050|WBPhenotype0001011|WBPhenotype0000269|WBPhenotype0000269|WBPhenotype0000050|WBPhenotype0000269|WBPhenotype0000050|WBPhenotype0001018|WBPhenotype0000154|WBPhenotype0000269|WBPhenotype0000729|WBPhenotype0001018	In adult hermaphrodites, the CAR-1 protein was detectable by western blotting exclusively in the germline.|||Broadly expressed in gonad.
R08H2.1	188882_at	R08H2.1	dhs-23	dhs-23 encodes a short-chain dehydrogenase predicted to be mitochondrial.	0	WBPhenotype0000049|WBPhenotype0000062|WBPhenotype0000886|WBPhenotype0000049|WBPhenotype0000062|WBPhenotype0000886|WBPhenotype0000050|WBPhenotype0000535|WBPhenotype0000689|WBPhenotype0000886|WBPhenotype0000031|WBPhenotype0000049|WBPhenotype0000050|WBPhenotype0000054|WBPhenotype0000059|WBPhenotype0000689|WBPhenotype0000886|WBPhenotype0001037|WBPhenotype0000050|WBPhenotype0000535|WBPhenotype0000689|…	Larval Expression: intestine; unidentified cells in head;|Larval Expression: intestine; hypodermis;	head|intestine|hypodermis|intestine
ZC155.1	173222_s_at	ZC155.1	nex-1	nex-1 encodes an annexin, a member of a family of calcium-dependent phospholipid binding proteins; NEX-1 is required for efficient engulfment of apoptotic cell corpses in the pharynx, and may also function in other membrane fusion events, such as exocytosis; NEX-1 in vitro can bind phosphatidylserine, phosphatidylinositol, heparin, heparan sulfate, and chondroitin sulfate; NEX-1 is expressed in t…	0	WBPhenotype0000050|WBPhenotype0000535|WBPhenotype0000689|WBPhenotype0000886|WBPhenotype0000050|WBPhenotype0000535|WBPhenotype0000689|WBPhenotype0000886|WBPhenotype0000031|WBPhenotype0000049|WBPhenotype0000050|WBPhenotype0000054|WBPhenotype0000059|WBPhenotype0000689|WBPhenotype0000886|WBPhenotype0001037|WBPhenotype0000049|WBPhenotype0000062|WBPhenotype0000886|WBPhenotype0000049|WBPhenotype0000749|…	The GFP is diffusely localized throughout the gland cell bodies within the terminal bulb of the pharynx, immediately anterior to the autofluorescent yellow granules that fill the cells of the intestine. When the vector nex-1-GFP 2 was used, punctate staining was also seen representing the nuclei of the two g1 gland cells of the terminal bulb. GFP staining was diffuse throughout the volume of the …	pharynx|hypodermal|spermathecal valves|pharynx|spermathecal valves|vulva|pharynx|uterus|spermathecal valves
F59B2.11	187253_at	F59B2.11			0	WBPhenotype0000031|WBPhenotype0000049|WBPhenotype0000050|WBPhenotype0000054|WBPhenotype0000059|WBPhenotype0000689|WBPhenotype0000886|WBPhenotype0001037|WBPhenotype0000050|WBPhenotype0000535|WBPhenotype0000689|WBPhenotype0000886|WBPhenotype0000049|WBPhenotype0000749|WBPhenotype0000886|WBPhenotype0000050|WBPhenotype0000535|WBPhenotype0000689|WBPhenotype0000886|WBPhenotype0000049|WBPhenotype0000062|…	Post-embryonic expression. No hybridization signal.
R03H10.4	186025_at	R03H10.4			0	WBPhenotype0000050|WBPhenotype0000535|WBPhenotype0000689|WBPhenotype0000886|WBPhenotype0000031|WBPhenotype0000049|WBPhenotype0000050|WBPhenotype0000054|WBPhenotype0000059|WBPhenotype0000689|WBPhenotype0000886|WBPhenotype0001037|WBPhenotype0001182|WBPhenotype0001183|WBPhenotype0000049|WBPhenotype0000062|WBPhenotype0000886|WBPhenotype0001183|WBPhenotype0001182	Expressed in male seminal vesicle valve.
C33A12.3	181303_at	C33A12.3			0	WBPhenotype0000049|WBPhenotype0000062|WBPhenotype0000886|WBPhenotype0000050|WBPhenotype0000535|WBPhenotype0000689|WBPhenotype0000886|WBPhenotype0000031|WBPhenotype0000049|WBPhenotype0000050|WBPhenotype0000054|WBPhenotype0000059|WBPhenotype0000689|WBPhenotype0000886|WBPhenotype0001037	Larval Expression: pharynx; intestine;	pharynx|intestine
M116.2	191993_at	M116.2			0	WBPhenotype0000031|WBPhenotype0000049|WBPhenotype0000050|WBPhenotype0000054|WBPhenotype0000059|WBPhenotype0000689|WBPhenotype0000886|WBPhenotype0001037|WBPhenotype0000031|WBPhenotype0000049|WBPhenotype0000050|WBPhenotype0000054|WBPhenotype0000059|WBPhenotype0000689|WBPhenotype0000886|WBPhenotype0001037|WBPhenotype0000050|WBPhenotype0000062|WBPhenotype0000535|WBPhenotype0000689|WBPhenotype0000886|…	nonspecific staining
F46E10.9	173425_at	F46E10.9	dpy-11	dpy-11 encodes a membrane- associated thioredoxin- like (TRX) protein that affects body shape and ray morphology; the TRX domain displays catalytic activity in vitro, and dpy-11 is expressed in cytoplasm of hypodermis.	0	WBPhenotype0000583|WBPhenotype0000640|WBPhenotype0000643|WBPhenotype0000050|WBPhenotype0000535|WBPhenotype0000583|WBPhenotype0000689|WBPhenotype0000886|WBPhenotype0000583|WBPhenotype0000583	Fluorescence was detected in the hypodermal cells as early as the comma stage and throughout all the larval stages in the body hypodermis with the exclusion of seam cells. At the late L3 to L4 stages when ray cell differentiation took place, no dpy-11 promoter driven GFP signal was detected in the ray precursor (Rn) cells. Neither was there any signal detected in cells of the Rn.a branch differen…	hypodermal|Rn.p cells|tail|pharynx|hypodermis|intestine|intestine - . cells
C54F6.13	186036_at	C54F6.13a	nhx-3	nhx-3 encodes a sodium/proton exchanger expressed intracellularly (in elliptical, randomly distributed dots that might be multivesicular or Ward bodies) within hypodermal cells of the main body syncytium, socket cells, and the excretory pore cell, as well as (in adults) within uterine cells (probably ut1) in the region closest to the vulva, in spermathecal junction cells; nhx-3 has no obvious phe…	0	WBPhenotype0000031|WBPhenotype0000049|WBPhenotype0000050|WBPhenotype0000054|WBPhenotype0000059|WBPhenotype0000689|WBPhenotype0000886|WBPhenotype0001037|WBPhenotype0000049|WBPhenotype0000062|WBPhenotype0000886|WBPhenotype0000050|WBPhenotype0000535|WBPhenotype0000689|WBPhenotype0000886|WBPhenotype0000050|WBPhenotype0000535|WBPhenotype0000689|WBPhenotype0000886|WBPhenotype0000050|WBPhenotype0000535|…	The nhx-3 promoter drove GFP expression in the hypodermal cells of the main body syncytium.|NHX-3 appeared to be associated with intracellular membranes. NHX-3::GFP expression was identical in both translational and transcriptional fusions and occurred primarily in the hypodermal cells of the main body syncytium; in addition, in adult animals the uterine cells in the region closest to the vulva w…	hypodermal|hypodermal|uterine|socket_cells
F22B5.2	190300_s_at	F22B5.2	eif-3.G	eif-3.G encodes a homolog of eukaryotic translation initiation factor 3, subunit 4 that affects embryonic viability, fertility, and growth.	0	WBPhenotype0000050|WBPhenotype0000059|WBPhenotype0000031|WBPhenotype0000050|WBPhenotype0000535|WBPhenotype0000583|WBPhenotype0001037|WBPhenotype0001236|WBPhenotype0000050|WBPhenotype0000270	Expressed in germline.
B0395.1	190758_at	B0395.1	nhx-1	nhx-1 encodes a sodium/proton exchanger expressed intracellularly within hypodermal and muscle cells; NHX-1 is required for embryonic viability, and is thought to prevent intracellular acidification by catalysing the electroneutral exchange of vesicular sodium for an intracellular proton.	0	WBPhenotype0000050|WBPhenotype0000535|WBPhenotype0000689|WBPhenotype0000886|WBPhenotype0000031|WBPhenotype0000049|WBPhenotype0000050|WBPhenotype0000054|WBPhenotype0000059|WBPhenotype0000689|WBPhenotype0000886|WBPhenotype0001037|WBPhenotype0000031|WBPhenotype0000643|WBPhenotype0000050|WBPhenotype0000031|WBPhenotype0000049|WBPhenotype0000050|WBPhenotype0000054|WBPhenotype0000059|WBPhenotype0000060|…	When GFP expression was driven by the promoter sequences upstream of the NHX-1-coding sequences, fluorescence was found nearly exclusively in the intestine of the worm. The entire intestine was labeled evenly in the nhx-1::GFP transgenic animals; however, the nhx-1::GFP labeling was most likely an artifact according to the results obtained from GFP translational construct. See Expr|In general, th…	intestine|muscle|hypodermal
C28H8.12	188643_s_at	C28H8.12	dnc-2	dnc-2 encodes a member of the dynamitin family that affects spindle alignment in polarized cells in early embryos, nuclear movement, spindle morphology, chromosome segregation, and pronuclear migration.	0	WBPhenotype0000050|WBPhenotype0001152|WBPhenotype0000436|WBPhenotype0000050	Larval Expression: unidentified cells in body ;unidentified cells in tail ;	tail|pharynx|body
F18A1.7	181523_s_at	F18A1.7			0	WBPhenotype0000050|WBPhenotype0000535|WBPhenotype0000689|WBPhenotype0000886|WBPhenotype0000031|WBPhenotype0000049|WBPhenotype0000050|WBPhenotype0000054|WBPhenotype0000059|WBPhenotype0000689|WBPhenotype0000886|WBPhenotype0001037|WBPhenotype0000050|WBPhenotype0000050|WBPhenotype0000062|WBPhenotype0000535|WBPhenotype0000689|WBPhenotype0000886	Expressed in medial germline.
C27C7.3	192641_s_at	C27C7.3	nhr-74		0	WBPhenotype0000050|WBPhenotype0000535|WBPhenotype0000689|WBPhenotype0000886|WBPhenotype0000050|WBPhenotype0000535|WBPhenotype0000689|WBPhenotype0000886|WBPhenotype0000049|WBPhenotype0000062|WBPhenotype0000886|WBPhenotype0000031|WBPhenotype0000049|WBPhenotype0000050|WBPhenotype0000054|WBPhenotype0000059|WBPhenotype0000689|WBPhenotype0000886|WBPhenotype0001037|WBPhenotype0000031|WBPhenotype0000049|…	Lateral seam cells.	seam cells
T07F8.3	175323_at	T07F8.3b	gld-3		0	WBPhenotype0000050|WBPhenotype0000269|WBPhenotype0001038|WBPhenotype0000269|WBPhenotype0001038|WBPhenotype0001038|WBPhenotype0000062|WBPhenotype0000689|WBPhenotype0001038|WBPhenotype0000682|WBPhenotype0000886|WBPhenotype0000050|WBPhenotype0000535|WBPhenotype0000689|WBPhenotype0000886|WBPhenotype0001036|WBPhenotype0000269|WBPhenotype0001038|WBPhenotype0001038|WBPhenotype0001038|WBPhenotype0000683|…	Wild-type adults of either sex expressed both GLD-3L and GLD-3S. By contrast, adult glp-1(ts) hermaphrodites, which have virtually no germline, had no detectable GLD-3, consistent with the idea that gld-3 is expressed specifically in the germline. Furthermore, the deletion mutant, gld-3(q730), made no detectable GLD-3, confirming specificity of the antibodies.	germ-line cells
K08E5.2	174337_at	K08E5.2	nac-3		0	WBPhenotype0000031|WBPhenotype0000049|WBPhenotype0000050|WBPhenotype0000054|WBPhenotype0000059|WBPhenotype0000689|WBPhenotype0000886|WBPhenotype0001037|WBPhenotype0000050|WBPhenotype0000062|WBPhenotype0000535|WBPhenotype0000689|WBPhenotype0000886|WBPhenotype0000039|WBPhenotype0000049|WBPhenotype0000062|WBPhenotype0000886|WBPhenotype0000049|WBPhenotype0000749|WBPhenotype0000886|WBPhenotype0000050|…	GFP expression is restricted to the intestinal tract, indicating that cenadc2 gene is expressed in the intestinal tract. The expression pattern is evident from the early larva stage through the adult stage. The GFP fluorescence is detectable throughout the intestinal tract, starting from the pharynx all the way through the anus. The expression level of GFP is significantly greater in the anterior…	pharynx|intestine|anus
R05H10.2	193996_at	R05H10.2			0	WBPhenotype0000689|WBPhenotype0000031|WBPhenotype0001029|WBPhenotype0000050|WBPhenotype0000689|WBPhenotype0000059|WBPhenotype0000050|WBPhenotype0000056|WBPhenotype0000535|WBPhenotype0000689|WBPhenotype0000886	Larval Expression: pharynx; anal depressor muscle; Reproductive System; developing vulva; body wall muscle; hypodermis; excretory cell; unidentified cells in head; unidentified cells in tail ;	head|tail|pharynx|hypodermis|vulval muscle|Reproductive System|body wall muscle|developing vulva|spermatheca|anal depressor muscle|excretory cell
T05H4.14	186115_s_at	T05H4.14	gad-1	The gad-1 gene encodes a WD repeat-containing protein that is required maternally for gastrulation initiation during early embryogenesis by regulating the division timing, spindle orientation, and subsequent inward migration of the two gut precusor (E) cells at the 26-cell stage.	0	WBPhenotype0000050|WBPhenotype0000535|WBPhenotype0000689|WBPhenotype0000886|WBPhenotype0000050|WBPhenotype0000050|WBPhenotype0000154|WBPhenotype0000050|WBPhenotype0000050|WBPhenotype0000050|WBPhenotype0000047	A single transcript of the predicted size was detected at eightfold higher abundance in early embryos than in subsequent embryonic and larval stages. Strong expression in adult hermaphrodites was confined to the germline and developing embryos, as shown by the high level of hybridization to RNA from fem-2(b245) adult hermaphrodites, which produce oocytes but no embryos, compared to the background…	germ-line cells
B0303.8	187415_at	B0303.8	sdz-1		0	WBPhenotype0000049|WBPhenotype0000749|WBPhenotype0000886|WBPhenotype0000050|WBPhenotype0000535|WBPhenotype0000689|WBPhenotype0000886|WBPhenotype0000031|WBPhenotype0000049|WBPhenotype0000050|WBPhenotype0000054|WBPhenotype0000059|WBPhenotype0000689|WBPhenotype0000886|WBPhenotype0001037	Expressed specifically and equally in both the MS and E lineages. sdz-1 continued to be detected exclusively in the EMS lineage throughout early embryogenesis.|Expressed not detected.
Y62E10A.1	173334_s_at	Y62E10A.1	rpa-2	rpa-2 encodes an acidic ribosomal subunit protein P2.	0	WBPhenotype0000050|WBPhenotype0000535|WBPhenotype0000689|WBPhenotype0000886|WBPhenotype0000031|WBPhenotype0000050|WBPhenotype0000031|WBPhenotype0001029|WBPhenotype0000049|WBPhenotype0000062|WBPhenotype0000886	Mosaic expression begins in elongated embryos and continues through to adulthood. Expression is generally diffuse and not nuclear-localised and is seen in the following tissues-- pharynx, body-wall muscle, intestine, and the excretory cell.|Larval Expression: body wall muscle; hypodermis; seam cells;	pharynx|intestine|posterior body wall muscle|hypodermis|seam cells|body wall muscle
T11F9.6	189937_at	T11F9.6	nas-22		0	WBPhenotype0000049|WBPhenotype0000062|WBPhenotype0000886|WBPhenotype0000050|WBPhenotype0000535|WBPhenotype0000689|WBPhenotype0000886	Larval Expression: developing uterus;|Larval Expression: Reproductive System; uterine-seam cell;	vulval muscle|uterine muscle|developing uterus|Reproductive System|uterine-seam cell
T01G6.2	189948_at	T01G6.2	nhr-131		0	WBPhenotype0000050|WBPhenotype0000535|WBPhenotype0000689|WBPhenotype0000886	Expression is seen in pharyngeal cells and posterior intestinal nuclei of larvae and adults.	pharynx|intestine
W05H9.3	172303_x_at	W05H9.3			0	WBPhenotype0000050|WBPhenotype0000535|WBPhenotype0000689|WBPhenotype0000886|WBPhenotype0000049|WBPhenotype0000062|WBPhenotype0000886	embryo image only
F13A7.10	191605_at	F13A7.10	gst-44		0	WBPhenotype0000049|WBPhenotype0000062|WBPhenotype0000886|WBPhenotype0000031|WBPhenotype0000049|WBPhenotype0000050|WBPhenotype0000054|WBPhenotype0000059|WBPhenotype0000689|WBPhenotype0000886|WBPhenotype0001037|WBPhenotype0000050|WBPhenotype0000535|WBPhenotype0000689|WBPhenotype0000886	GST-44::GFP localizes throughout the cytoplasm of the excretory cell. 5'upstream : 5'-cattgttgggcgttgaggtag, 5' nested : 5'ctgaaaaataatttggtttatg, 3' fusion primer: 5'AGTCGACCTGCAGGCATGCAAGCTcaagccataatcaaaatatggc. --precise ends.
F56C11.1	175657_s_at	F56C11.1	bli-3	bli-3 encodes a large homolog of dual oxidase ('Ce-Duox1'), with an N-terminal peroxidase domain, two central calmodulin-binding EF hands, and a C-terminal superoxide-generating NADPH-oxidase domain; BLI-3 is required for dityrosine cross-linking of collagen, and thus for cuticular integrity; BLI-3 is thought to use cytosolic NADPH to generate reactive oxygen, which then drives the peroxidase ect…	0	WBPhenotype0000025|WBPhenotype0000050|WBPhenotype0000054|WBPhenotype0000638|WBPhenotype0000025|WBPhenotype0000054|WBPhenotype0000025|WBPhenotype0000054|WBPhenotype0000638|WBPhenotype0000583|WBPhenotype0000025|WBPhenotype0000054|WBPhenotype0000638|WBPhenotype0000050|WBPhenotype0000535|WBPhenotype0000689|WBPhenotype0000886|WBPhenotype0000025|WBPhenotype0000054|WBPhenotype0000059|WBPhenotype0000638|…	Ce-Duox1 immunostaining was seen in larval animals in a "string-of-pearls" pattern immediately peripheral to muscle. Ce-Duox1 was also visualized immediately peripheral to muscle bundles in the cross-sectional plane. Ce-Duox1 staining was considerably weaker in adult animals.	hypodermal
F01F1.12	192421_s_at	F01F1.12b	F01F1.12	The F01F1.12 gene encodes a homolog of the human gene ADHUB, which when mutated leads to fructosemia (OMIM:229600).	0	WBPhenotype0000049|WBPhenotype0000749|WBPhenotype0000886|WBPhenotype0000031|WBPhenotype0000643|WBPhenotype0000050|WBPhenotype0000535|WBPhenotype0000689|WBPhenotype0000886|WBPhenotype0000032|WBPhenotype0000050|WBPhenotype0000640|WBPhenotype0001037|WBPhenotype0000050|WBPhenotype0000126	Expression is seen from embryos to adults in the hyp-7 nuclei. In embryos expression begins in the 200-300 cell stage and is usually comprised of two rows of 6 or 7 cells. In larvae, two rows of staining nuclei are seen down the length of the body. Staining is often restricted to the anterior half of the worm, with only a single row of staining nuclei in adults.|Broadly expressed in soma/embryo .	hypodermal|hyp7
F01F1.2	183776_at	F01F1.2			0	WBPhenotype0000050|WBPhenotype0000535|WBPhenotype0000689|WBPhenotype0000886|WBPhenotype0000050|WBPhenotype0000535|WBPhenotype0000689|WBPhenotype0000886|WBPhenotype0000049|WBPhenotype0000062|WBPhenotype0000886|WBPhenotype0000049|WBPhenotype0000749|WBPhenotype0000886|WBPhenotype0000031|WBPhenotype0000049|WBPhenotype0000050|WBPhenotype0000054|WBPhenotype0000059|WBPhenotype0000689|WBPhenotype0000886|…	Staining is first observed in precomma stage embryos. In all larval stages, expression is seen sporadically, as a number of nuclei in the head and occasional rows of paired nuclei down the body. This pattern seems to be highly mosaic as the number nuclei in the head bodywall that stain varies considerably. This mosaicism is also evident in expression of the bodywall nuclei in the body. These appe…	m2|intestinal|m5|m6|m7|m4|posterior body wall muscle|pharyngeal muscle|m3
C53D5.4	171839_x_at	C53D5.4	ztf-3		0	WBPhenotype0000025|WBPhenotype0000050|WBPhenotype0000535|WBPhenotype0000689|WBPhenotype0000886|WBPhenotype0000031|WBPhenotype0000049|WBPhenotype0000050|WBPhenotype0000054|WBPhenotype0000059|WBPhenotype0000689|WBPhenotype0000886|WBPhenotype0001037|WBPhenotype0000032|WBPhenotype0000050|WBPhenotype0000229|WBPhenotype0000031|WBPhenotype0000049|WBPhenotype0000050|WBPhenotype0000054|WBPhenotype0000059|…	GFP is expressed in all tissues from the comma stage onward, and is strongest in pharynx and rectum.
M01F1.3	190055_s_at	M01F1.3			0	WBPhenotype0000031|WBPhenotype0000050|WBPhenotype0000050|WBPhenotype0000050|WBPhenotype0000535|WBPhenotype0000689|WBPhenotype0000886|WBPhenotype0000745|WBPhenotype0000059	Larval Expression: intestine;	pharynx|intestine|vulval muscle|Reproductive System|body wall muscle|excretory cell
K11C4.4	192924_s_at	K11C4.4	odc-1	odc-1 encodes ornithine decarboxylase, the first enzyme of polyamine biosynthesis that catalyzes the conversion of ornithine to putrescine; ODC-1 is required for development when animals are deprived of exogenous polyamines, which are required for oogenesis and completion of embryogenesis; in addition,ODC-1 may contribute to male fertility; ODC-1 activity is detectable at all developmental stages…	0	WBPhenotype0000050|WBPhenotype0000062|WBPhenotype0000535|WBPhenotype0000689|WBPhenotype0000886|WBPhenotype0000049|WBPhenotype0000062|WBPhenotype0000886|WBPhenotype0000050|WBPhenotype0000535|WBPhenotype0000689|WBPhenotype0000886	Activity is higher in L2/L3 than in L1, and higher still in L4/adults. The activity is at least 10 times greater in L4/adult stage worms than in eggs or in L1 larva.|Substantial fluorescence was noted in the 20 intestinal cells of adult and larval stages. During the embryonic development GFP signals were first seen in eggs that are situated in the uterus close to the vulva, representing embryos a…
K12G11.2	190132_at	K12G11.2	sulp-5	sulp-5 encodes one of eight C. elegans members of the sulfate permease family of anion transporters; by homology, SULP-5 is predicted to function as an anion transporter that regulates cellular pH and volume via transmembrane movement of electrolytes and fluids; a SULP-5::GFP fusion is expressed in punctate structures irregularly distributed along the apical membrane of excretory cell canals and …	0	WBPhenotype0000050|WBPhenotype0000535|WBPhenotype0000689|WBPhenotype0000886|WBPhenotype0000049|WBPhenotype0000062|WBPhenotype0000886|WBPhenotype0000031|WBPhenotype0000049|WBPhenotype0000050|WBPhenotype0000054|WBPhenotype0000059|WBPhenotype0000689|WBPhenotype0000886|WBPhenotype0001037	sulp-5 promoter drove GFP expression in the excretory cell.||Larval Expression: excretory cell;	excretory cell
Y49E10.6	171960_x_at	Y49E10.6	his-72	his-72 encodes an H3 histone required for embryonic viability.	0	WBPhenotype0000689|WBPhenotype0000050|WBPhenotype0000059|WBPhenotype0000050|WBPhenotype0000059|WBPhenotype0000535|WBPhenotype0000050|WBPhenotype0000050|WBPhenotype0000050|WBPhenotype0000050|WBPhenotype0000059|WBPhenotype0000031|WBPhenotype0000049|WBPhenotype0000050|WBPhenotype0000054|WBPhenotype0000059|WBPhenotype0000689|WBPhenotype0000886|WBPhenotype0001037|WBPhenotype0000050|WBPhenotype0000059|…	HIS-72::GFP displayed a similar expression pattern in almost all larval and adult nuclei , except that intestinal nuclei showed only low levels of expression. In crosses where sperm bearing the YFP::his-72 transgene fertilized wild-type oocytes, fluorescence from embryonic expression was detected at the approximately 26-cell stage (embryos with two E blastomeres).|
T03G6.3	193936_at	T03G6.3			0	WBPhenotype0000050|WBPhenotype0000535|WBPhenotype0000689|WBPhenotype0000886|WBPhenotype0000031|WBPhenotype0000049|WBPhenotype0000050|WBPhenotype0000054|WBPhenotype0000059|WBPhenotype0000689|WBPhenotype0000886|WBPhenotype0001037|WBPhenotype0000049|WBPhenotype0000062|WBPhenotype0000886	Larval Expression: body wall muscle;	body wall muscle
F49E8.4	189699_at	F49E8.4	cdd-2	A functional cytidine deaminase that affects morphology of embryos; it is expressed at all life cycle stages.	0	WBPhenotype0000050|WBPhenotype0000546|WBPhenotype0000373|WBPhenotype0000031|WBPhenotype0000049|WBPhenotype0000050|WBPhenotype0000054|WBPhenotype0000059|WBPhenotype0000689|WBPhenotype0000886|WBPhenotype0001037|WBPhenotype0000373|WBPhenotype0000050|WBPhenotype0000535|WBPhenotype0000689|WBPhenotype0000886|WBPhenotype0000049|WBPhenotype0000062|WBPhenotype0000886|WBPhenotype0000373|WBPhenotype0000373	Ce-cdd-2 first appeared in the 8 h sample (late L1), and then was more or less constitutively expressed up to the 34 h sample (young adult), after which expression increased in the 3640 h samples.|For the cdd-2 construct, reporter gene expression was confined to the cells of the intestine with no staining in the pharynx. Staining for the cdd-2 reporter construct was first observed in the egg, but…	intestine
R08E3.4	190402_at	R08E3.4b	R08E3.4		0	WBPhenotype0000050|WBPhenotype0000535|WBPhenotype0000689|WBPhenotype0000886	Larval Expression: pharynx; intestine; seam cells; unidentified cells in tail ;	tail|pharynx|intestine|seam cells
M01E11.7	188534_s_at	M01E11.7c	tag-163		0	WBPhenotype0000031|WBPhenotype0000049|WBPhenotype0000050|WBPhenotype0000054|WBPhenotype0000059|WBPhenotype0000689|WBPhenotype0000886|WBPhenotype0001037|WBPhenotype0000050|WBPhenotype0000535|WBPhenotype0000689|WBPhenotype0000886|WBPhenotype0000049|WBPhenotype0000062|WBPhenotype0000886	Larval Expression: anal depressor muscle; body wall muscle;|Larval Expression: anal depressor muscle; body wall muscle;	vulval muscle|Reproductive System|body wall muscle|anal depressor muscle|stomato-intestinal muscle|body wall muscle|anal depressor muscle
B0285.5	186851_at	B0285.5	hse-5	hse-5 encodes a D-glucuronyl C5-epimerase.	0	WBPhenotype0000031|WBPhenotype0000049|WBPhenotype0000050|WBPhenotype0000054|WBPhenotype0000059|WBPhenotype0000689|WBPhenotype0000886|WBPhenotype0001037|WBPhenotype0000050|WBPhenotype0000535|WBPhenotype0000689|WBPhenotype0000886|WBPhenotype0000049|WBPhenotype0000062|WBPhenotype0000886|WBPhenotype0000049|WBPhenotype0000749|WBPhenotype0000886|WBPhenotype0000050	Transcriptional reporters are broadly if not ubiqitously expressed during early embryonic stages; however, clear differences in expression levels can be observed in different regions of the embryo. During late embryonic and postembryonic stages, reporter gene fusions display more restricted and only partially overlapping expression patterns. The hse-5 reporter construct show expression in hypoder…	hypodermal
Y40B1B.6	182059_s_at	Y40B1B.6	spr-5		0	WBPhenotype0000269|WBPhenotype0000049|WBPhenotype0000062|WBPhenotype0000886|WBPhenotype0000031|WBPhenotype0000049|WBPhenotype0000050|WBPhenotype0000054|WBPhenotype0000059|WBPhenotype0000689|WBPhenotype0000886|WBPhenotype0001037|WBPhenotype0000050|WBPhenotype0000535|WBPhenotype0000689|WBPhenotype0000886	spr-5 is expressed in all stages at nearly the same level.
F53A9.1	180453_at	F53A9.1			0	WBPhenotype0000049|WBPhenotype0000062|WBPhenotype0000886|WBPhenotype0000031|WBPhenotype0000049|WBPhenotype0000050|WBPhenotype0000054|WBPhenotype0000059|WBPhenotype0000689|WBPhenotype0000886|WBPhenotype0001037|WBPhenotype0000050|WBPhenotype0000535|WBPhenotype0000689|WBPhenotype0000886	Larval Expression: intestine;	intestine
W03F8.6	181874_at	W03F8.6			0	WBPhenotype0000031|WBPhenotype0000049|WBPhenotype0000050|WBPhenotype0000054|WBPhenotype0000059|WBPhenotype0000689|WBPhenotype0000886|WBPhenotype0001037|WBPhenotype0000049|WBPhenotype0000062|WBPhenotype0000886|WBPhenotype0000050|WBPhenotype0000535|WBPhenotype0000689|WBPhenotype0000886	Mosaic expression is seen in various cells of the adult pharynx.	pharynx
F42A10.3	185506_at	F42A10.3			0	WBPhenotype0000050|WBPhenotype0000535|WBPhenotype0000689|WBPhenotype0000886|WBPhenotype0000031|WBPhenotype0000049|WBPhenotype0000050|WBPhenotype0000054|WBPhenotype0000059|WBPhenotype0000689|WBPhenotype0000886|WBPhenotype0001037|WBPhenotype0000049|WBPhenotype0000062|WBPhenotype0000886|WBPhenotype0000049|WBPhenotype0000749|WBPhenotype0000886	This pattern is very strong. This strain requires less than one hour of incubation for the pattern to be clearly seen. If left longer, non-localised staining of the pharyngeal muscles occurs obscuring the nuclei. There are three components to this pattern. The first is diffuse staining nucei in the procorpus (m2 and m3). The second is strong expession in the m4 nuclei in the metacorpus, and the f…	m2|m6|m7|m4|pharyngeal muscle|pharynx
C44C1.2	183547_at	C44C1.2			0	WBPhenotype0000031|WBPhenotype0000049|WBPhenotype0000050|WBPhenotype0000054|WBPhenotype0000059|WBPhenotype0000689|WBPhenotype0000886|WBPhenotype0001037|WBPhenotype0000050|WBPhenotype0000535|WBPhenotype0000689|WBPhenotype0000886|WBPhenotype0000049|WBPhenotype0000062|WBPhenotype0000886	Larval Expression: intestine; renal gland cells; unidentified cells in head;	head|intestine|rectal gland cells
C49C8.5	174347_s_at	C49C8.5			0	WBPhenotype0000050|WBPhenotype0000535|WBPhenotype0000689|WBPhenotype0000886|WBPhenotype0000049|WBPhenotype0000062|WBPhenotype0000886|WBPhenotype0000031|WBPhenotype0000049|WBPhenotype0000050|WBPhenotype0000054|WBPhenotype0000059|WBPhenotype0000689|WBPhenotype0000886|WBPhenotype0001037|WBPhenotype0000050|WBPhenotype0000535|WBPhenotype0000689|WBPhenotype0000886	Larval Expression: intestine;	intestine
F17A9.3	191134_at	F17A9.3			0	WBPhenotype0000049|WBPhenotype0000062|WBPhenotype0000886|WBPhenotype0000050|WBPhenotype0000535|WBPhenotype0000689|WBPhenotype0000886	Larval Expression: hypodermis; seam cells;	hypodermis|seam cells
C10G11.9	186105_s_at	C10G11.9			0	WBPhenotype0000050|WBPhenotype0000535|WBPhenotype0000689|WBPhenotype0000886|WBPhenotype0000050|WBPhenotype0000535|WBPhenotype0000689|WBPhenotype0000886|WBPhenotype0000031|WBPhenotype0000049|WBPhenotype0000050|WBPhenotype0000054|WBPhenotype0000059|WBPhenotype0000689|WBPhenotype0000886|WBPhenotype0001037|WBPhenotype0000049|WBPhenotype0000062|WBPhenotype0000886|WBPhenotype0000050|WBPhenotype0000535|…	High levels on sperm DNA during and after meiotic divisions.
W04D2.1	189086_s_at	W04D2.1b	atn-1	atn-1 encodes an alpha-actinin homolog.	0	WBPhenotype0000049|WBPhenotype0000062|WBPhenotype0000886|WBPhenotype0000050|WBPhenotype0001034|WBPhenotype0000031|WBPhenotype0000049|WBPhenotype0000050|WBPhenotype0000054|WBPhenotype0000059|WBPhenotype0000689|WBPhenotype0000886|WBPhenotype0001037|WBPhenotype0000050|WBPhenotype0000535|WBPhenotype0000689|WBPhenotype0000886|WBPhenotype0000050|WBPhenotype0000062|WBPhenotype0000535|WBPhenotype0000689|…	Larval Expression: pharynx; body wall muscle;|Larval Expression: pharynx; anal depressor muscle; body wall muscle;	tail|pharynx|body wall muscle|tail|pharynx|vulval muscle|Reproductive System|body wall muscle|anal depressor muscle
R10E12.1	171842_x_at	R10E12.1a	alx-1	The protein product of this gene is predicted to contain a glutamine/asparagine (Q/N)-rich ('prion') domain, by the algorithm of Michelitsch and Weissman (as of the WS77 release of WormBase, i.e., in wormpep77)	0	WBPhenotype0000049|WBPhenotype0000749|WBPhenotype0000886|WBPhenotype0000050|WBPhenotype0000535|WBPhenotype0000689|WBPhenotype0000886|WBPhenotype0000049|WBPhenotype0000062|WBPhenotype0000886|WBPhenotype0000031|WBPhenotype0000049|WBPhenotype0000050|WBPhenotype0000054|WBPhenotype0000059|WBPhenotype0000689|WBPhenotype0000886|WBPhenotype0001037	A GFP::ALX-1 translational reporter (kindly provided by B. Grant) appeared to be highly and ubiquitously expressed, including in all the VPCs and their descendants.
H06H21.10	187523_s_at	H06H21.10b	tat-2		0	WBPhenotype0000031|WBPhenotype0000049|WBPhenotype0000050|WBPhenotype0000054|WBPhenotype0000059|WBPhenotype0000689|WBPhenotype0000886|WBPhenotype0001037|WBPhenotype0000050|WBPhenotype0000535|WBPhenotype0000689|WBPhenotype0000886	Larval Expression: intestine - posterior cells;	intestine
T09A5.2	192468_at	T09A5.2a	klp-3	klp-3 encodes a C-terminal kinesin motor protein orthologous to Drosophila NCD and Saccharomyces cerevisiae KAR3; expression of antisense klp-3 RNA under the control of a heat shock promoter suggests that KLP-3 plays a role in chromosome movement and segregation that is essential for germline and embryonic development; klp-3 mRNA is expressed at a low level in mixed-stage RNA preparations; consis…	0	WBPhenotype0000049|WBPhenotype0000062|WBPhenotype0000886|WBPhenotype0000050|WBPhenotype0000535|WBPhenotype0000689|WBPhenotype0000886|WBPhenotype0000154|WBPhenotype0000274|WBPhenotype0000773|WBPhenotype0000867|WBPhenotype0001175|WBPhenotype0000031|WBPhenotype0000049|WBPhenotype0000050|WBPhenotype0000054|WBPhenotype0000059|WBPhenotype0000689|WBPhenotype0000886|WBPhenotype0001037	Expression is observed in newly hatched L1 larvae and late stage embryos. There is strong staining of the marginal cells (AB-derived) in the pharynx; also there is staining in the posterior gut near the anal region (cells may be sphincter cells, rectal intestinal valve or the posterior intestinal muscle cells). L1-L4 pharyngeal cells and cells in the posterior gut region (staining of posterior ce…	pharynx|alimentary system|intestine|gut|intestino-rectal valve
F40E3.2	182604_at	F40E3.2			0	WBPhenotype0000050|WBPhenotype0000535|WBPhenotype0000689|WBPhenotype0000886|WBPhenotype0000050|WBPhenotype0000535|WBPhenotype0000689|WBPhenotype0000886|WBPhenotype0000049|WBPhenotype0000062|WBPhenotype0000886|WBPhenotype0000050|WBPhenotype0000031|WBPhenotype0000049|WBPhenotype0000050|WBPhenotype0000054|WBPhenotype0000059|WBPhenotype0000689|WBPhenotype0000886|WBPhenotype0001037	This weak intermittent pattern shows expression in the adult pharynx, and occasionally cells of the anterior hypodermis.	pharynx|hypodermis
T07D1.2	180862_s_at	T07D1.2			0	WBPhenotype0000050|WBPhenotype0000535|WBPhenotype0000689|WBPhenotype0000886|WBPhenotype0000049|WBPhenotype0000062|WBPhenotype0000886	Expressed in: early E lineage.
T28D9.10	193119_s_at	T28D9.10	snr-3	snr-3 encodes an ortholog of human small nuclear ribonucleoprotein Sm D1, a protein that forms part of a heptameric complex required for biogenesis and function of the snRNPs that catalyze mRNA splicing; in combination with the gene that encodes the human Sm D2 ortholog (snr-4), snr-3 affects embryonic viability and nuclear association and localization of P granules in embryos, based on an RNAi a…	0	WBPhenotype0000032|WBPhenotype0000050|WBPhenotype0001010|WBPhenotype0000679|WBPhenotype0000050|WBPhenotype0000059|WBPhenotype0000050|WBPhenotype0000059|WBPhenotype0000154|WBPhenotype0001236|WBPhenotype0000050|WBPhenotype0000535|WBPhenotype0000689|WBPhenotype0000886	Expressed in embryos and adult gonads. Expression pattern in other tissue or life stages are not described in this paper.	gonad
R12E2.9	180698_s_at	R12E2.9	inx-15		0	WBPhenotype0000031|WBPhenotype0000049|WBPhenotype0000050|WBPhenotype0000054|WBPhenotype0000059|WBPhenotype0000689|WBPhenotype0000886|WBPhenotype0001037|WBPhenotype0000017|WBPhenotype0000017|WBPhenotype0000017|WBPhenotype0000017|WBPhenotype0000017|WBPhenotype0000050|WBPhenotype0000535|WBPhenotype0000689|WBPhenotype0000886|WBPhenotype0000017|WBPhenotype0000017|WBPhenotype0000017|WBPhenotype0000017	No GFP detected.
F31A9.3	187872_at	F31A9.3a	arg-1	arg-1 encodes a member of the Delta/Serrate/LAG-2 family of transmembrane signaling ligands and mediates cell fate decisions during early embryogenesis and may function in the CeTwist pathway for mesoderm development; arg-1 is closely related to apx-1 and lag-2 and is functionally interchangeable with them; ARG-1 is expressed in the vm1 vulval muscles.	0	WBPhenotype0000050|WBPhenotype0000535|WBPhenotype0000689|WBPhenotype0000886|WBPhenotype0000031|WBPhenotype0000049|WBPhenotype0000050|WBPhenotype0000054|WBPhenotype0000059|WBPhenotype0000689|WBPhenotype0000886|WBPhenotype0001037|WBPhenotype0000220|WBPhenotype0000049|WBPhenotype0000062|WBPhenotype0000886|WBPhenotype0000220	No expression observed in VPCs.
C03B1.12	187660_s_at	C03B1.12	lmp-1	lmp-1 encodes a protein with similarity to vertebrate lysosome-associated membrane proteins CD68, and appears to be the only protein in C. elegans that has a GYXX (phi) vertebrate lysosomal targeting sequence at its carboxy terminus; localized to the periphery of a large population of membrane bound organelles (granules) seen throughout the early embryos and restricted to the cells of the intesti…	0	WBPhenotype0000049|WBPhenotype0000062|WBPhenotype0000886|WBPhenotype0001010|WBPhenotype0000050|WBPhenotype0000535|WBPhenotype0000689|WBPhenotype0000886	In early embryos, immune serum stained granules broadly distributed throughout the embryo. In latter embryonic stages, staining became restricted to intestinal cells. Intestine-specific labeling was first observed at the lima bean stage embryos, when the gut precursors are located along the dorsal posterior quadrant and autofluorescent intestinal granules first appear. Intestinal granules are lab…	intestinal
Y37D8A.9	179898_s_at	Y37D8A.9	mrg-1		0	WBPhenotype0000050|WBPhenotype0000535|WBPhenotype0000689|WBPhenotype0000886|WBPhenotype0000684|WBPhenotype0000050|WBPhenotype0000535|WBPhenotype0000689|WBPhenotype0000886|WBPhenotype0000886|WBPhenotype0000269|WBPhenotype0000535|WBPhenotype0000684|WBPhenotype0000689|WBPhenotype0000697|WBPhenotype0000049|WBPhenotype0000062|WBPhenotype0000886|WBPhenotype0000269|WBPhenotype0000049|WBPhenotype0000749|…	MRG-1 was clearly detected in embryos, L1 larvae and adult hermaphrodites, whereas it decreased drastically between the L2 and L4 larval stages. It was suggested that the decrease of MRG-1 in the L2L4 stages is regulated at the level of protein stability because a few smaller antibody-reactive proteins (31 and 28 kDa) appeared as the level of MRG-1 decreased.|The anti-MRG-1 antibody used in this …	oocytes
Y57G7A.10	175137_s_at	Y57G7A.10a	Y57G7A.10		0	WBPhenotype0000049|WBPhenotype0000062|WBPhenotype0000886|WBPhenotype0000031|WBPhenotype0000643|WBPhenotype0000646|WBPhenotype0001037|WBPhenotype0000031|WBPhenotype0000643|WBPhenotype0001037|WBPhenotype0000031|WBPhenotype0000049|WBPhenotype0000050|WBPhenotype0000054|WBPhenotype0000059|WBPhenotype0000689|WBPhenotype0000886|WBPhenotype0001037|WBPhenotype0000365|WBPhenotype0000689	Larval Expression: intestine; renal gland cells;	intestine|rectal gland cells
F38C2.2	172921_x_at	F38C2.2	hlh-17		0	WBPhenotype0000613|WBPhenotype0000640|WBPhenotype0000050|WBPhenotype0000535|WBPhenotype0000689|WBPhenotype0000886|WBPhenotype0000613|WBPhenotype0000640|WBPhenotype0000031|WBPhenotype0000049|WBPhenotype0000050|WBPhenotype0000054|WBPhenotype0000059|WBPhenotype0000689|WBPhenotype0000886|WBPhenotype0001037|WBPhenotype0000640	The highest level of steady-state mRNA accumulation was seen in embryos. During larval development and in adults, hlh-17 mRNA levels did not significantly change.|GFP expression was detected in four cells near the nerve ring as well as in two dendrites that extend toward the mouth displaying a pattern similar to that seen in C. elegans when amphid neurons are stained. The GFP shows a web-like pat…
T15H9.3	193106_at	T15H9.3	hlh-6		0	WBPhenotype0000050|WBPhenotype0000535|WBPhenotype0000689|WBPhenotype0000886|WBPhenotype0000031|WBPhenotype0000049|WBPhenotype0000050|WBPhenotype0000054|WBPhenotype0000059|WBPhenotype0000689|WBPhenotype0000886|WBPhenotype0001037|WBPhenotype0000049|WBPhenotype0000062|WBPhenotype0000886	Larval Expression: pharyngeal gland cells;	pharyngeal gland cells
Y57G11C.11	193663_s_at	Y57G11C.11a	coq-3	coq-3 encodes a putative 3,4-dihydroxy-5-hexaprenylbenzoate methyltransferase, orthologous to S. cerevisiae COQ3; by orthology, COQ-3 is predicted to be in a complex with COQ-4 (and perhaps COQ-6), and to be required for two different steps of ubiquinone synthesis; COQ-3 is required for viability, ubiquinone (coenzyme Q9) biosynthesis and for normally short lifespan; coq-3 null mutations are leth…	0	WBPhenotype0000049|WBPhenotype0000062|WBPhenotype0000886|WBPhenotype0000039|WBPhenotype0001282|WBPhenotype0001284|WBPhenotype0000050|WBPhenotype0000535|WBPhenotype0000689|WBPhenotype0000886|WBPhenotype0000031|WBPhenotype0000049|WBPhenotype0000050|WBPhenotype0000054|WBPhenotype0000059|WBPhenotype0000689|WBPhenotype0000886|WBPhenotype0001037	Larval Expression: intestine;	intestine
F29F11.1	191846_s_at	F29F11.1	sqv-4	sqv-4 encodes a UDP-glucose 6-dehydrogenase, biochemically active in vitro, that is required for cytokinesis of one-cell embryos and for vulval morphogenesis; SQV-4 is orthologous to Drosophila SUGARLESS, human UGDH (OMIM:603370), and zebrafish JEKYLL; SQV-4 is expressed in many cell types, notably oocytes and uterine, seam, pharyngeal, and spermathecal cells, with expression being prominent in 1…	0	WBPhenotype0000050|WBPhenotype0000050|WBPhenotype0000050|WBPhenotype0000365|WBPhenotype0000050	SQV-4 Abs stained the cytoplasm of many cells, including (but not limited to) oocytes and vulval cells, as well as uterine, seam, pharyngeal, and spermathecal cells. During the early L4 stage, 10 of the 22 vulval nuclei were in cells with dramatically increased expression of SQV-4. These 10 nuclei are the six inner nuclei of the P5.p and P7.p descendants and the four outer nuclei of the P6.p desc…	vulva|pharynx|spermathecae|uterine|oocytes|seam cells|VPC descendants|vulva|hypodermis|uterus|intestine|seam cells
ZK1251.1	188824_at	ZK1251.1			0	WBPhenotype0000031|WBPhenotype0000049|WBPhenotype0000050|WBPhenotype0000054|WBPhenotype0000059|WBPhenotype0000689|WBPhenotype0000886|WBPhenotype0001037|WBPhenotype0000050|WBPhenotype0000535|WBPhenotype0000689|WBPhenotype0000886	High levels on sperm DNA during and after meiotic divisions.
F54C9.5	191501_at	F54C9.5	rpl-5	rpl-5 encodes a large ribosomal subunit L5 protein; by homology, RPL-5 is predicted to function in protein biosynthesis; in C. elegans RPL-5 activity is broadly required for embryonic, larval, germline, and vulval development, as well as normal body coloration, morphology, and postembryonic growth rates.	0	WBPhenotype0000031|WBPhenotype0000050|WBPhenotype0000583|WBPhenotype0000689|WBPhenotype0000697|WBPhenotype0001029|WBPhenotype0000059|WBPhenotype0000689|WBPhenotype0000679|WBPhenotype0000050|WBPhenotype0000270|WBPhenotype0000059	Expression is first seen in precomma stage embryos, in as yet unidentified nuclei. In comma stage embryos staining is seen in the intestinal precursors, and other cells including possibly members of the C cell lineage. In 3-fold embryos and through till L3 stage larvae, expression appears as pairs of nuclei down the body starting anteriorly of the metacorpus, probably hyp-7. There is also a lot o…	hypodermal|hyp7|intestinal|int_emb|pharyngeal cells|int_post
C46F11.2	193882_at	C46F11.2a	C46F11.2	C46F11.2 is orthologous to human MITOCHONDRIAL GLUTATHIONE REDUCTASE (GSR; OMIM:138300); GSR deficiency has been associated with hemolytic anemia.	0	WBPhenotype0000031|WBPhenotype0000049|WBPhenotype0000050|WBPhenotype0000054|WBPhenotype0000059|WBPhenotype0000689|WBPhenotype0000886|WBPhenotype0001037|WBPhenotype0000050|WBPhenotype0000049|WBPhenotype0000749|WBPhenotype0000886|WBPhenotype0000050|WBPhenotype0000535|WBPhenotype0000689|WBPhenotype0000886|WBPhenotype0000049|WBPhenotype0000062|WBPhenotype0000886	Larval Expression: pharynx; unidentified cells in tail ;	tail|pharynx|intestine|vulval muscle|Reproductive System
K08D12.3	176145_at	K08D12.3b	K08D12.3	K08D12.3 is orthologous to the human gene UNNAMED PROTEIN PRODUCT (ZNF9; OMIM:116955), which when mutated leads to disease.	0	WBPhenotype0000050|WBPhenotype0000535|WBPhenotype0000689|WBPhenotype0000886|WBPhenotype0000050|WBPhenotype0000643|WBPhenotype0000049|WBPhenotype0000062|WBPhenotype0000886|WBPhenotype0000031|WBPhenotype0000049|WBPhenotype0000050|WBPhenotype0000054|WBPhenotype0000059|WBPhenotype0000689|WBPhenotype0000886|WBPhenotype0001037|WBPhenotype0000050|WBPhenotype0000059|WBPhenotype0000643|WBPhenotype0000032|…	Larval Expression: body wall muscle; unidentified cells;	intestine|body wall muscle
F55C7.2	181376_at	F55C7.2			0	WBPhenotype0000594|WBPhenotype0001018|WBPhenotype0000050|WBPhenotype0000535|WBPhenotype0000689|WBPhenotype0000886|WBPhenotype0000049|WBPhenotype0000062|WBPhenotype0000886|WBPhenotype0000594|WBPhenotype0001018|WBPhenotype0000050|WBPhenotype0000535|WBPhenotype0000689|WBPhenotype0000886|WBPhenotype0000031|WBPhenotype0000049|WBPhenotype0000050|WBPhenotype0000054|WBPhenotype0000059|WBPhenotype0000689|…	GFP expression in the intestinal muscle cell.
C44B7.9	194038_s_at	C44B7.9	pmp-2		0	WBPhenotype0000049|WBPhenotype0000062|WBPhenotype0000886|WBPhenotype0000050|WBPhenotype0000535|WBPhenotype0000689|WBPhenotype0000886|WBPhenotype0000031|WBPhenotype0000049|WBPhenotype0000050|WBPhenotype0000054|WBPhenotype0000059|WBPhenotype0000689|WBPhenotype0000886|WBPhenotype0001037	Larval Expression: intestine - ant and post cells;	intestine
M142.6	192657_at	M142.6	rle-1		0	WBPhenotype0000017|WBPhenotype0000017|WBPhenotype0000017|WBPhenotype0000050|WBPhenotype0000535|WBPhenotype0000689|WBPhenotype0000886|WBPhenotype0000017|WBPhenotype0000031|WBPhenotype0001010|WBPhenotype0000049|WBPhenotype0000062|WBPhenotype0000886|WBPhenotype0000050	Larval Expression: Reproductive System; developing spermatheca; hypodermis; seam cells;	hypodermis|seam cells|Reproductive System|developing spermatheca|spermatheca
C49A1.4	191890_s_at	C49A1.4a	eya-1	eya-1 encodes a protein orthologous to the Eyes absent/Eya Drosophila protein which is involved in eye development and has protein tyrosine phosphatase ; RNA interference and mutant studies indicate that eya-1 is involved in embryonic and larval tissue morphogenesis as well as larval viability; eya-1 mutants show increased embryonic cell deaths due to activation of the cell death pathway; eya-1 f…	0	WBPhenotype0000269|WBPhenotype0000055|WBPhenotype0000049|WBPhenotype0000062|WBPhenotype0000886|WBPhenotype0000535|WBPhenotype0000583|WBPhenotype0000643|WBPhenotype0000050|WBPhenotype0000535|WBPhenotype0000689|WBPhenotype0000886|WBPhenotype0000269|WBPhenotype0000055	EYA-1::GFP expression was first detected in the nuclei of several anterior cells at the bean stage when embryo starts morphogenesis. As embryogenesis progressed, the number of EYA-1 expressing cells in the anterior region and the intensity of the signal increased. From 1.5-fold to pretzel stage when embryos elongate and pharyngeal structure is organized, expression of EYA-1::GFP was prominent in …	intestine
T12D8.8	173044_at	T12D8.8			0	WBPhenotype0000050|WBPhenotype0000535|WBPhenotype0000689|WBPhenotype0000886|WBPhenotype0000050|WBPhenotype0000535|WBPhenotype0000689|WBPhenotype0000886|WBPhenotype0000049|WBPhenotype0000062|WBPhenotype0000886|WBPhenotype0000049|WBPhenotype0000749|WBPhenotype0000886|WBPhenotype0000049|WBPhenotype0000749|WBPhenotype0000886|WBPhenotype0000050|WBPhenotype0000535|WBPhenotype0000689|WBPhenotype0000886|…	Larval Expression: intestine; hypodermis; unidentified cells in head; unidentified cells in tail ;	head|tail|hypodermis|intestine
R02D3.6	183002_at	R02D3.6	grl-19	grl-19 encodes a hedgehog-like protein, with an N-terminal signal sequence, a central low-complexity region, and a C-terminal Ground-like (Grl) domain; GRL-19 is expressed in intestine; the Grl domain is predicted to form a cysteine-crosslinked protein involved in intercellular signalling, and it has subtle similarity to the N-terminal Hedge domain of HEDGEHOG proteins.	0	WBPhenotype0000031|WBPhenotype0000049|WBPhenotype0000050|WBPhenotype0000054|WBPhenotype0000059|WBPhenotype0000689|WBPhenotype0000886|WBPhenotype0001037|WBPhenotype0000050|WBPhenotype0000535|WBPhenotype0000689|WBPhenotype0000886	Larval Expression: intestine;	intestine
ZK1058.6	188607_at	ZK1058.6	nit-1		0	WBPhenotype0000050|WBPhenotype0000535|WBPhenotype0000689|WBPhenotype0000886|WBPhenotype0000049|WBPhenotype0000749|WBPhenotype0000886|WBPhenotype0000031|WBPhenotype0000049|WBPhenotype0000050|WBPhenotype0000054|WBPhenotype0000059|WBPhenotype0000689|WBPhenotype0000886|WBPhenotype0001037	Expressed specifically and equally in both the MS and E lineages. nit-1 expression shifted to being primarily in the E descendants after the 300-cell (approximately 4E) stage.
R03D7.7	190716_at	R03D7.7	nos-1	nos-1 encodes an putative RNA-binding protein that contains a zinc-binding motif homologous to that of Drosophila Nanos, a posterior-group protein required for embryonic patterning and primordial germ cell development; in C. elegans, NOS-1 is required redundantly with NOS-2, a second Nanos homolog, for maintenance of germ cell viability during postembryonic development and for preventing primordi…	0	WBPhenotype0000031|WBPhenotype0000049|WBPhenotype0000050|WBPhenotype0000054|WBPhenotype0000059|WBPhenotype0000689|WBPhenotype0000886|WBPhenotype0001037|WBPhenotype0000049|WBPhenotype0000062|WBPhenotype0000886|WBPhenotype0000050|WBPhenotype0000050|WBPhenotype0000535|WBPhenotype0000689|WBPhenotype0000886	maternal RNAs are preferentially maintained in germline blastomeres. nos-1 transcript is maintained in the germ lineage until approximately the 200-cell stage. nos-1 transcripts reappear in the primordial germ cells (PGCs) Z2 and Z3 in the 550-cell stage.|NOS-1 protein is expressed sequentially during embryogenesis. No NOS-1 protein was detected in pregastrulation embryos, even though nos-1 RNA i…
F33H1.2	193860_s_at	F33H1.2	gpd-4	gpd-4 encodes one of four C. elegans glyceraldehyde-3-phosphate dehydrogenases (GAPDHs); by homology, GPD-4 is predicted to reversibly catalyze the oxidation and phosphorylation of glyceraldehyde-3-phosphate to 1,3-diphosphoglycerate during glycolysis; GPD-4 is required for embryonic and larval development; in C. elegans, GPD-4 and GPD-1 constitute the minor GAPDH isoenzymes and are expressed pri…	0	WBPhenotype0000049|WBPhenotype0000062|WBPhenotype0000886|WBPhenotype0000031|WBPhenotype0000049|WBPhenotype0000050|WBPhenotype0000054|WBPhenotype0000059|WBPhenotype0000689|WBPhenotype0000886|WBPhenotype0001037|WBPhenotype0000031|WBPhenotype0000049|WBPhenotype0000050|WBPhenotype0000054|WBPhenotype0000059|WBPhenotype0000689|WBPhenotype0000886|WBPhenotype0001037|WBPhenotype0000050|WBPhenotype0000059|…	mRNA abundant in embryos and also detected in L1, L2 and L4. From embryo to L4 mRNA level decreases by 3-fold.|Expressed in medial germline.
D2007.4	175955_at	D2007.4			0	WBPhenotype0000031|WBPhenotype0000031|WBPhenotype0000050|WBPhenotype0000049|WBPhenotype0000062|WBPhenotype0000886|WBPhenotype0000050|WBPhenotype0000057|WBPhenotype0000535|WBPhenotype0000689|WBPhenotype0000886|WBPhenotype0000059	Larval Expression: intestine;	intestine
C55B6.2	182464_s_at	C55B6.2	dnj-7	This gene encodes a protein containing a DnaJ ('J') domain that is predicted to be mitochondrial.	0	WBPhenotype0000049|WBPhenotype0000062|WBPhenotype0000886|WBPhenotype0000050|WBPhenotype0000535|WBPhenotype0000689|WBPhenotype0000886|WBPhenotype0000031|WBPhenotype0000049|WBPhenotype0000050|WBPhenotype0000054|WBPhenotype0000059|WBPhenotype0000689|WBPhenotype0000886|WBPhenotype0001037	Larval Expression: pharynx; body wall muscle; unidentified cells in head;	head|pharynx|vulval muscle|Reproductive System|body wall muscle
C17D12.6	193028_s_at	C17D12.6	spe-9	spe-9 encodes a predicted plasma membrane protein with a short intracellular domain and external EGF-like repeats most closely resembling those of the Delta, Serrate, APX-1, and LAG-2 signaling ligands; SPE-9 is required autonomously in sperm for fertilization, and by homology, likely mediates an adhesive or signaling event necessary for proper oocyte fertilization; spe-9 mRNA is detected solely …	0	WBPhenotype0000031|WBPhenotype0000049|WBPhenotype0000050|WBPhenotype0000054|WBPhenotype0000059|WBPhenotype0000689|WBPhenotype0000886|WBPhenotype0001037|WBPhenotype0000050|WBPhenotype0000535|WBPhenotype0000689|WBPhenotype0000886	Expressed in sperm and spermatids.|Worms carrying the Ex-Y47H9 transgene had wild-type level broods (109 9 at 25C) in a spe-9(eb19) mutant background displayed no SPE-9 staining. Probably because of germline silencing.|
F09C8.2	175007_at	F09C8.2			0	WBPhenotype0000050|WBPhenotype0000535|WBPhenotype0000689|WBPhenotype0000886|WBPhenotype0000031|WBPhenotype0000049|WBPhenotype0000050|WBPhenotype0000054|WBPhenotype0000059|WBPhenotype0000689|WBPhenotype0000886|WBPhenotype0001037|WBPhenotype0000049|WBPhenotype0000062|WBPhenotype0000886	Expression is confined to embryos and is generally weak diffuse and non-nuclear localised. Expression occurs throughout the embryo and is first seen at the 100 cell stage and continues until after elongation.
B0024.10	173957_s_at	B0024.10			0	WBPhenotype0000031|WBPhenotype0000049|WBPhenotype0000050|WBPhenotype0000054|WBPhenotype0000059|WBPhenotype0000689|WBPhenotype0000886|WBPhenotype0001037|WBPhenotype0000050|WBPhenotype0000535|WBPhenotype0000689|WBPhenotype0000886|WBPhenotype0000050|WBPhenotype0000535|WBPhenotype0000689|WBPhenotype0000886|WBPhenotype0000049|WBPhenotype0000062|WBPhenotype0000886	Expression is predominantly in adult stages, but similar staining is seen in all larval stages. Expression is seen in intestinal nuclei, the pharynx (muscle and epithelial cells), and other cells in the head and tail (probably hypodermis).	pharynx|hypodermis|intestine
T01B10.2	185646_at	T01B10.2	grd-14	grd-14 encodes a hedgehog-like protein, with an N-terminal signal sequence and a C-terminal Ground domain; the Ground domain is predicted to form a cysteine-crosslinked protein involved in intercellular signalling, and it has subtle similarity to the N-terminal Hedge domain of HEDGEHOG proteins; GRD-14 is required for normal growth to full size, locomotion, and vulval morphogenesis; all of these …	0	WBPhenotype0000050|WBPhenotype0000535|WBPhenotype0000689|WBPhenotype0000886|WBPhenotype0000031|WBPhenotype0000049|WBPhenotype0000050|WBPhenotype0000054|WBPhenotype0000059|WBPhenotype0000689|WBPhenotype0000886|WBPhenotype0001037|WBPhenotype0000049|WBPhenotype0000062|WBPhenotype0000886	Larval Expression: intestine; head mesodermal cell; hypodermis; seam cells;|Larval Expression: hypodermis;	hypodermis|intestine|uterine muscle|seam cells|head mesodermal cell|hypodermis
C34C6.8	191844_at	C34C6.8	ceh-7	ceh-7 encodes a homeodomain transcription factor; expressed in cells around the rectum of the male tail.	0	WBPhenotype0000031|WBPhenotype0000049|WBPhenotype0000050|WBPhenotype0000054|WBPhenotype0000059|WBPhenotype0000689|WBPhenotype0000886|WBPhenotype0001037|WBPhenotype0000050|WBPhenotype0000535|WBPhenotype0000689|WBPhenotype0000886	Expression localized to a few cells around the rectum, they are derived from B lineages that existed only in males.	B lineage
C04F12.10	173202_s_at	C04F12.10	fce-1	fce-1 encodes an ortholog of 'farnesylated-proteins converting enzyme 1' (FACE-1), and thus probably enables post-translational processing of proteins (such as LET-60/RAS) carrying a C-terminal CaaX motif; FCE-1 protein probably accounts for the EDTA-sensitive, tosylphenylalanylchloromethane-insensitive component of CaaX-proteolytic activity in membrane extracts from C. elegans, and FCE-1 can cle…	0	WBPhenotype0000049|WBPhenotype0000062|WBPhenotype0000886|WBPhenotype0001180|WBPhenotype0000050|WBPhenotype0000535|WBPhenotype0000689|WBPhenotype0000886|WBPhenotype0000031|WBPhenotype0000049|WBPhenotype0000050|WBPhenotype0000054|WBPhenotype0000059|WBPhenotype0000689|WBPhenotype0000886|WBPhenotype0001037	Larval Expression: intestine; unidentified cells in head;	head|intestine
F32E10.4	175699_s_at	F32E10.4	ima-3	ima-3 encodes one of three C. elegans importin alpha nuclear transport factors and the importin alpha that is most similar to the alpha3-subtype; ima-3 activity is required throughout development: during oogenesis, ima-3 is essential for progression past pachytene of meiotic prophase I and for proper organization of the nuclear pore complex (NPC) as well as association of P granules with the NPC;…	0	WBPhenotype0000050|WBPhenotype0000154|WBPhenotype0000050|WBPhenotype0000059|WBPhenotype0000643|WBPhenotype0000050|WBPhenotype0000689|WBPhenotype0000044|WBPhenotype0000050	ima-3 encoded a 2.8 kb transcript expressed at high levels throughout all stages of the C. elegans life cycle.|Within the adult germline, IMA-3 was detected in the common cytoplasm of the rachis and in association with the nuclei throughout the germline, regardless of hermaphrodite age. In male germlines, IMA-3 was detected at the nuclear envelope and in the rachis similar to hermaphrodite germli…	spermatids|somatic gonad|germ-line cells
K08C9.2	178447_s_at	K08C9.2			0	WBPhenotype0000031|WBPhenotype0000049|WBPhenotype0000050|WBPhenotype0000054|WBPhenotype0000059|WBPhenotype0000689|WBPhenotype0000886|WBPhenotype0001037|WBPhenotype0000689|WBPhenotype0000050|WBPhenotype0000062|WBPhenotype0000535|WBPhenotype0000689|WBPhenotype0000886|WBPhenotype0000050|WBPhenotype0000535|WBPhenotype0000689|WBPhenotype0000886|WBPhenotype0000049|WBPhenotype0000062|WBPhenotype0000886	Expressed in spermatheca.
T21G5.3	190711_at	T21G5.3	glh-1	glh-1 encodes a putative DEAD-box RNA helicase that contains four CCHC zinc fingers and is homologous to Drosophila VASA, a germ-line-specific, ATP-dependent RNA helicase; at permissive temperature, GLH-1 is required redundantly with GLH-4 for proper germ-line development and fertility, specifically for regulating the normal extent of germ-line proliferation, oogenesis, and the production of func…	0	WBPhenotype0000031|WBPhenotype0000049|WBPhenotype0000050|WBPhenotype0000054|WBPhenotype0000059|WBPhenotype0000689|WBPhenotype0000886|WBPhenotype0001037|WBPhenotype0000050|WBPhenotype0000049|WBPhenotype0000062|WBPhenotype0000886|WBPhenotype0000050|WBPhenotype0000535|WBPhenotype0000689|WBPhenotype0000886|WBPhenotype0000031|WBPhenotype0000049|WBPhenotype0000050|WBPhenotype0000054|WBPhenotype0000059|…	Expression first detected at L3 to L4 stage, and most abundant in adult stage. Upon longer exposures, a weak hybridization signal was observed in RNA from L3 stage.|In adults, glh-1 and glh-2 RNAs are restricted to germ-line tissue. glh-1 RNA is present at all stages of germ-line development in the hermaphrodite gonad, from the distal region where germ cells divide mitotically through the proxima…	gonad|germ-line cells|germ-line cells
F54E7.3	175616_at	F54E7.3b	par-3	par-3 encodes a PDZ domain-containing protein orthologous to mammalian atypical PKC isotype-specific interacting protein (ASIP) and Drosophila Bazooka; PAR-3 is required maternally for polarization of the zygote along the anterior-posterior (A-P) axis; PAR-3, PAR-6, and PKC-3 form a complex that localizes to the anterior cytoplasmic cortex of the one- and two-cell embryo; this localization is reg…	0	WBPhenotype0000050|WBPhenotype0000535|WBPhenotype0000689|WBPhenotype0000886|WBPhenotype0000269|WBPhenotype0000154|WBPhenotype0000050|WBPhenotype0000535|WBPhenotype0000697|WBPhenotype0000700|WBPhenotype0000269|WBPhenotype0000017|WBPhenotype0000050|WBPhenotype0000269|WBPhenotype0000269|WBPhenotype0000017|WBPhenotype0000269|WBPhenotype0000050|WBPhenotype0000697|WBPhenotype0000700|WBPhenotype0001037|…	|The apical-basal polarity of the PAR proteins persists through early gastrulation, cells in the interior of the embryo accumulate PAR-3 on their blastocoel-facing surfaces; these and later changes in PAR distribution were not analyzed further.|PAR-3 was detected in the vulval cells, as well as in most or all somatic gonad precursor cells, including ancestors of uterus, sheath, and spermatheca st…	vulva|spermathecae|uterine|sheath_cells|somatic gonad precursors
ZK524.1	193472_at	ZK524.1	spe-4	spe-4 encodes a transmembrane protein that is a divergent member of the presenilin family of proteins that have been implicated in early-onset Alzheimer's disease (OMIM:104300); spe-4 activity is required for proper formation and function of the fibrous body-membranous organelles that are asymmetrically localized to spermatids during spermatogeneis; spe-4 is also required for proper partitioning …	0	WBPhenotype0000050|WBPhenotype0000535|WBPhenotype0000689|WBPhenotype0000886|WBPhenotype0000049|WBPhenotype0000062|WBPhenotype0000886	Spermatid
C56G2.6	187384_s_at	C56G2.6	let-767	let-767 encodes a short-chain dehydrogenase, reported to be required for efficient cholesterol metabolism; LET-767 is predicted to be required for the metabolism of a sterol and to be mitochondrial.	0	WBPhenotype0000059|WBPhenotype0000059|WBPhenotype0000164|WBPhenotype0000059|WBPhenotype0000643|WBPhenotype0000679|WBPhenotype0000050|WBPhenotype0000057|WBPhenotype0000535|WBPhenotype0000689|WBPhenotype0000886|WBPhenotype0000031|WBPhenotype0000050|WBPhenotype0000060|WBPhenotype0000643|WBPhenotype0000689|WBPhenotype0001010	Transgenic animals carrying this construct express gfp in the gut, with a notable absence of expression in the gut nuclei. This pattern of expression is seen from the first larval stage through to adulthood in both hermaphrodites and males. GFP was not detected at any stage of embryogenesis.|The let-767 transcript is present from embryos to adults as revealed by RT-PCR using RNA preparations from…	intestine
T18D3.4	192040_s_at	T18D3.4	myo-2	myo-2 encodes a muscle-type specific myosin heavy chain isoform; myo-2 is expressed in pharyngeal muscle.	0	WBPhenotype0000050|WBPhenotype0000535|WBPhenotype0000689|WBPhenotype0000886|WBPhenotype0000050|WBPhenotype0000062|WBPhenotype0000535|WBPhenotype0000689|WBPhenotype0000886	Strong activity in pharynx muscle.|Expressed in pharynx.|Expressed in pharynx.	pharyngeal muscle|pharynx|pharynx
F41C3.3	192281_at	F41C3.3	acs-11		0	WBPhenotype0000050|WBPhenotype0000535|WBPhenotype0000689|WBPhenotype0000886|WBPhenotype0000031|WBPhenotype0000049|WBPhenotype0000050|WBPhenotype0000054|WBPhenotype0000059|WBPhenotype0000689|WBPhenotype0000886|WBPhenotype0001037	Expression is seen from elongated embryos until adulthood predominantly in cells of the lateral hypodermis. Expression is generally nuclear-localised but can also be more diffuse. Diffuse expression is also seen in the intestine. This gene has homology to acetyl-CoA synthetases.	hypodermis|intestine
F37A4.9	187383_s_at	F37A4.9	bath-41	The F37A4.9 gene encodes a protein with a meprin-associated Traf homology (MATH) domain that may be involved in apoptosis.	0	WBPhenotype0000050|WBPhenotype0000535|WBPhenotype0000689|WBPhenotype0000886|WBPhenotype0000050|WBPhenotype0000535|WBPhenotype0000689|WBPhenotype0000886	Larval Expression: intestine;	intestine
T12F5.3	190000_s_at	T12F5.3	glh-4	glh-4 encodes a putative germline RNA helicase that affects germline proliferation, oogenesis, spermatogenesis, and hence fertility in combination with glh-1, and is partially redundant with glh-1; glh-4 is a constituent of P granules and expression is most abundant in newly fertilized embryos.	0	WBPhenotype0000049|WBPhenotype0000050|WBPhenotype0000689|WBPhenotype0000886|WBPhenotype0000050|WBPhenotype0000535|WBPhenotype0000689|WBPhenotype0000886|WBPhenotype0000050|WBPhenotype0000535|WBPhenotype0000689|WBPhenotype0000886|WBPhenotype0000031|WBPhenotype0000049|WBPhenotype0000050|WBPhenotype0000054|WBPhenotype0000059|WBPhenotype0000689|WBPhenotype0000886|WBPhenotype0001037	Antibody recognized P granules throughout the life of the worm: in the germline precursor cells of the embryo, in larvae, and surrounding the proliferating germ cells in the adult hermaphrodite and male gonads.
F44G4.8	173858_at	F44G4.8	dep-1	dep-1 encodes a class III receptor protein tyrosine phosphatase (R-PTP) orthologous to human R-PTPs such as PTPRJ/Dep-1 (mutated in epithelial cancers; OMIM:600925); DEP-1 is required, redundantly with LIP-1 and LET-60, and downstream of LIN-12, to promote secondary over primary vulval fate in the P5.p and P7.p lineages; DEP-1 is expressed in P5.p and P7.p lineages, and dep-1 acts cell-autonomous…	0	WBPhenotype0000050|WBPhenotype0000535|WBPhenotype0000689|WBPhenotype0000886|WBPhenotype0000031|WBPhenotype0000049|WBPhenotype0000050|WBPhenotype0000054|WBPhenotype0000059|WBPhenotype0000689|WBPhenotype0000886|WBPhenotype0001037|WBPhenotype0000049|WBPhenotype0000062|WBPhenotype0000886	Both reporters are expressed at the time of vulval induction at equal levels in P5.p, P6.p, and P7.p. After the first round of cell divisions, the translational DEP-1::GFP reporter is down-regulated in the primary lineage, but expression persists in the secondary vulval cells until the L4 stage. DEP-1::GFP expression is lower in P6.p than in P5.p or P7.p descendants in 82% of L3 and in 95% of L4 …
ZC518.3	174257_at	ZC518.3b	ccr-4		0	WBPhenotype0000050|WBPhenotype0001236|WBPhenotype0000050|WBPhenotype0000535|WBPhenotype0000689|WBPhenotype0000886|WBPhenotype0000031|WBPhenotype0000049|WBPhenotype0000050|WBPhenotype0000054|WBPhenotype0000059|WBPhenotype0000689|WBPhenotype0000886|WBPhenotype0001037|WBPhenotype0000031|WBPhenotype0000049|WBPhenotype0000050|WBPhenotype0000054|WBPhenotype0000059|WBPhenotype0000060|WBPhenotype0000062|…	Larval Expression: pharynx; hypodermis; seam cells;	pharynx|hypodermis|seam cells
H13N06.5	194199_x_at	H13N06.5	tag-148		0	WBPhenotype0000050|WBPhenotype0000535|WBPhenotype0000689|WBPhenotype0000886|WBPhenotype0000886|WBPhenotype0000031|WBPhenotype0000049|WBPhenotype0000050|WBPhenotype0000054|WBPhenotype0000059|WBPhenotype0000689|WBPhenotype0000886|WBPhenotype0001037|WBPhenotype0000886	No transgenic line obtained.
T28C12.4	188698_s_at	T28C12.4b	T28C12.4		0	WBPhenotype0000031|WBPhenotype0000049|WBPhenotype0000050|WBPhenotype0000054|WBPhenotype0000059|WBPhenotype0000689|WBPhenotype0000886|WBPhenotype0001037|WBPhenotype0000049|WBPhenotype0000062|WBPhenotype0000886|WBPhenotype0000031|WBPhenotype0000049|WBPhenotype0000050|WBPhenotype0000054|WBPhenotype0000059|WBPhenotype0000689|WBPhenotype0000886|WBPhenotype0001037	T28C12.4 was expressed in the hypodermis, including hyp7 cells, seam cells, and head and tail hypodermis.	hyp7|seam cells|head hypodermis|tail hypodermis
M05B5.4	193234_at	M05B5.4		The M05B5.4 gene encodes an ortholog of the human gene LECITHIN-CHOLESTEROL ACYLTRANSFERASE (LCAT; OMIM:606967), which when mutated leads to lecithin-cholesterol acyltransferase deficiency (OMIM:245900).	0	WBPhenotype0001183|WBPhenotype0001182|WBPhenotype0001182|WBPhenotype0001182|WBPhenotype0000050|WBPhenotype0000535|WBPhenotype0000689|WBPhenotype0000886|WBPhenotype0000031|WBPhenotype0000049|WBPhenotype0000050|WBPhenotype0000054|WBPhenotype0000059|WBPhenotype0000689|WBPhenotype0000886|WBPhenotype0001037	Expressed in embryo.
C47D12.1	189276_s_at	C47D12.1a	trr-1		0	WBPhenotype0000050|WBPhenotype0000054|WBPhenotype0000050|WBPhenotype0000688|WBPhenotype0000050|WBPhenotype0000054|WBPhenotype0000050|WBPhenotype0000057|WBPhenotype0000535|WBPhenotype0000689|WBPhenotype0000886|WBPhenotype0000689|WBPhenotype0000700|WBPhenotype0001182|WBPhenotype0001182|WBPhenotype0000031|WBPhenotype0000697|WBPhenotype0001037|WBPhenotype0000688|WBPhenotype0000031|WBPhenotype0000050|…	TRR-1 was present in weakly detectable levels in somatic nuclei of larvae and adults. Among the nuclei expressing TRR-1 were those of P(3N-8).p. TRR-1 was readily detectable in germ nuclei of larvae and adults.	germ cells
C34G6.1	184067_at	C34G6.1			0	WBPhenotype0000031|WBPhenotype0000049|WBPhenotype0000050|WBPhenotype0000054|WBPhenotype0000059|WBPhenotype0000689|WBPhenotype0000886|WBPhenotype0001037|WBPhenotype0000050|WBPhenotype0000535|WBPhenotype0000689|WBPhenotype0000886|WBPhenotype0000031|WBPhenotype0000049|WBPhenotype0000050|WBPhenotype0000054|WBPhenotype0000059|WBPhenotype0000689|WBPhenotype0000886|WBPhenotype0001037|WBPhenotype0000689|…	Larval Expression: pharynx; intestine; unidentified cells in head; unidentified cells in tail ;	head|tail|pharynx|intestine
W02D3.7	192974_at	W02D3.7	lbp-5	lbp-5 encodes a predicted intracellular fatty acid binding protein (iFABP) that is most similar to the vertebrate muscle and heart FABPs; by homology, LBP-5 is predicted to function as an intracellular transporter for small hydrophobic molecules such as lipids and steroid hormones; loss of lbp-5 activity via large-scale RNAi screens indicates that, in C. elegans, LBP-5 is required for movement.	0	WBPhenotype0000643|WBPhenotype0000049|WBPhenotype0000062|WBPhenotype0000886|WBPhenotype0000050|WBPhenotype0000535|WBPhenotype0000689|WBPhenotype0000886	Larval Expression: pharynx; arcade cells; intestine; seam cells; unidentified cells in tail ;	tail|pharynx|intestine|seam cells|Reproductive System|vulva other|arcade cells
F35G12.9	192918_at	F35G12.9	apc-11	apc-11 encodes a predicted key catalytic subunit of the anaphase promoting complex that is required for embryonic development past the embryonic one- cell stage.	0	WBPhenotype0000689|WBPhenotype0001041|WBPhenotype0000057|WBPhenotype0000050|WBPhenotype0001100|WBPhenotype0001145|WBPhenotype0000689|WBPhenotype0001041|WBPhenotype0000050|WBPhenotype0000776|WBPhenotype0000050|WBPhenotype0000050|WBPhenotype0000050|WBPhenotype0000535|WBPhenotype0000689|WBPhenotype0000776|WBPhenotype0000886	Decreased levels of expression in the glp-4(bn2) mutant compared to the mixed stage N2, embryo, and T6 samples (adults).	germ-line cells
R12E2.4	180377_at	R12E2.4b	inx-17		0	WBPhenotype0000050|WBPhenotype0000535|WBPhenotype0000689|WBPhenotype0000886|WBPhenotype0000031|WBPhenotype0000049|WBPhenotype0000050|WBPhenotype0000054|WBPhenotype0000059|WBPhenotype0000689|WBPhenotype0000886|WBPhenotype0001037|WBPhenotype0000049|WBPhenotype0000062|WBPhenotype0000886	No GFP detected.
C08B11.4	172742_x_at	C08B11.4	nrf-6	nrf-6 encodes a protein with 12 predicted transmembrane domains that is highly similar to NDG-4 and affects embryonic viability, yolk transport, locomotion, body morphology, and affects sensitivity to fluoxetine with respect to nose-contraction response in a common pathway with ndg-4 and nrf-5; expressed in the most anterior cells of the hypodermis and in the intestine and is required in the inte…	0	WBPhenotype0000049|WBPhenotype0000062|WBPhenotype0000886|WBPhenotype0000050|WBPhenotype0000535|WBPhenotype0000583|WBPhenotype0000646|WBPhenotype0000050|WBPhenotype0000535|WBPhenotype0000689|WBPhenotype0000886|WBPhenotype0000154|WBPhenotype0000050|WBPhenotype0000062|WBPhenotype0000535|WBPhenotype0000689|WBPhenotype0000886	Expressed strong GFP fluorescence in hyp 3 and hyp 5, the most anterior cells in the hypodermis, and in the intestine. This expression began at the L1 stage and continued throughout adulthood. Weaker fluorescence was also observed in other hypodermal cells throughout the animal, particularly in later stages of development.	hypodermis|intestine|hyp5|hyp3
F56D1.2	187356_s_at	F56D1.2			0	WBPhenotype0000050|WBPhenotype0000535|WBPhenotype0000689|WBPhenotype0000886|WBPhenotype0000050|WBPhenotype0000031|WBPhenotype0000049|WBPhenotype0000050|WBPhenotype0000054|WBPhenotype0000059|WBPhenotype0000689|WBPhenotype0000886|WBPhenotype0001037	Expressed in body wall muscle.
F08G12.10	188634_s_at	F08G12.10	inx-2		0	WBPhenotype0000050|WBPhenotype0000535|WBPhenotype0000689|WBPhenotype0000886|WBPhenotype0000031|WBPhenotype0000049|WBPhenotype0000050|WBPhenotype0000054|WBPhenotype0000059|WBPhenotype0000689|WBPhenotype0000886|WBPhenotype0001037|WBPhenotype0000050|WBPhenotype0000049|WBPhenotype0000062|WBPhenotype0000886	Ubiquitous early in embryogenesis; pharyx in larvae.	pharynx
B0213.3	172427_x_at	B0213.3	nlp-28		0	WBPhenotype0000050|WBPhenotype0000535|WBPhenotype0000689|WBPhenotype0000886|WBPhenotype0000031|WBPhenotype0000049|WBPhenotype0000050|WBPhenotype0000054|WBPhenotype0000059|WBPhenotype0000689|WBPhenotype0000886|WBPhenotype0001037	No expression observed.
ZK455.1	193891_at	ZK455.1	aco-1	aco-1 encodes an aconitase that is homologous to mammalian iron regulatory protein-1 (IRP1); aco-1 activity is required for normal brood sizes and, under iron stress conditions, for normal lifespan and L4-to-adult growth rates; ACO-1 physically interacts with GEX-3; like IRP1, ACO-1 has aconitase activity and is post-translationally regulated by iron, but, unlike IRP1, it lacks RNA-binding activi…	0	WBPhenotype0000886|WBPhenotype0000050|WBPhenotype0000535|WBPhenotype0000689|WBPhenotype0000886|WBPhenotype0000049|WBPhenotype0000062|WBPhenotype0000886	Expression is seen from early embryonic stages to adulthood. In embryos many cells show expression including the intestinal precursors. In young larvae expression is confined to the intestine, but in older worms more extensive expression is seen, including many hypodermal cells. This gene has homology to aconitase.|Transgenic embryos, L2 larval stage and adult animals carrying the reporter constr…	hypodermis|intestine|hypodermal|intestine|seam cells|hypodermal|intestine|seam cells
F42H10.9	176267_at	F42H10.9			0	WBPhenotype0000050|WBPhenotype0000535|WBPhenotype0000689|WBPhenotype0000886	Very strong diffuse expression is seen throughout the pharynx of larval and adult stages. In young larvae expression is also seen in cells along the body of the worm (probably hypodermal seam cells), and in a few cells of the anal region.	pharynx|hypodermal|anus
F35G12.3	172873_x_at	F35G12.3a	sel-5	sel-5 encodes a serine/threonine kinase most similar to mammalian GAK1 and Saccharomyces cerevisiae Pak1p; SEL-5 is required for LIN-12/Notch-mediated signaling events that instruct cells of equivalent developmental potential to adopt distinct fates; sel-5 encodes two protein kinase isoforms generated from alternatively spliced mRNAs and appears to influence cell fate decisions by acting before o…	0	WBPhenotype0000050|WBPhenotype0000062|WBPhenotype0000535|WBPhenotype0000689|WBPhenotype0000886|WBPhenotype0000049|WBPhenotype0000749|WBPhenotype0000886|WBPhenotype0000031|WBPhenotype0000049|WBPhenotype0000050|WBPhenotype0000054|WBPhenotype0000059|WBPhenotype0000689|WBPhenotype0000886|WBPhenotype0001037|WBPhenotype0000050|WBPhenotype0000535|WBPhenotype0000689|WBPhenotype0000886|WBPhenotype0000050|…	|Adult Expression: Reproductive System; vulval muscle;	vulval muscle|Reproductive System
T01B4.2	193227_at	T01B4.2	twk-22		0	WBPhenotype0000050|WBPhenotype0000535|WBPhenotype0000689|WBPhenotype0000886|WBPhenotype0000031|WBPhenotype0000049|WBPhenotype0000050|WBPhenotype0000054|WBPhenotype0000059|WBPhenotype0000689|WBPhenotype0000886|WBPhenotype0001037	Pharynx.	pharynx
C43E11.11	173216_s_at	C43E11.11			0	WBPhenotype0000031|WBPhenotype0000049|WBPhenotype0000050|WBPhenotype0000054|WBPhenotype0000059|WBPhenotype0000689|WBPhenotype0000886|WBPhenotype0001037|WBPhenotype0000031|WBPhenotype0000195|WBPhenotype0000050|WBPhenotype0000062|WBPhenotype0000535|WBPhenotype0000689|WBPhenotype0000886|WBPhenotype0000031|WBPhenotype0000031|WBPhenotype0000050|WBPhenotype0000050|WBPhenotype0000535|WBPhenotype0000689|…	Broadly expressed in gonad.
F39G3.7	189645_s_at	F39G3.7	prx-6		0	WBPhenotype0000022|WBPhenotype0000050|WBPhenotype0000535|WBPhenotype0000689|WBPhenotype0000886|WBPhenotype0000032|WBPhenotype0000886|WBPhenotype0000031|WBPhenotype0000031|WBPhenotype0000049|WBPhenotype0000050|WBPhenotype0000054|WBPhenotype0000059|WBPhenotype0000689|WBPhenotype0000886|WBPhenotype0001037|WBPhenotype0000031	Expression was higher at L3 and lower at the young adult stage than other stages: embryo, L1, L2, L4 and egg-laying adults.|Larval Expression: intestine; hypodermis;	hypodermis|intestine
C05E4.14	189185_at	C05E4.14a	srh-2		0	WBPhenotype0000050|WBPhenotype0000535|WBPhenotype0000689|WBPhenotype0000886	Expression associated with developing intestine and body wall muscle cells. About 4-6 faintly labeled E-derived cells were detected at about 100-cell embryos, Eight E-derived cells were more prominently labeled in 250-cell embryo. Body wall muscle cells were first detected with the mAb in addition to the complement of 20 intestinal cells at about 450-cell embryos. Native gut fluorescent was not v…	intestine|E lineage|intestine
F35H8.7	193002_at	F35H8.7	wee-1.1		0	WBPhenotype0000031|WBPhenotype0000049|WBPhenotype0000050|WBPhenotype0000054|WBPhenotype0000059|WBPhenotype0000689|WBPhenotype0000886|WBPhenotype0001037|WBPhenotype0000049|WBPhenotype0000062|WBPhenotype0000886|WBPhenotype0000050|WBPhenotype0000535|WBPhenotype0000689|WBPhenotype0000886	wee-1 message observed only in embryos and signal also detected in adults (may be because most adults contain some young embryos).|Expression is detected in 12-16-cell embryos (zygotic expression). Wee-1.1 mRNA is first detected in nucleus of the E blastomeres of 12-13 cell embryos and then in 8 nuclei derived from AB blastomeres in 16-cell embryos. Expression in the 12-16-cell embryo corresponds…
Y60A3A.12	188225_s_at	Y60A3A.12	chk-2	chk-2 encodes a member of the Cds1/Chk2 checkpoint kinase family, orthologous to human CHK2 (OMIM:604373, mutated in Li-Fraumeni syndrome), that affects pairing between homologous chromosomes during early meiotic prophase, and might function to couple premeiotic S phase with early prophase; CHK-2 is expressed in the germ line.	0	WBPhenotype0000050|WBPhenotype0000535|WBPhenotype0000689|WBPhenotype0000886|WBPhenotype0000050|WBPhenotype0000535|WBPhenotype0000689|WBPhenotype0000886|WBPhenotype0000049|WBPhenotype0000062|WBPhenotype0000886|WBPhenotype0000031|WBPhenotype0000049|WBPhenotype0000050|WBPhenotype0000054|WBPhenotype0000059|WBPhenotype0000689|WBPhenotype0000886|WBPhenotype0001037	The mRNA was detected in adult hermaphrodites. However, the levels were significantly reduced in eggs and L2 larvae.|Northern (RNA) blot analysis of embryos at a variety of developmental stages revealed the presence of the Ce-cds-1 and/or Ce-cds-2 (which was called Ce-cds-1/2) transcript. The expression of Ce-cds-1/2 was first detectable at the L3 stage of larval development and became stronger a…
F47B8.8	179149_at	F47B8.8			0	WBPhenotype0000031|WBPhenotype0000049|WBPhenotype0000050|WBPhenotype0000054|WBPhenotype0000059|WBPhenotype0000689|WBPhenotype0000886|WBPhenotype0001037|WBPhenotype0000049|WBPhenotype0000062|WBPhenotype0000886|WBPhenotype0000050|WBPhenotype0000535|WBPhenotype0000689|WBPhenotype0000886	This simple pattern consists of expression in the adult vulva, probably vulC, and is only seen intermittently.	vulva
ZK836.1	188368_at	ZK836.1	lon-3		0	WBPhenotype0000050|WBPhenotype0000535|WBPhenotype0000689|WBPhenotype0000886|WBPhenotype0000031|WBPhenotype0000049|WBPhenotype0000050|WBPhenotype0000054|WBPhenotype0000059|WBPhenotype0000689|WBPhenotype0000886|WBPhenotype0001037|WBPhenotype0000022|WBPhenotype0000050|WBPhenotype0000535|WBPhenotype0000689|WBPhenotype0000886|WBPhenotype0000049|WBPhenotype0000062|WBPhenotype0000886	The pattern of gfp expression in hermaphrodites carrying the gfp reporter was dynamic but at all stages restricted to hypodermal cells. Early in the L1 stage, expression was seen in H0, H1, and H2, in the anterior V cells, and in the T cells. Weak expression was also seen in hypodermal nuclei in the head and the tail, including those in hyp5, hyp6, hyp8, hyp9, and hyp10. Expression was not seen a…	hyp6|hyp7|hyp10|hyp8|P lineage|hyp5|hyp9|hyp11|T lineage|V lineage|hyp6|hyp7|hyp10|hyp8|hyp5|hyp9|hyp11|hypodermal|cuticle
F08F3.6	183194_s_at	F08F3.6		This gene encodes a protein containing an F-box, a motif predicted to mediate protein-protein interactions either with homologs of yeast Skp-1p or with other proteins.	0	WBPhenotype0000050|WBPhenotype0000062|WBPhenotype0000535|WBPhenotype0000689|WBPhenotype0000886|WBPhenotype0000031|WBPhenotype0000049|WBPhenotype0000050|WBPhenotype0000054|WBPhenotype0000059|WBPhenotype0000689|WBPhenotype0000886|WBPhenotype0001037|WBPhenotype0000050|WBPhenotype0000050|WBPhenotype0000535|WBPhenotype0000689|WBPhenotype0000886	Expressed in medial germline.
F42G9.2	188525_at	F42G9.2	cyn-6	cyp-6 encodes a cyclophilin most similar to human secreted cyclophilin type B isoforms that is functional when expressed in E. coli; it is expressed in the intestine.	0	WBPhenotype0000049|WBPhenotype0000062|WBPhenotype0000886|WBPhenotype0000049|WBPhenotype0000749|WBPhenotype0000886|WBPhenotype0000886|WBPhenotype0000050|WBPhenotype0000535|WBPhenotype0000689|WBPhenotype0000886|WBPhenotype0000886|WBPhenotype0000886|WBPhenotype0000886|WBPhenotype0000886|WBPhenotype0000031|WBPhenotype0000049|WBPhenotype0000050|WBPhenotype0000054|WBPhenotype0000059|WBPhenotype0000689|…	CYP-6 was expressed in the nematode gut. Expression was most abundant in the embryo, having a very early expression pattern, and was not expressed in later larval stages and adults.	intestine
F44E7.4	188575_s_at	F44E7.4a	F44E7.4		0	WBPhenotype0000050|WBPhenotype0000535|WBPhenotype0000689|WBPhenotype0000886|WBPhenotype0000049|WBPhenotype0000062|WBPhenotype0000886|WBPhenotype0000031|WBPhenotype0000049|WBPhenotype0000050|WBPhenotype0000054|WBPhenotype0000059|WBPhenotype0000689|WBPhenotype0000886|WBPhenotype0001037|WBPhenotype0000031|WBPhenotype0000049|WBPhenotype0000050|WBPhenotype0000054|WBPhenotype0000059|WBPhenotype0000689|…	Broadly expressed in gonad.
W06B3.2	193520_at	W06B3.2b	sma-5	sma-5 encodes a serine/threonine kinase homologous to the mammalian MAP kinase MAPK7/ERK5 (OMIM:602521, required for development of extraembryonic vasculature and embryonic cardiovasculature); SMA-5 is required for normal body size morphogenesis, growth rates, and intestinal granule distribution, and for regulating the size of the intestine, body wall muscle, and hypodermis, as well as the number…	0	WBPhenotype0000030|WBPhenotype0000229|WBPhenotype0000269|WBPhenotype0000050|WBPhenotype0000535|WBPhenotype0000689|WBPhenotype0000886	pPDW06-1a expresses a GFP fusion with N-terminal five amino acids of W06B3.2a/c under a control of promoter for W06B3.2c of 1.6 kb. GFP expression was found in intestine and excretory cell, in all stages of a transgenic line carrying extrachromosomal arrays of pPDW06-1a. In the intestine, the four most anterior cells show stronger GFP expression, although entire intestine is fluorescent. The expr…
F38E11.2	192323_at	F38E11.2	hsp-12.6		0	WBPhenotype0000039|WBPhenotype0000031|WBPhenotype0000049|WBPhenotype0000050|WBPhenotype0000054|WBPhenotype0000059|WBPhenotype0000689|WBPhenotype0000886|WBPhenotype0001037|WBPhenotype0000049|WBPhenotype0000062|WBPhenotype0000886|WBPhenotype0000269|WBPhenotype0000050|WBPhenotype0000535|WBPhenotype0000689|WBPhenotype0000886|WBPhenotype0000039	immunohistochemistry shows that L1 larvae have high HSP12 levels throughout the body. Although overall levels of HSP12s are much lower in L4 larvae and in adult hermaphrodites, these smHSPs are locally abundant in the spermatheca and in specific vulval cells under unstressed conditions. In the spermatheca of hermaphrodites, HSP12s are localized in sperm. At higher magnification, the distribution …	vulva|spermathecae|sperm|vulval muscle
E03H4.13	193577_at	E03H4.13	nhr-89		0	WBPhenotype0000050|WBPhenotype0000535|WBPhenotype0000689|WBPhenotype0000886|WBPhenotype0000031|WBPhenotype0000049|WBPhenotype0000050|WBPhenotype0000054|WBPhenotype0000059|WBPhenotype0000689|WBPhenotype0000886|WBPhenotype0001037	Lateral seam cells.	seam cells
F29D11.1	171791_at	F29D11.1	lrp-1		0	WBPhenotype0000594|WBPhenotype0000638|WBPhenotype0000059|WBPhenotype0000583|WBPhenotype0000643|WBPhenotype0000054|WBPhenotype0000535|WBPhenotype0000030|WBPhenotype0000038|WBPhenotype0000229|WBPhenotype0000269|WBPhenotype0000583|WBPhenotype0000638|WBPhenotype0000643|WBPhenotype0000056|WBPhenotype0000269|WBPhenotype0000054|WBPhenotype0000059|WBPhenotype0000535|WBPhenotype0000583|WBPhenotype0000643|…	Stained hyp6 and hyp7. Staining is confined to the dorsal and ventral ridges and to wider sections that are adjacent to the lateral seam cells, which themselves fail to stain. Therefore, the regions of staining correspond to the thick regions of this epidermis (with respect to a cross-sectional view of worms); staining is absent from longitudinal bands that correspond to the thin regions of hyp7 …	hyp6|hyp7|head|hypodermis
F54C8.7	187151_s_at	F54C8.7a	F54C8.7		0	WBPhenotype0000049|WBPhenotype0000062|WBPhenotype0000886|WBPhenotype0000031|WBPhenotype0000049|WBPhenotype0000050|WBPhenotype0000054|WBPhenotype0000059|WBPhenotype0000689|WBPhenotype0000886|WBPhenotype0001037|WBPhenotype0000049|WBPhenotype0000749|WBPhenotype0000886|WBPhenotype0000050|WBPhenotype0000535|WBPhenotype0000689|WBPhenotype0000886	Larval Expression: pharynx;	pharynx
C03G6.15	189512_at	C03G6.15	cyp-35A2		0	WBPhenotype0001183|WBPhenotype0000050|WBPhenotype0000535|WBPhenotype0000689|WBPhenotype0000886|WBPhenotype0000031|WBPhenotype0000049|WBPhenotype0000050|WBPhenotype0000054|WBPhenotype0000059|WBPhenotype0000689|WBPhenotype0000886|WBPhenotype0001037|WBPhenotype0000049|WBPhenotype0000062|WBPhenotype0000886|WBPhenotype0001183|WBPhenotype0000031|WBPhenotype0000049|WBPhenotype0000050|WBPhenotype0000054|…	In the control worms a slight but distinct label was visible at the anterior and posterior part of the intestine. In beta-naphthoflavone-treated worms the total gut emitted a very strong GFP fluorescence. The label was exclusively restricted to the intestine with the strongest fluorescence in the anterior. The fold increase in comparison to the control worms was at least 10 times. GFP was present…	intestine
Y48A6B.8	172291_x_at	Y48A6B.8			0	WBPhenotype0000049|WBPhenotype0000062|WBPhenotype0000886|WBPhenotype0000031|WBPhenotype0000049|WBPhenotype0000050|WBPhenotype0000054|WBPhenotype0000059|WBPhenotype0000689|WBPhenotype0000886|WBPhenotype0001037|WBPhenotype0000031|WBPhenotype0000049|WBPhenotype0000050|WBPhenotype0000054|WBPhenotype0000059|WBPhenotype0000689|WBPhenotype0000886|WBPhenotype0001037|WBPhenotype0000050|WBPhenotype0000535|…	Larval Expression: intestine; excretory cell;	intestine|excretory cell
ZK1067.7	174071_at	ZK1067.7	pqn-95	The protein product of this gene is predicted to contain a glutamine/asparagine (Q/N)-rich ('prion') domain, by the algorithm of Michelitsch and Weissman (as of the WS77 release of WormBase, i.e., in wormpep77).	0	WBPhenotype0001236|WBPhenotype0000050|WBPhenotype0000535|WBPhenotype0000689|WBPhenotype0000886|WBPhenotype0000050|WBPhenotype0000049|WBPhenotype0000062|WBPhenotype0000886	Expressed in late pharyngeal muscles and marginal cells.
Y116A8A.9	184978_at	Y116A8A.9	map-2		0	WBPhenotype0000050|WBPhenotype0000031|WBPhenotype0000049|WBPhenotype0000050|WBPhenotype0000054|WBPhenotype0000059|WBPhenotype0000689|WBPhenotype0000886|WBPhenotype0001037|WBPhenotype0000684|WBPhenotype0000691|WBPhenotype0000031|WBPhenotype0001037|WBPhenotype0000049|WBPhenotype0000062|WBPhenotype0000886|WBPhenotype0000031|WBPhenotype0000049|WBPhenotype0000050|WBPhenotype0000054|WBPhenotype0000059|…	Larval Expression: intestine;	intestine|rectal gland cells
F09F7.2	173182_at	F09F7.2a	mlc-3	mlc-3 encodes an essential myosin light chain; large-scale RNAi screens indicate that mlc-3 activity is required for both embryonic and postembryonic development, as well as for normal locomotion and egg laying.	0	WBPhenotype0000050|WBPhenotype0000535|WBPhenotype0000689|WBPhenotype0000886|WBPhenotype0000049|WBPhenotype0000062|WBPhenotype0000886|WBPhenotype0000050|WBPhenotype0000535|WBPhenotype0000689|WBPhenotype0000886|WBPhenotype0000640|WBPhenotype0000643|WBPhenotype0000049|WBPhenotype0000749|WBPhenotype0000886|WBPhenotype0000049|WBPhenotype0000749|WBPhenotype0000886|WBPhenotype0000050|WBPhenotype0000535|…	Larval Expression: pharynx; anal depressor muscle; body wall muscle;	pharynx|vulval muscle|body wall muscle|anal depressor muscle
EGAP9.2	179709_at	EGAP9.2	fut-2	fut-2 encodes a unique alpha 1,2-fucosyltransferase specifically expressed in intestinal cells of larval and adult animals; recombinant FUT-2 expressed in human 293T cells exhibits a novel acceptor specificity profile compared with mammalian alpha 1,2-fucosyltransferases and the predicted protein shares very low amino acid identity with human alpha 1,2-fucosyltransferases, but its predicted type …	0	WBPhenotype0000031|WBPhenotype0000049|WBPhenotype0000050|WBPhenotype0000054|WBPhenotype0000059|WBPhenotype0000689|WBPhenotype0000886|WBPhenotype0001037|WBPhenotype0000031|WBPhenotype0000049|WBPhenotype0000050|WBPhenotype0000054|WBPhenotype0000059|WBPhenotype0000689|WBPhenotype0000886|WBPhenotype0001037|WBPhenotype0000050|WBPhenotype0000535|WBPhenotype0000689|WBPhenotype0000886|WBPhenotype0000049|…	Relative RT-PCR using equivalent amounts of total RNA from different developmental stages. CE2FT-1 is expressed at all developmental stages with little relative difference in expression compared with alpha-actin.|The promoter for CE2FT-1 is specifically activated in intestinal cells beginning at the 2-fold embryonic stage embryo. Promoter function was identified through all later developmental st…	intestinal
C42D8.5	173654_at	C42D8.5	acn-1	acn-1 encodes an ACE-like protein required for larval development and adult morphogenesis, and probably for cell fusion in larval seam cells; ACN-1 lacks not only the HExxH consensus metallopeptidase motif, but also other active site residues found in the sequence HEAI/VxD of mammalian and insect ACEs; acn-1 is expressed in hypodermal cells, vulval precursor cells, and ray papillae in the male ta…	0	WBPhenotype0000050|WBPhenotype0000062|WBPhenotype0000535|WBPhenotype0000689|WBPhenotype0000886|WBPhenotype0000679|WBPhenotype0000054|WBPhenotype0000031|WBPhenotype0000054|WBPhenotype0000643|WBPhenotype0000644|WBPhenotype0000166|WBPhenotype0000059|WBPhenotype0000643|WBPhenotype0000050|WBPhenotype0000535|WBPhenotype0000689|WBPhenotype0000886|WBPhenotype0000082|WBPhenotype0000638|WBPhenotype0000031|…	Strong reporter gene expression was first observed in the hypodermal seam cells during embryogenesis and subsequently in the seam cells of all larval stages. The main hypodermal syncytium, hyp7, of larvae and young adult nematodes also displayed reporter gene activity. Strong GFP expression was observed in the toroid cells that form the developing vulva in the L4 larval stage and expression persi…	vulva|hypodermal|hyp7|seam cells|male tail
Y110A7A.9	187152_at	Y110A7A.9a	Y110A7A.9	Y110A7A.9 is orthologous to the human gene KIAA1351 PROTEIN (WDR11; OMIM:606417), which when mutated leads to disease.	0	WBPhenotype0000050|WBPhenotype0000535|WBPhenotype0000689|WBPhenotype0000886|WBPhenotype0000031|WBPhenotype0000049|WBPhenotype0000050|WBPhenotype0000054|WBPhenotype0000059|WBPhenotype0000689|WBPhenotype0000886|WBPhenotype0001037|WBPhenotype0000050|WBPhenotype0000062|WBPhenotype0000535|WBPhenotype0000689|WBPhenotype0000886|WBPhenotype0000049|WBPhenotype0000062|WBPhenotype0000886	Larval Expression: pharynx; intestine; renal gland cells; unidentified cells in head;	head|pharynx|intestine|rectal gland cells
Y47D3A.2	179854_at	Y47D3A.2	fbxa-128		0	WBPhenotype0000031|WBPhenotype0000049|WBPhenotype0000050|WBPhenotype0000054|WBPhenotype0000059|WBPhenotype0000689|WBPhenotype0000886|WBPhenotype0001037|WBPhenotype0000050|WBPhenotype0000535|WBPhenotype0000689|WBPhenotype0000886|WBPhenotype0000050|WBPhenotype0000535|WBPhenotype0000689|WBPhenotype0000886|WBPhenotype0000049|WBPhenotype0000062|WBPhenotype0000886|WBPhenotype0000050|WBPhenotype0000535|…	Expression is seen in the two cells comprising the pharyngeo-intestinal valve, of larvae and adults.	pharyngo-intestinal valve
F09D12.1	186055_at	F09D12.1	grd-10	grd-10 encodes a hedgehog-like protein, with an N-terminal signal sequence and a C-terminal Ground domain; GRD-10 is expressed in seam cells; the Ground domain is predicted to form a cysteine-crosslinked protein involved in intercellular signalling, and it has subtle similarity to the N-terminal Hedge domain of HEDGEHOG proteins; GRD-10 is weakly required for normal molting; GRD-10 is also requir…	0	WBPhenotype0000049|WBPhenotype0000062|WBPhenotype0000886|WBPhenotype0000049|WBPhenotype0000062|WBPhenotype0000886|WBPhenotype0000031|WBPhenotype0000049|WBPhenotype0000050|WBPhenotype0000054|WBPhenotype0000059|WBPhenotype0000689|WBPhenotype0000886|WBPhenotype0001037|WBPhenotype0000031|WBPhenotype0000049|WBPhenotype0000050|WBPhenotype0000054|WBPhenotype0000059|WBPhenotype0000689|WBPhenotype0000886|…	Larval Expression: seam cells;	seam cells
C24G6.4	192271_s_at	C24G6.4	nhr-47	nhr-47 is predicted to encode a nuclear hormone receptor (NHR); gene expression of nhr-47 appears to be induced upon exposure of worm cultures to estradiol.	0	WBPhenotype0000050|WBPhenotype0000535|WBPhenotype0000689|WBPhenotype0000886|WBPhenotype0000049|WBPhenotype0000062|WBPhenotype0000886|WBPhenotype0000031|WBPhenotype0000049|WBPhenotype0000050|WBPhenotype0000054|WBPhenotype0000059|WBPhenotype0000689|WBPhenotype0000886|WBPhenotype0001037|WBPhenotype0000050|WBPhenotype0000535|WBPhenotype0000689|WBPhenotype0000886|WBPhenotype0000049|WBPhenotype0000062|…	Larval Expression: pharynx; intestine;	pharynx|intestine
T02D1.5	189259_s_at	T02D1.5	pmp-4	The pmp-4 gene encodes a homolog of human ALD, which when mutated leads to X-linked adrenoleukodystrophy (OMIM:300100).	0	WBPhenotype0000050|WBPhenotype0000535|WBPhenotype0000689|WBPhenotype0000886|WBPhenotype0000031|WBPhenotype0000049|WBPhenotype0000050|WBPhenotype0000054|WBPhenotype0000059|WBPhenotype0000689|WBPhenotype0000886|WBPhenotype0001037|WBPhenotype0000049|WBPhenotype0000062|WBPhenotype0000886|WBPhenotype0000050|WBPhenotype0000062|WBPhenotype0000535|WBPhenotype0000689|WBPhenotype0000886	Larval Expression: intestine; hypodermis;	hypodermis|intestine
F39B2.4	172005_x_at	F39B2.4b	sur-2	sur-2 encodes a novel protein that is orthologous to the Drosophila and human MED23 mediator subunits; sur-2 is a downstream component of the let-60-ras-mediated signaling pathway and likely functions by regulating transcription of genes essential for a number of developmental processes, including vulval development, larval development, and formation of the gonad and mail tail; sur-2 is expressed…	0	WBPhenotype0000050|WBPhenotype0000060|WBPhenotype0000640|WBPhenotype0000050|WBPhenotype0000062|WBPhenotype0000535|WBPhenotype0000689|WBPhenotype0000886|WBPhenotype0000031|WBPhenotype0000049|WBPhenotype0000050|WBPhenotype0000054|WBPhenotype0000059|WBPhenotype0000060|WBPhenotype0000062|WBPhenotype0000689|WBPhenotype0000886|WBPhenotype0001037|WBPhenotype0000050|WBPhenotype0000535|WBPhenotype0000689|…	All Pn.p cells express the transgene. During L3, the VPCs divide to form two daughters that both stain positive. The two daughters continue to divide and form first four cells and then 8 cells for P6.p, and seven cells for P5.p and P7.p. All of these stain throughout divisions. The staining observed in the daughters of P3.p, P4.p and P8.p is significantly weaker than observed in P5-7.p.	VPC|P lineage|VPC descendants
R06C7.8	192167_at	R06C7.8	bub-1	bub-1 encodes a serine/threonine kinase orthologous to Saccharomyces cerevisiae BUB1 which is required for proper function of the mitotic spindle assembly checkpoint and human BUB1 (OMIM:602452) which is mutated in some colorectal cancers; BUB-1 activity is required at several stages of development, including embryogenesis; BUB-1 is expressed predominantly in the anterior of the embryo and in hyp…	0	WBPhenotype0000038|WBPhenotype0000050|WBPhenotype0000054|WBPhenotype0000697|WBPhenotype0001143|WBPhenotype0000050|WBPhenotype0000535|WBPhenotype0000689|WBPhenotype0000886|WBPhenotype0000689|WBPhenotype0000697|WBPhenotype0000050|WBPhenotype0000050|WBPhenotype0001083|WBPhenotype0000050|WBPhenotype0000643|WBPhenotype0001037	This expression pattern has two components. For both components expression is excluded from the nucleus and restricted to the cell cytoplasm. In embryos extensive (predominantly anterior) expression is seen from pre-comma stages until after elongation. The second component is seen in young larvae (L1 and L2) in the hypodermal seam cells.	seam cells|hypodermal seam cells
ZK262.2	178319_s_at	ZK262.2			0	WBPhenotype0000031|WBPhenotype0000049|WBPhenotype0000050|WBPhenotype0000054|WBPhenotype0000059|WBPhenotype0000689|WBPhenotype0000886|WBPhenotype0001037|WBPhenotype0000049|WBPhenotype0000062|WBPhenotype0000886|WBPhenotype0000050|WBPhenotype0000535|WBPhenotype0000689|WBPhenotype0000886|WBPhenotype0000031|WBPhenotype0000049|WBPhenotype0000050|WBPhenotype0000054|WBPhenotype0000059|WBPhenotype0000689|…	Expression is seen in several cells located anteriorly to the metacorpus. These cells have processes that terminate at the buccal cavity and are most likely neuronal sheath cells. Faint expression throughout the pharynx is also frequently observed.	pharynx|anterior sheath cells
Y79H2A.11	192376_at	Y79H2A.11	zyg-8	The zyg-8 gene encodes a protein with a doublecortin-like domain and a protein kinase domain; mutations of zyg-8 impair mitosis at the one-cell embryonic stage, which is normally asymmetrical, but which fails to show proper asymmetry in zyg-8 mutant embryos.	0	WBPhenotype0000535|WBPhenotype0000643|WBPhenotype0000643|WBPhenotype0000748|WBPhenotype0000031|WBPhenotype0000049|WBPhenotype0000050|WBPhenotype0000054|WBPhenotype0000059|WBPhenotype0000689|WBPhenotype0000886|WBPhenotype0001037|WBPhenotype0000049|WBPhenotype0000062|WBPhenotype0000886|WBPhenotype0000583|WBPhenotype0000765	|Broadly expressed in gonad.
Y54G11A.2	185894_s_at	Y54G11A.2			0	WBPhenotype0000050|WBPhenotype0000535|WBPhenotype0000689|WBPhenotype0000886|WBPhenotype0000049|WBPhenotype0000062|WBPhenotype0000886|WBPhenotype0000050	Larval Expression: pharynx; intestine;	pharynx|intestine
B0511.9	183877_s_at	B0511.9a	mat-4		0	WBPhenotype0000040|WBPhenotype0000050|WBPhenotype0000050|WBPhenotype0000050|WBPhenotype0000050|WBPhenotype0000689|WBPhenotype0000050|WBPhenotype0000776	Expressed in germline (faint).
F56F3.2	187929_s_at	F56F3.2b	ndg-4		0	WBPhenotype0000050|WBPhenotype0000535|WBPhenotype0000689|WBPhenotype0000886|WBPhenotype0000050|WBPhenotype0000535|WBPhenotype0000689|WBPhenotype0000886|WBPhenotype0000031|WBPhenotype0000050|WBPhenotype0000050|WBPhenotype0000535|WBPhenotype0000049|WBPhenotype0000062|WBPhenotype0000886|WBPhenotype0000049|WBPhenotype0000749|WBPhenotype0000886	Expressed strong GFP fluorescence in hyp 3 and hyp 5, the most anterior cells in the hypodermis, and in the intestine. This expression began at the L1 stage and continued throughout adulthood. Weaker fluorescence was also observed in other hypodermal cells throughout the animal, particularly in later stages of development.	hypodermis|intestine|hyp5|hyp3
F49H6.11	180550_at	F49H6.11	srz-94		0	WBPhenotype0000031|WBPhenotype0000049|WBPhenotype0000050|WBPhenotype0000054|WBPhenotype0000059|WBPhenotype0000689|WBPhenotype0000886|WBPhenotype0001037|WBPhenotype0000031|WBPhenotype0000049|WBPhenotype0000050|WBPhenotype0000054|WBPhenotype0000059|WBPhenotype0000689|WBPhenotype0000886|WBPhenotype0001037|WBPhenotype0000050|WBPhenotype0000535|WBPhenotype0000689|WBPhenotype0000886	Larval Expression: intestine; hypodermis; seam cells;	hypodermis|intestine|seam cells
W09G12.4	184570_s_at	W09G12.4	dsl-1	dsl-1 encodes a secreted protein with a single DSL and EGF domain in series, resembling Delta/LAG-2; DSL-1, with APX-1 and LAG-2, is collectively required for LIN-12/Notch-mediated lateral signalling during postembryonic vulval development; DSL-1, when misexpressed by lag-2 sequences, can rescue the larval-lethal and anchor cell phenotypes of lag-2(q420ts); dsl-1(RNAi) animals have abnormal vulva…	0	WBPhenotype0000031|WBPhenotype0000049|WBPhenotype0000050|WBPhenotype0000054|WBPhenotype0000059|WBPhenotype0000689|WBPhenotype0000886|WBPhenotype0001037|WBPhenotype0000220|WBPhenotype0000220|WBPhenotype0000050|WBPhenotype0000535|WBPhenotype0000689|WBPhenotype0000886|WBPhenotype0000220|WBPhenotype0000050|WBPhenotype0000062|WBPhenotype0000535|WBPhenotype0000689|WBPhenotype0000886|WBPhenotype0000220|…	In the early L3 stage, as assessed by the extent of gonad extension, dsl-1 is not expressed. Later, when the gonad is more extended and beginning to reflex, dsl-1 begins to be expressed in P6.p. Expression continues in P6.p descendants.|Larval Expression: intestine;	P6 lineage|intestine
M70.5	177360_s_at	M70.5			0	WBPhenotype0000031|WBPhenotype0000049|WBPhenotype0000050|WBPhenotype0000054|WBPhenotype0000059|WBPhenotype0000689|WBPhenotype0000886|WBPhenotype0001037|WBPhenotype0000050|WBPhenotype0000535|WBPhenotype0000689|WBPhenotype0000886|WBPhenotype0000050|WBPhenotype0000535|WBPhenotype0000689|WBPhenotype0000886	Diffuse weak expression is seen in the pharynx at all stages from late embryo until adult.	pharynx
F48A11.1	185172_s_at	F48A11.1	chs-2	chi-2 encodes a putative chitin synthase, most closely related to chitin synthases characterized in arthropods.	0	WBPhenotype0000886|WBPhenotype0000886|WBPhenotype0000050|WBPhenotype0000535|WBPhenotype0000689|WBPhenotype0000886|WBPhenotype0000030|WBPhenotype0000886|WBPhenotype0000689|WBPhenotype0000031|WBPhenotype0000050|WBPhenotype0000535|WBPhenotype0000643|WBPhenotype0000059	GFP was expressed throughout the entire pharynx, at a low level in the region surrounding the buccal cavity and abundantly in the procorpus, metacorpus and terminal bulb.
F10D7.2	193597_s_at	F10D7.2			0	WBPhenotype0000031|WBPhenotype0000049|WBPhenotype0000050|WBPhenotype0000054|WBPhenotype0000059|WBPhenotype0000689|WBPhenotype0000886|WBPhenotype0001037|WBPhenotype0000050|WBPhenotype0000062|WBPhenotype0000535|WBPhenotype0000689|WBPhenotype0000886|WBPhenotype0000050|WBPhenotype0000535|WBPhenotype0000689|WBPhenotype0000886|WBPhenotype0000049|WBPhenotype0000062|WBPhenotype0000886	Larval Expression: pharynx; hypodermis; unidentified cells in head;	head|pharynx|hypodermis
C55B7.1	188994_at	C55B7.1	glh-2	glh-2 encodes a putative DEAD-box RNA helicase that contains six CCHC zinc fingers and is homologous to Drosophila VASA, a germ-line-specific, ATP-dependent, RNA helicase; at non-permissive temperatures, GLH-2 plays a role in germ-line development and fertility, specifically in regulating the normal extent of germ-line proliferation, oogenesis, and the production of functional sperm; GLH-2 activi…	0	WBPhenotype0000031|WBPhenotype0000049|WBPhenotype0000050|WBPhenotype0000054|WBPhenotype0000059|WBPhenotype0000689|WBPhenotype0000886|WBPhenotype0001037|WBPhenotype0000050|WBPhenotype0000050|WBPhenotype0000535|WBPhenotype0000689|WBPhenotype0000886|WBPhenotype0000049|WBPhenotype0000062|WBPhenotype0000886|WBPhenotype0000031|WBPhenotype0000049|WBPhenotype0000050|WBPhenotype0000054|WBPhenotype0000059|…	In adults, glh-1 and glh-2 RNAs are restricted to germ-line tissue. glh-1 RNA is present at all stages of germ-line development in the hermaphrodite gonad, from the distal region where germ cells divide mitotically through the proximal region where gametes mature. A similar pattern of strong glh-1 hybridization to all regions of the germ line is observed in males.|	gonad|germ-line cells|germ-line cells
B0222.3	189799_at	B0222.3			0	WBPhenotype0000050|WBPhenotype0000535|WBPhenotype0000689|WBPhenotype0000886|WBPhenotype0000031|WBPhenotype0000049|WBPhenotype0000050|WBPhenotype0000054|WBPhenotype0000059|WBPhenotype0000689|WBPhenotype0000886|WBPhenotype0001037	Larval Expression: pharynx; hypodermis;	pharynx|hypodermis|Reproductive System|spermatheca
K03E6.6	188438_s_at	K03E6.6	pfn-3		0	WBPhenotype0000031|WBPhenotype0000049|WBPhenotype0000050|WBPhenotype0000054|WBPhenotype0000059|WBPhenotype0000689|WBPhenotype0000886|WBPhenotype0001037|WBPhenotype0000049|WBPhenotype0000062|WBPhenotype0000886|WBPhenotype0000886|WBPhenotype0000050|WBPhenotype0000535|WBPhenotype0000689|WBPhenotype0000886	Staining for PFN-3 was negative in early embryos but detected specifically in body wall muscle cells from the 1.5-fold stage (~350 min after the first cell division) and persisted through embryogenesis. Also expressed in adult worms.|The pfn-3 promoter::GFP fusion construct yielded no expression, suggesting that an additional enhancer element may be required for its expression or an inhibitory ci…	intestine|rectal gland cells
F57B9.2	174705_at	F57B9.2	let-711	let-711 was identified in separate screens for mutations that result either in maternal-effect spindle orientation in early embryos or in larval lethality; the maternal-effect let-711 mutation results in failure in centration and/or nuclear-centrosome rotation in early embryonic cleavages and suggests a role for let-711 in regulating microtubule catastrophe frequency; larval lethal mutations resu…	0	WBPhenotype0000050|WBPhenotype0000032|WBPhenotype0000038|WBPhenotype0000050|WBPhenotype0000060|WBPhenotype0000689|WBPhenotype0000049|WBPhenotype0000749|WBPhenotype0000886|WBPhenotype0001236|WBPhenotype0000050|WBPhenotype0000365|WBPhenotype0000679|WBPhenotype0000050|WBPhenotype0000689|WBPhenotype0000050|WBPhenotype0000059|WBPhenotype0000643|WBPhenotype0000049|WBPhenotype0000749|WBPhenotype0000886	Broadly expressed in gonad.
ZC64.3	187890_at	ZC64.3b	ceh-18	ceh-18 encodes a POU-class homeodomain transcription factor; CEH-18 is required in hermaphrodites for specific aspects of gonadal sheath cell differentiation, such as normal cell shape and position, that are essential for negative regulation of oocyte meiotic maturation by the sheath cells; in this process, CEH-18 functions in parallel with the VAB-1/Ephrin receptor as part of a sperm-sensing che…	0	WBPhenotype0000688|WBPhenotype0000031|WBPhenotype0000049|WBPhenotype0000050|WBPhenotype0000054|WBPhenotype0000059|WBPhenotype0000689|WBPhenotype0000886|WBPhenotype0001037|WBPhenotype0000154|WBPhenotype0000050|WBPhenotype0000535|WBPhenotype0000689|WBPhenotype0000886|WBPhenotype0000050|WBPhenotype0000062|WBPhenotype0000535|WBPhenotype0000689|WBPhenotype0000886|WBPhenotype0000049|WBPhenotype0000062|…	CEH-18 was detected in the nuclei of the sheath cells of the somatic gonad. In contrast, CEH-18 was not detected in diakinesis stage oocytes, pachytene stage meiotic germ cells, mitotic germ cells, mature sperm, or fertilized oocytes. CEH-18 was present a sheath cell nuclei as early as L4 stage, before the onset of oogenesis.	sheath_cells|somatic gonad
[truncated: 18,092 more rows]

## Sheet: with dups
WormBase 170 Affymetrix data with duplications
[truncated: 22,557 more rows]
