# Supplementary material for: Complementary RNA amplification methods enhance microarray identification of transcripts expressed in the C. elegans nervous system
Source: BMC Genomics. 2008 Feb 19;9:84. doi: 10.1186/1471-2164-9-84 (PMC2263045; doi:10.1186/1471-2164-9-84)
Supplement: Additional File 5 — Fold change of transcripts present in both WT-Pico and IVT pan-neural data sets. This file identifies all transcripts present in both IVT and WT-Pico pan-neural data sets and also lists the fold change of these transcripts. This list was used to generate the scatter plot from fig. 5. [file 1471-2164-9-84-S5.xls]

## Sheet: common_data
All present genes in all Pan-neural datasets with average fold change
					Average Pico = ((Pan1+Pan2+Pan3+Pan4+Pan5)/5)/((ref1+ref2+ref3)/3)
					Average IVT = ((Pan1+Pan2+Pan3)/3)/((ref1+ref2+ref3+ref4+ref5)/5)
	Average Pico fold change	Average IVT fold change		Average Pico fold change Log2	Average IVT fold change Log2
171720_x_at	2.23341	1.61881		1.15925	0.694932
171721_x_at	1.42765	1.1705		0.513638	0.227119
171724_x_at	1.06872	0.622666		0.0958802	-0.68347
171725_x_at	0.711969	0.967186		-0.490114	-0.0481346
171728_x_at	0.74375	0.814106		-0.42711	-0.296712
171735_x_at	0.668802	0.880327		-0.580348	-0.183889
171736_x_at	0.938755	1.11569		-0.0911795	0.157938
171739_x_at	0.621676	0.562918		-0.685766	-0.829005
171740_x_at	0.311085	1.04098		-1.68462	0.0579459
171745_x_at	0.51484	0.484812		-0.957805	-1.0445
171746_x_at	5.01109	2.10946		2.32513	1.07687
171749_x_at	2.53264	1.55385		1.34064	0.635846
171750_x_at	3.49771	2.08525		1.80641	1.06022
171752_x_at	0.808969	0.573963		-0.305844	-0.800972
171753_x_at	0.461683	0.833872		-1.11503	-0.262101
171756_x_at	0.871251	0.950641		-0.19884	-0.0730281
171757_x_at	1.02493	1.16849		0.0355189	0.224645
171759_x_at	0.715694	0.595656		-0.482585	-0.747449
171767_x_at	0.788211	0.238806		-0.343345	-2.06609
171768_x_at	0.776669	0.887405		-0.364627	-0.172336
171769_x_at	0.286358	0.215764		-1.80411	-2.21247
171770_x_at	0.880364	0.988205		-0.183829	-0.017117
171771_x_at	1.16389	0.754308		0.218951	-0.406774
171778_x_at	0.823457	0.483249		-0.280235	-1.04916
171779_x_at	2.9867	3.05326		1.57855	1.61035
171783_x_at	1.73643	0.910299		0.79612	-0.135588
171787_x_at	4.05466	3.00421		2.01958	1.58698
171788_x_at	4.15959	1.86238		2.05644	0.897149
171789_x_at	0.901473	0.947284		-0.149643	-0.0781307
171791_at	0.508846	0.502361		-0.974699	-0.993205
171793_x_at	8.02122	3.61682		3.00382	1.85472
171795_x_at	0.650076	0.548985		-0.62132	-0.86516
171798_x_at	1.05795	0.970754		0.0812726	-0.0428223
171801_s_at	2.75839	2.47507		1.46383	1.30747
171802_s_at	1.47818	1.53344		0.563826	0.61677
171804_x_at	0.900095	0.704056		-0.151851	-0.506239
171806_x_at	1.84761	1.01932		0.885659	0.0276013
171807_x_at	0.727636	0.637834		-0.458711	-0.648746
171809_s_at	2.17768	1.24101		1.12279	0.311518
171810_x_at	1.65564	1.18737		0.727389	0.247768
171812_x_at	1.14491	0.953271		0.195234	-0.069042
171813_x_at	0.731508	0.767944		-0.451054	-0.380927
171816_x_at	0.964366	0.893351		-0.0523466	-0.162701
171823_x_at	0.95076	0.995593		-0.0728462	-0.00637218
171827_x_at	0.533052	0.535485		-0.907652	-0.901081
171829_x_at	0.857888	0.783165		-0.221138	-0.352612
171830_x_at	1.37443	1.1559		0.458829	0.209012
171831_x_at	0.664191	0.702033		-0.590331	-0.510389
171837_x_at	0.957193	0.950368		-0.0631189	-0.0734423
171841_x_at	2.45518	1.79017		1.29583	0.840094
171842_x_at	1.10026	0.992526		0.137847	-0.0108237
171843_x_at	0.901449	1.08207		-0.149683	0.113795
171844_x_at	1.53807	1.11532		0.621117	0.15746
171851_x_at	0.938844	1.00516		-0.0910427	0.00742145
171853_x_at	0.547038	0.535185		-0.870287	-0.901892
171855_x_at	1.17419	0.761211		0.231662	-0.393631
171856_x_at	0.768118	0.668224		-0.380599	-0.581596
171861_x_at	3.05482	2.27819		1.61109	1.18789
171864_x_at	1.02929	0.86837		0.0416552	-0.203618
171867_x_at	1.66699	1.51288		0.737244	0.5973
171872_s_at	2.85471	1.17517		1.51334	0.232873
171879_x_at	1.17297	1.03417		0.230162	0.0484692
171884_x_at	0.690133	0.96456		-0.535053	-0.0520577
171888_x_at	1.37656	0.96037		0.461063	-0.0583377
171891_at	0.893464	0.901576		-0.162518	-0.149479
171892_x_at	1.16704	1.04484		0.222858	0.0632824
171894_x_at	1.60914	1.41		0.686292	0.495696
171897_x_at	0.460224	0.413761		-1.11959	-1.27313
171898_x_at	1.48939	1.57389		0.574725	0.654336
171906_x_at	1.31699	1.42423		0.397241	0.510183
171907_x_at	1.1753	0.909506		0.233033	-0.136845
171909_s_at	0.981889	0.791269		-0.026368	-0.337759
171910_x_at	1.09365	1.01868		0.129152	0.026702
171911_x_at	0.920018	0.76747		-0.120266	-0.381817
171915_at	0.75021	0.715441		-0.414634	-0.483096
171916_s_at	1.39767	1.43351		0.483024	0.51955
171919_x_at	1.18545	0.831801		0.245433	-0.26569
171920_x_at	0.911355	0.985436		-0.133915	-0.0211657
171922_x_at	1.1786	0.94703		0.237076	-0.0785186
171925_x_at	0.796256	0.973223		-0.328695	-0.0391572
171927_x_at	0.950613	0.919488		-0.0730699	-0.121097
171932_x_at	0.503984	0.638461		-0.98855	-0.647329
171933_at	1.1341	0.712574		0.181545	-0.488889
171934_x_at	0.831331	0.755715		-0.266504	-0.404086
171936_s_at	1.07903	0.66323		0.109732	-0.592419
171937_x_at	1.0142	1.10921		0.0203397	0.149536
171938_x_at	0.792476	0.866242		-0.335561	-0.207157
171939_x_at	1.86277	1.62687		0.897446	0.702101
171941_s_at	2.16683	1.01125		1.11559	0.0161327
171944_x_at	1.19184	1.07797		0.253189	0.108316
171946_x_at	0.892579	1.19074		-0.163948	0.251859
171948_x_at	1.40965	1.18095		0.495339	0.239943
171954_x_at	0.937405	0.94634		-0.0932561	-0.0795691
171956_s_at	0.504673	0.55267		-0.98658	-0.85551
171957_x_at	0.995232	0.97401		-0.00689482	-0.0379921
171958_at	0.846456	0.845219		-0.240493	-0.242604
171960_x_at	1.56917	1.35982		0.650003	0.443414
171963_x_at	1.07072	1.18178		0.0985805	0.240956
171965_x_at	1.19429	1.2202		0.256155	0.287117
171971_x_at	0.791654	0.259298		-0.337057	-1.94732
171972_x_at	1.9231	2.28103		0.943436	1.18969
171973_at	1.34724	0.954305		0.430002	-0.0674769
171977_x_at	0.762677	0.805293		-0.390856	-0.312415
171981_x_at	0.850493	0.975569		-0.233629	-0.0356842
171984_at	0.875774	0.85969		-0.191369	-0.218112
171986_x_at	0.701878	0.748672		-0.510707	-0.417595
171987_x_at	1.14093	1.01677		0.190216	0.0239967
171988_at	0.666347	0.725655		-0.585655	-0.462644
171993_x_at	2.91491	1.71915		1.54345	0.781697
171997_x_at	0.526583	0.723207		-0.925267	-0.467519
172004_x_at	0.570363	0.627356		-0.810047	-0.672644
172006_x_at	0.670698	0.674321		-0.576265	-0.568492
172008_x_at	0.891332	0.563606		-0.165965	-0.827242
172011_x_at	1.53201	1.34907		0.615425	0.431963
172012_x_at	1.16884	2.44263		0.225072	1.28844
172018_x_at	0.975089	0.756568		-0.0363946	-0.402459
172019_x_at	0.946371	1.02615		-0.0795215	0.0372425
172021_x_at	0.856905	0.840487		-0.222794	-0.250702
172022_x_at	0.962703	1.13435		-0.0548376	0.181862
172032_x_at	0.752052	0.811477		-0.411096	-0.301378
172035_x_at	1.7689	1.43013		0.822853	0.516151
172036_x_at	1.28279	0.958595		0.359282	-0.0610073
172038_x_at	7.29292	4.51546		2.8665	2.17487
172039_x_at	1.07178	1.00439		0.100006	0.00631258
172042_x_at	0.973907	0.926551		-0.038144	-0.110058
172043_x_at	1.0616	0.870441		0.0862357	-0.200182
172044_x_at	1.04782	1.10288		0.0673842	0.141276
172046_x_at	0.938557	0.763356		-0.0914844	-0.389573
172047_x_at	6.33792	2.14531		2.66401	1.10119
172057_x_at	1.40084	1.71996		0.486288	0.782377
172060_x_at	2.93111	1.97105		1.55145	0.978963
172063_x_at	0.427904	0.454634		-1.22464	-1.13722
172064_x_at	1.32929	1.14354		0.410652	0.193502
172066_x_at	4.13482	4.23164		2.04783	2.08122
172069_x_at	0.419402	0.39267		-1.2536	-1.34861
172070_x_at	0.525807	0.929837		-0.927395	-0.10495
172083_x_at	1.02398	0.970181		0.0341852	-0.0436741
172089_x_at	0.918536	1.11424		-0.122592	0.15606
172106_x_at	0.246392	1.02282		-2.02097	0.0325592
172119_at	0.489181	1.20209		-1.03156	0.26555
172123_x_at	1.66871	1.51458		0.738735	0.598922
172124_x_at	1.35068	0.888764		0.433687	-0.170128
172129_x_at	1.50357	0.92948		0.588396	-0.105505
172136_x_at	0.910999	0.740541		-0.134479	-0.433348
172159_x_at	0.446997	0.506735		-1.16166	-0.980697
172177_x_at	0.759258	0.492828		-0.397337	-1.02084
172184_x_at	0.294215	0.726015		-1.76506	-0.461929
172218_x_at	0.470023	0.530844		-1.0892	-0.913641
172236_x_at	8.77338	6.23809		3.13313	2.64111
172243_x_at	5.59474	3.89018		2.48407	1.95984
172248_x_at	0.645533	0.414331		-0.631437	-1.27114
172259_x_at	2.30487	2.0301		1.20469	1.02155
172262_x_at	0.642224	1.07784		-0.638852	0.10815
172268_x_at	0.651077	0.784243		-0.619101	-0.350627
172271_x_at	0.788597	0.772825		-0.34264	-0.371786
172275_x_at	1.48325	1.58408		0.568759	0.663647
172280_x_at	0.915352	0.893884		-0.127601	-0.161841
172293_x_at	1.13288	1.3013		0.17999	0.379948
172305_x_at	1.48893	0.740086		0.574276	-0.434235
172309_x_at	1.21702	0.737664		0.283358	-0.438964
172334_x_at	0.529219	0.572733		-0.918064	-0.804065
172335_x_at	1.02709	0.770381		0.0385593	-0.376356
172343_x_at	0.467422	0.301855		-1.0972	-1.72807
172346_x_at	0.376394	0.485102		-1.40969	-1.04364
172352_at	17.289	10.3325		4.11179	3.36912
172353_x_at	0.472353	0.569215		-1.08206	-0.812953
172360_x_at	0.364549	0.599419		-1.45582	-0.738363
172363_x_at	0.689038	0.543185		-0.537345	-0.880483
172369_x_at	0.967963	0.974027		-0.0469762	-0.0379669
172375_x_at	0.621162	0.323945		-0.68696	-1.62618
172385_x_at	8.21501	5.19429		3.03826	2.37693
172386_x_at	0.459041	0.364474		-1.12331	-1.45611
172387_x_at	0.261773	0.912833		-1.93361	-0.131577
172388_x_at	0.515035	0.348925		-0.957259	-1.51901
172390_x_at	0.934427	1.25044		-0.0978465	0.322439
172391_x_at	0.743801	0.945651		-0.427012	-0.0806207
172392_x_at	7.89154	3.32586		2.98031	1.73373
172398_x_at	1.61478	1.13852		0.69134	0.187165
172400_x_at	0.244609	0.202856		-2.03145	-2.30147
172426_x_at	0.478538	0.430427		-1.0633	-1.21616
172427_x_at	0.584056	0.496264		-0.775821	-1.01082
172434_at	0.33192	0.640799		-1.59109	-0.642055
172442_x_at	0.780415	1.04808		-0.357687	0.0677551
172447_at	4.95148	4.81532		2.30786	2.26763
172449_x_at	0.920333	0.963083		-0.119772	-0.0542674
172464_x_at	0.485563	0.659403		-1.04227	-0.600767
172468_x_at	0.954395	0.923873		-0.067342	-0.114234
172469_x_at	0.568338	0.875931		-0.815178	-0.19111
172474_x_at	0.666807	0.898307		-0.584658	-0.154719
172475_x_at	0.604906	0.660095		-0.725216	-0.599255
172497_x_at	0.80972	0.478911		-0.304505	-1.06217
172503_x_at	0.539089	0.805206		-0.891405	-0.312571
172504_x_at	1.16605	1.02467		0.221631	0.0351609
172511_x_at	0.326998	0.608876		-1.61265	-0.715779
172514_x_at	2.02789	0.661418		1.01998	-0.596366
172524_x_at	1.55804	1.70817		0.639733	0.772449
172564_x_at	7.27293	5.62667		2.86254	2.49228
172565_x_at	1.18691	0.838586		0.247211	-0.25397
172570_x_at	0.705423	0.741156		-0.503439	-0.43215
172577_x_at	1.20125	0.942219		0.264542	-0.0858656
172579_x_at	1.37783	1.24472		0.462398	0.315816
172580_at	6.35261	7.31566		2.66735	2.87099
172583_x_at	4.90525	2.79624		2.29433	1.48349
172587_x_at	0.417965	0.723793		-1.25855	-0.466351
172588_x_at	4.57193	6.92742		2.1928	2.79232
172589_x_at	2.64193	1.44865		1.40159	0.534707
172595_x_at	0.497814	0.65139		-1.00632	-0.618406
172599_x_at	0.950193	0.836755		-0.0737077	-0.257123
172602_x_at	2.67308	2.05957		1.41851	1.04234
172605_x_at	0.874256	0.995509		-0.193873	-0.00649418
172607_x_at	1.01866	0.934892		0.0266761	-0.0971291
172613_x_at	2.15292	0.849118		1.1063	-0.235963
172614_x_at	0.64249	0.805747		-0.638254	-0.311601
172615_x_at	0.879906	0.839563		-0.184579	-0.25229
172618_x_at	0.214473	0.727531		-2.22113	-0.45892
172620_x_at	0.527891	0.718595		-0.921688	-0.476749
172625_x_at	0.807753	0.675248		-0.308014	-0.56651
172626_at	1.45596	3.25564		0.541966	1.70294
172627_x_at	1.09065	0.793085		0.125184	-0.334453
172635_x_at	0.814279	0.340508		-0.296404	-1.55424
172641_x_at	0.8311	1.31308		-0.266906	0.392949
172647_x_at	0.609227	1.03211		-0.714948	0.0456023
172650_x_at	0.192173	0.587745		-2.37952	-0.766738
172655_x_at	0.507083	0.44588		-0.979707	-1.16527
172659_x_at	1.15242	1.33239		0.204667	0.414017
172660_s_at	0.970352	0.736976		-0.0434193	-0.440311
172661_x_at	0.202505	0.693909		-2.30397	-0.527182
172663_x_at	0.900591	0.993045		-0.151057	-0.0100691
172668_x_at	1.07674	0.798736		0.106666	-0.324209
172670_x_at	0.876961	0.866329		-0.189415	-0.207013
172671_x_at	0.31222	0.655767		-1.67936	-0.608746
172678_at	0.976368	0.904868		-0.0345036	-0.144221
172679_x_at	0.13767	0.715132		-2.86071	-0.483718
172680_x_at	2.07042	1.02349		1.04992	0.0334992
172683_x_at	2.0071	0.869843		1.00511	-0.201173
172685_x_at	0.298494	0.774719		-1.74423	-0.368255
172692_x_at	2.085	1.59463		1.06005	0.673224
172698_x_at	0.624771	0.644012		-0.678602	-0.63484
172700_x_at	0.592325	0.802554		-0.755538	-0.31733
172701_x_at	0.732279	0.90107		-0.449535	-0.15029
172702_x_at	0.301748	0.726632		-1.72858	-0.460703
172705_x_at	0.556193	0.759996		-0.846341	-0.395937
172706_x_at	0.348775	0.398389		-1.51963	-1.32775
172710_x_at	0.748558	0.856419		-0.417813	-0.223611
172714_x_at	1.36437	1.29361		0.448238	0.3714
172715_x_at	0.496764	0.482908		-1.00937	-1.05018
172716_x_at	0.503811	0.541511		-0.989046	-0.884938
172717_x_at	3.4519	2.39367		1.78739	1.25922
172723_x_at	0.765582	0.8531		-0.385371	-0.229213
172726_x_at	0.717231	0.877236		-0.479491	-0.188964
172729_x_at	0.583231	0.436529		-0.777861	-1.19585
172731_x_at	0.913044	0.768759		-0.131244	-0.379397
172733_x_at	0.206811	0.644376		-2.27362	-0.634025
172734_x_at	1.02428	1.36519		0.0346134	0.4491
172735_x_at	0.626948	0.82872		-0.673583	-0.271044
172736_x_at	0.642397	0.749436		-0.638462	-0.416123
172737_x_at	1.54753	0.995127		0.629967	-0.00704678
172739_at	1.10704	0.804594		0.146707	-0.313667
172741_x_at	0.478497	0.5275		-1.06342	-0.922757
172742_x_at	0.592572	0.622802		-0.754938	-0.683154
172746_x_at	0.717943	0.772434		-0.478058	-0.372517
172747_x_at	1.04171	0.742051		0.0589559	-0.430409
172748_x_at	1.00511	0.790539		0.00735144	-0.339091
172753_x_at	0.720859	0.761716		-0.472211	-0.392674
172761_x_at	0.261647	0.991963		-1.93431	-0.0116413
172762_x_at	1.03564	0.755281		0.0505212	-0.404915
172763_x_at	0.463396	1.0571		-1.10968	0.0801066
172765_x_at	0.775772	0.784771		-0.366295	-0.349657
172766_x_at	1.13411	0.762816		0.181555	-0.390592
172767_x_at	0.783351	0.848229		-0.352269	-0.237474
172773_x_at	1.18449	1.20316		0.244264	0.266823
172774_x_at	0.315433	1.12605		-1.6646	0.171277
172778_x_at	0.379893	0.887313		-1.39634	-0.172485
172788_x_at	0.38612	1.07911		-1.37288	0.109841
172789_x_at	0.826519	1.10564		-0.274879	0.144877
172791_x_at	0.933613	1.0938		-0.0991029	0.129354
172795_x_at	5.6189	1.94023		2.49029	0.956226
172797_x_at	1.0244	0.787154		0.0347744	-0.345281
172799_x_at	0.384534	0.412656		-1.37882	-1.27699
172809_x_at	0.57354	0.548354		-0.802034	-0.866821
172813_x_at	0.8375	0.664053		-0.255838	-0.59063
172816_x_at	0.662821	0.552319		-0.59331	-0.856427
172820_x_at	0.647827	0.656686		-0.626319	-0.606724
172821_x_at	0.64102	0.793372		-0.641558	-0.333931
172823_x_at	0.484094	1.01665		-1.04664	0.0238268
172825_x_at	0.349914	0.942999		-1.51493	-0.0846725
172826_x_at	0.504898	0.548488		-0.985936	-0.866469
172833_x_at	0.428673	1.14658		-1.22205	0.197339
172835_x_at	0.378131	0.955611		-1.40304	-0.0655046
172844_x_at	0.460586	0.411089		-1.11846	-1.28248
172845_x_at	0.710903	1.0315		-0.492274	0.0447421
172860_x_at	0.419799	1.01652		-1.25223	0.0236391
172862_x_at	0.794906	0.918572		-0.331145	-0.122535
172864_x_at	0.981252	0.866145		-0.027305	-0.207319
172865_x_at	0.966376	1.13333		-0.049344	0.180569
172867_x_at	0.542859	1.13221		-0.881351	0.179147
172872_x_at	1.62144	1.67889		0.697272	0.747512
172874_x_at	0.339727	0.776682		-1.55755	-0.364603
172878_x_at	0.472678	0.801439		-1.08107	-0.319336
172881_x_at	0.389781	0.875435		-1.35926	-0.191928
172888_x_at	1.71358	0.690377		0.777012	-0.534544
172892_x_at	0.904497	0.993839		-0.144813	-0.00891647
172895_x_at	0.610151	0.554537		-0.712761	-0.850645
172901_x_at	3.39788	1.04557		1.76464	0.0642881
172902_x_at	0.470896	0.556993		-1.08652	-0.844268
172908_x_at	0.918288	1.00886		-0.122981	0.0127277
172910_at	0.93255	0.88327		-0.100747	-0.179073
172911_x_at	0.919336	0.945439		-0.121337	-0.0809442
172913_x_at	0.818199	0.765691		-0.289476	-0.385166
172914_x_at	4.01782	2.21169		2.00641	1.14515
172923_x_at	0.974643	0.781974		-0.0370543	-0.354808
172931_x_at	1.1698	1.11284		0.226258	0.154252
172932_x_at	0.386508	0.450747		-1.37143	-1.14961
172939_x_at	0.916787	0.997099		-0.125341	-0.00419153
172941_x_at	0.849276	0.7781		-0.235694	-0.361972
172942_x_at	0.938808	0.830686		-0.0910983	-0.267626
172944_s_at	0.633722	0.473419		-0.658077	-1.07881
172945_s_at	4.84542	3.4799		2.27662	1.79905
172947_at	0.768493	0.763378		-0.379897	-0.38953
172949_s_at	1.92079	1.22643		0.941698	0.294467
172950_at	0.776911	0.825251		-0.364179	-0.277096
172951_s_at	1.73314	1.19614		0.793389	0.258386
172961_x_at	1.25262	1.10441		0.32495	0.143281
172962_at	7.54167	5.52807		2.91488	2.46677
172963_x_at	1.82993	1.25042		0.871791	0.322414
172964_x_at	1.52568	0.911358		0.609451	-0.13391
172965_x_at	0.806748	0.969275		-0.30981	-0.0450221
172970_x_at	1.03512	0.784352		0.0498006	-0.350426
172972_s_at	0.623013	0.576035		-0.682666	-0.795772
172973_at	1.18086	0.742081		0.239839	-0.430351
172974_s_at	0.602822	0.573322		-0.730197	-0.802583
172978_s_at	1.21748	1.43791		0.283903	0.523968
172979_at	0.360465	0.578494		-1.47207	-0.789625
172980_s_at	1.36116	0.842213		0.444838	-0.247743
172981_s_at	1.01018	1.28422		0.0146072	0.360895
172984_s_at	1.78673	1.24344		0.837321	0.314333
172986_s_at	1.07448	0.816405		0.103637	-0.292644
172988_s_at	0.971256	0.911981		-0.0420766	-0.132924
172989_s_at	0.330802	0.415501		-1.59596	-1.26708
172992_s_at	1.07735	0.891607		0.10749	-0.16552
172995_at	7.12409	2.01583		2.83271	1.01138
172996_s_at	1.58129	1.05548		0.661103	0.0778931
172998_s_at	0.94144	1.24567		-0.0870582	0.316923
173001_s_at	2.65387	1.62642		1.4081	0.701698
173002_s_at	1.54688	0.949861		0.629365	-0.0742113
173003_s_at	2.49985	0.642276		1.32184	-0.638735
173005_at	1.07335	0.877904		0.102119	-0.187865
173007_s_at	1.02045	0.749428		0.0292057	-0.416139
173009_s_at	1.53614	1.60192		0.619311	0.679806
173010_at	4.35456	1.23529		2.12253	0.304849
173011_at	1.19656	0.982875		0.258892	-0.0249203
173012_at	2.02967	1.64122		1.02125	0.714766
173014_at	1.24127	0.522779		0.311822	-0.935727
173016_s_at	1.38723	1.12938		0.47221	0.175534
173017_at	1.34466	0.7177		0.427237	-0.478548
173021_s_at	7.41893	3.15311		2.89121	1.65678
173023_at	4.15618	1.44875		2.05526	0.534809
173024_s_at	1.56051	0.773789		0.642018	-0.369988
173025_s_at	2.15646	1.78805		1.10867	0.838389
173026_at	5.24259	3.4382		2.39028	1.78165
173034_s_at	1.38546	0.884226		0.470363	-0.177514
173037_at	0.835662	0.812001		-0.259008	-0.300447
173040_at	1.3638	1.08914		0.447627	0.12319
173041_s_at	1.4049	0.644226		0.490465	-0.63436
173043_at	1.24298	1.02262		0.313799	0.0322719
173044_at	1.17002	1.09047		0.226536	0.124949
173045_at	0.325819	0.455671		-1.61786	-1.13394
173048_at	5.47625	1.60391		2.45319	0.681596
173049_at	0.718524	0.920043		-0.476892	-0.120227
173052_at	2.8158	1.44603		1.49355	0.532099
173055_s_at	1.25869	1.23287		0.331927	0.302025
173063_at	1.13942	0.973097		0.188295	-0.0393447
173064_at	0.80248	0.869758		-0.317463	-0.201314
173067_at	1.47919	1.13499		0.564806	0.182681
173068_at	5.99135	3.62464		2.58288	1.85784
173069_at	1.88605	1.2402		0.915368	0.310572
173075_at	1.4004	1.11909		0.485836	0.162322
173076_s_at	1.45654	1.17626		0.542542	0.23421
173084_at	0.887548	0.945927		-0.172102	-0.0801988
173085_at	4.60864	2.69513		2.20434	1.43036
173086_s_at	3.43484	2.3182		1.78024	1.213
173087_s_at	0.842791	0.839935		-0.246753	-0.25165
173088_s_at	0.583957	0.643719		-0.776065	-0.635496
173090_s_at	0.389101	0.40372		-1.36178	-1.30857
173094_s_at	0.898343	1.18274		-0.154661	0.242127
173095_at	1.17638	1.22272		0.234349	0.290095
173097_at	1.10862	0.706012		0.148759	-0.502235
173098_at	3.29042	1.57157		1.71827	0.652203
173101_at	1.1121	0.969649		0.153283	-0.0444654
173103_s_at	0.479775	0.777092		-1.05957	-0.363844
173105_at	1.14298	1.02751		0.192795	0.0391584
173106_at	14.3389	1.69174		3.84186	0.758511
173107_at	1.63545	1.31998		0.709687	0.400514
173108_at	0.796697	0.689323		-0.327897	-0.536748
173111_s_at	1.31274	1.09402		0.392577	0.129636
173113_at	1.1728	1.19121		0.229955	0.252433
173114_s_at	2.23005	1.31358		1.15708	0.393509
173115_s_at	1.07142	0.729353		0.0995193	-0.455311
173118_s_at	0.612152	0.717013		-0.708038	-0.479929
173120_s_at	1.82744	0.832682		0.869825	-0.264162
173122_s_at	1.05708	0.740882		0.0800911	-0.432685
173126_s_at	1.48571	1.06128		0.571153	0.0858081
173127_at	0.738529	0.683814		-0.437273	-0.548325
173128_s_at	1.79675	1.12765		0.845386	0.173325
173129_s_at	1.28894	0.80391		0.366181	-0.314893
173131_at	0.52454	0.635871		-0.930876	-0.653194
173133_s_at	0.646383	0.884535		-0.629538	-0.177009
173139_s_at	1.61231	1.42301		0.689125	0.508945
173141_s_at	1.32122	0.850421		0.401873	-0.23375
173144_at	0.955627	0.420829		-0.065481	-1.24869
173145_at	0.700101	0.770946		-0.514364	-0.375299
173146_s_at	1.47054	0.815184		0.556347	-0.294802
173147_s_at	0.267691	0.648286		-1.90136	-0.625298
173148_s_at	0.433939	0.435242		-1.20444	-1.20011
173149_at	0.759607	0.234207		-0.396675	-2.09414
173150_at	0.990683	0.956146		-0.0135045	-0.0646972
173151_s_at	0.747191	0.402797		-0.420451	-1.31187
173152_at	0.850671	0.892943		-0.233327	-0.16336
173153_s_at	0.544061	0.625861		-0.878159	-0.676085
173159_s_at	1.29659	0.982087		0.374724	-0.026078
173160_s_at	1.10638	0.845036		0.145845	-0.242915
173165_s_at	1.92582	1.32372		0.945472	0.404594
173167_s_at	0.832481	0.676965		-0.264511	-0.562846
173168_s_at	1.49876	0.922509		0.583767	-0.116365
173171_s_at	1.27234	0.960241		0.347486	-0.0585315
173174_s_at	0.361211	0.559492		-1.46909	-0.837809
173176_at	0.975296	0.664301		-0.0360884	-0.590092
173179_s_at	1.07228	0.991771		0.100679	-0.0119204
173182_at	0.603797	0.784697		-0.727865	-0.349792
173183_s_at	1.38232	0.875988		0.467091	-0.191017
173185_s_at	0.977783	0.773106		-0.0324132	-0.371262
173188_s_at	1.46415	2.23093		0.550063	1.15765
173192_s_at	2.4815	1.22465		1.31121	0.292369
173194_s_at	1.72871	0.864437		0.789692	-0.210167
173196_s_at	5.87562	1.81121		2.55474	0.856952
173197_at	2.43592	1.80474		1.28447	0.851788
173198_s_at	0.831709	0.701917		-0.26585	-0.510627
173200_s_at	0.67879	0.773131		-0.558962	-0.371215
173202_s_at	0.995801	0.931427		-0.0060713	-0.102485
173203_at	0.666469	0.148396		-0.58539	-2.75248
173204_s_at	0.403023	0.433276		-1.31107	-1.20664
173205_s_at	0.980685	1.15794		-0.0281386	0.21156
173206_s_at	0.682592	0.715391		-0.550904	-0.483195
173208_s_at	0.996119	0.767779		-0.00560932	-0.381237
173209_s_at	0.866867	0.671099		-0.206118	-0.575402
173210_s_at	1.77963	0.995935		0.831574	-0.00587593
173213_s_at	1.401	0.816114		0.48646	-0.293157
173214_s_at	0.593931	0.555517		-0.751632	-0.848097
173215_at	1.91629	1.15242		0.938314	0.204662
173216_s_at	1.05784	0.758176		0.0811163	-0.399394
173218_s_at	0.565459	0.462524		-0.822504	-1.1124
173219_s_at	0.490116	0.612409		-1.0288	-0.707432
173220_s_at	0.59597	0.671476		-0.746688	-0.574591
173221_s_at	1.2702	0.638723		0.345056	-0.646737
173222_s_at	1.20522	0.779249		0.269302	-0.359843
173225_at	0.867372	0.878961		-0.205278	-0.18613
173229_s_at	1.33287	0.976103		0.414535	-0.0348953
173234_s_at	1.84979	0.914748		0.887362	-0.128553
173237_s_at	0.679237	0.642365		-0.558013	-0.638536
173238_s_at	0.74774	0.209263		-0.419391	-2.25661
173239_s_at	1.14755	0.811623		0.198556	-0.301118
173241_at	0.984836	1.02465		-0.0220446	0.0351314
173242_s_at	3.87353	1.65959		1.95365	0.730828
173244_at	1.05139	1.06731		0.0722976	0.0939771
173246_s_at	1.03515	0.997359		0.0498379	-0.00381457
173247_s_at	0.678304	0.715233		-0.559997	-0.483515
173248_s_at	0.934876	0.991632		-0.0971528	-0.0121226
173249_s_at	0.942818	1.0157		-0.0849486	0.0224709
173250_s_at	0.986549	0.795556		-0.0195367	-0.329965
173253_s_at	0.925708	0.977032		-0.11137	-0.0335229
173255_at	1.21872	1.04088		0.285372	0.0578009
173257_s_at	3.81514	3.09719		1.93174	1.63096
173259_at	1.01854	1.09253		0.0264972	0.127674
173262_s_at	0.598184	0.600567		-0.741338	-0.735602
173263_s_at	1.06481	0.880353		0.0905994	-0.183847
173265_at	1.31117	1.11259		0.390859	0.153923
173266_at	1.20568	0.761266		0.269843	-0.393527
173268_s_at	1.01377	0.948591		0.019736	-0.0761413
173272_s_at	0.880359	0.870305		-0.183837	-0.200406
173275_s_at	0.900129	0.972811		-0.151797	-0.0397679
173277_at	0.452603	0.33221		-1.14368	-1.58983
173281_s_at	0.729936	0.242122		-0.454158	-2.04619
173282_s_at	0.858907	0.685805		-0.219427	-0.544129
173284_s_at	1.42604	0.867615		0.512017	-0.204873
173285_s_at	0.683761	1.05005		-0.548435	0.0704615
173286_s_at	0.874315	1.03975		-0.193774	0.0562314
173287_s_at	3.85478	1.47239		1.94665	0.558161
173290_at	1.23616	0.767635		0.305863	-0.381508
173291_at	0.86901	0.947944		-0.202555	-0.0771256
173292_at	0.830747	0.723762		-0.26752	-0.466413
173296_at	1.17235	0.96644		0.229404	-0.0492482
173298_at	0.858556	0.823233		-0.220016	-0.280627
173299_s_at	1.33742	0.923416		0.419454	-0.114947
173301_s_at	1.00583	0.648986		0.0083801	-0.62374
173302_at	0.631681	0.576522		-0.662732	-0.794552
173303_s_at	1.12482	0.770478		0.16969	-0.376175
173306_s_at	1.8904	0.865035		0.918692	-0.209169
173308_at	1.02828	1.00526		0.0402304	0.00757512
173312_s_at	1.96888	1.12917		0.977376	0.175261
173313_s_at	0.960091	0.993867		-0.0587572	-0.00887525
173315_at	0.898722	1.06799		-0.154054	0.0948945
173317_s_at	1.29627	0.767955		0.374362	-0.380906
173318_at	0.836525	0.848036		-0.257519	-0.237803
173319_s_at	4.97545	2.10259		2.31483	1.07217
173320_s_at	1.08142	0.940487		0.112929	-0.0885208
173322_at	1.46822	0.918213		0.554065	-0.123099
173324_s_at	1.16365	0.54094		0.218657	-0.88646
173325_s_at	1.9341	1.2748		0.95166	0.350273
173326_s_at	0.790546	1.34515		-0.339078	0.427766
173327_at	1.0085	1.08079		0.0122139	0.112089
173328_s_at	1.58678	1.03011		0.666105	0.0427938
173329_s_at	1.07406	0.995299		0.103077	-0.00679769
173330_s_at	0.906988	0.979692		-0.140845	-0.0296005
173331_s_at	1.0365	1.02307		0.0517248	0.0329104
173332_s_at	1.07798	0.942164		0.108327	-0.0859493
173333_s_at	0.9485	1.03142		-0.0762799	0.04463
173334_s_at	0.971316	0.977469		-0.0419872	-0.0328768
173336_s_at	0.334518	0.295195		-1.57984	-1.76026
173337_s_at	0.975423	0.932401		-0.0358996	-0.100977
173338_s_at	1.32695	0.921221		0.408113	-0.11838
173339_at	0.832778	0.54612		-0.263997	-0.872711
173341_at	3.66373	2.08944		1.87331	1.06312
173342_at	2.25107	0.917782		1.17061	-0.123776
173343_s_at	1.15703	0.829677		0.210429	-0.269379
173345_s_at	1.62691	0.942562		0.702138	-0.0853402
173346_at	1.64865	0.915178		0.721283	-0.127876
173347_at	0.751089	0.754157		-0.412945	-0.407063
173348_s_at	0.421637	0.525263		-1.24593	-0.928888
173349_at	0.848164	0.794923		-0.237586	-0.331113
173350_s_at	0.549833	0.475668		-0.862934	-1.07197
173351_s_at	0.979332	0.966915		-0.0301307	-0.048539
173352_s_at	1.8576	1.3016		0.893439	0.380289
173354_s_at	1.23271	0.984269		0.301829	-0.0228748
173359_at	1.15325	0.732773		0.205706	-0.448562
173360_at	0.702743	0.729307		-0.508931	-0.455402
173363_s_at	2.88088	0.914597		1.52651	-0.128791
173364_s_at	1.56159	1.19062		0.643017	0.251708
173365_at	0.892367	0.801822		-0.164292	-0.318645
173366_s_at	1.87354	0.780226		0.905763	-0.358036
173367_s_at	0.915083	1.02891		-0.128026	0.0411157
173368_at	1.14483	1.03765		0.195128	0.0533239
173370_at	1.19895	1.148		0.261772	0.199121
173371_s_at	1.24332	0.808224		0.314195	-0.307172
173372_at	0.850621	0.269487		-0.233411	-1.89171
173374_s_at	0.938213	0.627013		-0.0920119	-0.673434
173376_s_at	2.09314	1.61659		1.06567	0.692956
173377_s_at	1.62945	1.10527		0.704382	0.144396
173378_at	1.73434	1.70129		0.794388	0.766626
173380_at	1.01496	0.991083		0.0214243	-0.0129223
173381_at	1.26161	1.26761		0.335264	0.342111
173384_at	1.36526	0.936434		0.449176	-0.0947503
173387_at	1.98698	1.08587		0.990581	0.118846
173390_s_at	1.36016	1.05526		0.443781	0.0776017
173392_s_at	0.725125	0.285917		-0.463698	-1.80633
173393_s_at	1.40263	0.841016		0.488136	-0.249794
173396_s_at	1.26096	1.29007		0.334517	0.367454
173402_s_at	0.738955	0.832151		-0.436441	-0.265083
173403_s_at	10.2101	3.64782		3.35193	1.86704
173405_s_at	0.671689	0.476157		-0.574134	-1.07049
173406_at	0.923761	1.05243		-0.114408	0.0737215
173407_s_at	0.982262	0.973277		-0.0258209	-0.039078
173408_s_at	1.00098	0.933238		0.00140627	-0.0996823
173409_s_at	1.00173	1.10239		0.00249294	0.14064
173410_s_at	0.940154	1.06603		-0.0890316	0.0922479
173412_s_at	0.415865	0.375478		-1.26581	-1.4132
173413_at	1.15345	1.49473		0.205961	0.579888
173414_s_at	0.577178	1.33031		-0.792913	0.411758
173415_s_at	1.13928	1.32229		0.188124	0.403039
173416_at	0.835279	0.824659		-0.25967	-0.27813
173417_at	0.500227	0.414807		-0.999345	-1.26949
173421_at	0.919152	0.900321		-0.121625	-0.151489
173425_at	0.739877	0.561284		-0.434643	-0.833198
173427_at	1.51584	0.972497		0.600114	-0.0402347
173428_at	1.06703	1.73435		0.0935998	0.794392
173429_at	1.00647	0.776303		0.00931004	-0.365307
173430_at	0.755066	1.36902		-0.405326	0.453144
173431_at	2.85267	3.82677		1.51231	1.93613
173432_at	0.950147	1.24334		-0.073777	0.314216
173433_s_at	1.62645	1.33432		0.701723	0.41611
173434_at	1.1535	0.985868		0.206013	-0.0205343
173435_s_at	0.998411	0.953362		-0.00229373	-0.0689047
173436_at	0.674427	0.741755		-0.568267	-0.430986
173437_at	1.56398	1.00525		0.645221	0.00755365
173438_at	3.39411	2.29193		1.76303	1.19657
173439_at	1.93746	1.89397		0.95417	0.921411
173440_at	3.2776	2.12631		1.71264	1.08835
173444_s_at	1.29026	1.03134		0.367657	0.0445131
173445_s_at	1.08504	1.15072		0.117751	0.202538
173451_s_at	0.513309	0.743332		-0.962101	-0.427922
173454_at	1.36428	1.29568		0.448144	0.373704
173455_s_at	0.884192	0.858855		-0.177568	-0.219514
173456_at	3.06858	2.81933		1.61757	1.49535
173458_at	1.38458	1.44214		0.469452	0.528208
173460_s_at	1.50492	1.22768		0.589689	0.295936
173461_at	1.33093	1.22501		0.412434	0.292793
173464_at	2.3592	1.26194		1.2383	0.335643
173466_s_at	6.41065	5.46178		2.68047	2.44937
173471_at	0.876303	0.775517		-0.190498	-0.36677
173472_s_at	0.560126	0.607942		-0.836176	-0.717995
173475_s_at	0.780425	0.826367		-0.357668	-0.275145
173476_s_at	1.09457	1.053		0.130369	0.0745105
173477_at	1.52748	1.22195		0.611151	0.289187
173479_at	0.916329	0.76479		-0.126063	-0.386865
173483_s_at	0.880568	0.972602		-0.183494	-0.0400785
173484_at	2.67993	1.76848		1.42219	0.822513
173485_s_at	0.974733	1.73481		-0.0369207	0.794774
173486_at	1.02159	0.813964		0.0308093	-0.296964
173490_s_at	3.38504	2.26905		1.75917	1.18209
173491_s_at	1.46394	0.697805		0.549857	-0.519104
173493_at	0.654281	0.783063		-0.612018	-0.352801
173496_s_at	2.74124	2.48251		1.45483	1.3118
173500_at	1.02246	0.956131		0.0320395	-0.0647194
173502_s_at	1.35489	1.42704		0.438179	0.513031
173506_s_at	0.936734	0.751964		-0.0942893	-0.411265
173507_s_at	1.57983	1.82679		0.659766	0.869307
173509_at	1.60172	1.72433		0.679617	0.786039
173510_s_at	1.11755	1.01955		0.16034	0.0279289
173512_at	1.26953	0.920925		0.344295	-0.118844
173513_s_at	1.09801	0.838497		0.134885	-0.254123
173514_s_at	0.647969	0.620575		-0.626002	-0.688321
173516_at	1.15906	1.23115		0.212951	0.30001
173517_at	0.990472	0.76757		-0.0138114	-0.381629
173518_s_at	0.853571	0.836692		-0.228417	-0.257232
173519_at	0.917062	0.804087		-0.124909	-0.314576
173521_at	0.716153	0.703062		-0.481661	-0.508277
173522_s_at	0.657882	0.840573		-0.604098	-0.250555
173524_at	0.98169	0.956139		-0.0266608	-0.0647083
173525_at	0.893418	0.737216		-0.162592	-0.439841
173526_at	2.70472	2.39409		1.43548	1.25948
173527_at	1.32094	2.12969		0.401565	1.09064
173528_at	1.79926	1.35455		0.847403	0.437817
173530_at	1.12467	0.674809		0.169505	-0.56745
173531_at	0.737076	0.954951		-0.440114	-0.0665011
173532_at	1.25551	0.988969		0.328277	-0.0160034
173533_at	1.27454	1.06499		0.349978	0.0908367
173535_s_at	1.39689	0.92814		0.482221	-0.107585
173536_s_at	2.41877	1.33636		1.27428	0.418311
173537_at	0.542695	0.542037		-0.881786	-0.883537
173539_at	1.05683	0.717104		0.079743	-0.479746
173540_at	1.00806	0.731821		0.0115864	-0.450437
173542_at	2.30022	1.17953		1.20177	0.238209
173543_at	2.49234	1.00069		1.3175	0.000988186
173544_at	1.24208	0.729882		0.312759	-0.454264
173546_s_at	1.01036	0.938085		0.0148656	-0.0922092
173547_s_at	0.950082	1.12893		-0.0738754	0.174953
173548_s_at	1.14793	0.950468		0.199035	-0.0732904
173550_at	0.255032	0.524397		-1.97125	-0.931268
173551_at	2.15698	2.18628		1.10902	1.12848
173552_s_at	0.346381	0.643648		-1.52957	-0.635657
173553_s_at	5.22329	2.76356		2.38496	1.46653
173555_at	0.937823	0.806044		-0.0926124	-0.311069
173556_s_at	0.581259	0.549499		-0.782747	-0.86381
173558_at	3.52932	2.38321		1.81939	1.2529
173559_at	2.22958	1.19773		1.15677	0.260297
173560_s_at	1.21015	1.07218		0.275188	0.100543
173561_s_at	0.696576	0.592827		-0.521648	-0.754318
173564_at	2.28316	1.54918		1.19103	0.631501
173565_s_at	0.714552	1.05938		-0.484889	0.0832182
173568_at	0.98698	0.971457		-0.0189079	-0.0417783
173570_s_at	4.29562	1.51554		2.10287	0.599834
173571_s_at	0.862155	1.11786		-0.21398	0.160735
173574_at	1.21531	0.895114		0.281326	-0.159857
173578_s_at	1.79856	1.15085		0.846842	0.202705
173582_at	0.891351	0.539006		-0.165935	-0.891627
173585_at	2.69728	1.05179		1.43151	0.0728415
173586_s_at	0.605674	0.662009		-0.723387	-0.595078
173590_at	1.84949	1.14092		0.887128	0.1902
173593_at	1.20853	0.780638		0.273255	-0.357275
173594_at	1.10043	0.753215		0.138064	-0.408866
173599_s_at	1.57774	0.769904		0.657858	-0.37725
173600_s_at	1.10275	1.30551		0.141101	0.384611
173602_at	2.20135	1.66414		1.13839	0.734781
173603_at	0.963993	0.957905		-0.052906	-0.0620461
173604_at	3.09084	1.32123		1.628	0.401885
173608_s_at	1.06801	0.940434		0.0949301	-0.0886008
173609_at	0.382356	0.499773		-1.38701	-1.00066
173613_s_at	0.796507	0.668795		-0.32824	-0.580364
173616_at	1.06267	1.04573		0.0876883	0.0645069
173622_s_at	0.933384	0.98435		-0.0994581	-0.0227567
173623_s_at	1.25701	1.33648		0.329995	0.41844
173624_at	1.18575	1.1434		0.245794	0.193326
173625_s_at	3.07368	3.89059		1.61997	1.95999
173627_at	1.11837	0.725667		0.161398	-0.46262
173628_at	1.14347	0.98797		0.193413	-0.0174609
173631_at	1.86576	1.19685		0.899764	0.259241
173634_at	1.35315	1.05969		0.43632	0.0836363
173635_at	0.402361	0.415229		-1.31344	-1.26802
173638_s_at	1.16284	0.903592		0.217657	-0.146257
173639_at	0.56963	0.32148		-0.811902	-1.6372
173640_at	1.26837	1.43889		0.342975	0.524957
173641_at	0.566057	0.66413		-0.820981	-0.590462
173643_at	1.18964	1.09032		0.250527	0.124758
173644_at	0.647632	0.666025		-0.626755	-0.586353
173645_s_at	0.946899	0.984145		-0.0787181	-0.0230573
173646_at	1.12492	0.934227		0.169816	-0.0981554
173651_at	1.66361	1.06634		0.734313	0.0926652
173652_at	0.404072	0.528522		-1.30732	-0.919965
173655_s_at	1.1015	1.06409		0.139468	0.0896254
173658_at	2.75084	1.79956		1.45987	0.847647
173662_at	1.13124	0.993214		0.1779	-0.0098232
173664_at	1.04396	0.504216		0.0620694	-0.987886
173665_at	1.08032	1.01838		0.111461	0.0262762
173669_s_at	2.40803	1.4564		1.26785	0.542411
173670_s_at	1.18317	0.831045		0.24266	-0.267002
173671_at	1.39522	1.11145		0.480493	0.152442
173673_s_at	0.983469	1.16509		-0.0240479	0.220443
173674_at	2.03232	1.13663		1.02313	0.184767
173675_at	1.40031	0.937587		0.485748	-0.092976
173676_s_at	0.332031	0.459718		-1.59061	-1.12118
173678_s_at	3.80483	1.37148		1.92783	0.45573
173679_s_at	0.891766	0.639451		-0.165262	-0.645094
173680_at	0.537665	0.539748		-0.89522	-0.889643
173681_s_at	1.29911	1.14861		0.377528	0.199893
173682_at	1.79369	1.16291		0.842928	0.217738
173683_s_at	1.67384	1.27859		0.743161	0.354558
173684_s_at	1.71248	0.730555		0.776088	-0.452936
173685_s_at	1.20801	1.1947		0.272628	0.256647
173691_s_at	1.3025	0.952027		0.381287	-0.0709262
173692_at	0.984056	0.851972		-0.0231878	-0.231122
173694_s_at	0.820108	0.859096		-0.286115	-0.219109
173695_s_at	1.26562	0.945963		0.339846	-0.0801447
173699_s_at	0.646725	0.849773		-0.628775	-0.23485
173702_at	1.39754	0.981564		0.482892	-0.0268465
173705_s_at	0.331483	1.68586		-1.59299	0.753489
173709_at	2.19934	1.65574		1.13707	0.727473
173712_s_at	1.41075	1.39918		0.496465	0.48458
173714_at	1.61902	1.29762		0.695119	0.375865
173715_s_at	1.21231	1.13608		0.277755	0.184069
173717_s_at	0.467463	0.54472		-1.09708	-0.876413
173718_s_at	0.396122	0.522952		-1.33598	-0.93525
173722_at	0.952737	0.751926		-0.0698504	-0.411338
173724_at	0.682945	0.880583		-0.550158	-0.183468
173725_s_at	0.321467	0.508822		-1.63726	-0.974766
173727_s_at	0.73243	0.699239		-0.449238	-0.516142
173730_at	0.763356	0.887298		-0.389571	-0.17251
173733_s_at	1.03638	0.819525		0.0515549	-0.287141
173736_at	2.45212	1.34739		1.29403	0.430168
173737_at	2.86312	1.65102		1.51759	0.723358
173739_at	0.679978	0.58382		-0.556441	-0.776405
173741_s_at	1.46801	1.29875		0.553862	0.377122
173742_at	1.03632	0.914739		0.0514724	-0.128568
173743_at	0.970408	0.824879		-0.0433367	-0.277745
173744_at	1.59197	1.51112		0.67081	0.595615
173746_s_at	1.22941	1.2972		0.297968	0.375398
173748_at	3.03327	2.60018		1.60088	1.37861
173750_at	1.41017	0.816363		0.49587	-0.292717
173751_at	5.3745	3.16426		2.42613	1.66187
173752_s_at	1.22294	0.815201		0.290352	-0.294772
173757_s_at	1.40167	1.10429		0.487144	0.143125
173758_at	2.09713	1.25813		1.06842	0.331276
173759_at	1.12528	1.08633		0.170289	0.119463
173760_s_at	1.12893	1.02625		0.174958	0.0373752
173763_s_at	0.675182	0.849955		-0.566651	-0.234541
173764_at	1.77598	0.940819		0.828615	-0.0880112
173766_at	0.858945	0.979728		-0.219362	-0.0295474
173768_at	1.47849	0.702521		0.564128	-0.509387
173769_s_at	1.22941	0.654896		0.297965	-0.610661
173770_s_at	1.83975	1.56896		0.879512	0.649812
173772_at	0.85601	0.646261		-0.2243	-0.62981
173774_s_at	0.581026	0.737737		-0.783326	-0.438821
173776_s_at	0.611659	0.915915		-0.7092	-0.126714
173778_s_at	0.61588	0.735983		-0.699278	-0.442255
173780_at	1.72435	1.36813		0.786056	0.452203
173782_at	0.919091	0.558206		-0.12172	-0.841131
173783_at	0.557652	0.416863		-0.842564	-1.26236
173785_at	2.09556	1.4106		1.06734	0.49631
173787_at	1.11964	1.45125		0.163041	0.537296
173788_at	0.514158	0.690049		-0.959717	-0.53523
173789_at	1.09112	1.03006		0.12581	0.0427214
173790_at	0.661513	0.635886		-0.596159	-0.653159
173791_at	2.27733	1.3666		1.18735	0.450595
173794_at	0.949169	1.00373		-0.0752629	0.00537129
173795_at	0.832647	0.849736		-0.264223	-0.234913
173796_at	0.950625	1.36533		-0.0730516	0.449252
173797_at	1.28647	1.51937		0.36342	0.603471
173798_at	5.0079	2.09021		2.3242	1.06365
173800_at	3.02975	2.12734		1.5992	1.08905
173801_at	2.67692	1.2608		1.42057	0.334335
173802_at	1.01479	1.1045		0.0211772	0.143399
173803_at	2.62941	1.31226		1.39474	0.392053
173805_at	0.816486	0.637466		-0.2925	-0.64958
173806_s_at	0.884421	0.676202		-0.177194	-0.564475
173810_at	1.2067	0.939197		0.271064	-0.090501
173811_at	1.4515	1.30808		0.537543	0.387454
173813_at	1.24047	0.887582		0.310887	-0.172048
173814_at	1.59252	1.50847		0.671309	0.593086
173816_at	0.977211	1.09505		-0.0332579	0.131003
173817_at	0.43803	0.600458		-1.1909	-0.735864
173818_at	0.91784	1.38403		-0.123686	0.46888
173820_s_at	0.897395	0.573262		-0.156184	-0.802734
173822_s_at	1.19687	0.997896		0.259268	-0.00303921
173825_at	0.789209	0.640119		-0.341521	-0.643588
173827_at	0.952201	0.647347		-0.0706623	-0.627388
173829_at	1.47337	1.57364		0.559124	0.654103
173834_at	1.13709	0.909449		0.185348	-0.136936
173835_at	0.97032	0.843013		-0.0434679	-0.246373
173836_at	0.957262	0.735877		-0.0630137	-0.442464
173838_at	0.90855	0.802907		-0.138362	-0.316696
173839_at	1.18229	0.696136		0.241589	-0.522558
173840_s_at	0.582011	0.863214		-0.780882	-0.21221
173842_at	0.204426	0.18005		-2.29035	-2.47353
173844_s_at	0.752963	0.775498		-0.409349	-0.366805
173845_at	1.23905	1.15525		0.309233	0.208207
173846_at	0.99921	0.733203		-0.00113997	-0.447714
173847_s_at	2.65021	1.62731		1.4061	0.702487
173848_s_at	2.41411	1.6596		1.27149	0.730836
173850_at	0.946337	0.712296		-0.079574	-0.489451
173851_at	1.16322	0.892488		0.218122	-0.164095
173852_s_at	0.953	1.169		-0.0694517	0.225275
173854_s_at	3.41109	1.83386		1.77023	0.874882
173855_at	1.15934	0.909369		0.213307	-0.137063
173858_at	2.0473	1.2414		1.03372	0.311967
173860_s_at	1.06425	1.02336		0.0898386	0.0333103
173862_s_at	0.687546	0.678057		-0.540472	-0.560521
173863_s_at	1.84257	1.22928		0.881719	0.297812
173864_at	1.90231	1.04772		0.927749	0.0672563
173865_at	0.858122	0.867664		-0.220746	-0.204792
173868_s_at	0.761642	0.617246		-0.392814	-0.696082
173872_at	1.5973	1.53619		0.675635	0.619358
173873_at	0.722445	0.878962		-0.46904	-0.186128
173874_s_at	0.961488	1.11507		-0.0566587	0.157128
173876_s_at	0.516266	0.643124		-0.953813	-0.636831
173879_at	0.95665	0.896537		-0.0639374	-0.157564
173880_s_at	0.412045	0.741851		-1.27913	-0.430799
173881_at	1.01822	0.816765		0.0260472	-0.292007
173883_s_at	1.79406	1.60945		0.843232	0.686571
173884_at	2.47191	1.50364		1.30563	0.588464
173885_s_at	1.02011	1.05686		0.0287191	0.0797822
173886_at	1.40877	1.21014		0.49444	0.275173
173887_s_at	0.893752	0.936111		-0.162054	-0.0952489
173892_s_at	0.914937	1.40673		-0.128256	0.49234
173894_s_at	1.86175	0.855632		0.896657	-0.224938
173895_at	0.764052	0.652635		-0.388257	-0.615652
173897_at	1.19923	1.2746		0.262103	0.35005
173898_at	0.735569	0.820215		-0.443068	-0.285925
173901_s_at	0.888429	0.712224		-0.170672	-0.489597
173903_at	1.83252	0.871481		0.873832	-0.19846
173906_at	1.69552	1.11352		0.76173	0.155124
173907_at	1.56713	1.20093		0.648121	0.264149
173908_at	0.940833	0.692538		-0.0879902	-0.530035
173909_s_at	1.67992	1.26837		0.74839	0.342974
173910_at	0.365017	0.469077		-1.45396	-1.0921
173911_s_at	0.736652	0.516727		-0.440944	-0.952527
173912_at	1.9096	1.49931		0.933274	0.584294
173913_s_at	1.05756	1.05434		0.0807332	0.0763425
173915_at	0.580644	0.649629		-0.784274	-0.622313
173920_at	1.10744	0.655674		0.147229	-0.60895
173922_s_at	1.19552	1.13021		0.257634	0.176593
173923_at	1.81507	1.40555		0.860025	0.491133
173927_at	1.05184	0.733538		0.0729089	-0.447056
173928_at	1.74537	1.5908		0.80353	0.669753
173930_s_at	0.806976	0.71857		-0.309403	-0.476799
173931_s_at	0.921408	0.928339		-0.118088	-0.107276
173934_at	1.55034	0.982178		0.632582	-0.025943
173935_at	1.06991	1.09302		0.0974849	0.128323
173938_s_at	0.288738	0.337208		-1.79217	-1.56829
173939_at	0.798541	0.638209		-0.324562	-0.6479
173940_at	0.292301	0.312782		-1.77447	-1.67677
173942_s_at	1.63429	1.39595		0.70866	0.48125
173944_at	0.387271	0.395812		-1.36858	-1.33711
173945_s_at	1.86604	1.16636		0.899978	0.222014
173946_s_at	0.564037	0.781306		-0.826138	-0.35604
173949_s_at	1.73837	1.44435		0.797734	0.530418
173951_s_at	1.64804	1.41756		0.720748	0.503412
173952_at	1.15236	0.939453		0.204594	-0.0901073
173953_at	1.8026	0.743508		0.850076	-0.42758
173955_at	0.846118	0.752212		-0.241068	-0.410789
173956_s_at	0.874803	0.791858		-0.19297	-0.336687
173957_s_at	1.22579	0.881203		0.293713	-0.182454
173958_at	2.45882	1.47824		1.29796	0.563876
173959_at	1.65509	1.46417		0.726913	0.550085
173960_s_at	1.71042	1.05715		0.774351	0.0801746
173961_s_at	1.39738	0.96297		0.482723	-0.0544379
173963_s_at	1.94844	1.74561		0.962316	0.803729
173964_s_at	1.89894	1.54397		0.925195	0.626648
173965_at	0.908408	0.998701		-0.138588	-0.00187557
173966_at	1.14192	1.28397		0.191466	0.36061
173968_s_at	1.16529	0.959511		0.220688	-0.0596289
173969_s_at	1.12573	1.21677		0.170858	0.283062
173970_s_at	1.03918	0.909288		0.0554414	-0.137191
173972_s_at	0.560979	0.592668		-0.833982	-0.754705
173976_at	0.539792	0.754669		-0.889525	-0.406084
173977_at	1.30179	1.01871		0.380496	0.0267465
173978_at	2.20776	1.36768		1.14258	0.451732
173979_at	0.693953	0.873653		-0.527089	-0.194868
173981_at	1.23521	1.10881		0.304754	0.149017
173982_s_at	1.9469	1.27056		0.961177	0.345465
173985_s_at	0.707898	0.762508		-0.498386	-0.391176
173986_at	0.757359	0.822945		-0.400951	-0.281132
173988_at	2.92983	1.94964		1.55081	0.963209
173989_s_at	0.850792	0.925112		-0.233121	-0.1123
173990_s_at	0.385486	0.348256		-1.37525	-1.52178
173991_at	1.09814	0.903314		0.135061	-0.146701
173992_at	0.74513	0.853316		-0.424435	-0.228847
173994_at	1.15764	1.05801		0.211188	0.0813579
173995_at	2.10677	1.79946		1.07503	0.847565
173996_at	1.60626	1.91158		0.683708	0.934768
173997_s_at	0.845062	0.820824		-0.242871	-0.284856
173998_s_at	1.65218	2.72441		0.724369	1.44595
173999_at	0.889298	1.08314		-0.169261	0.115214
174000_at	1.29398	0.833262		0.371819	-0.263158
174003_at	3.55558	1.4217		1.83009	0.507622
174004_at	0.992459	0.900561		-0.0109202	-0.151104
174005_at	2.12923	1.15709		1.09033	0.210504
174006_at	1.80838	1.14227		0.854698	0.191909
174009_s_at	1.04869	0.975624		0.0685842	-0.0356029
174012_s_at	0.661913	0.701685		-0.595287	-0.511105
174013_at	1.01354	1.04626		0.0194047	0.0652366
174015_at	0.727295	0.918819		-0.459387	-0.122148
174018_at	0.79305	0.819857		-0.334517	-0.286555
174020_at	2.01106	1.16695		1.00795	0.222747
174021_at	1.75394	1.01256		0.810603	0.0180068
174022_at	0.969757	0.726526		-0.0443044	-0.460914
174024_at	1.42661	0.880761		0.512595	-0.183177
174025_at	1.00051	0.877028		0.000741528	-0.189305
174026_at	1.10168	0.772414		0.139699	-0.372555
174029_at	0.273699	0.201662		-1.86934	-2.30999
174030_at	1.83852	1.57657		0.878542	0.65679
174031_at	1.65956	1.56731		0.7308	0.64829
174032_s_at	1.95116	1.3131		0.964333	0.392973
174038_at	1.68997	1.32301		0.756996	0.403825
174039_at	1.66614	1.22011		0.736507	0.287014
174041_at	1.45988	0.654621		0.545853	-0.611268
174047_at	1.45374	1.19262		0.53977	0.254133
174048_at	0.847316	1.44204		-0.239029	0.528114
174051_s_at	0.425459	0.479323		-1.23291	-1.06093
174054_at	1.85491	0.938262		0.891349	-0.0919376
174055_s_at	1.35881	1.13513		0.44234	0.182862
174056_at	0.656171	0.603371		-0.607857	-0.728882
174057_s_at	1.01331	0.898403		0.019077	-0.154565
174060_at	9.67658	4.78077		3.2745	2.25724
174061_s_at	1.49924	1.11459		0.58423	0.156518
174065_at	1.21457	0.774689		0.28045	-0.36831
174066_at	1.04025	1.07519		0.0569326	0.104592
174067_at	0.835794	0.923064		-0.25878	-0.115497
174070_at	1.1136	0.806652		0.155226	-0.309982
174071_at	0.396913	0.588994		-1.33311	-0.763676
174075_at	1.71598	1.76744		0.779029	0.821663
174076_at	0.979271	0.951751		-0.0302198	-0.0713443
174077_at	0.363878	0.580096		-1.45847	-0.785637
174078_s_at	1.47625	1.01945		0.561939	0.0277904
174080_s_at	0.946388	0.979435		-0.0794957	-0.0299785
174081_at	3.78177	3.52918		1.91906	1.81933
174084_at	1.75364	1.29522		0.810356	0.373197
174087_s_at	0.646243	0.661848		-0.629851	-0.595429
174092_at	5.15271	3.42896		2.36533	1.77777
174093_at	1.45487	1.16511		0.540887	0.220466
174094_at	0.629845	0.732712		-0.666931	-0.448682
174096_at	1.17322	1.08138		0.230476	0.112869
174098_at	0.97307	0.739251		-0.0393845	-0.435864
174100_at	1.01626	0.889521		0.0232629	-0.1689
174101_at	2.07747	2.86757		1.05483	1.51983
174105_at	1.04995	0.996448		0.0703153	-0.00513313
174107_at	1.62616	1.1729		0.701472	0.230079
174109_at	0.575525	0.767874		-0.797049	-0.381059
174111_at	0.720829	0.566378		-0.472271	-0.820163
174113_at	1.13285	1.07703		0.179958	0.107056
174115_at	1.51215	0.725897		0.596606	-0.462162
174117_at	3.52143	2.03213		1.81616	1.02299
174118_at	1.50913	1.30449		0.593717	0.383481
174119_at	1.51049	1.4208		0.595018	0.506706
174120_at	1.66299	1.69679		0.733776	0.762804
174124_at	1.4961	0.811916		0.581203	-0.300598
174128_at	0.73301	1.09039		-0.448095	0.124844
174129_at	1.89661	1.19942		0.923425	0.262335
174131_s_at	0.912892	1.05346		-0.131485	0.0751402
174137_s_at	1.05423	1.00674		0.0761911	0.00968483
174140_at	1.02771	1.19639		0.0394325	0.25869
174141_at	1.0892	1.23151		0.123272	0.30043
174142_s_at	1.34494	0.89786		0.427539	-0.155438
174143_at	2.00017	1.47176		1.00012	0.557547
174144_at	3.08133	1.92116		1.62355	0.941977
174145_at	1.9546	1.57442		0.966872	0.654824
174146_at	1.46869	1.09326		0.55453	0.128632
174147_at	1.32984	0.993744		0.411257	-0.00905374
174150_at	1.33025	0.915502		0.411701	-0.127365
174153_at	4.55839	2.22072		2.18852	1.15103
174155_s_at	1.55322	1.36379		0.635259	0.447621
174157_at	1.54514	1.46319		0.627735	0.549115
174159_at	0.55193	0.534043		-0.857442	-0.904973
174160_at	3.3016	1.95466		1.72316	0.966918
174161_at	2.2749	1.38559		1.1858	0.470503
174162_s_at	0.861493	0.629928		-0.215088	-0.666742
174164_at	1.24854	1.11909		0.320239	0.162328
174166_at	1.25878	1.69191		0.332029	0.758653
174168_s_at	1.58943	0.965758		0.668508	-0.0502664
174170_at	0.69198	0.585463		-0.531198	-0.772351
174171_at	1.45335	1.2938		0.539379	0.371614
174173_at	0.556913	0.666102		-0.844475	-0.586185
174175_at	0.542974	0.512204		-0.881044	-0.965211
174176_at	3.71046	1.77189		1.8916	0.825293
174177_at	1.79707	1.13432		0.84565	0.181827
174179_s_at	1.76171	1.1273		0.816973	0.172872
174184_at	0.367101	0.383084		-1.44575	-1.38427
174186_s_at	2.07088	1.17246		1.05025	0.229541
174189_at	0.975791	0.645068		-0.0353558	-0.632478
174194_at	2.14672	0.936675		1.10214	-0.0943797
174195_at	6.84832	3.49793		2.77575	1.8065
174198_at	1.10728	1.09319		0.147022	0.128549
174199_at	1.19593	0.755534		0.258127	-0.404431
174203_s_at	1.15881	1.45068		0.212645	0.536729
174205_at	0.924127	0.910182		-0.113837	-0.135773
174206_at	1.10341	1.02129		0.141967	0.0303911
174207_s_at	1.32502	1.10623		0.406012	0.145651
174210_at	1.52767	1.02195		0.611335	0.0313277
174216_at	1.59864	1.23765		0.676847	0.307606
174217_at	1.382	0.965302		0.466758	-0.050947
174218_at	0.897058	0.482617		-0.156727	-1.05105
174219_at	2.20021	1.71932		1.13764	0.781837
174221_at	0.606365	0.639081		-0.721742	-0.645928
174224_at	0.836663	1.03548		-0.257282	0.0503021
174226_at	1.55461	1.14819		0.636554	0.199365
174227_at	0.849874	0.62219		-0.23468	-0.684572
174228_at	7.46917	2.46091		2.90095	1.29919
174230_at	3.17857	3.49983		1.66838	1.80729
174231_at	1.22258	0.888121		0.289923	-0.171171
174232_at	5.89669	2.72106		2.55991	1.44417
174233_at	5.7433	3.16311		2.52188	1.66135
174236_at	4.67944	2.68006		2.22634	1.42227
174237_at	1.18076	1.47992		0.239715	0.565519
174238_at	1.53195	1.1338		0.615368	0.181165
174240_at	0.387252	0.331418		-1.36865	-1.59328
174242_s_at	2.26469	0.877931		1.17932	-0.18782
174243_s_at	7.55852	3.35301		2.9181	1.74546
174246_at	1.34737	1.1155		0.430145	0.157695
174248_at	2.21868	2.93383		1.1497	1.55279
174251_s_at	0.267804	0.367944		-1.90075	-1.44244
174253_at	0.678485	1.39529		-0.55961	0.480561
174254_at	0.246918	0.297332		-2.0179	-1.74985
174257_at	1.14039	1.12614		0.189526	0.171391
174261_at	1.2029	0.978905		0.266518	-0.0307598
174264_at	1.55824	1.02558		0.639915	0.0364423
174265_at	6.39912	3.10612		2.67787	1.63511
174268_s_at	2.19127	1.29612		1.13177	0.374194
174269_at	1.13879	0.9086		0.187505	-0.138284
174270_s_at	1.39044	1.15253		0.475537	0.204801
174271_at	1.17106	0.903206		0.227813	-0.146873
174272_at	1.8223	1.75201		0.86576	0.809011
174273_at	0.934197	0.376765		-0.0982015	-1.40826
174275_at	0.628494	0.965757		-0.67003	-0.0502674
174277_s_at	0.941419	0.708548		-0.0870916	-0.497063
174278_s_at	0.821136	0.923921		-0.284306	-0.114158
174279_s_at	3.25522	1.2707		1.70276	0.345627
174283_s_at	0.611131	0.410235		-0.710447	-1.28548
174285_s_at	0.654221	1.03133		-0.61215	0.04451
174287_at	2.03855	1.50771		1.02754	0.592363
174289_s_at	0.912809	1.12259		-0.131615	0.166828
174291_s_at	0.37811	0.451621		-1.40312	-1.14681
174292_at	2.04616	1.04675		1.03292	0.0659115
174293_at	1.18924	1.12245		0.25004	0.16665
174294_at	1.08826	0.469845		0.122029	-1.08974
174295_at	0.977387	0.762322		-0.0329979	-0.391528
174296_at	1.32745	0.680725		0.408662	-0.554856
174300_s_at	1.00115	0.995569		0.00165775	-0.00640632
174301_at	0.461058	0.747141		-1.11698	-0.420548
174306_at	3.15434	2.55447		1.65734	1.35302
174308_at	0.963334	0.69682		-0.0538927	-0.521141
174310_at	0.768352	0.551048		-0.380161	-0.859749
174312_at	1.42617	1.14141		0.512141	0.190821
174313_s_at	1.59697	2.87889		0.675341	1.52551
174314_at	3.15502	2.76104		1.65765	1.46521
174317_at	1.61134	1.23771		0.688265	0.307673
174318_s_at	1.81831	1.08145		0.862595	0.11297
174319_at	0.503577	0.670596		-0.989715	-0.576485
174320_at	1.29906	1.07528		0.377464	0.104713
174321_s_at	1.02935	0.933515		0.0417381	-0.0992553
174324_s_at	0.406223	0.499696		-1.29966	-1.00088
174325_at	0.942616	0.671187		-0.0852583	-0.575213
174327_at	1.10219	0.582612		0.140372	-0.779394
174328_at	1.15862	1.01974		0.212408	0.0282042
174329_s_at	1.07782	0.990416		0.108118	-0.0138928
174331_at	3.91439	2.50341		1.96879	1.32389
174332_s_at	0.981004	0.664662		-0.0276692	-0.589306
174336_at	1.35247	1.07931		0.435594	0.110105
174337_at	1.78696	1.15128		0.837508	0.203242
174338_at	1.12891	1.0358		0.174926	0.0507495
174339_at	1.85021	0.892021		0.88769	-0.16485
174342_at	1.38359	1.16056		0.468415	0.214819
174345_at	0.675948	0.556714		-0.565016	-0.844993
174346_at	4.03375	1.80676		2.01212	0.853405
174347_s_at	0.871107	0.634887		-0.199079	-0.655427
174348_at	0.760072	1.67609		-0.395793	0.745103
174353_at	3.48016	2.44484		1.79915	1.28974
174354_at	1.07931	0.684975		0.110104	-0.545877
174356_at	4.29979	2.27381		2.10427	1.18511
174357_s_at	1.4876	1.01228		0.572986	0.0176034
174360_at	1.05237	0.727255		0.0736425	-0.459466
174361_at	1.1272	1.16139		0.172742	0.215848
174364_at	2.56838	2.25414		1.36086	1.17258
174365_s_at	0.75102	0.612215		-0.413076	-0.707889
174366_s_at	3.30572	2.4396		1.72497	1.28665
174367_at	1.42429	0.640531		0.510244	-0.64266
174368_at	1.63036	0.882238		0.705189	-0.18076
174369_at	1.59787	1.19196		0.676147	0.253339
174372_s_at	0.366201	0.608064		-1.44929	-0.717706
174375_at	1.37564	1.32443		0.460099	0.405369
174376_at	1.82431	0.89334		0.867349	-0.162718
174377_at	1.15685	1.47979		0.210197	0.565394
174379_s_at	14.407	3.11052		3.8487	1.63716
174381_at	1.01715	1.1073		0.0245269	0.14704
174383_s_at	1.8574	1.1919		0.893283	0.253265
174386_at	0.618809	0.602056		-0.692433	-0.73203
174387_at	1.20378	1.21102		0.267576	0.276224
174391_at	9.72202	3.60322		3.28126	1.84929
174392_at	2.3109	0.922837		1.20845	-0.115853
174393_at	0.415666	0.479822		-1.2665	-1.05943
174396_at	0.700903	0.665943		-0.512714	-0.586529
174397_at	1.00438	0.886261		0.00630044	-0.174197
174398_at	2.1847	1.76239		1.12743	0.817534
174400_s_at	4.02837	0.938845		2.0102	-0.0910412
174401_at	5.95944	4.03015		2.57518	2.01083
174403_at	1.82271	1.13878		0.866085	0.187483
174404_s_at	0.340383	0.322272		-1.55477	-1.63365
174405_at	1.76089	1.65245		0.816306	0.724609
174406_at	1.45845	1.01381		0.544438	0.0197855
174407_at	0.439757	0.574		-1.18522	-0.800877
174408_s_at	0.720239	0.533464		-0.473451	-0.906536
174409_at	2.15326	0.969496		1.10652	-0.0446927
174412_at	1.49259	2.17555		0.577813	1.12138
174414_at	1.90507	2.89331		0.929846	1.53272
174416_at	1.63302	0.919375		0.707538	-0.121275
174417_s_at	0.294393	0.464785		-1.76419	-1.10536
174418_at	1.74681	2.22535		0.804726	1.15403
174419_s_at	10.0857	4.29922		3.33424	2.10408
174420_at	0.777097	0.503823		-0.363833	-0.98901
174422_at	1.67832	1.3737		0.747022	0.458062
174424_at	1.02018	1.43278		0.0288185	0.518814
174425_at	1.02923	1.00289		0.0415674	0.00416305
174426_at	0.944016	1.0549		-0.0831168	0.077103
174427_s_at	1.57672	1.20132		0.656925	0.264618
174430_at	0.693938	0.888316		-0.52712	-0.170856
174432_at	0.551908	0.856708		-0.857501	-0.223124
174433_at	1.59076	0.826315		0.669718	-0.275236
174434_at	0.566261	0.515807		-0.82046	-0.955097
174435_s_at	1.01358	0.969321		0.0194542	-0.0449539
174436_at	1.06231	0.710638		0.0872075	-0.492813
174442_s_at	12.3615	2.69732		3.62779	1.43153
174443_at	1.67398	1.03849		0.743282	0.0544842
174446_s_at	0.579936	0.536109		-0.786034	-0.899401
174447_at	1.12278	1.39628		0.167077	0.48159
174448_s_at	0.982889	0.247357		-0.0249002	-2.01533
174450_at	1.76976	1.00385		0.823553	0.0055482
174451_at	1.33318	0.792384		0.414875	-0.335728
174452_at	1.65071	1.22682		0.723086	0.294918
174453_at	1.77609	0.960392		0.828703	-0.0583049
174456_at	4.4532	3.37305		2.15484	1.75405
174457_at	4.2873	1.65591		2.10007	0.72762
174458_at	1.30261	0.666415		0.381403	-0.585506
174460_at	9.34436	5.25353		3.2241	2.39329
174462_at	1.20892	0.700757		0.273718	-0.513013
174463_s_at	1.75086	1.94583		0.808066	0.960382
174464_at	4.09773	3.79174		2.03483	1.92286
174465_at	0.978164	0.969769		-0.0318513	-0.0442865
174466_at	0.362327	0.540548		-1.46464	-0.887506
174468_s_at	1.20043	0.801412		0.263547	-0.319384
174469_at	0.912151	0.972387		-0.132655	-0.0403981
174470_at	2.05736	1.09686		1.04079	0.133385
174471_at	0.914758	1.19033		-0.128538	0.251366
174474_at	1.17912	1.01694		0.237705	0.0242285
174477_at	1.85229	1.30117		0.889307	0.379815
174478_s_at	1.3449	0.857268		0.427494	-0.222181
174480_at	0.927538	0.959666		-0.108521	-0.0593955
174482_at	1.52821	0.925039		0.611842	-0.112414
174484_s_at	1.17397	0.993526		0.231401	-0.00936988
174490_at	1.65233	1.48834		0.724506	0.573703
174491_at	1.22778	0.825386		0.296058	-0.27686
174492_at	0.334576	0.644695		-1.57959	-0.633311
174493_at	2.68595	6.90845		1.42543	2.78836
174496_at	1.90403	0.999499		0.929056	-0.000722393
174498_at	2.08894	0.747236		1.06277	-0.420363
174499_at	1.90153	1.12848		0.927164	0.174381
174500_at	0.771847	0.768749		-0.373614	-0.379416
174506_at	1.32242	1.24159		0.403177	0.312188
174507_at	1.3058	0.981357		0.384932	-0.0271497
174509_s_at	0.570939	0.685962		-0.808591	-0.5438
174510_at	1.29594	1.40941		0.374	0.495095
174511_s_at	0.890217	0.895277		-0.167771	-0.159594
174513_at	0.738843	0.585063		-0.43666	-0.773336
174519_at	1.227	1.16745		0.295138	0.223366
174521_at	16.1061	5.96172		4.00954	2.57573
174523_s_at	0.881385	0.721428		-0.182156	-0.471073
174525_at	1.00549	0.911496		0.00790072	-0.133691
174526_s_at	2.58768	1.20331		1.37166	0.267012
174527_at	0.334754	0.583565		-1.57883	-0.777035
174529_at	0.663913	0.943069		-0.590934	-0.0845644
174531_at	4.04212	2.95563		2.01511	1.56347
174532_s_at	1.50153	0.867938		0.586435	-0.204335
174537_at	2.26557	1.07583		1.17987	0.105449
174538_at	1.13473	0.818443		0.182355	-0.289045
174539_at	1.808	1.10769		0.854393	0.14756
174541_at	0.999205	1.34059		-0.00114683	0.422864
174542_at	3.09817	2.65462		1.63142	1.4085
174543_at	1.96687	0.837586		0.975901	-0.25569
174544_at	1.23293	0.847225		0.30209	-0.239184
174545_at	1.70853	1.36104		0.772755	0.44471
174546_at	4.63051	2.26252		2.21117	1.17793
174548_at	0.903362	0.989005		-0.146623	-0.0159507
174549_at	1.36479	1.10013		0.44868	0.13768
174551_at	0.880546	1.51772		-0.183529	0.601908
174553_at	0.616273	0.748624		-0.698358	-0.417687
174554_at	2.07182	1.48987		1.0509	0.57519
174555_at	1.14493	0.943489		0.195258	-0.0839231
174558_at	1.08849	1.02136		0.122329	0.0304927
174559_at	1.58393	1.37854		0.663509	0.463138
174560_at	1.36049	1.52409		0.444131	0.607943
174565_at	2.01765	1.06651		1.01268	0.0928984
174566_s_at	4.64651	1.55151		2.21615	0.633669
174569_at	8.21206	6.17409		3.03774	2.62623
174570_s_at	1.73307	1.07902		0.79333	0.10972
174571_at	1.93606	2.77947		0.953125	1.47481
174573_at	3.74017	1.51289		1.9031	0.597305
174574_at	1.35629	0.858722		0.439666	-0.219737
174575_at	0.844407	0.841607		-0.24399	-0.248782
174576_at	2.57446	1.67952		1.36427	0.748049
174577_at	0.873735	0.98406		-0.194733	-0.023182
174578_at	0.70248	0.799366		-0.509471	-0.323072
174580_at	1.13438	1.06996		0.181905	0.0975566
174581_s_at	0.530505	0.455077		-0.914561	-1.13582
174582_at	1.41686	1.09095		0.502696	0.125585
174583_at	1.7243	1.28167		0.786009	0.358022
174585_at	2.09712	1.03796		1.06841	0.0537475
174586_at	1.28665	1.02628		0.363619	0.0374224
174587_at	0.975653	0.944519		-0.0355596	-0.0823484
174588_at	1.58653	1.21197		0.665874	0.277354
174590_s_at	1.24443	1.86858		0.315489	0.901942
174592_s_at	1.29331	0.869027		0.371074	-0.202527
174593_at	2.49038	1.98611		1.31637	0.989947
174595_at	3.01865	1.40275		1.5939	0.488261
174596_at	1.32288	0.961154		0.403682	-0.0571604
174597_at	2.57171	1.44424		1.36273	0.530308
174599_at	1.19649	0.900226		0.258807	-0.15164
174600_at	1.68291	1.20298		0.750959	0.266612
174603_at	0.566439	0.541886		-0.820006	-0.883939
174605_at	1.31387	0.883348		0.393821	-0.178947
174606_at	1.32411	1.40237		0.405018	0.487867
174608_s_at	2.94666	1.95187		1.55908	0.964856
174609_at	2.4022	1.4743		1.26436	0.560028
174610_at	1.07784	0.770548		0.108139	-0.376044
174612_at	0.884104	0.961763		-0.177712	-0.0562468
174613_at	0.848171	0.468731		-0.237574	-1.09317
174614_at	2.55785	1.66641		1.35493	0.736746
174615_at	2.24718	1.35654		1.16811	0.439927
174616_at	0.587437	0.763354		-0.767494	-0.389576
174617_at	2.86247	2.06072		1.51726	1.04315
174618_at	1.07305	0.898315		0.101723	-0.154706
174619_at	0.556472	0.710635		-0.845618	-0.492818
174620_at	1.4199	0.671242		0.505785	-0.575096
174622_at	1.85299	1.41265		0.889853	0.4984
174623_at	0.602244	0.570201		-0.73158	-0.810456
174624_at	1.22213	1.43693		0.289399	0.522985
174625_at	1.6855	1.30329		0.753173	0.382155
174626_at	1.41648	1.40416		0.502314	0.489705
174627_at	2.76368	1.63231		1.46659	0.706918
174629_at	1.00998	0.77911		0.0143308	-0.360102
174630_at	1.11303	0.948262		0.154493	-0.0766424
174631_at	1.25127	1.07155		0.323396	0.0997048
174632_at	0.655941	0.835153		-0.608362	-0.259887
174633_at	0.487925	0.55		-1.03527	-0.862497
174634_at	1.15165	0.799969		0.203704	-0.321983
174638_at	0.604407	0.588621		-0.726408	-0.764588
174639_at	6.89943	2.93928		2.78648	1.55546
174641_at	1.43605	0.986597		0.52211	-0.0194672
174642_at	1.45222	1.34481		0.538262	0.427401
174644_at	0.702094	0.470133		-0.510263	-1.08886
174647_at	0.687417	0.712029		-0.540742	-0.489992
174648_at	1.32885	1.16924		0.410177	0.225571
174649_s_at	0.633434	0.730337		-0.658733	-0.453366
174650_at	0.641058	0.262173		-0.641474	-1.93141
174651_s_at	0.364384	0.626085		-1.45647	-0.67557
174652_at	0.68046	0.604088		-0.555418	-0.727169
174653_s_at	0.925584	0.972749		-0.111565	-0.0398605
174655_at	1.19402	0.806865		0.255824	-0.309601
174656_at	1.53114	1.15834		0.614603	0.212054
174657_s_at	0.552348	0.468016		-0.85635	-1.09537
174658_at	1.77275	1.10677		0.825988	0.146358
174659_at	1.56569	1.14799		0.6468	0.199112
174661_s_at	0.19104	0.286734		-2.38805	-1.80221
174662_at	1.17936	1.28541		0.238005	0.362232
174663_at	1.65675	1.20881		0.728357	0.273591
174665_at	3.31034	2.48505		1.72698	1.31327
174666_at	0.423912	0.571606		-1.23816	-0.806906
174667_at	1.35394	0.776483		0.437159	-0.364974
174668_at	6.96876	2.37861		2.8009	1.25012
174669_s_at	1.4833	0.923182		0.56881	-0.115313
174670_s_at	1.93437	1.86515		0.95186	0.899289
174671_at	1.11665	0.953371		0.159177	-0.0688898
174672_at	1.47123	1.17955		0.557026	0.238231
174673_s_at	1.18924	0.673002		0.250036	-0.571316
174674_at	1.06369	0.93026		0.0890737	-0.104294
174675_at	1.92426	1.50512		0.944305	0.589875
174676_at	1.18976	1.15155		0.250673	0.203577
174677_s_at	0.738605	0.971816		-0.437125	-0.0412445
174679_at	0.819659	1.55808		-0.286904	0.639773
174680_at	10.5257	3.21473		3.39584	1.6847
174681_at	2.34007	1.56484		1.22655	0.646019
174682_at	1.38986	0.911952		0.474944	-0.13297
174684_s_at	0.59578	0.672165		-0.74715	-0.573112
174685_at	0.913519	0.575197		-0.130493	-0.797872
174687_at	2.05685	1.47921		1.04044	0.564827
174689_s_at	1.86247	0.973086		0.897217	-0.0393602
174690_at	1.7936	1.68029		0.842857	0.748711
174691_at	1.91931	1.32319		0.94059	0.404026
174694_at	0.610569	0.754774		-0.711774	-0.405884
174695_s_at	1.65152	0.873006		0.723792	-0.195937
174697_at	4.75471	1.99157		2.24936	0.993908
174698_at	1.10374	0.823456		0.1424	-0.280236
174700_at	1.54817	1.14997		0.630561	0.201597
174701_at	1.31407	1.05353		0.394045	0.0752348
174702_at	0.897116	1.15727		-0.156633	0.210727
174704_at	1.97064	0.990119		0.978662	-0.0143255
174705_at	1.84021	0.837174		0.879872	-0.2564
174708_at	1.00011	0.832782		0.000157011	-0.263989
174709_at	0.910002	0.599363		-0.136059	-0.738498
174711_at	1.33683	1.09587		0.418815	0.132076
174712_at	0.589197	0.64064		-0.763178	-0.642413
174715_at	1.41571	1.22812		0.501529	0.296446
174717_at	1.14658	0.949007		0.197334	-0.0755088
174718_at	2.35508	1.16278		1.23578	0.217575
174719_at	0.959191	0.825083		-0.0601097	-0.277389
174720_at	2.2336	1.03641		1.15937	0.051594
174721_at	1.06652	0.590257		0.0929053	-0.760585
174722_at	1.11312	0.83459		0.154606	-0.26086
174723_at	0.431835	0.622238		-1.21145	-0.684461
174724_at	1.40424	0.747682		0.489794	-0.419504
174725_at	0.762979	0.690206		-0.390285	-0.534901
174726_at	2.40685	2.35469		1.26715	1.23554
174727_at	1.45162	0.75145		0.537659	-0.41225
174728_at	1.05047	0.956648		0.0710373	-0.0639394
174729_s_at	3.02771	1.89443		1.59823	0.921766
174733_at	1.22793	1.26129		0.296226	0.334898
174734_at	1.54669	1.28897		0.629181	0.366218
174735_at	1.04224	1.16431		0.0596929	0.219473
174738_at	2.39685	1.49776		1.26114	0.582804
174740_s_at	1.94913	0.940854		0.962829	-0.0879577
174741_at	2.12532	1.96982		1.08768	0.978064
174742_at	1.15409	1.07527		0.206752	0.104701
174743_s_at	0.886787	0.767468		-0.17334	-0.381822
174745_at	0.467033	0.520333		-1.0984	-0.942494
174746_at	1.22313	0.930483		0.290582	-0.103948
174747_s_at	1.16729	0.831019		0.223163	-0.267047
174748_at	0.516762	0.831653		-0.952429	-0.265946
174751_at	1.19307	1.28735		0.254682	0.364401
174752_at	0.912433	0.753948		-0.13221	-0.407462
174754_at	0.564305	0.777078		-0.825453	-0.363869
174755_s_at	1.43081	0.832118		0.516831	-0.26514
174757_at	1.16927	0.828286		0.225612	-0.2718
174758_at	0.739362	0.660077		-0.435647	-0.599294
174760_at	0.578473	0.827134		-0.789678	-0.273807
174761_at	1.27153	0.973698		0.346564	-0.0384538
174763_s_at	2.06667	1.01538		1.04731	0.0220207
174764_at	1.40798	1.39053		0.493631	0.475637
174765_at	1.23957	1.06756		0.309837	0.0943164
174768_s_at	0.77728	0.723371		-0.363493	-0.467193
174769_at	1.39765	0.950101		0.483001	-0.0738468
174770_at	0.501505	0.662218		-0.995663	-0.594622
174771_at	1.94828	1.41436		0.962201	0.500153
174772_at	1.04862	0.981349		0.0684962	-0.0271621
174773_at	1.00422	0.951344		0.00607048	-0.0719611
174775_at	1.4948	1.29235		0.579952	0.369999
174776_at	0.662704	1.05929		-0.593563	0.0831038
174778_s_at	2.45725	1.58319		1.29705	0.662832
174779_s_at	3.92078	2.37123		1.97114	1.24563
174784_at	0.996574	1.22396		-0.00495144	0.291555
174786_at	1.36002	1.27493		0.443628	0.350418
174787_at	0.786881	0.800663		-0.345782	-0.320734
174788_s_at	1.97319	1.6066		0.980528	0.68401
174790_at	1.12016	1.03623		0.1637	0.0513505
174791_s_at	0.736216	0.671645		-0.441799	-0.574229
174792_s_at	0.525978	0.685082		-0.926926	-0.54565
174793_at	1.08179	1.48982		0.11342	0.575134
174794_at	1.39216	1.21334		0.477329	0.278981
174795_at	0.796375	0.931855		-0.328481	-0.101822
174796_at	0.544684	0.332333		-0.876509	-1.5893
174797_at	4.49474	3.26178		2.16824	1.70566
174798_at	0.893038	0.761384		-0.163207	-0.393304
174799_at	1.29264	1.31056		0.370317	0.390187
174800_s_at	0.884426	0.67379		-0.177187	-0.56963
174801_at	2.61327	2.12791		1.38586	1.08944
174802_at	1.48159	1.12458		0.567144	0.169389
174803_at	1.76911	1.20344		0.823027	0.267161
174804_at	1.08343	1.10816		0.115604	0.148163
174805_at	1.11726	0.936292		0.159963	-0.0949689
174808_at	0.918156	0.659176		-0.123189	-0.601264
174809_at	1.54633	1.18111		0.62885	0.24014
174810_at	0.753011	0.837995		-0.409257	-0.254986
174812_at	0.609573	0.728006		-0.71413	-0.457978
174813_at	1.15652	1.4831		0.209786	0.568619
174815_at	4.70634	2.66534		2.2346	1.41432
174817_at	1.86381	2.72631		0.898254	1.44695
174818_at	1.0948	1.14441		0.130662	0.1946
174820_s_at	0.852403	0.468889		-0.230392	-1.09268
174821_at	1.34004	1.31421		0.422273	0.394193
174822_at	0.760372	0.987754		-0.395222	-0.0177768
174823_at	0.770547	0.841773		-0.376045	-0.248497
174825_at	0.780433	0.618725		-0.357654	-0.692629
174828_at	0.906331	0.615406		-0.14189	-0.700389
174830_at	0.63136	0.497645		-0.663465	-1.00681
174832_at	1.79536	1.2665		0.844274	0.340845
174833_at	0.709349	0.844179		-0.495433	-0.24438
174834_at	0.873398	0.772204		-0.195289	-0.372946
174835_at	0.95213	0.88027		-0.0707689	-0.183983
174836_at	1.38646	0.714113		0.471407	-0.485776
174837_s_at	0.49592	0.474931		-1.01182	-1.07421
174838_at	2.79306	1.90706		1.48185	0.931347
174839_at	1.08884	0.770463		0.122785	-0.376202
174842_s_at	1.73683	1.04126		0.796455	0.0583263
174843_at	0.489754	0.51847		-1.02987	-0.947668
174844_at	1.54474	1.09449		0.62736	0.130255
174845_s_at	0.973244	1.1535		-0.039126	0.206021
174846_at	0.757035	0.758363		-0.401568	-0.39904
174847_at	1.57673	1.15626		0.656932	0.20947
174849_at	1.41951	0.899532		0.505396	-0.152754
174850_at	1.24036	0.984465		0.310755	-0.0225884
174851_at	0.966071	0.735221		-0.0497988	-0.44375
174852_at	1.13028	1.03415		0.176677	0.0484387
174853_at	1.33993	0.977764		0.422158	-0.0324415
174854_at	0.706904	0.728956		-0.500414	-0.456096
174855_at	1.74291	1.27593		0.801502	0.351551
174856_at	2.02963	1.45887		1.02122	0.544847
174858_at	0.688014	0.731298		-0.53949	-0.451469
174859_at	1.67923	1.12182		0.747796	0.165846
174860_at	1.08832	0.858201		0.122102	-0.220612
174862_at	1.38982	1.27168		0.474898	0.346735
174863_at	1.22917	1.4321		0.297689	0.518133
174864_at	2.16695	1.27499		1.11567	0.35049
174865_at	5.8027	3.92157		2.53672	1.97143
174866_at	0.662305	1.01395		-0.594433	0.0199843
174869_at	1.7532	1.05838		0.809988	0.0818614
174871_at	2.08603	2.00994		1.06076	1.00715
174872_s_at	2.1667	1.0068		1.1155	0.00978414
174873_at	0.677657	0.871227		-0.561372	-0.19888
174874_at	0.918139	0.852023		-0.123216	-0.231036
174876_at	1.15068	0.706333		0.202486	-0.50158
174879_at	2.43838	1.32069		1.28592	0.401297
174881_s_at	1.92101	1.10479		0.941868	0.143775
174882_s_at	1.06291	0.839088		0.0880139	-0.253105
174883_s_at	7.57055	1.66737		2.9204	0.737573
174884_at	1.0525	0.829367		0.073823	-0.269917
174887_at	1.21456	0.884914		0.280431	-0.176391
174889_s_at	0.551672	0.702796		-0.858117	-0.508822
174890_at	1.98085	1.0687		0.986123	0.0958624
174894_at	1.14091	1.14488		0.190189	0.195195
174895_at	0.93223	0.896226		-0.101243	-0.158065
174896_at	1.21708	0.831327		0.283424	-0.266512
174897_at	1.39607	1.35796		0.481373	0.441445
174898_at	0.781589	0.963379		-0.355518	-0.0538243
174899_at	1.37229	1.58328		0.45659	0.662915
174900_at	0.957511	0.746541		-0.0626398	-0.421707
174902_at	1.70161	1.40604		0.766901	0.491637
174903_at	1.87601	1.77242		0.907671	0.825723
174905_at	2.30583	1.22187		1.20529	0.289094
174906_s_at	0.761038	0.609243		-0.39396	-0.71491
174907_at	0.863111	0.811371		-0.212382	-0.301566
174908_at	0.832435	0.554583		-0.26459	-0.850525
174909_at	1.49461	1.31691		0.579773	0.397159
174911_at	0.572934	0.600877		-0.80356	-0.734859
174912_at	1.42917	1.15542		0.51518	0.208416
174913_s_at	0.746223	1.14479		-0.42232	0.195082
174914_at	0.92909	0.852015		-0.10611	-0.231049
174916_at	1.56128	1.39421		0.642731	0.479443
174917_at	1.48749	0.84663		0.572883	-0.240197
174918_at	1.10021	1.62953		0.137778	0.704452
174919_at	1.45477	1.2593		0.540796	0.332621
174920_at	6.1834	1.96462		2.6284	0.974253
174921_s_at	2.84215	1.17085		1.50698	0.227557
174922_at	2.09449	1.20437		1.0666	0.268274
174927_at	3.50566	1.59176		1.80968	0.670622
174929_at	1.44088	1.19901		0.526947	0.261839
174930_at	1.51492	1.19123		0.599239	0.252452
174931_at	4.37991	2.31848		2.1309	1.21318
174932_at	2.91142	1.01463		1.54172	0.0209539
174933_at	1.38246	1.1984		0.46724	0.261111
174934_at	1.52942	1.89407		0.612981	0.92149
174935_at	1.01685	0.863761		0.0241118	-0.211297
174937_at	0.963693	1.31933		-0.0533548	0.3998
174938_at	1.94001	1.07309		0.956062	0.101767
174939_s_at	1.65345	1.04869		0.725477	0.0685926
174940_at	0.593677	0.64063		-0.752251	-0.642437
174941_s_at	0.796013	0.824487		-0.329137	-0.278432
174942_at	1.00622	0.802406		0.00895256	-0.317595
174944_s_at	1.30307	0.897482		0.381918	-0.156045
174945_at	1.09832	0.811609		0.135303	-0.301143
174946_at	1.45933	1.24101		0.545308	0.311513
174951_at	1.39752	1.17227		0.482869	0.229301
174954_at	2.08421	0.935119		1.0595	-0.0967786
174955_at	0.984647	0.738203		-0.0223213	-0.437911
174958_at	2.06691	1.53046		1.04748	0.613963
174959_at	1.25856	1.63011		0.331771	0.704971
174960_at	0.952762	0.58446		-0.0698121	-0.774825
174961_s_at	1.81457	0.743575		0.859627	-0.427451
174962_at	1.47379	1.4635		0.55953	0.549422
174963_at	0.854874	0.788432		-0.226217	-0.342942
174966_at	0.742399	0.57149		-0.429734	-0.807201
174967_at	1.90772	1.26968		0.931849	0.344465
174968_at	0.980859	1.18865		-0.0278822	0.249327
174969_s_at	1.18684	0.865101		0.24712	-0.20906
174970_s_at	2.12175	1.25291		1.08525	0.325283
174971_at	1.38134	1.14896		0.466074	0.200333
174972_s_at	1.39651	1.09737		0.481824	0.134051
174973_at	1.01078	1.16949		0.0154645	0.225882
174974_s_at	1.68874	1.15918		0.755945	0.213102
174975_at	1.19956	1.37456		0.262506	0.458972
174976_at	1.00438	0.891856		0.0062998	-0.165117
174977_at	1.11621	0.993066		0.158612	-0.010039
174978_at	1.2693	1.31784		0.344031	0.398178
174979_at	2.5624	2.05824		1.35749	1.04141
174982_at	1.41341	0.981707		0.499176	-0.0266363
174984_at	1.34033	1.17724		0.422583	0.23541
174985_s_at	0.583265	0.797545		-0.777776	-0.326362
174987_at	0.69146	0.744734		-0.532283	-0.425203
174988_at	2.79226	2.45785		1.48143	1.2974
174989_at	0.863611	0.796135		-0.211546	-0.328914
174990_at	0.946288	0.77778		-0.0796491	-0.362566
174991_at	1.4998	1.07858		0.584772	0.109131
174992_at	2.9669	1.9695		1.56896	0.977831
174993_at	2.48278	3.0091		1.31196	1.58933
174994_at	0.562641	0.742986		-0.829713	-0.428593
174996_at	1.02314	0.984389		0.0329986	-0.0226998
174997_at	1.45311	1.57464		0.539147	0.655026
174998_s_at	12.5623	2.63553		3.65103	1.3981
174999_at	1.17147	0.904647		0.228317	-0.144574
175000_at	0.965783	0.976767		-0.0502286	-0.0339143
175001_at	1.32489	0.890918		0.405871	-0.166636
175002_at	1.661	1.42927		0.73205	0.515278
175004_at	0.682386	0.595511		-0.551341	-0.7478
175006_at	0.854704	0.523624		-0.226503	-0.933396
175007_at	1.83894	0.930759		0.878874	-0.103521
175009_at	2.22209	1.32904		1.15192	0.41038
175012_at	1.49942	0.905659		0.584402	-0.14296
175015_at	0.38609	0.32253		-1.37299	-1.63249
175019_at	1.23175	1.16923		0.300711	0.225556
175020_at	0.655025	0.642923		-0.610378	-0.637283
175021_at	0.871557	0.750862		-0.198333	-0.413381
175022_s_at	1.92562	1.17604		0.945322	0.233936
175023_at	0.71828	0.570394		-0.477382	-0.809968
175025_at	0.34727	0.208521		-1.52587	-2.26174
175028_at	1.39738	1.25516		0.482725	0.327877
175029_s_at	1.47605	0.980301		0.561738	-0.0287031
175030_at	0.945766	1.1003		-0.0804454	0.137893
175032_at	1.58852	1.86882		0.66768	0.902131
175033_at	1.45646	0.875059		0.542466	-0.192547
175035_at	0.425209	0.329289		-1.23375	-1.60257
175036_at	1.1496	1.12972		0.201135	0.175963
175037_at	1.82811	0.906296		0.870356	-0.141946
175038_at	1.1186	1.24145		0.161699	0.312027
175039_at	1.03786	0.810016		0.053618	-0.303978
175042_at	1.49561	0.896857		0.580735	-0.15705
175045_at	0.949282	0.862345		-0.0750913	-0.213663
175048_at	1.02547	0.988067		0.036288	-0.0173194
175050_at	1.25912	1.41193		0.332414	0.497671
175051_s_at	1.38638	1.48458		0.471318	0.570057
175052_at	1.68747	1.06375		0.754861	0.0891527
175053_at	0.509308	0.739542		-0.97339	-0.435297
175057_at	1.34337	1.15169		0.425859	0.203754
175058_at	1.00262	0.949733		0.00377709	-0.0744063
175059_at	11.8905	7.32542		3.57173	2.87291
175064_at	0.913089	0.690938		-0.131173	-0.533372
175065_s_at	0.929725	0.932779		-0.105124	-0.100393
175066_at	1.27163	0.809103		0.346675	-0.305605
175067_at	1.52294	1.6274		0.606862	0.702572
175069_at	8.28739	4.67688		3.05092	2.22555
175077_s_at	0.656542	0.624058		-0.60704	-0.680248
175085_at	0.607713	0.62178		-0.718537	-0.685524
175086_at	1.85473	2.001		0.89121	1.00072
175087_at	1.33074	0.822873		0.412227	-0.281258
175088_at	1.56871	1.28946		0.649576	0.366769
175089_at	1.05792	1.03904		0.0812262	0.0552488
175090_at	0.810044	0.860195		-0.303927	-0.217264
175094_s_at	2.71968	1.65687		1.44344	0.72846
175095_at	0.831106	0.681949		-0.266895	-0.552265
175096_at	0.53877	0.356738		-0.892258	-1.48706
175098_s_at	0.382813	0.916607		-1.38529	-0.125625
175099_s_at	1.13998	0.672514		0.189014	-0.572364
175100_s_at	0.86204	1.00778		-0.214174	0.0111798
175101_s_at	3.99493	1.75445		1.99817	0.811019
175106_at	0.980195	0.522332		-0.0288598	-0.936961
175107_s_at	0.743491	0.933375		-0.427612	-0.099471
175108_at	1.5751	1.55233		0.65544	0.634431
175109_at	0.664019	0.618244		-0.590704	-0.693752
175112_s_at	0.455349	0.367294		-1.13496	-1.44499
175113_at	10.3174	7.21175		3.367	2.85035
175114_s_at	0.587452	0.509909		-0.767456	-0.971688
175115_at	0.198439	0.25745		-2.33323	-1.95764
175117_s_at	1.55437	1.20906		0.636327	0.273889
175122_at	0.813688	0.835499		-0.297453	-0.25929
175123_at	1.87139	1.08646		0.904107	0.119639
175124_at	2.40131	1.11013		1.26382	0.150732
175125_at	7.29161	2.55234		2.86624	1.35182
175127_at	1.31498	1.13021		0.395036	0.17659
175128_s_at	0.716661	0.677796		-0.480636	-0.561077
175129_at	0.94867	0.755227		-0.0760217	-0.405017
175131_at	0.854788	0.961596		-0.226362	-0.0564966
175132_at	1.25162	0.880623		0.3238	-0.183404
175133_at	1.15043	0.707895		0.202178	-0.498393
175135_at	1.41709	1.05228		0.502936	0.0735149
175136_at	1.03856	1.00127		0.0545851	0.00183278
175137_s_at	1.86639	0.978021		0.900254	-0.0320628
175139_s_at	1.36378	0.813757		0.447607	-0.29733
175141_at	6.96949	6.40704		2.80105	2.67966
175142_at	1.11525	0.690844		0.157367	-0.533569
175143_s_at	1.30009	1.06739		0.378616	0.0940813
175144_at	0.715797	0.52822		-0.482378	-0.92079
175145_s_at	0.919269	0.868882		-0.121442	-0.202768
175146_at	2.38078	1.96586		1.25144	0.975163
175148_at	1.17188	0.854055		0.228828	-0.227599
175150_at	1.08037	1.11368		0.111529	0.155339
175151_at	0.440693	0.444411		-1.18215	-1.17003
175152_s_at	1.14428	0.856586		0.194446	-0.223331
175153_at	1.36307	1.30449		0.446858	0.383486
175154_s_at	0.954822	0.648717		-0.0666956	-0.62434
175155_at	1.12952	0.921099		0.175707	-0.118572
175156_at	3.48727	2.05502		1.8021	1.03915
175159_at	1.78652	0.91164		0.837153	-0.133465
175160_at	0.736118	0.531365		-0.441991	-0.912224
175165_at	1.94328	1.50666		0.958497	0.591356
175173_s_at	1.32993	0.747426		0.411352	-0.419996
175174_s_at	2.69898	1.77208		1.43242	0.82544
175177_s_at	1.80487	0.839051		0.851893	-0.25317
175178_at	1.08248	0.794977		0.114336	-0.331015
175180_s_at	1.09791	1.34435		0.134757	0.42691
175182_at	0.764132	0.815211		-0.388106	-0.294754
175183_at	1.04356	0.738269		0.0615109	-0.437781
175185_at	0.875657	0.83168		-0.191562	-0.265899
175189_at	1.3896	1.5173		0.474671	0.601509
175192_at	8.19353	3.54764		3.03449	1.82686
175193_at	1.55428	1.31937		0.636243	0.399847
175197_at	1.97058	1.74532		0.978617	0.803488
175203_s_at	0.975089	0.897702		-0.0363946	-0.155692
175205_s_at	2.91108	1.32146		1.54155	0.402138
175206_at	1.0751	0.86534		0.104474	-0.20866
175208_s_at	1.40126	0.760964		0.486721	-0.394099
175209_at	3.63636	1.75391		1.86249	0.810577
175210_at	1.37782	1.13354		0.462385	0.180841
175211_at	4.6926	2.21551		2.23039	1.14764
175214_at	1.80672	1.72502		0.853373	0.786616
175215_at	2.01877	0.941011		1.01347	-0.0877164
175218_at	2.30753	2.45097		1.20635	1.29335
175219_s_at	0.994903	0.917507		-0.00737263	-0.124209
175221_at	1.34988	1.12212		0.432832	0.166233
175222_at	2.3663	1.49301		1.24263	0.578225
175223_at	3.02217	1.9802		1.59558	0.985644
175224_at	5.67496	2.76339		2.50461	1.46644
175225_at	0.546073	0.546145		-0.872833	-0.872644
175226_at	2.55759	1.20264		1.35479	0.266211
175228_at	3.608	1.52544		1.8512	0.609227
175229_at	0.777793	0.613381		-0.362543	-0.705145
175230_at	1.25558	1.05506		0.328358	0.0773269
175232_at	1.3583	0.944894		0.4418	-0.0817755
175233_at	1.84203	1.0519		0.881295	0.0730042
175234_at	1.42528	1.05565		0.511243	0.0781251
175235_at	0.313865	0.367984		-1.67178	-1.44228
175236_at	2.35778	1.16778		1.23743	0.223769
175237_at	1.20457	0.887204		0.268513	-0.172663
175238_s_at	0.51926	0.380136		-0.94547	-1.39541
175240_at	2.24219	1.25897		1.16491	0.332245
175241_at	1.17753	0.989869		0.235762	-0.0146903
175242_at	0.850369	0.781819		-0.23384	-0.355094
175246_s_at	2.61574	1.29681		1.38722	0.374972
175247_s_at	0.700729	0.549457		-0.513071	-0.86392
175252_at	1.78159	1.53286		0.833162	0.616227
175253_s_at	4.1956	4.99701		2.06888	2.32106
175254_at	0.814689	0.703435		-0.295678	-0.507511
175256_at	6.08307	3.82169		2.6048	1.93421
175257_s_at	0.386953	0.448562		-1.36977	-1.15662
175259_at	4.02372	1.10003		2.00853	0.13754
175262_at	0.512299	0.696005		-0.964941	-0.522831
175263_at	4.15587	2.86555		2.05515	1.51881
175264_at	1.40231	1.26409		0.487805	0.338096
175265_at	2.78169	2.34515		1.47596	1.22968
175266_s_at	4.9374	1.56107		2.30375	0.642537
175267_at	0.385971	0.414978		-1.37343	-1.26889
175268_at	0.861977	1.03709		-0.214279	0.0525377
175269_at	0.934339	0.702592		-0.0979825	-0.509242
175270_at	1.55781	0.832447		0.639522	-0.26457
175272_at	1.80096	0.8455		0.848766	-0.242124
175273_at	1.03575	0.739825		0.050679	-0.434744
175274_s_at	0.969182	0.772946		-0.0451604	-0.371561
175275_s_at	1.51361	1.07899		0.597997	0.109684
175276_at	2.87054	0.74181		1.52132	-0.430878
175278_at	32.8576	2.36019		5.03816	1.2389
175279_s_at	2.20882	1.32511		1.14328	0.406116
175280_at	8.93715	5.22576		3.15981	2.38564
175283_at	1.45648	0.989813		0.542482	-0.0147716
175284_at	2.95233	5.87435		1.56185	2.55443
175285_at	1.88335	1.55129		0.913299	0.633465
175287_at	1.7311	1.03253		0.791687	0.0461877
175289_at	4.51429	4.28079		2.1745	2.09788
175290_at	1.12738	0.919543		0.172973	-0.121011
175292_at	1.3808	1.1981		0.465505	0.26075
175293_at	1.12453	1.33423		0.169327	0.416004
175296_at	0.986571	0.881836		-0.019505	-0.181418
175298_s_at	1.00391	0.650498		0.00562835	-0.620383
175300_s_at	4.38142	2.25946		2.1314	1.17598
175302_at	0.452052	0.383731		-1.14544	-1.38183
175303_at	1.27821	1.20028		0.354127	0.263366
175308_at	0.722775	0.740333		-0.468382	-0.433753
175309_at	0.664575	1.0819		-0.589496	0.113565
175310_s_at	3.68621	2.01738		1.88214	1.01248
175314_s_at	0.636149	0.455673		-0.652563	-1.13393
175315_at	0.894038	0.787255		-0.161592	-0.345096
175316_s_at	2.55093	1.28018		1.35102	0.356348
175317_s_at	2.36781	1.8914		1.24356	0.919455
175318_at	2.75422	0.912152		1.46164	-0.132653
175319_at	1.17446	0.97322		0.231994	-0.0391623
175321_at	1.82353	1.30864		0.866736	0.38807
175322_at	1.69096	1.15039		0.75784	0.202128
175325_at	0.455753	0.533039		-1.13367	-0.907688
175326_s_at	1.75665	1.29394		0.812827	0.371774
175327_at	1.09073	0.841794		0.125294	-0.24846
175329_s_at	8.45663	3.64241		3.08008	1.86489
175331_at	1.64847	1.23001		0.721131	0.298676
175333_s_at	2.93549	2.12648		1.5536	1.08847
175336_at	1.75895	0.819707		0.814715	-0.286819
175338_at	2.96525	2.53481		1.56815	1.34188
175339_at	2.62785	1.79597		1.39388	0.844767
175340_at	0.724077	0.507546		-0.465786	-0.97839
175342_at	0.990903	0.995385		-0.0131839	-0.00667313
175343_at	2.77123	1.15407		1.47053	0.206729
175344_at	0.735291	1.05472		-0.443614	0.0768619
175345_s_at	6.01208	1.64303		2.58786	0.71636
175346_at	0.914306	0.764912		-0.129252	-0.386635
175348_at	1.15542	1.06838		0.208413	0.0954249
175349_at	1.75105	0.955663		0.808221	-0.0654259
175351_at	1.75445	1.03319		0.81102	0.047103
175354_at	2.49128	1.7053		1.31689	0.770027
175357_at	0.883897	0.961891		-0.17805	-0.056055
175360_at	2.39666	2.0708		1.26103	1.05019
175361_at	1.7107	0.740345		0.774585	-0.433731
175364_at	1.65546	1.35091		0.727233	0.433931
175365_at	0.773056	0.742752		-0.371356	-0.429048
175368_at	1.57149	0.992485		0.652135	-0.0108821
175369_at	2.71845	2.02836		1.44279	1.02032
175370_at	1.21522	1.14568		0.281213	0.196205
175371_at	1.71762	1.71533		0.780414	0.778486
175372_s_at	1.26594	1.26118		0.340205	0.334777
175373_s_at	1.00176	0.554485		0.00253359	-0.850781
175374_at	1.80933	1.28376		0.855453	0.360381
175376_at	1.45646	0.942131		0.542464	-0.0859997
175379_at	1.32128	1.09651		0.401938	0.13292
175380_at	1.27812	1.0487		0.354019	0.0686066
175382_at	1.18647	1.10439		0.246672	0.143256
175384_at	4.39504	1.30452		2.13588	0.383524
175385_at	0.784423	0.835902		-0.350296	-0.258594
175388_at	1.14336	0.925657		0.193281	-0.111451
175389_at	1.16144	1.13365		0.215915	0.180973
175390_at	5.58356	4.0455		2.48119	2.01632
175391_at	0.376083	0.353029		-1.41088	-1.50214
175392_at	1.44114	1.36453		0.527208	0.448403
175393_at	0.590208	0.660645		-0.760704	-0.598053
175396_s_at	4.32566	1.31525		2.11292	0.395335
175397_at	2.18467	1.52099		1.12742	0.605009
175398_s_at	0.712905	0.535932		-0.488218	-0.899877
175399_at	1.19544	0.993965		0.25754	-0.00873239
175400_s_at	1.30066	1.17597		0.379239	0.233846
175402_at	1.27185	1.42076		0.346932	0.506667
175403_s_at	0.467922	0.40984		-1.09566	-1.28687
175405_s_at	1.37824	0.689511		0.462827	-0.536355
175406_at	2.07801	0.800676		1.05521	-0.320709
175409_at	1.88795	0.969779		0.916819	-0.0442724
175410_at	1.4659	1.21914		0.551785	0.285858
175412_at	0.278358	0.447587		-1.84498	-1.15976
175414_at	1.2545	0.882613		0.327114	-0.180148
175415_s_at	0.320374	0.583763		-1.64217	-0.776546
175416_at	1.34825	0.864633		0.431091	-0.20984
175419_at	5.3073	1.59409		2.40798	0.672734
175423_at	2.57196	1.56232		1.36287	0.643686
175424_at	0.424928	0.605563		-1.23471	-0.72365
175425_at	1.95706	0.911915		0.968688	-0.133029
175426_s_at	6.15593	3.21014		2.62198	1.68264
175427_at	1.1815	0.640901		0.240616	-0.641826
175429_at	1.06888	0.842095		0.0960955	-0.247945
175430_s_at	0.37792	0.309541		-1.40385	-1.6918
175434_at	1.57674	1.10286		0.656942	0.141251
175435_s_at	0.766743	0.772222		-0.383186	-0.372912
175436_at	1.5102	1.57319		0.594744	0.653696
175437_at	1.78188	1.04174		0.833401	0.0589907
175438_at	4.17244	2.85331		2.06089	1.51264
175439_at	3.2375	1.10027		1.69488	0.137856
175440_at	0.88113	0.963986		-0.182574	-0.0529158
175441_s_at	1.74886	0.989443		0.806416	-0.015312
175442_at	1.95419	2.15077		0.966568	1.10485
175444_at	0.382741	0.691484		-1.38556	-0.532233
175447_at	0.897439	0.912311		-0.156113	-0.132402
175448_at	1.98019	1.23741		0.985642	0.307321
175451_at	2.01365	1.60198		1.00981	0.67986
175452_at	3.05504	1.55158		1.61119	0.633741
175454_at	1.74639	0.863929		0.804379	-0.211016
175455_at	2.98892	0.876514		1.57963	-0.190152
175456_at	2.42852	1.68223		1.28008	0.750371
175460_at	1.14787	1.14968		0.198956	0.201236
175462_s_at	0.920858	1.10171		-0.118949	0.139744
175463_at	0.849148	0.603541		-0.235912	-0.728477
175467_at	0.986673	0.880578		-0.0193561	-0.183478
175468_at	0.995968	0.956973		-0.00582911	-0.0634506
175469_s_at	0.968573	0.946075		-0.0460676	-0.0799733
175470_at	0.366311	0.586167		-1.44886	-0.770617
175472_at	0.768566	0.896068		-0.379758	-0.15832
175476_s_at	0.846587	0.536633		-0.24027	-0.897993
175477_at	1.45356	1.00195		0.539596	0.00281019
175478_at	1.01254	0.823585		0.0179747	-0.28001
175479_at	1.43985	1.23779		0.525918	0.307767
175482_at	0.867356	0.529887		-0.205304	-0.916244
175483_at	0.740458	1.00307		-0.433509	0.00442809
175484_s_at	1.74413	1.01177		0.802504	0.0168839
175485_at	1.20624	1.49721		0.270511	0.582281
175486_at	6.41058	2.44284		2.68045	1.28856
175487_s_at	1.28445	1.16014		0.361152	0.214298
175488_at	1.75335	0.87846		0.810118	-0.186952
175489_at	0.949427	0.48971		-0.0748712	-1.03
175490_at	0.971609	1.03131		-0.0415523	0.0444825
175492_at	1.5458	1.32204		0.628352	0.40277
175493_s_at	0.503407	0.5532		-0.990204	-0.854126
175494_at	0.900075	0.755843		-0.151882	-0.403841
175495_at	1.22125	1.14869		0.288364	0.199986
175497_at	4.60311	1.67127		2.20261	0.740949
175498_at	1.51246	1.01584		0.596894	0.0226744
175501_at	2.12512	1.14871		1.08754	0.200017
175502_at	1.26953	0.514616		0.344294	-0.958431
175504_at	0.472214	0.466963		-1.08249	-1.09862
175505_s_at	1.08267	1.02159		0.11459	0.0308195
175507_at	1.14125	1.33676		0.190618	0.418742
175509_s_at	2.66411	1.0976		1.41365	0.134352
175510_at	0.450409	0.681198		-1.15069	-0.553855
175512_s_at	0.947597	0.677745		-0.0776544	-0.561185
175513_at	3.715	2.21905		1.89336	1.14994
175515_at	4.97646	1.30618		2.31512	0.38535
175517_at	1.12907	0.814943		0.175131	-0.295229
175518_s_at	3.52588	1.65846		1.81798	0.729844
175519_at	0.554853	0.73395		-0.849822	-0.446246
175522_s_at	0.896045	1.18991		-0.158356	0.250855
175525_at	2.72625	1.16783		1.44692	0.223829
175531_s_at	2.45235	1.39575		1.29417	0.481042
175535_at	1.16392	0.934859		0.218986	-0.09718
175537_at	1.86869	1.53813		0.902027	0.621182
175539_s_at	5.74864	3.77497		2.52322	1.91646
175540_at	3.21923	1.50554		1.68672	0.590277
175541_at	0.555928	0.53505		-0.84703	-0.902253
175544_at	1.20314	0.796345		0.266808	-0.328535
175545_at	2.84701	2.07548		1.50945	1.05345
175546_at	5.52974	4.90135		2.46721	2.29318
175547_at	1.37443	1.05993		0.458834	0.0839712
175548_at	2.47111	3.31853		1.30516	1.73054
175550_at	1.11243	0.828692		0.153716	-0.271092
175551_at	2.38166	1.48204		1.25197	0.567584
175552_at	0.761509	0.620761		-0.393067	-0.687891
175553_at	1.11871	0.613706		0.161838	-0.704381
175555_s_at	0.964356	0.768161		-0.0523623	-0.380519
175556_at	1.57987	1.49905		0.659807	0.584051
175557_at	0.585419	0.631339		-0.772457	-0.663513
175563_at	1.35475	1.35191		0.438029	0.435004
175564_s_at	3.97026	3.19861		1.98923	1.67744
175565_s_at	1.53576	0.971858		0.61895	-0.0411831
175572_s_at	0.486185	0.440501		-1.04042	-1.18278
175575_s_at	0.28171	1.00224		-1.82772	0.0032275
175577_at	1.06165	0.655003		0.0863125	-0.610427
175578_at	1.03047	1.33458		0.0433033	0.416388
175579_at	3.04096	1.04549		1.60453	0.0641796
175582_at	0.868778	0.79416		-0.202941	-0.332498
175583_s_at	1.86538	1.61745		0.899469	0.693723
175589_s_at	4.08813	1.22595		2.03144	0.293906
175592_s_at	1.28261	0.677983		0.359085	-0.56068
175598_at	2.72078	2.67429		1.44402	1.41916
175601_at	1.91425	1.30319		0.936778	0.382051
175602_at	1.14244	0.973211		0.192114	-0.0391758
175603_at	3.71104	2.48205		1.89182	1.31153
175604_at	1.49147	1.24839		0.576731	0.320071
175606_at	1.08073	1.04998		0.112006	0.0703601
175607_s_at	0.517244	0.646017		-0.951082	-0.630357
175610_at	1.12243	0.862404		0.166625	-0.213563
175611_at	1.50503	1.21799		0.589794	0.284498
175613_at	1.92593	2.67173		0.945554	1.41777
175614_at	3.15175	2.94844		1.65615	1.55995
175616_at	1.4988	0.917261		0.583804	-0.124595
175617_at	1.74141	1.79289		0.800253	0.842286
175619_s_at	0.446713	0.839027		-1.16258	-0.253212
175622_at	1.36507	0.967843		0.44897	-0.0471547
175623_s_at	1.18019	0.964634		0.239021	-0.0519462
175624_at	1.24945	1.02327		0.321294	0.0331852
175625_at	0.303372	0.560953		-1.72084	-0.834047
175626_at	3.85188	3.29237		1.94556	1.71913
175628_at	3.78092	5.91875		1.91874	2.56529
175630_at	1.77281	2.15151		0.82604	1.10535
175632_at	1.51882	0.816227		0.602951	-0.292957
175634_at	6.09227	3.60191		2.60698	1.84876
175636_at	0.723488	0.677644		-0.466959	-0.561401
175637_at	2.60485	1.29886		1.3812	0.377251
175638_at	0.950671	1.16312		-0.0729812	0.218004
175640_at	4.80492	2.69317		2.26451	1.4293
175641_at	3.57287	3.97856		1.83709	1.99225
175643_s_at	1.93247	1.416		0.950449	0.501826
175644_s_at	1.50436	0.938495		0.589148	-0.0915793
175647_at	0.777406	0.977437		-0.36326	-0.0329242
175648_at	1.59852	1.54844		0.676739	0.630815
175651_at	1.95994	1.38544		0.970811	0.470343
175652_at	0.872488	0.961623		-0.196792	-0.0564562
175653_at	0.759842	1.04575		-0.396229	0.0645402
175654_at	1.88931	1.0835		0.917861	0.115694
175658_at	3.57252	3.45067		1.83694	1.78688
175659_at	3.02894	1.6874		1.59881	0.7548
175660_at	8.14322	5.33656		3.0256	2.41591
175663_at	0.739579	0.633752		-0.435225	-0.65801
175665_at	0.975071	0.881196		-0.0364206	-0.182466
175667_at	2.27204	1.97975		1.18399	0.985317
175668_s_at	2.83387	1.84245		1.50277	0.881622
175672_s_at	0.716159	0.952305		-0.481649	-0.0705049
175673_s_at	1.49965	2.31776		0.584621	1.21273
175674_s_at	0.374508	0.840056		-1.41693	-0.251443
175675_s_at	0.893394	0.932703		-0.162632	-0.10051
175677_s_at	1.42953	1.43539		0.515543	0.521446
175678_at	1.4486	1.19277		0.534663	0.254322
175679_at	1.04658	1.01204		0.0656815	0.0172729
175680_at	0.899881	0.680851		-0.152194	-0.55459
175681_at	0.555146	0.656804		-0.849061	-0.606466
175683_s_at	2.05136	2.54979		1.03658	1.35038
175684_at	0.563178	0.549004		-0.828338	-0.865112
175685_s_at	0.832007	0.87487		-0.265333	-0.19286
175688_at	1.34446	1.1705		0.427028	0.227126
175690_s_at	1.23783	1.2338		0.30781	0.303103
175691_s_at	0.490098	0.638248		-1.02886	-0.647812
175692_s_at	1.35061	1.07588		0.433607	0.105513
175693_at	1.86518	0.854645		0.899317	-0.226603
175696_s_at	1.57899	1.17564		0.659	0.233449
175697_at	0.787279	0.787717		-0.345053	-0.34425
175698_at	1.44527	0.687288		0.531336	-0.541013
175700_s_at	1.51938	1.66265		0.60348	0.733484
175701_at	0.95627	0.598521		-0.0645095	-0.740527
175703_s_at	1.34237	0.728873		0.424785	-0.45626
175705_s_at	0.306653	0.426168		-1.70532	-1.23051
175706_s_at	1.62456	1.07762		0.700047	0.107847
175707_s_at	1.65052	1.41341		0.72292	0.499176
175708_s_at	0.431484	0.508961		-1.21262	-0.974374
175710_s_at	0.525288	0.512208		-0.928819	-0.965197
175711_at	0.323069	0.471498		-1.63008	-1.08468
175713_at	1.35586	0.95954		0.43921	-0.0595852
175714_at	2.8085	1.94836		1.4898	0.962258
175718_s_at	0.877467	0.801477		-0.188583	-0.319267
175720_at	2.08593	1.73769		1.06069	0.797167
175722_s_at	2.787	1.61709		1.47871	0.693404
175725_at	1.70177	1.4922		0.767036	0.57744
175729_at	1.47543	1.22531		0.561138	0.293148
175730_at	0.795088	0.440819		-0.330813	-1.18174
175733_at	0.456621	0.455483		-1.13093	-1.13453
175738_s_at	0.589393	0.639963		-0.762697	-0.64394
175739_s_at	3.26323	1.43873		1.7063	0.524796
175741_s_at	1.10362	1.48133		0.142242	0.56689
175742_at	7.29176	3.38955		2.86627	1.7611
175743_at	0.727114	0.740542		-0.459746	-0.433346
175744_s_at	0.800975	1.05803		-0.320171	0.0813739
175745_at	8.76041	4.10527		3.131	2.03748
175748_s_at	0.50789	0.562879		-0.977411	-0.829104
175749_s_at	1.65614	1.04166		0.727824	0.0588804
175750_s_at	0.591809	0.662107		-0.756797	-0.594863
175751_s_at	0.819353	1.15999		-0.287444	0.214108
175752_s_at	1.62475	1.17007		0.700216	0.22659
175755_at	5.34599	2.91283		2.41846	1.54242
175757_s_at	2.22742	1.67738		1.15537	0.746211
175758_at	0.801688	1.74889		-0.318887	0.806443
175759_at	0.501187	0.532246		-0.996579	-0.909834
175761_s_at	1.00808	0.99579		0.0116143	-0.00608716
175762_at	1.43258	1.41389		0.518617	0.499675
175763_at	3.42296	2.82149		1.77524	1.49646
175766_s_at	1.79535	0.921565		0.844261	-0.117843
175770_s_at	15.2135	8.89271		3.92728	3.15262
175771_at	0.839571	1.00107		-0.252275	0.00153624
175772_s_at	6.6507	4.39992		2.73351	2.13748
175773_at	1.3576	1.21708		0.441062	0.283422
175775_s_at	1.82336	1.02523		0.866602	0.0359524
175777_at	7.50806	5.09598		2.90844	2.34936
175779_at	1.16274	0.826118		0.217534	-0.27558
175782_s_at	0.995215	1.05905		-0.00691995	0.0827661
175783_s_at	0.919568	1.09554		-0.120972	0.131641
175785_at	1.24251	1.31177		0.313252	0.391514
175786_at	0.863781	0.780549		-0.211263	-0.357439
175788_s_at	1.43099	2.00905		0.517016	1.00651
175789_s_at	1.09388	1.076		0.129457	0.105681
175791_at	2.4679	1.35722		1.30328	0.440653
175792_at	1.74236	1.59319		0.801044	0.671914
175793_s_at	1.24033	0.98259		0.310722	-0.025338
175794_s_at	0.999671	0.611079		-0.000474568	-0.710569
175796_s_at	1.44181	1.43441		0.527884	0.520458
175797_at	0.799174	0.796934		-0.323419	-0.327468
175798_at	3.01131	1.87935		1.59039	0.910235
175799_at	1.08434	1.3493		0.116822	0.432213
175800_at	0.949386	0.92394		-0.0749326	-0.11413
175802_at	0.77006	0.497711		-0.376956	-1.00662
175803_at	0.606152	0.484827		-0.722247	-1.04446
175805_at	0.779383	0.254795		-0.359596	-1.97259
175806_at	1.52652	1.46419		0.610245	0.550098
175808_s_at	2.11119	1.40176		1.07806	0.487243
175809_at	1.30899	1.12085		0.38845	0.164587
175811_s_at	2.27511	2.05285		1.18593	1.03763
175812_at	1.82815	1.20134		0.870384	0.264648
175817_at	1.88671	1.94546		0.915872	0.96011
175818_s_at	1.41513	0.959555		0.500931	-0.0595623
175821_s_at	1.80099	0.98115		0.848789	-0.0274546
175822_at	1.66773	1.61317		0.737885	0.689899
[truncated: 4,358 more rows]
