# Supplementary material for: Complementary RNA amplification methods enhance microarray identification of transcripts expressed in the C. elegans nervous system
Source: BMC Genomics. 2008 Feb 19;9:84. doi: 10.1186/1471-2164-9-84 (PMC2263045; doi:10.1186/1471-2164-9-84)
Supplement: Additional File 6 — A comparison of transcripts enriched in IVT and WT-Pico pan-neural data sets. The three worksheets contained in this file list genes found in the IVT-only data set, the WT-Pico-only data set, or genes enriched in both the IVT and WT-Pico data sets. [file 1471-2164-9-84-S6.xls]

## Sheet: IVT only
IVT only Enriched Pan-neural genes
												Neuron expression Key
												0	Not annotated as expressed in neurons
												1	In neurons
												3	In all cells
												4	male specific
												5	No spatial expression data
WS170
All cosmids	Affy id	Affy Cosmid	WB Cosmid	WormBase ID	Other Cosmid Names	Remark	Common name	Brief id	Mutant	Map	Start-Stop	Neural Expression	RNAi phenotype	Expression Patterns	Cell Groups	MicroArray map positions	GO list	KOG ID	KOG	Blast Hits (hit|species|description|E_val)
C29H12.6	185668_s_at	C29H12.6		WBGene00016237		Affymetrix microarray probe			uCE5-1245			0	WBPhenotype0001183|WBPhenotype0000050|WBPhenotype0000535|WBPhenotype0000689|WBPhenotype0000886|WBPhenotype0000031|WBPhenotype0000049|WBPhenotype0000050|WBPhenotype0000054|WBPhenotype0000059|WBPhenotype0000689|WBPhenotype0000886|WBPhenotype0001037	Expression begins during embryogenesis and is seen in adults and throughout all larval stages. Strong expression is seen in 3-fold embryos in and around the pharynx. In larvae and adults a number of small nuclei stain at the anterior base of the terminal bulb, and is sometimes accompanied by cytoplasmic staining in the isthmus. This diffuse staining is stronger in larvae and fades in adults. The …	pharynx|pharyngeal marginal cells	3		InP_Cae_005531
ZK849.2	193067_at	ZK849.2b	ZK849.2	WBGene00014101	ZK849.2a	Affymetrix microarray probe	ZK849.2		tm1466			0	WBPhenotype0001236|WBPhenotype0000049|WBPhenotype0000062|WBPhenotype0000886|WBPhenotype0000031|WBPhenotype0000049|WBPhenotype0000050|WBPhenotype0000054|WBPhenotype0000059|WBPhenotype0000689|WBPhenotype0000886|WBPhenotype0001037|WBPhenotype0000050|WBPhenotype0000535|WBPhenotype0000689|WBPhenotype0000886	Expressed not detected.			Molecular_function:protein binding			ENSEMBL:ENSP00000357483:human:Isoform 2 of Golgi-associated PDZ and coiled-coil motif-containing protein:E=101.638 | ENSEMBL:ENSP00000052569:human:50 kDa protein:E=99.4202 | ENSEMBL:ENSP00000342067:human:Isoform 1 of Golgi-associated PDZ and coiled-coil motif-containing protein:E=99.2147 | ENSEMBL:ENSP00000311837:human:Gamma-2-syntrophin:E=12.1871 | ENSEMBL:ENSP00000217381:human:Alpha-1-syntrophi…
M106.1	173070_s_at	M106.1		WBGene00003367		Affymetrix microarray probe	mix-1	The mix-1 gene encodes a homolog of SMC2 involved in chromosome segregation, X-chromosome gene regulation, and repression of X-linked genes during dosage compensation.	b285|mn29|snp_VM106R[1]			0	WBPhenotype0000032|WBPhenotype0000054|WBPhenotype0000154|WBPhenotype0000050|WBPhenotype0001126|WBPhenotype0001130|WBPhenotype0001132|WBPhenotype0001139|WBPhenotype0001141|WBPhenotype0001150|WBPhenotype0001156|WBPhenotype0000050|WBPhenotype0000050|WBPhenotype0000050|WBPhenotype0000772|WBPhenotype0000050	At 2-cell embryo, MIX-1 protein can be seen in AB, but not in P1. After mitosis, MIX-1 staining becomes more diffuse and less intense, only to increase in intensity just prior to the next mitosis. This apparent oscillation in MIX-1 protein levels is obscured by the accumulation of MIX-1 protein in the interphase nuclei of embryos (~30-cell stage) undergoing rapid cell divisions. However, at a tim…		5	Molecular_function:ATP binding|Cellular_component:chromosome|Biological_process:DNA metabolism|Molecular_function:ATPase activity|Biological_process:DNA repair|Biological_process:DNA recombination|Molecular_function:protein binding|Biological_process:chromosome organization and biogenesis|Biological_process:chromosome organization and biogenesis (sensu Bacteria)|Biological_process:embryonic devel…	KOG0933	Structural maintenance of chromosome protein 2 (chromosome condensation complex Condensin, subunit E)	ENSEMBL:ENSP00000286398:human:Isoform 1 of Structural maintenance of chromosome 2-like 1 protein:E=156 | ENSEMBL:ENSP00000306152:human:Hypothetical protein:E=130.347 | ENSEMBL:ENSP00000350226:human:Structural maintenance of chromosome 3:E=40.0555 | ENSEMBL:ENSP00000323421:human:Structural maintenance of chromosome 1-like 1 protein:E=39.7212 | ENSEMBL:ENSP00000349961:human:Isoform 1 of Structural …
T25E12.4	194083_s_at	T25E12.4a	T25E12.4	WBGene00012019		Affymetrix microarray probe	T25E12.4		eh11|pkP5327|ok1704|cxTi1074|cxTi10740|cxTi5932|cxTi7905|snp_F14D1[1]|uCE5-2459|uCE5-2462|uCE5-2458|uCE5-2465|uCE5-2454|uCE5-2466|snp_F14D1[2]|snp_F14D1[3]|uCE5-2455|uCE5-2463|uCE5-2451|uCE5-2467|uCE5-2460|uCE5-2456|uCE5-2452|uCE5-2464|uCE5-2457|uCE5-2461|uCE5-2453			0	WBPhenotype0000050|WBPhenotype0000535|WBPhenotype0000689|WBPhenotype0000886|WBPhenotype0000017|WBPhenotype0000031|WBPhenotype0000049|WBPhenotype0000050|WBPhenotype0000054|WBPhenotype0000059|WBPhenotype0000689|WBPhenotype0000886|WBPhenotype0001037|WBPhenotype0000049|WBPhenotype0000062|WBPhenotype0000886|WBPhenotype0000017|WBPhenotype0000017|WBPhenotype0000017|WBPhenotype0000017|WBPhenotype0000017|…	Expression is seen in a toroidal structure of the spermathecal-uterine junction of late larval and adult stages. This gene has homology to serine/threonine protein kinases.|Larval Expression: pharynx; intestine;|Larval Expression: pharynx; intestine;	spermathecal valves|gon_herm_sujn_A|gon_herm_sujn_P|pharynx|intestine|pharynx|intestine		Biological_process:intracellular signaling cascade|Molecular_function:protein kinase activity|Molecular_function:ATP binding|Biological_process:protein amino acid phosphorylation|Molecular_function:protein serine/threonine kinase activity|Molecular_function:protein-tyrosine kinase activity|Molecular_function:atypical protein kinase C activity|Molecular_function:zinc ion binding|Molecular_function…	KOG4236	Serine/threonine protein kinase PKC mu/PKD and related proteins	ENSEMBL:ENSP00000234179:human:Serine/threonine-protein kinase D3:E=224.854 | ENSEMBL:ENSP00000333568:human:Protein kinase D1:E=211.523 | ENSEMBL:ENSP00000374634:human:Serine/threonine-protein kinase D1:E=211.301 | ENSEMBL:ENSP00000291281:human:Serine/threonine-protein kinase D2:E=208.678 | ENSEMBL:ENSP00000331602:human:protein kinase C, delta:E=46.0915 | ENSEMBL:ENSP00000263125:human:Isoform 1 of…
Y50D7A.8	185432_at	Y50D7A.8		WBGene00021756		Affymetrix microarray probe			ok1171			0	WBPhenotype0000050|WBPhenotype0000535|WBPhenotype0000689|WBPhenotype0000886|WBPhenotype0000031|WBPhenotype0000049|WBPhenotype0000050|WBPhenotype0000054|WBPhenotype0000059|WBPhenotype0000689|WBPhenotype0000886|WBPhenotype0001037|WBPhenotype0000049|WBPhenotype0000749|WBPhenotype0000886|WBPhenotype0000049|WBPhenotype0000749|WBPhenotype0000886|WBPhenotype0000050|WBPhenotype0000535|WBPhenotype0000689|…	Larval Expression: pharynx; intestine; unidentified cells in head;	head|pharynx|intestine
DH11.3	191297_at	DH11.3		WBGene00004005		Affymetrix microarray probe	pgp-11	pgp-11 encodes an ATP-binding protein that is a member of the P-glycoprotein subclass of the ATP-binding cassette (ABC) transporter superfamily; pgp-11 is predicted to function as a transmembrane protein that couples energy to transport of various molecules across membranes, but as loss of pgp-11 activity via large-scale RNAi screens does not result in any obvious defects, the precise role of pgp…	tm333			0	WBPhenotype0000050|WBPhenotype0000535|WBPhenotype0000689|WBPhenotype0000886|WBPhenotype0000031|WBPhenotype0000049|WBPhenotype0000050|WBPhenotype0000054|WBPhenotype0000059|WBPhenotype0000689|WBPhenotype0000886|WBPhenotype0001037	Expressed in excretory cell, gut, 2 isolates.|Larval Expression: intestine; renal gland cells; excretory cell;	intestine|rectal gland cells|excretory cell	8	Molecular_function:nucleotide binding|Molecular_function:nucleoside-triphosphatase activity|Molecular_function:ATP binding|Molecular_function:ATPase activity, coupled to transmembrane movement of substances|Biological_process:transport|Cellular_component:integral to membrane|Molecular_function:ATPase activity|Molecular_function:permease activity|Molecular_function:transporter activity|Cellular_co…	KOG0055	Multidrug/pheromone exporter, ABC superfamily	ENSEMBL:ENSP00000265724:human:Multidrug resistance protein 1:E=173.824 | ENSEMBL:ENSP00000352135:human:Multidrug resistance protein 3:E=168.041 | ENSEMBL:ENSP00000265723:human:ATP-binding cassette, subfamily B, member 4 isoform B:E=166.469 | ENSEMBL:ENSP00000351172:human:ATP-binding cassette, subfamily B, member 4 isoform C:E=154.62 | ENSEMBL:ENSP00000263817:human:Bile salt export pump:E=139.886 …
M116.2	191993_at	M116.2		WBGene00019789		Affymetrix microarray probe			snp_M116[1]			0	WBPhenotype0000031|WBPhenotype0000049|WBPhenotype0000050|WBPhenotype0000054|WBPhenotype0000059|WBPhenotype0000689|WBPhenotype0000886|WBPhenotype0001037|WBPhenotype0000031|WBPhenotype0000049|WBPhenotype0000050|WBPhenotype0000054|WBPhenotype0000059|WBPhenotype0000689|WBPhenotype0000886|WBPhenotype0001037|WBPhenotype0000050|WBPhenotype0000062|WBPhenotype0000535|WBPhenotype0000689|WBPhenotype0000886|…	nonspecific staining		13	Molecular_function:transferase activity, transferring hexosyl groups|Biological_process:carbohydrate biosynthesis	InP_uni_002378		ENSEMBL:ENSP00000340736:human:glycogenin:E=20.1427 | ENSEMBL:ENSP00000296048:human:GYG protein:E=20.1249 | ENSEMBL:ENSP00000339653:human:Isoform Delta of Glycogenin-2:E=19.6021 | ENSEMBL:ENSP00000370549:human:Isoform Gamma of Glycogenin-2:E=19.5229 | ENSEMBL:ENSP00000341273:human:Isoform Zeta of Glycogenin-2:E=19.5229 | ENSEMBL:ENSP00000354624:human:Isoform Alpha of Glycogenin-2:E=19.4559 | FLYBA…
F38C2.2	172921_x_at	F38C2.2		WBGene00001961	F38C2.8	Affymetrix microarray probe	hlh-17		tm277|ok487			0	WBPhenotype0000613|WBPhenotype0000640|WBPhenotype0000050|WBPhenotype0000535|WBPhenotype0000689|WBPhenotype0000886|WBPhenotype0000613|WBPhenotype0000640|WBPhenotype0000031|WBPhenotype0000049|WBPhenotype0000050|WBPhenotype0000054|WBPhenotype0000059|WBPhenotype0000689|WBPhenotype0000886|WBPhenotype0001037|WBPhenotype0000640	The highest level of steady-state mRNA accumulation was seen in embryos. During larval development and in adults, hlh-17 mRNA levels did not significantly change.|GFP expression was detected in four cells near the nerve ring as well as in two dendrites that extend toward the mouth displaying a pattern similar to that seen in C. elegans when amphid neurons are stained. The GFP shows a web-like pat…		0	Molecular_function:transcription regulator activity|Biological_process:regulation of transcription|Cellular_component:nucleus|Biological_process:oviposition	InP_met_003577		ENSEMBL:ENSP00000318799:human:basic helix-loop-helix domain containing, class B, 5:E=21.7959 | ENSEMBL:ENSP00000245673:human:Class B basic helix-loop-helix protein 4:E=21.0132 | ENSEMBL:ENSP00000331040:human:Oligodendrocyte transcription factor 2:E=18.7447 | ENSEMBL:ENSP00000327157:human:Oligodendrocyte transcription factor 3:E=18.0223 | ENSEMBL:ENSP00000331066:human:Oligodendrocyte transcription…
W07A8.3	172275_x_at	W07A8.3		WBGene00001043	W07A8.1|W07A8.5	Affymetrix microarray probe	dnj-25	The dnj-25 (Ce-auxilin) gene is required in vivo for clathrin-mediated endocytosis and for normal development.	ok422|uCE5-3403|uCE5-3402			0	WBPhenotype0000228|WBPhenotype0000050|WBPhenotype0000062|WBPhenotype0000535|WBPhenotype0000689|WBPhenotype0000886|WBPhenotype0000031|WBPhenotype0000059|WBPhenotype0000638|WBPhenotype0000059|WBPhenotype0000050|WBPhenotype0000535|WBPhenotype0000689|WBPhenotype0000886	Larval Expression: pharynx; hypodermis; seam cells;	pharynx|hypodermis|seam cells		Molecular_function:heat shock protein binding|Biological_process:positive regulation of growth rate|Biological_process:larval development (sensu Nematoda)|Biological_process:growth|Biological_process:molting cycle (sensu Protostomia and Nematoda)|Biological_process:DNA repair	KOG0431	Auxilin-like protein and related proteins containing DnaJ domain	ENSEMBL:ENSP00000263441:human:Isoform 1 of Putative tyrosine-protein phosphatase auxilin:E=35.7696 | ENSEMBL:ENSP00000360106:human:Isoform 2 of Putative tyrosine-protein phosphatase auxilin:E=35.6778 | ENSEMBL:ENSP00000333891:human:Cyclin G associated kinase:E=34.6778 | ENSEMBL:ENSP00000314499:human:Cyclin G-associated kinase:E=32.5528 | FLYBASE:CG1107-PA:fly:Flybase gene name is auxillin-PA:E=29…
F22E10.1	190144_at	F22E10.1		WBGene00004006		Affymetrix microarray probe	pgp-12		gk19|ttTi3033|cxTi2523			0	WBPhenotype0000031|WBPhenotype0000049|WBPhenotype0000050|WBPhenotype0000054|WBPhenotype0000059|WBPhenotype0000689|WBPhenotype0000886|WBPhenotype0001037|WBPhenotype0000050|WBPhenotype0000535|WBPhenotype0000689|WBPhenotype0000886|WBPhenotype0000050|WBPhenotype0000535|WBPhenotype0000689|WBPhenotype0000886	Expressed excretory cell at all stages, 8 isolates.|Expressed in excretory cell at all stages, 3 isolates.|The promoter drove both GFP and DsRed expression exclusively in the excretory cell at all developmental stages.|Larval Expression: excretory cell;|Larval Expression: excretory cell;|Embryo Expression: intestine; excretory cell;	excretory cell|excretory cell|head|tail|pharynx|hypodermis|intestine|excretory cell	21	Molecular_function:nucleotide binding|Molecular_function:nucleoside-triphosphatase activity|Molecular_function:ATP binding|Molecular_function:ATPase activity, coupled to transmembrane movement of substances|Biological_process:transport|Cellular_component:integral to membrane|Molecular_function:ATPase activity|Molecular_function:permease activity|Molecular_function:transporter activity|Cellular_co…	KOG0055	Multidrug/pheromone exporter, ABC superfamily	ENSEMBL:ENSP00000352135:human:Multidrug resistance protein 3:E=232.745 | ENSEMBL:ENSP00000265724:human:Multidrug resistance protein 1:E=231.055 | ENSEMBL:ENSP00000265723:human:ATP-binding cassette, subfamily B, member 4 isoform B:E=226.292 | ENSEMBL:ENSP00000351172:human:ATP-binding cassette, subfamily B, member 4 isoform C:E=225.553 | ENSEMBL:ENSP00000263817:human:Bile salt export pump:E=214.569…
C17G10.4	173747_at	C17G10.4d	C17G10.4	WBGene00000383	C17G10.4e	Affymetrix microarray probe	cdc-14	cdc-14 encodes a dual-specificity phosphatase, homologous to Cdc14p in S. cerevisiae; CDC-14 localizes to the central spindle in anaphase and to the midbody in telophase, and is required for cytokinesis and embryonic viability.	he118|he141|ok1407|snp_C17G10[1]			0	WBPhenotype0000031|WBPhenotype0000049|WBPhenotype0000050|WBPhenotype0000054|WBPhenotype0000059|WBPhenotype0000689|WBPhenotype0000886|WBPhenotype0001037|WBPhenotype0000049|WBPhenotype0000062|WBPhenotype0000886|WBPhenotype0000031|WBPhenotype0000154|WBPhenotype0000228|WBPhenotype0000050|WBPhenotype0000062|WBPhenotype0000535|WBPhenotype0000689|WBPhenotype0000886|WBPhenotype0000050|WBPhenotype0000535|…	Mosaic expression is seen in embryos, with from 2 to many cells showing expression. Expression is seen in both pre- and post-comma stage embryos.|The localization of CeCDC-14 was analyzed in wild-type C. elegans embryos, using the affinity-purified anti-CeCDC-14 antibodies for immunofluorescence microscopy.|			Molecular_function:phosphoprotein phosphatase activity|Biological_process:protein amino acid dephosphorylation|Molecular_function:protein tyrosine phosphatase activity|Molecular_function:nucleic acid binding|Molecular_function:protein tyrosine/serine/threonine phosphatase activity|Biological_process:positive regulation of growth rate|Biological_process:DNA repair	KOG1720	Protein tyrosine phosphatase CDC14	ENSEMBL:ENSP00000352207:human:Isoform 2 of Dual specificity protein phosphatase CDC14A:E=96.3767 | ENSEMBL:ENSP00000336739:human:Isoform 1 of Dual specificity protein phosphatase CDC14A:E=93.0706 | ENSEMBL:ENSP00000355055:human:Isoform 3 of Dual specificity protein phosphatase CDC14A:E=90.6576 | ENSEMBL:ENSP00000364384:human:CDC14 cell division cycle 14 homolog B:E=89.2441 | ENSEMBL:ENSP000002656…
C45G9.11	187733_s_at	C45G9.11		WBGene00016682		Affymetrix microarray probe			snp_H20J04[1]			0	WBPhenotype0000031|WBPhenotype0000049|WBPhenotype0000050|WBPhenotype0000054|WBPhenotype0000059|WBPhenotype0000689|WBPhenotype0000886|WBPhenotype0001037|WBPhenotype0000049|WBPhenotype0000749|WBPhenotype0000886|WBPhenotype0000049|WBPhenotype0000062|WBPhenotype0000886|WBPhenotype0000049|WBPhenotype0000749|WBPhenotype0000886|WBPhenotype0000049|WBPhenotype0000749|WBPhenotype0000886|WBPhenotype0000050|…	Larval Expression: intestine - posterior cells;|Larval Expression: intestine - posterior cells;	intestine|intestine	0	Biological_process:reproduction	InP_Cae_005625
F42G8.3	191073_s_at	F42G8.3a	F42G8.3	WBGene00004056	F42G8.3b	Affymetrix microarray probe	pmk-2	The pmk-2 gene encodes a homolog of p38, a type of mitogen-activated protein kinase (MAPK) that in mammals is generally activated by diverse cellular stresses and ligands.	gk21			0	WBPhenotype0000031|WBPhenotype0000049|WBPhenotype0000050|WBPhenotype0000054|WBPhenotype0000059|WBPhenotype0000689|WBPhenotype0000886|WBPhenotype0001037|WBPhenotype0000050|WBPhenotype0000535|WBPhenotype0000689|WBPhenotype0000886|WBPhenotype0000886|WBPhenotype0000049|WBPhenotype0000062|WBPhenotype0000886|WBPhenotype0000183	expressed throughout the intestine but was not localized to the nuclei under any tested conditions.|no staining	intestine		Molecular_function:protein kinase activity|Molecular_function:ATP binding|Biological_process:protein amino acid phosphorylation|Molecular_function:protein-tyrosine kinase activity|Molecular_function:protein serine/threonine kinase activity|Molecular_function:MAP kinase activity	KOG0660	Mitogen-activated protein kinase	ENSEMBL:ENSP00000229794:human:mitogen-activated protein kinase 14 isoform 2:E=106.638 | ENSEMBL:ENSP00000333685:human:Isoform Beta-2 of Mitogen-activated protein kinase 11:E=105.585 | ENSEMBL:ENSP00000229795:human:mitogen-activated protein kinase 14 isoform 1:E=104.959 | ENSEMBL:ENSP00000215659:human:Mitogen-activated protein kinase 12:E=96.7213 | ENSEMBL:ENSP00000211287:human:Mitogen-activated p…
T28F2.5	192518_at	T28F2.5		WBGene00000368		Affymetrix microarray probe	ccb-1	ccb-1 encodes a homolog of the beta subunits of dihydropyridine sensitive L-type calcium channels that, in RNAi screens, is dispensable for viability or grossly normal morphology; a mutant allele of ccb-1 exists, but its phenotype has not yet been described.	gk18			0	WBPhenotype0000017|WBPhenotype0000640|WBPhenotype0000643|WBPhenotype0000017|WBPhenotype0000050|WBPhenotype0000535|WBPhenotype0000689|WBPhenotype0000886|WBPhenotype0000017|WBPhenotype0000017|WBPhenotype0000017|WBPhenotype0000640|WBPhenotype0000643|WBPhenotype0000017|WBPhenotype0000017|WBPhenotype0000017|WBPhenotype0000017|WBPhenotype0000031|WBPhenotype0000049|WBPhenotype0000050|WBPhenotype0000054|…	Larval Expression: pharynx;	pharynx|vulval muscle|Reproductive System	1	Molecular_function:voltage-gated calcium channel activity|Biological_process:calcium ion transport|Biological_process:oviposition|Biological_process:locomotory behavior			ENSEMBL:ENSP00000320025:human:Isoform 2d of Voltage-dependent L-type calcium channel subunit beta-2:E=134.553 | ENSEMBL:ENSP00000282343:human:Isoform 2c of Voltage-dependent L-type calcium channel subunit beta-2:E=134.523 | ENSEMBL:ENSP00000366535:human:Isoform 2a of Voltage-dependent L-type calcium channel subunit beta-2:E=133.456 | ENSEMBL:ENSP00000342465:human:calcium channel, voltage-dependen…
C28A5.4	193833_s_at	C28A5.4		WBGene00000463		Affymetrix microarray probe	ceh-43	A homeobox protein of the Distal-less (Dll) class that is required for development of the anterior hypdermis during embryonic morphogenesis for cell adhesion; also affects embryonic and larval viability; it is predominantly expressed in the head hypdodermis, neuronal support cells and CAN neurons.	ok479|tm480			0	WBPhenotype0000031|WBPhenotype0000049|WBPhenotype0000050|WBPhenotype0000054|WBPhenotype0000059|WBPhenotype0000689|WBPhenotype0000886|WBPhenotype0001037|WBPhenotype0000049|WBPhenotype0000749|WBPhenotype0000886|WBPhenotype0000049|WBPhenotype0000062|WBPhenotype0000886|WBPhenotype0000643|WBPhenotype0000689|WBPhenotype0000050|WBPhenotype0000059|WBPhenotype0000643	ceh-43::gfp expression starts around gastrulation in several superficial cells. By following cell divisions, almost all fifth generation descendants of the AB blastomere were identified as GFP positive. Shortly before morphogenesis, GFP expressing cells lie anteriorly, laterally, and anterodorsally at the surface of the embryo. These positions are characteristic for clones of AB descendants. Not …	hyp4|AB lineage|sheath_cells|socket_cells|hyp3	12	Molecular_function:transcription factor activity|Molecular_function:sequence-specific DNA binding|Biological_process:regulation of transcription, DNA-dependent|Cellular_component:nucleus|Molecular_function:DNA binding|Biological_process:regulation of transcription|Biological_process:larval development (sensu Nematoda)|Biological_process:growth|Biological_process:locomotory behavior|Biological_pro…	KOG0850	Transcription factor DLX and related proteins with LIM Zn-binding and HOX domains	ENSEMBL:ENSP00000222598:human:Homeobox protein DLX-5:E=28.3279 | ENSEMBL:ENSP00000172196:human:Homeobox protein DLX-3:E=26.5229 | ENSEMBL:ENSP00000240306:human:Isoform 1 of Homeobox protein DLX-4:E=26.2366 | ENSEMBL:ENSP00000234198:human:Homeobox protein DLX-2:E=26.0506 | ENSEMBL:ENSP00000007660:human:distal-less homeobox 6:E=25.5376 | ENSEMBL:ENSP00000354478:human:Homeobox protein DLX-1:E=25.309…
F55A12.3	174572_at	F55A12.3		WBGene00004087		Affymetrix microarray probe	ppk-1		ok1411			1	WBPhenotype0000689|WBPhenotype0000269|WBPhenotype0000059|WBPhenotype0000689|WBPhenotype0000032|WBPhenotype0000689|WBPhenotype0000031|WBPhenotype0000049|WBPhenotype0000050|WBPhenotype0000054|WBPhenotype0000059|WBPhenotype0000689|WBPhenotype0000886|WBPhenotype0001037|WBPhenotype0000059|WBPhenotype0000643|WBPhenotype0000689|WBPhenotype0000269	Larval Expression: intestine; Reproductive System; developing vulva; head mesodermal cell; Nervous System; nerve ring; ventral nerve cord; dorsal nerve cord; lateral nerve cords; head neurons; mechanosensory neurons; pharyngeal neurons; neurons along body; tail neurons;	intestine|mechanosensory neurons|head neurons|tail neurons|nerve ring|ventral nerve cord|dorsal nerve cord|pharyngeal neurons|nervous system|Reproductive System|developing vulva|vulva other|neurons along body|head mesodermal cell|lateral nerve cords	5	Molecular_function:1-phosphatidylinositol-4-phosphate 5-kinase activity|Biological_process:larval development (sensu Nematoda)|Biological_process:growth|Biological_process:reproduction|Biological_process:locomotory behavior|Biological_process:physiological process	KOG0229	Phosphatidylinositol-4-phosphate 5-kinase	ENSEMBL:ENSP00000335333:human:Phosphatidylinositol-4-phosphate 5-kinase type-1 gamma:E=129.149 | ENSEMBL:ENSP00000357883:human:Isoform 1 of Phosphatidylinositol-4-phosphate 5-kinase type-1 alpha:E=127.699 | ENSEMBL:ENSP00000271663:human:Isoform 3 of Phosphatidylinositol-4-phosphate 5-kinase type-1 alpha:E=127.678 | ENSEMBL:ENSP00000357884:human:Isoform 2 of Phosphatidylinositol-4-phosphate 5-kina…
C18B12.3	189424_at	C18B12.3		WBGene00001096		Affymetrix microarray probe	dsc-1		qm133|tm241|snp_C18B12[1]			1	WBPhenotype0000205|WBPhenotype0000209|WBPhenotype0000651|WBPhenotype0000049|WBPhenotype0000062|WBPhenotype0000886|WBPhenotype0000050|WBPhenotype0000535|WBPhenotype0000689|WBPhenotype0000886|WBPhenotype0000031|WBPhenotype0000049|WBPhenotype0000050|WBPhenotype0000054|WBPhenotype0000059|WBPhenotype0000689|WBPhenotype0000886|WBPhenotype0001037	Both the transcriptional and translational fusions are expressed in a subset of bilateral sensory neurons. These neurons are AWA, AWB, AWC, ASE, FLP and PVD. GFP expression could also occasionally be observed in a sixth pair of unidentified neurons, located to the anterior of AWC. In addition to expression in neurons, expression in the enteric muscles was also observed. Expression of the transcri…	intestine|head neurons|nervous system	0	Molecular_function:transcription factor activity|Molecular_function:sequence-specific DNA binding|Biological_process:regulation of transcription, DNA-dependent|Cellular_component:nucleus|Molecular_function:DNA binding|Biological_process:regulation of transcription|Biological_process:defecation	KOG0494	Transcription factor CHX10 and related HOX domain proteins	ENSEMBL:ENSP00000286667:human:Homeobox protein aristaless-like 3:E=13.1079 | ENSEMBL:ENSP00000332744:human:Homeobox protein aristaless-like 4:E=12.8239 | ENSEMBL:ENSP00000216955:human:Isoform L1 of Visual system homeobox 1:E=12.2007 | ENSEMBL:ENSP00000261980:human:Homeobox protein CHX10:E=12.0915 | ENSEMBL:ENSP00000332740:human:Similar to Retinal homeobox:E=11.8861 | ENSEMBL:ENSP00000238558:human…
T14G10.1	191504_at	T14G10.1		WBGene00004091		Affymetrix microarray probe	pps-1	pps-1 is orthologous to human PAPSS1 (OMIM:603262) and human PAPSS2 (OMIM:603005, mutated in spondyloepimetaphyseal dysplasia).	tm1109|ok1625			1	WBPhenotype0000049|WBPhenotype0000062|WBPhenotype0000886|WBPhenotype0000050|WBPhenotype0000535|WBPhenotype0000689|WBPhenotype0000886	Larval Expression: Nervous System; head neurons;	head neurons|nervous system	2	Molecular_function:ATP binding|Molecular_function:kinase activity|Molecular_function:transferase activity, transferring phosphorus-containing groups|Biological_process:sulfate assimilation|Molecular_function:sulfate adenylyltransferase (ATP) activity|Biological_process:carbohydrate metabolism	KOG4238	Bifunctional ATP sulfurylase/adenosine 5'-phosphosulfate kinase	ENSEMBL:ENSP00000265174:human:Bifunctional 3'-phosphoadenosine 5'-phosphosulfate synthetase 1:E=195.42 | ENSEMBL:ENSP00000354436:human:Isoform B of Bifunctional 3'-phosphoadenosine 5'-phosphosulfate synthetase 2:E=127 | ENSEMBL:ENSP00000354273:human:Isoform A of Bifunctional 3'-phosphoadenosine 5'-phosphosulfate synthetase 2:E=111.745 | FLYBASE:CG8363-PD:fly:Flybase gene name is Paps-PD:E=189.62 |
F17C11.8	180560_s_at	F17C11.8		WBGene00008919		Affymetrix microarray probe	tag-318		tm1483|gk427			1	WBPhenotype0000050|WBPhenotype0000062|WBPhenotype0000535|WBPhenotype0000689|WBPhenotype0000886|WBPhenotype0000049|WBPhenotype0000062|WBPhenotype0000886|WBPhenotype0000050|WBPhenotype0000535|WBPhenotype0000689|WBPhenotype0000886|WBPhenotype0000031|WBPhenotype0000049|WBPhenotype0000050|WBPhenotype0000054|WBPhenotype0000059|WBPhenotype0000689|WBPhenotype0000886|WBPhenotype0001037	Larval Expression: stomato-intestinal muscle; anal depressor muscle; body wall muscle; Nervous System; nerve ring; ventral nerve cord; head neurons; tail neurons;	head neurons|tail neurons|nerve ring|ventral nerve cord|vulval muscle|uterine muscle|nervous system|Reproductive System|body wall muscle|anal depressor muscle|stomato-intestinal muscle	2	Molecular_function:transcription factor activity|Cellular_component:intracellular|Biological_process:regulation of transcription, DNA-dependent|Molecular_function:sequence-specific DNA binding			ENSEMBL:ENSP00000258599:human:Isoform 1 of Vacuolar protein sorting-associated protein 36:E=77.9586 | FLYBASE:CG10711-PA:fly:Flybase gene name is CG10711-PA:E=63.0132 |
C50C3.5	176822_at	C50C3.5		WBGene00016801		Affymetrix microarray probe			snp_Y50D7[2]|snp_Y50D7[1]			1	WBPhenotype0000049|WBPhenotype0000749|WBPhenotype0000886|WBPhenotype0000050|WBPhenotype0000535|WBPhenotype0000689|WBPhenotype0000886|WBPhenotype0000050|WBPhenotype0000535|WBPhenotype0000689|WBPhenotype0000886|WBPhenotype0000049|WBPhenotype0000749|WBPhenotype0000886|WBPhenotype0000031|WBPhenotype0000049|WBPhenotype0000050|WBPhenotype0000054|WBPhenotype0000059|WBPhenotype0000689|WBPhenotype0000886|…	Larval Expression: intestine; Nervous System; head neurons; neurons along body;	intestine|head neurons|nervous system|neurons along body	6	Molecular_function:calcium ion binding|Molecular_function:DNA binding|Biological_process:ciliary or flagellar motility|Cellular_component:flagellum (sensu Bacteria)			ENSEMBL:ENSP00000315372:human:Calmodulin-like protein 5:E=10.9586 | ENSEMBL:ENSP00000272298:human:Calmodulin:E=10.8861 | ENSEMBL:ENSP00000319052:human:Centrin-1:E=10.7212 | ENSEMBL:ENSP00000283122:human:centrin 3:E=10.3979 | ENSEMBL:ENSP00000276365:human:Centrin-2:E=10 | FLYBASE:CG8472-PA:fly:Flybase gene name is Cam-PA:E=11.3979 |
B0491.8	192675_s_at	B0491.8b	B0491.8	WBGene00000529	B0491.8a|B0491.8c	Affymetrix microarray probe	clh-2	clh-2 encodes a chloride channel protein that is required for embryonic viability; may have two transcripts transcribed from alternative promoters, and the two transcripts might be expressed in different cell types.	ok636|cxTi1088|cxTi10880|ttTi7593|tm368|snp_B0491[1]|snp_B0491[4]|snp_B0491[3]|snp_B0491[2]			1	WBPhenotype0000032|WBPhenotype0000050|WBPhenotype0000689|WBPhenotype0000050|WBPhenotype0000535|WBPhenotype0000689|WBPhenotype0000886|WBPhenotype0000050|WBPhenotype0000535|WBPhenotype0000689|WBPhenotype0000886|WBPhenotype0000031|WBPhenotype0000049|WBPhenotype0000050|WBPhenotype0000054|WBPhenotype0000059|WBPhenotype0000689|WBPhenotype0000886|WBPhenotype0001037|WBPhenotype0000031|WBPhenotype0000049|…	Ventral and dorsal nerve cords, neurons in the head and tail ganglia, nerve ring, and the pharyngeal-intestinal valve.|Body wall muscle, posterior intestinal cells, and neurons in the head and tail ganglia|Fluorescence was found in some parts of the neuromuscular system. The nervous system was labeled to a large extent. Labeling was strong in the nerve ring (nr), and included the dorsal and ventr…	nerve ring|ventral nerve cord|dorsal nerve cord|pharyngo-intestinal valve|head ganglia|tail ganglia|intestinal|head ganglia|tail ganglia|tail neurons|nerve ring|ventral nerve cord|dorsal nerve cord|vulval muscle|pharyngo-intestinal valve|nervous system		Molecular_function:voltage-gated chloride channel activity|Biological_process:chloride transport|Cellular_component:membrane|Molecular_function:transporter activity|Biological_process:transport|Biological_process:physiological process|Biological_process:embryonic development (sensu Metazoa)|Biological_process:reproduction	KOG0476	Cl- channel CLC-2 and related proteins (CLC superfamily)	ENSEMBL:ENSP00000265593:human:Isoform 1 of Chloride channel protein 2:E=134.585 | ENSEMBL:ENSP00000339867:human:Chloride channel protein, skeletal muscle:E=130.509 | ENSEMBL:ENSP00000367387:human:109 kDa protein:E=127.886 | ENSEMBL:ENSP00000349974:human:Chloride channel protein ClC-Kb:E=100.886 | ENSEMBL:ENSP00000364844:human:chloride channel Ka isoform 2:E=93.0269 | ENSEMBL:ENSP00000332771:human…
ZK829.7	190938_s_at	ZK829.7		WBGene00014096		Affymetrix microarray probe			uCE1-1516			1	WBPhenotype0000049|WBPhenotype0000062|WBPhenotype0000886|WBPhenotype0000031|WBPhenotype0000049|WBPhenotype0000050|WBPhenotype0000054|WBPhenotype0000059|WBPhenotype0000689|WBPhenotype0000886|WBPhenotype0001037|WBPhenotype0000050|WBPhenotype0000535|WBPhenotype0000689|WBPhenotype0000886	Larval Expression: pharynx; intestine; anal depressor muscle; rectal epithelium; Reproductive System; developing vulva; body wall muscle; Nervous System; nerve ring; ventral nerve cord; head neurons; tail neurons;	pharynx|intestine|rectal epithelium|head neurons|tail neurons|nerve ring|ventral nerve cord|vulval muscle|nervous system|Reproductive System|body wall muscle|developing vulva|anal depressor muscle	8	Molecular_function:zinc ion binding|Molecular_function:oxidoreductase activity|Biological_process:threonine catabolism|Molecular_function:L-threonine 3-dehydrogenase activity	KOG1198	Zinc-binding oxidoreductase	ENSEMBL:ENSP00000267814:human:Sorbitol dehydrogenase:E=11.585 | FLYBASE:CG1600-PC:fly:Flybase gene name is CG1600-PC:E=54.7447 |
F47G6.1	188005_at	F47G6.1		WBGene00001115		Affymetrix microarray probe	dyb-1	The dyb-1 gene encodes a homolog of mammalian alpha-dystrobrevin (DTNA; OMIM:601239), mutation of which can lead to left ventricular noncompaction with congenital heart defects.	cx24|cx38|cx36|tm1671|uCE1-593|snp_F47G6[2]|snp_F47G6[1]			1	WBPhenotype0000050|WBPhenotype0000535|WBPhenotype0000689|WBPhenotype0000886|WBPhenotype0000031|WBPhenotype0000049|WBPhenotype0000050|WBPhenotype0000054|WBPhenotype0000059|WBPhenotype0000689|WBPhenotype0000886|WBPhenotype0001037|WBPhenotype0000049|WBPhenotype0000062|WBPhenotype0000886	GFP expression was observed in body-wall muscles, head muscles, pharyngeal muscle and vulva muscles. A weaker signal was seen in intestinal muscles. In addition, most, if not all, neurons also express the dyb-1gfp transgene. Staining was not observed in any other tissue. Staining in muscular and neuronal tissues was observed from late embryogenesis (3-fold stage) to adulthood.	head|neurons|intestinal|pharyngeal muscle		Molecular_function:zinc ion binding	KOG4301	Beta-dystrobrevin	ENSEMBL:ENSP00000283365:human:dystrobrevin alpha isoform 2:E=127.921 | ENSEMBL:ENSP00000288642:human:Isoform 1 of Dystrobrevin beta:E=117.004 | ENSEMBL:ENSP00000349007:human:65 kDa protein:E=115.721 | ENSEMBL:ENSP00000340957:human:dystrobrevin, beta isoform 5:E=115.62 | ENSEMBL:ENSP00000302644:human:Isoform 4 of Dystrobrevin beta:E=106.108 | ENSEMBL:ENSP00000306529:human:Isoform 3 of Dystrobrevin…
F16D3.7	193828_at	F16D3.7		WBGene00008890		Affymetrix microarray probe		F16D3.7 encodes a homolog of mammalian alpha-adrenergic receptors that is expressed in vulval and bodywall muscle cells, intestine, and head neurons; heterologously expressed F16D3.7 has no effect on adenylate cyclase signalling; F16D3.7 has no obvious function in RNAi assays of brood size, egg laying, pharyngeal pumping, locomotion, or male mating.	tm2647|tm2654			1	WBPhenotype0000031|WBPhenotype0000049|WBPhenotype0000050|WBPhenotype0000054|WBPhenotype0000059|WBPhenotype0000689|WBPhenotype0000886|WBPhenotype0001037|WBPhenotype0000050|WBPhenotype0000535|WBPhenotype0000689|WBPhenotype0000886	Larval Expression: intestine; Nervous System; nerve ring; head neurons; tail neurons;	intestine|head neurons|tail neurons|nerve ring|nervous system	1	Molecular_function:rhodopsin-like receptor activity|Biological_process:G-protein coupled receptor protein signaling pathway|Cellular_component:integral to membrane|Molecular_function:adrenoceptor activity	KOG3656	7 transmembrane receptor	ENSEMBL:ENSP00000276393:human:Isoform 1 of Alpha-1A adrenergic receptor:E=42.8861 | ENSEMBL:ENSP00000346557:human:Isoform 4 of Alpha-1A adrenergic receptor:E=42.3468 | ENSEMBL:ENSP00000351725:human:Isoform 3 of Alpha-1A adrenergic receptor:E=42.3279 | ENSEMBL:ENSP00000348729:human:Isoform 2 of Alpha-1A adrenergic receptor:E=40.8539 | ENSEMBL:ENSP00000257763:human:5-hydroxytryptamine 1B receptor:E…
C39E6.4	189498_s_at	C39E6.4		WBGene00003377		Affymetrix microarray probe	mls-2		cc615|tm252			1	WBPhenotype0000031|WBPhenotype0000049|WBPhenotype0000050|WBPhenotype0000054|WBPhenotype0000059|WBPhenotype0000689|WBPhenotype0000886|WBPhenotype0001037|WBPhenotype0000031|WBPhenotype0000049|WBPhenotype0000050|WBPhenotype0000054|WBPhenotype0000059|WBPhenotype0000689|WBPhenotype0000886|WBPhenotype0001037|WBPhenotype0000049|WBPhenotype0000062|WBPhenotype0000886|WBPhenotype0000050|WBPhenotype0000062|…	The GFP::MLS-2 fusion construct and antibody staining showed identical expression patterns. Expression of MLS-2 was first detectable in one or two cells in embryos at the 50-cell stage and is localized in the nucleus. MLS-2 continued to be expressed in proliferating cells that are primarily located at the anterior of the embryo and are presumably derived from the AB lineage. During morphogenesis,…		3	Molecular_function:transcription factor activity|Molecular_function:sequence-specific DNA binding|Biological_process:regulation of transcription, DNA-dependent|Cellular_component:nucleus|Molecular_function:DNA binding|Biological_process:regulation of transcription	KOG0485	Transcription factor NKX-5.1/HMX1, contains HOX domain	ENSEMBL:ENSP00000350549:human:similar to H6 homeo box 3:E=23.7959 | ENSEMBL:ENSP00000341108:human:homeo box (H6 family) 2:E=20.5686 | ENSEMBL:ENSP00000234744:human:Isoform PMX1-B of Paired mesoderm homeobox protein 1:E=15.0555 | ENSEMBL:ENSP00000238974:human:Homeobox protein Nkx-2.3:E=14.1739 | ENSEMBL:ENSP00000258829:human:Homeobox protein Nkx-2.8:E=14.1367 | ENSEMBL:ENSP00000320089:human:simila…
Y39B6A.19	183460_s_at	Y39B6A.19		WBGene00006696		Affymetrix microarray probe	twk-46		ttTi5517|ttTi5521|ttTi5545|uCE5-2108|uCE5-2107			1	WBPhenotype0000050|WBPhenotype0000535|WBPhenotype0000689|WBPhenotype0000886|WBPhenotype0000050|WBPhenotype0000062|WBPhenotype0000535|WBPhenotype0000689|WBPhenotype0000886	Larval Expression: Nervous System; nerve ring; ventral nerve cord; dorsal nerve cord; head neurons; tail neurons;|Larval Expression: Nervous System; nerve ring; ventral nerve cord; head neurons; tail neurons;	head neurons|tail neurons|nerve ring|ventral nerve cord|dorsal nerve cord|nervous system|head neurons|tail neurons|nerve ring|ventral nerve cord|nervous system		Molecular_function:potassium channel activity|Biological_process:potassium ion transport|Cellular_component:membrane|Cellular_component:integral to membrane|Molecular_function:voltage-gated potassium channel activity	KOG1418	Tandem pore domain K+ channel	ENSEMBL:ENSP00000258230:human:Potassium channel subfamily K member 1:E=43.4437 | ENSEMBL:ENSP00000263372:human:Isoform 1 of Potassium channel subfamily K member 6:E=36.5229 | ENSEMBL:ENSP00000355578:human:Potassium channel, subfamily K, member 1:E=32.1938 | ENSEMBL:ENSP00000355579:human:Potassium channel, subfamily K, member 1:E=31.3872 | ENSEMBL:ENSP00000211196:human:Potassium channel subfamily …
Y48B6A.8	187990_s_at	Y48B6A.8		WBGene00000037		Affymetrix microarray probe	ace-3	ace-3 encodes one of four C. elegans acetylcholinesterases (AChE); ACE-3 represents ~5% of the total AChE activity in C. elegans and in vitro, hydrolyzes acetylthio-, butyrylthio-, and propionylthiocholine substrates with equal efficiency; although loss-of-function mutations in ace-3 result in no obvious defects, animals doubly mutant with ace-1 or ace-2 have slight defects in backward locomotion…	dc3|p1304|dc2			1	WBPhenotype0000031|WBPhenotype0000049|WBPhenotype0000050|WBPhenotype0000054|WBPhenotype0000059|WBPhenotype0000689|WBPhenotype0000886|WBPhenotype0001037|WBPhenotype0000050|WBPhenotype0000535|WBPhenotype0000689|WBPhenotype0000886|WBPhenotype0000031|WBPhenotype0000049|WBPhenotype0000050|WBPhenotype0000054|WBPhenotype0000059|WBPhenotype0000689|WBPhenotype0000886|WBPhenotype0001037|WBPhenotype0000049|…	In adult hermaphrodites, there was strong fluorescent staining of muscle cells of the pharynx, of a few neurons in the head and anal ganglion and in the two medial CAN cells (canal associated neurons). In routine histochemical reaction conditions, there is no staining for AChE activity corresponding to ace-3;ace-4 in double mutants ace-1;ace-2. Using higher substrate concentrations and longer inc…	vulva|m5|m7|m4|pharyngeal muscle|head neurons|tail neurons|m3	3	Molecular_function:cholinesterase activity	KOG4389	Acetylcholinesterase/Butyrylcholinesterase	ENSEMBL:ENSP00000264381:human:Cholinesterase precursor:E=94.9208 | ENSEMBL:ENSP00000303211:human:Isoform 2 of Acetylcholinesterase precursor:E=86.7213 | ENSEMBL:ENSP00000350037:human:Acetylcholinesterase isoform E4-E6 variant:E=86.5376 | ENSEMBL:ENSP00000241069:human:ACHE protein:E=86.4202 | ENSEMBL:ENSP00000304021:human:79 kDa protein:E=60.9586 | ENSEMBL:ENSP00000361144:human:Carboxyl ester lipa…
F02E8.3	192044_at	F02E8.3		WBGene00000157		Affymetrix microarray probe	aps-2	The aps-2 gene encodes an adaptin: specifically, it encodes an ortholog of the sigma2 subunit of adaptor protein complex 2 (AP-2), which mediates endocytosis from the plasma membrane; APS-2 appears to be required for embryonic and larval development and for normal body morphology, but is not required for endocytosis of yolk protein in developing oocytes; APS-2 is expressed in nearly all cells dur…	tm2752			1	WBPhenotype0000017|WBPhenotype0000050|WBPhenotype0000688|WBPhenotype0000031|WBPhenotype0000049|WBPhenotype0000050|WBPhenotype0000054|WBPhenotype0000059|WBPhenotype0000689|WBPhenotype0000886|WBPhenotype0001037|WBPhenotype0000050|WBPhenotype0000535|WBPhenotype0000689|WBPhenotype0000886|WBPhenotype0000017|WBPhenotype0000049|WBPhenotype0000062|WBPhenotype0000886|WBPhenotype0000017|WBPhenotype0000017	Expressed in all cells in embryogenesis, but its expression is prominent in neurons at larva stages.|	neurons	14	Biological_process:intracellular protein transport|Cellular_component:coated vesicle membrane|Biological_process:embryonic development (sensu Metazoa)	KOG0935	Clathrin adaptor complex, small subunit	ENSEMBL:ENSP00000263270:human:Isoform 1 of AP-2 complex subunit sigma-1:E=70 | ENSEMBL:ENSP00000300912:human:similar to adaptor-related protein complex 1 sigma 2 subunit:E=32.8539 | ENSEMBL:ENSP00000328789:human:Adapter-related protein complex 1 sigma 1B subunit:E=32.8239 | ENSEMBL:ENSP00000369645:human:19 kDa protein:E=32.7447 | ENSEMBL:ENSP00000336666:human:Isoform 1 of AP-1 complex subunit sig…
F09B9.2	175840_s_at	F09B9.2a	F09B9.2	WBGene00006839		Affymetrix microarray probe	unc-115	unc-115 encodes a protein that binds actin filaments and that is required for RAS signalling and UNC-40/netrin activity during axon pathfinding.	ky275|mn490|e2225|mn481			1	WBPhenotype0000049|WBPhenotype0000062|WBPhenotype0000886|WBPhenotype0000017|WBPhenotype0000050|WBPhenotype0000062|WBPhenotype0000535|WBPhenotype0000689|WBPhenotype0000886|WBPhenotype0000050|WBPhenotype0000535|WBPhenotype0000689|WBPhenotype0000886|WBPhenotype0000022|WBPhenotype0000643|WBPhenotype0000017|WBPhenotype0000017|WBPhenotype0000022|WBPhenotype0000031|WBPhenotype0000643|WBPhenotype0000031|…	~all neurons, excretory-canal, pharynx, hypodermis|SAD-1::GFP fluorescence was most prominent in the nerve ring and the ventral and dorsal cords, regions of the axon where the majority of synapses are made. Little or no staining was observed in the sensory dendrites or the axonal commissures, which are devoid of synapses. Weaker fluorescence was also visible in the neuronal cell bodies excluded f…	neurons|pharynx|hypodermis|nerve ring|ventral nerve cord|dorsal nerve cord|head|tail|vulva|pharynx|hyp7|all neurons		Molecular_function:iron ion binding|Molecular_function:electron carrier activity|Molecular_function:heme binding|Biological_process:electron transport|Molecular_function:zinc ion binding|Molecular_function:actin binding|Biological_process:cytoskeleton organization and biogenesis|Biological_process:negative regulation of body size|Biological_process:locomotory behavior|Biological_process:positive …	KOG1044	Actin-binding LIM Zn-finger protein Limatin involved in axon guidance	ENSEMBL:ENSP00000277895:human:Actin binding LIM protein 1:E=71.1938 | ENSEMBL:ENSP00000214870:human:Isoform 2 of Actin-binding LIM protein 1:E=69.2596 | ENSEMBL:ENSP00000358271:human:actin-binding LIM protein 1 isoform c:E=68.4559 | ENSEMBL:ENSP00000358260:human:Actin binding LIM protein 1:E=64.0223 | ENSEMBL:ENSP00000338190:human:actin-binding LIM protein 1 isoform a:E=62.7959 | ENSEMBL:ENSP0000…
Y60A3A.1	193555_s_at	Y60A3A.1		WBGene00006786		Affymetrix microarray probe	unc-51	The unc-51 gene encodes an activity required for both axonogenesis and sex myoblast migration.	e389|e432|e584|e1120|e1212|ks38|ks49|u783|e369|e1189|bx135			1	WBPhenotype0000269|WBPhenotype0000050|WBPhenotype0000535|WBPhenotype0000689|WBPhenotype0000886|WBPhenotype0000049|WBPhenotype0000062|WBPhenotype0000886	Extensive staining was observed in the embryos. L1 - adult: Strong expression in many or most neurons including those in the nerve ring near the head, ventral nerve cord and those near the tail. Expression also detected in body wall muscle nuclei and pharyngeal muscle nuclei.|Expressed in VD/DD neurons, HSN neurons. Expressed in late embryos. Expression do not vary with developmental stages.	neurons|pharyngeal muscle|DD neurons|VD neurons		Molecular_function:protein kinase activity|Molecular_function:ATP binding|Biological_process:protein amino acid phosphorylation|Molecular_function:protein-tyrosine kinase activity|Molecular_function:protein serine/threonine kinase activity|Molecular_function:magnesium ion binding	KOG0595	Serine/threonine-protein kinase involved in autophagy	ENSEMBL:ENSP00000354877:human:Serine/threonine-protein kinase ULK2:E=113.215 | ENSEMBL:ENSP00000324560:human:Serine/threonine-protein kinase ULK1:E=88.9586 | ENSEMBL:ENSP00000268074:human:similar to CG8866-PB, isoform B:E=35.3372 | ENSEMBL:ENSP00000351743:human:Isoform 2 of Serine/threonine-protein kinase 33:E=34.3979 | ENSEMBL:ENSP00000296088:human:Isoform 1 of SNF-related serine/threonine-prote…
F52F12.1	188864_s_at	F52F12.1a	F52F12.1	WBGene00003842	F52F12.1b	Affymetrix microarray probe	2007-09-30	oct-1 encodes a organic cation transporter predicted to contain twelve transmembrane domains; OCT-1 induces the transport of the prototypical organic cation tetraethylammonium when expressed in mammalian cells, and has broad substrate specificity; OCT-1 is orthologous to human OCTN2 (OMIM:603377, mutated in primary carnitine deficiency).	tm1399|ok1051|gk358|gk354			1	WBPhenotype0000031|WBPhenotype0000049|WBPhenotype0000050|WBPhenotype0000054|WBPhenotype0000059|WBPhenotype0000689|WBPhenotype0000886|WBPhenotype0001037|WBPhenotype0000050|WBPhenotype0000535|WBPhenotype0000689|WBPhenotype0000886	Larval Expression: pharyngeal-intestinal valve; intestine; body wall muscle; Nervous System; head neurons; mechanosensory neurons; pharyngeal neurons;	intestine|mechanosensory neurons|head neurons|pharyngeal neurons|nervous system|body wall muscle|pharyngeal-intestinal valve		Molecular_function:transporter activity|Biological_process:transport|Cellular_component:integral to membrane|Molecular_function:sugar porter activity|Biological_process:carbohydrate transport|Cellular_component:membrane|Molecular_function:inorganic phosphate transporter activity|Biological_process:phosphate transport|Molecular_function:carbohydrate transporter activity|Biological_process:ion tran…	KOG0255	Synaptic vesicle transporter SVOP and related transporters (major facilitator superfamily)	ENSEMBL:ENSP00000245407:human:Isoform 1 of Organic cation/carnitine transporter 2:E=76.8239 | ENSEMBL:ENSP00000200652:human:Organic cation/carnitine transporter 1:E=74.284 | ENSEMBL:ENSP00000275300:human:Organic cation transporter 3:E=68.6383 | ENSEMBL:ENSP00000341639:human:solute carrier family 22 member 2 isoform a:E=66.2291 | ENSEMBL:ENSP00000265599:human:Solute carrier family 22 (Organic cati…
M28.7	188309_s_at	M28.7		WBGene00010898		Affymetrix microarray probe	nph-1	nph-1 encodes a novel, SH3 domain-containing protein that is orthologous to mammalian nephrocystin-1.	tm1701|ok500|cxTi5008			1	WBPhenotype0000050|WBPhenotype0000535|WBPhenotype0000689|WBPhenotype0000886|WBPhenotype0000031|WBPhenotype0000049|WBPhenotype0000050|WBPhenotype0000054|WBPhenotype0000059|WBPhenotype0000689|WBPhenotype0000886|WBPhenotype0001037|WBPhenotype0000269|WBPhenotype0000269|WBPhenotype0000049|WBPhenotype0000062|WBPhenotype0000886	Expressed in ADF, ADL, AFD, ASE, ASG, ASH, ASI, ASJ, ASK, AWA, AWB, AWC, PHA, PHB, URX, labial neurons.|Pnphp-1::GFP is expressed in both male and hermaphrodite. Pnphp-1::GFP is expressed in the amphid neurons in the head and the male-specific CEM neurons. Pnphp-1::GFP is also expressed in the male and hermaphrodite tail. Pnphp-1::GFP is expressed in the ADL amphid neurons, both pairs of phasmids…	head neurons|tail neurons|nervous system|amphids|phasmids	9		TWOG0597	Unnamed protein	ENSEMBL:ENSP00000347452:human:Isoform 3 of Nephrocystin-1:E=30.585 | ENSEMBL:ENSP00000313169:human:Isoform 2 of Nephrocystin-1:E=29.3872 |
C18F10.2	185009_at	C18F10.2		WBGene00015977		Affymetrix microarray probe			uCE1-653			1	WBPhenotype0000031|WBPhenotype0000049|WBPhenotype0000050|WBPhenotype0000054|WBPhenotype0000059|WBPhenotype0000689|WBPhenotype0000886|WBPhenotype0001037|WBPhenotype0000049|WBPhenotype0000749|WBPhenotype0000886|WBPhenotype0000050|WBPhenotype0000535|WBPhenotype0000689|WBPhenotype0000886|WBPhenotype0000050|WBPhenotype0000535|WBPhenotype0000689|WBPhenotype0000886|WBPhenotype0000050|WBPhenotype0000062|…	Larval Expression: Nervous System; head neurons;	head neurons|nervous system	13		LSE0516	Uncharacterized protein, contains major sperm protein (MSP) domain
Y113G7A.11	186983_at	Y113G7A.11		WBGene00013748		Affymetrix microarray probe	ssu-1	ssu-1 encodes, by alternative splicing, two isoforms of a cytosolic alcohol sulfotransferase that interacts in the ASJ amphid neurons with the stomatins UNC-1 and UNC-24; the longer SSU-1 isoform is required for normal anesthetic sensitivity and unc-1 phenotypes; ssu-1(fc73) suppresses the anesthetic sensitivity and uncoordinated phenotypes of unc-1 and unc-24 mutants; ssu-1(fc73), along with daf…	tm1117			1	WBPhenotype0000050|WBPhenotype0000535|WBPhenotype0000689|WBPhenotype0000886|WBPhenotype0000049|WBPhenotype0000062|WBPhenotype0000886	Expression of the ceST1 gene was detected throughout development, but higher expression was evident in both the embryo and adult stages. Moreover, ceST1 transcript levels increased 29-fold in dauer larvae, which were induced by culturing daf-2 mutants at 25 centigrades, compared to embryos. This augmented expression was not observed when L3 larvae of the daf-2 mutant were cultured at 25 centigrad…		0	Molecular_function:sulfotransferase activity	KOG1584	Sulfotransferase	ENSEMBL:ENSP00000222002:human:Bile salt sulfotransferase:E=32.6576 | ENSEMBL:ENSP00000251481:human:Isoform Short of Sulfotransferase 1C1:E=32.3665 | ENSEMBL:ENSP00000308770:human:Sulfotransferase family cytosolic 1B member 1:E=31.301 | ENSEMBL:ENSP00000319622:human:Isoform Long of Sulfotransferase 1C1:E=31.1549 | ENSEMBL:ENSP00000272452:human:Sulfotransferase 1C2:E=30.3566 | ENSEMBL:ENSP000003387…
M142.1	188513_at	M142.1		WBGene00006843		Affymetrix microarray probe	unc-119	unc-119 encodes a novel protein that is highly conserved amongst metazoans; unc-119 activity is required for proper development of the nervous system, including axonal branching and fasciculation, and hence, for normal movement, chemosensation, and feeding; unc-119 is expressed pan-neuronally beginning in the early embryo (~60 cells) and continuing through adulthood; although the molecular functi…	ed3|e2498|ed4|ed9			1	WBPhenotype0000049|WBPhenotype0000062|WBPhenotype0000886|WBPhenotype0000050|WBPhenotype0000535|WBPhenotype0000689|WBPhenotype0000886|WBPhenotype0000049|WBPhenotype0000749|WBPhenotype0000886|WBPhenotype0000031|WBPhenotype0000049|WBPhenotype0000050|WBPhenotype0000054|WBPhenotype0000059|WBPhenotype0000689|WBPhenotype0000886|WBPhenotype0001037	~all neurons [Genetics 141:977]|Expression is first observed in embryos of 60 cells (nuclear localized), at the comma stage (400 min after fertilization) expression is localized mainly to the anterior portion of the embryo. After hatching and through the larval stages into developed adults expression is observed in both dorsal and ventral nerve cords, the nerve ring and also the nerve bodies that…	neurons|neurons|preanal ganglion|ventral nerve cord|lumbar neurons|preanal ganglion|nerve ring|ventral nerve cord|lumbar neurons|GABAergic neurons	1		KOG4037	Photoreceptor synaptic vesicle protein HRG4/UNC-119	ENSEMBL:ENSP00000344942:human:similar to Unc119c isoform 1:E=61.1192 | ENSEMBL:ENSP00000337040:human:Isoform A of Unc-119 protein homolog:E=56.5376 | ENSEMBL:ENSP00000301032:human:Isoform B of Unc-119 protein homolog:E=42.6198 | FLYBASE:CG1659-PA:fly:Flybase gene name is unc-119-PA:E=57.1549 |
Y53C10A.5	185387_s_at	Y53C10A.5		WBGene00013136		Affymetrix microarray probe			cxTi5822			1	WBPhenotype0000031|WBPhenotype0000049|WBPhenotype0000050|WBPhenotype0000054|WBPhenotype0000059|WBPhenotype0000689|WBPhenotype0000886|WBPhenotype0001037|WBPhenotype0000050|WBPhenotype0000062|WBPhenotype0000535|WBPhenotype0000689|WBPhenotype0000886|WBPhenotype0000050|WBPhenotype0000535|WBPhenotype0000689|WBPhenotype0000886	Larval Expression: intestine; hypodermis; Nervous System; head neurons; tail neurons;	hypodermis|intestine|head neurons|tail neurons|nervous system|Reproductive System|vulva other	5		KOG3011	Ubiquitin-conjugating enzyme	ENSEMBL:ENSP00000244038:human:Isoform 5 of Ubiquitin-conjugating enzyme E2 variant 1:E=75.1367 | ENSEMBL:ENSP00000360719:human:Isoform 3 of Ubiquitin-conjugating enzyme E2 variant 1:E=74.0706 | ENSEMBL:ENSP00000360713:human:Ubiquitin-conjugating enzyme E2 variant 1:E=64.0809 | ENSEMBL:ENSP00000344166:human:42 kDa protein:E=60.6576 | ENSEMBL:ENSP00000354653:human:Isoform 1 of Ubiquitin-conjugating…
C30A5.7	187875_s_at	C30A5.7b	C30A5.7	WBGene00006818	C30A5.7a	Affymetrix microarray probe	unc-86	unc-86 encodes a transcription factor with a POU-type homeodomain that is required for correct fate determination and differentiaion in diverse neuronal lineages, including those of egg-laying neurons, mechanosensory neurons, and chemosensory interneurons; UNC-86 is orthologous to human BRN-3; UNC-86 is required for tph-1 and cat-1 expression in specific serotonergic neurons, as well as for neuri…	n364|n365|n366|n367|n412|n413|n414|n992|n993|n994|n1042|n1071|n1132|n1351|u5|u168|u780|tm263|tm232|e1416|e1507|n306|n843|n844|n845|n846|n847|n848|n946|snp_C30A5[1]			1	WBPhenotype0000050|WBPhenotype0000535|WBPhenotype0000689|WBPhenotype0000886|WBPhenotype0000049|WBPhenotype0000749|WBPhenotype0000886|WBPhenotype0000269|WBPhenotype0000640|WBPhenotype0000643|WBPhenotype0000640|WBPhenotype0000646	UNC-86 in 57 neurons: including touch receptors and AIZ, HSN|Staining is seen in a set of 47 nuclei in fixed newly hatched first larval stage (L1). All stained cells are neurons. Hermaphrodite express in cells. RIH, RIR, PVR, IL2L/R, URYVL/R, RIPL/R, AIZL/R, FLPL/R, ADAL/R, RMGL/R, BPUL/R, PLML/R, ALML/R, ALNL/R, HSNL/R, URBL/R, NSML/R, URADL/R, URADL/R, IL2DL/R, I2L/R, IL2VL/R, URAVL/R, URXL/R, …	neurons|touch receptor neurons|neurons		Molecular_function:transcription factor activity|Molecular_function:sequence-specific DNA binding|Biological_process:regulation of transcription, DNA-dependent|Cellular_component:nucleus|Molecular_function:DNA binding|Biological_process:regulation of transcription|Biological_process:oviposition|Biological_process:locomotory behavior|Biological_process:positive regulation of locomotion	KOG1168	Transcription factor ACJ6/BRN-3, contains POU and HOX domains	ENSEMBL:ENSP00000230732:human:POU domain, class 4, transcription factor 3:E=62.6198 | ENSEMBL:ENSP00000281321:human:POU domain, class 4, transcription factor 2:E=58.5686 | ENSEMBL:ENSP00000282002:human:POU domain, class 4, transcription factor 1:E=58.3768 | ENSEMBL:ENSP00000329170:human:Isoform N-OCT 3 of POU domain, class 3, transcription factor 2:E=34.2366 | ENSEMBL:ENSP00000355001:human:POU do…
C54A12.4	190105_at	C54A12.4		WBGene00016911		Affymetrix microarray probe	drn-1		ok400			1	WBPhenotype0000031|WBPhenotype0000049|WBPhenotype0000050|WBPhenotype0000054|WBPhenotype0000059|WBPhenotype0000689|WBPhenotype0000886|WBPhenotype0001037|WBPhenotype0000049|WBPhenotype0000062|WBPhenotype0000886|WBPhenotype0000050|WBPhenotype0000535|WBPhenotype0000689|WBPhenotype0000886	Larval Expression: Nervous System; nerve ring; head neurons; tail neurons;	head neurons|tail neurons|nerve ring|nervous system	6	Molecular_function:GTP binding|Biological_process:small GTPase mediated signal transduction|Biological_process:protein transport|Cellular_component:intracellular			ENSEMBL:ENSP00000297682:human:GTP-binding protein Di-Ras2:E=28.9208 | ENSEMBL:ENSP00000325836:human:GTP-binding protein Di-Ras1:E=27.3188 | ENSEMBL:ENSP00000294603:human:GTP-binding protein Di-Ras3:E=19.5376 | ENSEMBL:ENSP00000319096:human:Ras-related protein Rap-2b precursor:E=16.6778 | ENSEMBL:ENSP00000245304:human:Ras-related protein Rap-2a:E=16.3665 | ENSEMBL:ENSP00000340274:human:Ras-related…
C32D5.9	188536_s_at	C32D5.9		WBGene00002980		Affymetrix microarray probe	lgg-1		ok644|cxTi5909			1	WBPhenotype0000031|WBPhenotype0000049|WBPhenotype0000050|WBPhenotype0000054|WBPhenotype0000059|WBPhenotype0000689|WBPhenotype0000886|WBPhenotype0001037|WBPhenotype0000050|WBPhenotype0000535|WBPhenotype0000689|WBPhenotype0000886|WBPhenotype0000049|WBPhenotype0000062|WBPhenotype0000886	Wild-type N2 and daf-2(e1370) animals carrying an extrachromosomal array that expressed GFP::LGG-1 had diffuse cytoplasmic GFP expression in multiple tissues in different stages of development, including the nervous system, pharynx, intestine, hypodermis, somatic gonad, and vulva. The tissue distribution of GFP::LGG-1 expression was similar to that observed for GFP regulated by the endogenous bec…	vulva|pharynx|hypodermis|intestine|somatic gonad|nervous system|pharynx|intestine|tail neurons|nerve ring|ventral nerve cord|nervous system|seam cells|body wall muscle|neurons along body	15	Biological_process:embryonic development (sensu Metazoa)	KOG1654	Microtubule-associated anchor protein involved in autophagy and membrane trafficking	ENSEMBL:ENSP00000306866:human:Gamma-aminobutyric acid receptor-associated protein:E=49.8861 | ENSEMBL:ENSP00000266458:human:Gamma-aminobutyric acid receptor-associated protein-like 1:E=47.3279 | ENSEMBL:ENSP00000311718:human:Gamma-aminobutyric acid receptor-associated protein-like 3:E=43.8239 | ENSEMBL:ENSP00000037243:human:Gamma-aminobutyric acid receptor-associated protein-like 2:E=33.3372 | EN…
C01F4.2	189146_at	C01F4.2a	C01F4.2	WBGene00015303		Affymetrix microarray probe	C01F4.2		pkP937|ok1316|cxTi4304|snp_C01F4[1]			1	WBPhenotype0000031|WBPhenotype0000050|WBPhenotype0000535|WBPhenotype0000689|WBPhenotype0000886|WBPhenotype0000031|WBPhenotype0000031|WBPhenotype0000049|WBPhenotype0000050|WBPhenotype0000054|WBPhenotype0000059|WBPhenotype0000689|WBPhenotype0000886|WBPhenotype0001037|WBPhenotype0000050|WBPhenotype0000535|WBPhenotype0000689|WBPhenotype0000886|WBPhenotype0000031|WBPhenotype0000049|WBPhenotype0000050|…	Larval Expression: intestine; Nervous System; nerve ring; ventral nerve cord; head neurons; neurons along body;|Larval Expression: intestine; Nervous System; head neurons; amphids; tail neurons; phasmids;	intestine|head neurons|nerve ring|ventral nerve cord|nervous system|neurons along body|intestine|head neurons|tail neurons|nervous system|amphids|phasmids		Biological_process:signal transduction|Cellular_component:intracellular|Biological_process:positive regulation of growth rate	KOG2710	Rho GTPase-activating protein	ENSEMBL:ENSP00000370108:human:72 kDa protein:E=35.5086 | ENSEMBL:ENSP00000355363:human:Isoform 1 of Rho-GTPase-activating protein 6:E=35.4815 | ENSEMBL:ENSP00000332720:human:Isoform 2 of Rho-GTPase-activating protein 6:E=35.3279 | ENSEMBL:ENSP00000370093:human:Isoform 5 of Rho-GTPase-activating protein 6:E=35.284 | ENSEMBL:ENSP00000338967:human:Isoform 3 of Rho-GTPase-activating protein 6:E=35.01…
R10E9.1	175788_s_at	R10E9.1	R10E9.1	WBGene00003423		Affymetrix microarray probe	msi-1		os1|snp_R10E9[1]|uCE3-848|uCE3-852			1	WBPhenotype0000050|WBPhenotype0000535|WBPhenotype0000689|WBPhenotype0000886|WBPhenotype0000049|WBPhenotype0000062|WBPhenotype0000886|WBPhenotype0000049|WBPhenotype0000749|WBPhenotype0000886|WBPhenotype0000031|WBPhenotype0000049|WBPhenotype0000050|WBPhenotype0000054|WBPhenotype0000059|WBPhenotype0000689|WBPhenotype0000886|WBPhenotype0001037	Expressed in many neurons in the head and ventral nerve cord of L1 larva. Expression in these regions were observed in all developmental stages in both male and hermaphrodites.		16	Molecular_function:nucleotide binding|Molecular_function:nucleic acid binding|Molecular_function:RNA binding	KOG4205	RNA-binding protein musashi/mRNA cleavage and polyadenylation factor I complex, subunit HRP1	ENSEMBL:ENSP00000284073:human:Isoform 1 of RNA-binding protein Musashi homolog 2:E=79.2596 | ENSEMBL:ENSP00000313616:human:Isoform 2 of RNA-binding protein Musashi homolog 2:E=74.1487 | ENSEMBL:ENSP00000257552:human:RNA-binding protein Musashi homolog 1:E=74.0969 | ENSEMBL:ENSP00000307544:human:36 kDa protein:E=44.7212 | ENSEMBL:ENSP00000305860:human:Isoform 2 of Heterogeneous nuclear ribonucleop…
F56B6.5	174546_at	F56B6.5b	F56B6.5	WBGene00006864	F56B6.5a	Affymetrix microarray probe	uvt-6	uvt-6 encodes a G protein-coupled receptor that is most similar to the mammalian somatostatin receptors; uvt-6 was first identified in molecular analyses of gene products linked to the vitellogenin (vit) loci on the X chromosome; as loss of uvt-6 activity via large-scale RNAi screens does not result in any obvious abnormalities, the precise role of uvt-6 in C. elegans development and/or behavior …	ok1541|snp_F56B6[3]			1	WBPhenotype0000050|WBPhenotype0000535|WBPhenotype0000689|WBPhenotype0000886|WBPhenotype0000050|WBPhenotype0000062|WBPhenotype0000535|WBPhenotype0000689|WBPhenotype0000886|WBPhenotype0000031|WBPhenotype0000049|WBPhenotype0000050|WBPhenotype0000054|WBPhenotype0000059|WBPhenotype0000689|WBPhenotype0000886|WBPhenotype0001037|WBPhenotype0001184	Weak expression at adult hermaphrodite.|Expressed in head/tail neurons, ventral nerve cord, depressor, vm1.			Molecular_function:rhodopsin-like receptor activity|Biological_process:G-protein coupled receptor protein signaling pathway|Cellular_component:integral to membrane			ENSEMBL:ENSP00000350198:human:Isoform A of Somatostatin receptor type 2:E=31.5086 | ENSEMBL:ENSP00000326616:human:Isoform B of Somatostatin receptor type 2:E=31.4949 | ENSEMBL:ENSP00000330138:human:Somatostatin receptor type 3:E=31.3468 | ENSEMBL:ENSP00000234961:human:Delta-type opioid receptor:E=29.1805 | ENSEMBL:ENSP00000265572:human:Kappa-type opioid receptor:E=27.9208 | ENSEMBL:ENSP0000029972…
F26D11.11	174030_at	F26D11.11a	F26D11.11	WBGene00002632		Affymetrix microarray probe	let-413	let-413 encodes a protein with strong similarity to human ERBIN, rat DENSIN, Drosophila SCRIB and its human ortholog hSCRIB; LET-413 protein is localized to the basolateral region of epithelial cells, and is required for the assembly of adherens junctions.	s1431|s1451|s1455|s128			1	WBPhenotype0000050|WBPhenotype0000708|WBPhenotype0000050|WBPhenotype0000535|WBPhenotype0000689|WBPhenotype0000886|WBPhenotype0000269|WBPhenotype0000708|WBPhenotype0001013|WBPhenotype0000022|WBPhenotype0000643|WBPhenotype0000689|WBPhenotype0000050|WBPhenotype0000697	In early embryos and until the lima bean stage, LET-413 was ubiquitously expressed. As development proceeds, expression became restricted to epithelial cells, and was stronger in the epidermis and the pharynx than in the intestine. Throughout larval development and in adults LET-413GFP was detected in epidermal seam cells, the pharynx, the rectum, the excretory pore, and more weakly in the intest…	vulva|pharynx|spermathecae|uterus|intestine|rectum|nerve ring|seam cells		Molecular_function:protein binding|Biological_process:embryonic development (sensu Metazoa)|Biological_process:hermaphrodite genitalia development|Biological_process:negative regulation of body size|Biological_process:locomotory behavior|Biological_process:reproduction	KOG3528	PDZ domain	ENSEMBL:ENSP00000322938:human:Isoform 1 of Protein LAP4:E=113.086 | ENSEMBL:ENSP00000349486:human:Isoform 3 of Protein LAP4:E=113 | ENSEMBL:ENSP00000366762:human:Isoform 4 of Protein LAP4:E=113 | ENSEMBL:ENSP00000366756:human:Isoform 2 of Protein LAP4:E=101.18 | ENSEMBL:ENSP00000339370:human:Isoform 1 of Leucine-rich repeat-containing protein 1:E=96.4089 | ENSEMBL:ENSP00000370326:human:153 kDa pr…
R07B5.4	177901_at	R07B5.4		WBGene00005701		Affymetrix microarray probe	sru-38		ttTi4068			1	WBPhenotype0000031|WBPhenotype0000049|WBPhenotype0000050|WBPhenotype0000054|WBPhenotype0000059|WBPhenotype0000689|WBPhenotype0000886|WBPhenotype0001037|WBPhenotype0000049|WBPhenotype0000062|WBPhenotype0000886|WBPhenotype0000050|WBPhenotype0000535|WBPhenotype0000689|WBPhenotype0000886	Larval Expression: intestine; Nervous System; head neurons; amphids; tail neurons; phasmids;	intestine|head neurons|tail neurons|nervous system|amphids|phasmids	9		LSE0509	Uncharacterized protein
F47G4.6	178478_at	F47G4.6		WBGene00009827		Affymetrix microarray probe			uCE1-1069			1	WBPhenotype0000031|WBPhenotype0000049|WBPhenotype0000050|WBPhenotype0000054|WBPhenotype0000059|WBPhenotype0000689|WBPhenotype0000886|WBPhenotype0001037|WBPhenotype0000050|WBPhenotype0000535|WBPhenotype0000689|WBPhenotype0000886|WBPhenotype0000049|WBPhenotype0000062|WBPhenotype0000886	GFP is expressed in early embryos and at the comma stage in several anterior cells, and from late embryo to adult in two pairs of neurons in the head close to the posterior pharyngeal bulb with processes extending to the nose tip and in two tail neurons.		0	Molecular_function:DNA binding|Biological_process:regulation of transcription, DNA-dependent	LSE1193	Unnamed protein	ENSEMBL:ENSP00000344724:human:chromosome 20 open reading frame 100:E=10.585 | ENSEMBL:ENSP00000278976:human:Isoform 2 of Granulosa cell HMG box protein 1:E=10.5528 | ENSEMBL:ENSP00000219746:human:similar to trinucleotide repeat containing 9 isoform 2:E=10.2291 | ENSEMBL:ENSP00000373468:human:similar to trinucleotide repeat containing 9 isoform 4:E=10.0915 |
F43C9.4	173507_s_at	F43C9.4a	F43C9.4	WBGene00003245	F43C9.4b	Affymetrix microarray probe	mig-13	mig-13 encodes a novel single-pass transmembrane protein with a N-terminal signal sequence and two motifs that have been implicated in protein-protein interactions: a CUB domain and a LDL receptor repeat; mig-13 affects the migration and thus the positioning of the Q neuroblasts and their descendants and also the anterior migration of the BDU neuron and may be a component of a global anterior/pos…	mu31|mu225|uCE6-877			1	WBPhenotype0000050|WBPhenotype0000535|WBPhenotype0000689|WBPhenotype0000886|WBPhenotype0000049|WBPhenotype0000062|WBPhenotype0000886	during Q cell migration : ~10 v-cord neurons in anterior 2/3 rds of cord, pharyngeal-intestinal valve cells|mig-13::GFP was first seen during embryogenesis in pharyngeal, hypodermal, and neuronal precursors located in the anterior body region. At hatching, mig-13::GFP was expressed in the pharyngeal-intestinal valve cells, as well as in the cell bodies and axons of a number of neurons in the retr…	neurons|pharyngo-intestinal valve|anterior ventral cord neurons|ventral cord neurons|retrovesicular ganglion|pharyngo-intestinal valve			InP_Cae_004739
C06G4.2	174918_at	C06G4.2b	C06G4.2	WBGene00000542	C06G4.2a|C06G4.2d	Affymetrix microarray probe	clp-1	clp-1 encodes a calpain homolog that has significant identity to mammalian calpains over its whole length and that contains motifs typical of calpains, including a thiol (cysteine) protease active site and a Ca[2+]-binding domain; CLP-1 is required, in parallel with TRA-3 but in series with ASP-3 and ASP-3, for degenerative (necrotic-like) cell death in neurons induced by mutations such as mec-4(…	cxTi1066|cxTi10660|tm858|tm690|snp_C06G4[3]|snp_C06G4[2]			1	WBPhenotype0000050|WBPhenotype0000535|WBPhenotype0000689|WBPhenotype0000886|WBPhenotype0000031|WBPhenotype0000049|WBPhenotype0000050|WBPhenotype0000054|WBPhenotype0000059|WBPhenotype0000689|WBPhenotype0000886|WBPhenotype0001037|WBPhenotype0000729|WBPhenotype0000049|WBPhenotype0000749|WBPhenotype0000886|WBPhenotype0000049|WBPhenotype0000062|WBPhenotype0000886|WBPhenotype0000049|WBPhenotype0000749|…	Larval Expression: pharynx; Nervous System; lateral nerve cords; head neurons; pharyngeal neurons; tail neurons;	pharynx|head neurons|tail neurons|pharyngeal neurons|vulval muscle|nervous system|lateral nerve cords		Molecular_function:cysteine-type endopeptidase activity|Biological_process:proteolysis|Molecular_function:calpain activity|Cellular_component:intracellular|Cellular_component:endoplasmic reticulum|Biological_process:cell death			ENSEMBL:ENSP00000350181:human:Isoform III of Calpain-3:E=129.055 | ENSEMBL:ENSP00000183936:human:Isoform II of Calpain-3:E=128.959 | ENSEMBL:ENSP00000271971:human:Isoform 1 of Calpain-9:E=128.102 | ENSEMBL:ENSP00000295006:human:Calpain-2 catalytic subunit precursor:E=127.678 | ENSEMBL:ENSP00000355837:human:similar to calpain 8 isoform 4:E=125.143 | ENSEMBL:ENSP00000279247:human:Calpain-1 catalyti…
ZK1086.1	175207_at	ZK1086.1a	ZK1086.1	WBGene00014215	ZK1086.1b	Affymetrix microarray probe	obr-3	ZK1086.1 encodes two isoforms of a protein with an N-terminal pleckstrin domain and a C-terminal oxysterol-binding domain; ZK1086.1 has orthologs in Drosophila (CG5077) and humans (OSBPL8; OMIM:606736); ZK1086.1 binds the BMP receptor associated molecule (BRAM) proteins BRA-1 and BRA-2; ZK1086.1 is expressed in pharyngeal muscle, hypodermis, and several neurons; ZK1086.1 is required for normally …	tm1087			1	WBPhenotype0000050|WBPhenotype0000535|WBPhenotype0000689|WBPhenotype0000886|WBPhenotype0000049|WBPhenotype0000062|WBPhenotype0000886|WBPhenotype0000031|WBPhenotype0000049|WBPhenotype0000050|WBPhenotype0000054|WBPhenotype0000059|WBPhenotype0000689|WBPhenotype0000886|WBPhenotype0001037	GFP was expressed strongly in pharyngeal muscle, hypodermis and some neuronal cells. This pattern is consistent from larva to adult cells. The expression pattern in pharyngeal muscles was confirmed by in-situ hybridization assay.	neurons|hypodermis|pharyngeal muscle		Biological_process:steroid metabolism			ENSEMBL:ENSP00000374640:human:Oxysterol-binding protein-related protein 5:E=164.886 | ENSEMBL:ENSP00000263650:human:100 kDa protein:E=156.187 | ENSEMBL:ENSP00000374638:human:oxysterol-binding protein-like protein 5 isoform b:E=134.553 | ENSEMBL:ENSP00000302872:human:Hypothetical protein OSBPL5:E=125.886 | ENSEMBL:ENSP00000261183:human:Oxysterol-binding protein:E=120.796 | ENSEMBL:ENSP00000349912:…
K03D10.1	194114_s_at	K03D10.1		WBGene00002181		Affymetrix microarray probe	kal-1	kal-1 encodes a cell surface protein that contains a WAP-type protease inhibitor domain and Type III fibronectin domains and is the C. elegans ortholog of human KAL-1, mutated in the X-linked form of the neurological disorder Kallmann syndrome; in C. elegans, both kal-1 loss-of-function mutations and kal-1 overexpression result in similar phenotypes that indicate KAL-1 activity is required for ep…	tm715|gb503|ok1056|ttTi2829			1	WBPhenotype0000031|WBPhenotype0000049|WBPhenotype0000050|WBPhenotype0000054|WBPhenotype0000059|WBPhenotype0000689|WBPhenotype0000886|WBPhenotype0001037|WBPhenotype0000049|WBPhenotype0000062|WBPhenotype0000886|WBPhenotype0000050|WBPhenotype0000535|WBPhenotype0000689|WBPhenotype0000886	During embryogenesis kal-1 expression is first detectable at about the 160- to 200-cell stage in a group of eight to ten neuroblast descendants of the AB blastomere. At no stage during embryogenesis were kal-1 driven reporters detectably expressed by epidermal cells. After elongation of the embryo is completed, the expressing cells have roughly reached the positions they will occupy in larval sta…	interneurons|sensory neurons|tail neurons|male_sens_ray.5|uterine|neuroblasts|ventral cord motor neurons|sensory neurons	1		KOG4802	Adhesion-type protein	ENSEMBL:ENSP00000262648:human:Anosmin-1 precursor:E=39.5086 | FLYBASE:CG6173-PA:fly:Flybase gene name is kal-1-PA:E=21.4685 |
K02F2.6	191976_at	K02F2.6		WBGene00004778		Affymetrix microarray probe	ser-3	ser-3 encodes a putative homolog of mammalian 5-HT4 metabotropic serotonin receptors; SER-3 is required for normal inhibition of movement by 5-HT, with ser-3 mutants being hyperactive and excessively curling their male tails (but this phenotype is reversed by exogenous 5-HT, with ser-3 mutants then becoming sluggish); SER-3 activity is required for normally high brood sizes and for embryonic deve…	ad1774|ok1995|ok2007			1	WBPhenotype0000183|WBPhenotype0000050|WBPhenotype0000689|WBPhenotype0000269|WBPhenotype0000031|WBPhenotype0000049|WBPhenotype0000050|WBPhenotype0000054|WBPhenotype0000059|WBPhenotype0000689|WBPhenotype0000886|WBPhenotype0001037|WBPhenotype0000050|WBPhenotype0000535|WBPhenotype0000689|WBPhenotype0000886|WBPhenotype0000050|WBPhenotype0000535|WBPhenotype0000689|WBPhenotype0000886|WBPhenotype0000049|…	The reporter gene construct showed a very restricted expression pattern almost exclusively in a subset of head and tail neurons.|Larval Expression: intestine; Nervous System; nerve ring; head neurons; tail neurons;	head neurons|tail neurons|intestine|head neurons|tail neurons|nerve ring|nervous system	1	Molecular_function:rhodopsin-like receptor activity|Biological_process:G-protein coupled receptor protein signaling pathway|Cellular_component:integral to membrane|Molecular_function:muscarinic acetylcholine receptor activity|Cellular_component:membrane|Molecular_function:adrenoceptor activity|Biological_process:embryonic development (sensu Metazoa)|Biological_process:reproduction	KOG3656	7 transmembrane receptor	ENSEMBL:ENSP00000348729:human:Isoform 2 of Alpha-1A adrenergic receptor:E=53.4685 | ENSEMBL:ENSP00000276393:human:Isoform 1 of Alpha-1A adrenergic receptor:E=53.4318 | ENSEMBL:ENSP00000346557:human:Isoform 4 of Alpha-1A adrenergic receptor:E=53.4202 | ENSEMBL:ENSP00000351725:human:Isoform 3 of Alpha-1A adrenergic receptor:E=53.3979 | ENSEMBL:ENSP00000366506:human:HRH2 protein:E=51.4437 | ENSEMBL:…
ZK524.2	194251_x_at	ZK524.2a	ZK524.2	WBGene00006752	ZK524.2d|ZK524.2e|ZK524.2c	Affymetrix microarray probe	unc-13	unc-13 encodes at least five protein isoforms that regulate neurotransmitter release by altering the conformation of syntaxin; UNC-13 proteins are required for normal pharyngeal pumping and thrashing in liquid, normally short lifespan, normally large brood sizes, and full adult body sizes; UNC-13 proteins have orthologs in vertebrates and Drosophila; UNC-13 proteins are complex, with multiple C2,…	cn490|e158|e328|e387|e973|e985|e1529|e1530|e1531|e1532|e1533|e1534|e1535|e1536|e1537|e1538|e1539|e1540|e1541|e1542|e1543|e1544|e1545|e1546|e1547|e1552|e1553|e1554|e2208|e2274|e2312|s69|s153|s178|e1091|e450|e51|e312|e376|e309|n2813|e323|md2415|snp_ZK524[1]|snp_C44E1[1]|snp_ZK524[2]|snp_ZK524[4]|snp_ZK524[3]|uCE1-926			1	WBPhenotype0000050|WBPhenotype0000535|WBPhenotype0000689|WBPhenotype0000886|WBPhenotype0000017|WBPhenotype0000017|WBPhenotype0000017|WBPhenotype0000050|WBPhenotype0000062|WBPhenotype0000535|WBPhenotype0000689|WBPhenotype0000886|WBPhenotype0000017|WBPhenotype0000050|WBPhenotype0000535|WBPhenotype0000689|WBPhenotype0000886|WBPhenotype0000017|WBPhenotype0000017|WBPhenotype0000017|WBPhenotype0000031|…	Labeled most or all neurons as well as nuclei in the gut and gonad.|Larval Expression: Nervous System; nerve ring; ventral nerve cord; dorsal nerve cord; head neurons; mechanosensory neurons; neurons along body; tail neurons;	neurons|gonad|alimentary system|mechanosensory neurons|head neurons|tail neurons|nerve ring|ventral nerve cord|dorsal nerve cord|nervous system|neurons along body		Biological_process:intracellular signaling cascade	KOG1011	Neurotransmitter release regulator, UNC-13	ENSEMBL:ENSP00000367757:human:Unc-13 homolog B:E=1000 | ENSEMBL:ENSP00000252773:human:similar to Unc-13 homolog A:E=1000 | ENSEMBL:ENSP00000355021:human:Unc-13 homolog B:E=1000 | ENSEMBL:ENSP00000260323:human:similar to unc-13 homolog C isoform 2:E=1000 | ENSEMBL:ENSP00000207549:human:Isoform 1 of Unc-13 homolog D:E=26.8861 | ENSEMBL:ENSP00000324510:human:Isoform 1 of BAI1-associated protein 3:E=…
R11G1.4	175722_s_at	R11G1.4b	R11G1.4	WBGene00004727	R11G1.4a	Affymetrix microarray probe	sax-1	The sax-1 gene encodes a homolog of Ndr kinase that regulates neuronal cell shape and neurite initiation.	ky491|ky211|uCE6-830|snp_R11G1[2]			1	WBPhenotype0000050|WBPhenotype0000535|WBPhenotype0000689|WBPhenotype0000886	SAX-1::GFP was widely expressed in embryos and continued to be expressed in larvae in neurons that contribute axons to the nerve ring, hypodermal cells, including lateral seam cells, and muscle, where the SAX-1::GFP tag displayed a punctate localization.	muscle|hypodermal|nerve ring|seam cells		Molecular_function:protein serine/threonine kinase activity|Molecular_function:ATP binding|Biological_process:protein amino acid phosphorylation|Molecular_function:protein kinase activity|Molecular_function:protein-tyrosine kinase activity|Molecular_function:atypical protein kinase C activity|Molecular_function:zinc ion binding			ENSEMBL:ENSP00000373683:human:Serine/threonine-protein kinase 38-like:E=162.886 | ENSEMBL:ENSP00000229812:human:Serine/threonine-protein kinase 38:E=162.482 | ENSEMBL:ENSP00000279994:human:Serine/threonine-protein kinase LATS2:E=97.2518 | ENSEMBL:ENSP00000253339:human:Isoform 1 of Serine/threonine-protein kinase LATS1:E=90.7959 | ENSEMBL:ENSP00000355237:human:Serine/threonine-protein kinase MRCK …
T01D3.1	189369_at	T01D3.1		WBGene00011326		Affymetrix microarray probe			cxTi9467|cxTi2525			1	WBPhenotype0000031|WBPhenotype0000049|WBPhenotype0000050|WBPhenotype0000054|WBPhenotype0000059|WBPhenotype0000689|WBPhenotype0000886|WBPhenotype0001037|WBPhenotype0000050|WBPhenotype0000535|WBPhenotype0000689|WBPhenotype0000886|WBPhenotype0000050|WBPhenotype0000050	Larval Expression: Nervous System; nerve ring; head neurons; mechanosensory neurons; tail neurons;	mechanosensory neurons|head neurons|tail neurons|nerve ring|nervous system	13	Molecular_function:calcium ion binding|Biological_process:homophilic cell adhesion|Cellular_component:membrane|Biological_process:cell communication|Cellular_component:extracellular matrix (sensu Metazoa)|Biological_process:cell adhesion|Biological_process:blood coagulation|Biological_process:embryonic development (sensu Metazoa)	KOG1225	Teneurin-1 and related extracellular matrix proteins, contain EGF-like repeats	ENSEMBL:ENSP00000373556:human:307 kDa protein:E=29.284 | ENSEMBL:ENSP00000373555:human:Teneurin-2:E=29.284 | ENSEMBL:ENSP00000344555:human:Isoform 5 of Tenascin precursor:E=29.0655 | ENSEMBL:ENSP00000354667:human:Teneurin-1:E=28.7213 | ENSEMBL:ENSP00000262800:human:305 kDa protein:E=28.7213 | ENSEMBL:ENSP00000339553:human:Isoform 4 of Tenascin precursor:E=28.4815 | ENSEMBL:ENSP00000345861:human:I…
T21H8.3	189492_at	T21H8.3		WBGene00005064		Affymetrix microarray probe	sra-38		snp_T21H8[3]			1	WBPhenotype0000031|WBPhenotype0000049|WBPhenotype0000050|WBPhenotype0000054|WBPhenotype0000059|WBPhenotype0000689|WBPhenotype0000886|WBPhenotype0001037|WBPhenotype0000050|WBPhenotype0000535|WBPhenotype0000689|WBPhenotype0000886	Adult Expression: pharynx; Nervous System; head neurons; unidentified cells in head;	head|pharynx|head neurons|nervous system	0	Molecular_function:transmembrane receptor activity|Cellular_component:membrane|Biological_process:sensory perception of chemical stimulus|Cellular_component:integral to membrane	LSE0021	Sra family integral membrane protein
D1007.1	191721_at	D1007.1		WBGene00000440		Affymetrix microarray probe	ceh-17	ceh-17 encodes a phox-2-like homeodomain protein that is a member of the Q50 paired-like class of homeobox proteins and the vertebrate orthologue of Phox2a and Phox2b; that affects ALA and SIA axonal development; ceh-17 affects ALA and SIA antero-posterior axonal growth and navigation, and is expressed in five neurons of the ring ganglia (ALA and the 4 SIAs) with strongest expression in embryos a…	tm250|np1|uCE1-845			1	WBPhenotype0000050|WBPhenotype0000535|WBPhenotype0000689|WBPhenotype0000886|WBPhenotype0000031|WBPhenotype0000049|WBPhenotype0000050|WBPhenotype0000054|WBPhenotype0000059|WBPhenotype0000689|WBPhenotype0000886|WBPhenotype0001037|WBPhenotype0000049|WBPhenotype0000062|WBPhenotype0000886	Antibody staining: CEH-17 expression was strong at the 3-fold to L1 stage and decreased thereafter to reach barely detectable levels in adults. At the L1 stage, CEH-17 was detected exclusively in the nuclei of five neurons of the ring ganglia. One of the five CEH-17+ neurons was dorsal and just posterior to the nerve ring, while the four others were ventral and close to the posterior bulb of the …	tail|ring neurons	3	Molecular_function:transcription factor activity|Cellular_component:nucleus|Biological_process:regulation of transcription, DNA-dependent|Molecular_function:sequence-specific DNA binding	KOG0484	Transcription factor PHOX2/ARIX, contains HOX domain	ENSEMBL:ENSP00000298231:human:Paired mesoderm homeobox protein 2A:E=27.1549 | ENSEMBL:ENSP00000226382:human:Paired mesoderm homeobox protein 2B:E=27 | ENSEMBL:ENSP00000005545:human:Homeobox protein ARX:E=24.0555 | ENSEMBL:ENSP00000298420:human:similar to paired related homeobox protein-like 1:E=22.7959 | ENSEMBL:ENSP00000332744:human:Homeobox protein aristaless-like 4:E=21.4685 | ENSEMBL:ENSP0000…
C50D2.2	189929_at	C50D2.2		WBGene00016806		Affymetrix microarray probe			tm1363			1	WBPhenotype0000031|WBPhenotype0000049|WBPhenotype0000050|WBPhenotype0000054|WBPhenotype0000059|WBPhenotype0000689|WBPhenotype0000886|WBPhenotype0001037|WBPhenotype0000050|WBPhenotype0000535|WBPhenotype0000689|WBPhenotype0000886|WBPhenotype0000049|WBPhenotype0000062|WBPhenotype0000886	Larval Expression: pharynx; intestine; Nervous System; ventral nerve cord; neurons along body; tail neurons; unidentified cells in head;	head|pharynx|intestine|tail neurons|ventral nerve cord|vulval muscle|nervous system|Reproductive System|neurons along body	14	Molecular_function:amino acid-polyamine transporter activity|Biological_process:amino acid transport|Cellular_component:membrane|Biological_process:transport|Cellular_component:integral to membrane|Molecular_function:amino acid permease activity|Molecular_function:L-gamma-aminobutyric acid transporter activity|Biological_process:gamma-aminobutyric acid transport	KOG1286	Amino acid transporters	ENSEMBL:ENSP00000231706:human:solute carrier family 7 (cationic amino acid transporter, y+ system), member 14:E=113.398 | ENSEMBL:ENSP00000250265:human:solute carrier family 7, member 2 isoform 1:E=112.276 | ENSEMBL:ENSP00000004531:human:Low-affinity cationic amino acid transporter 2:E=110.678 | ENSEMBL:ENSP00000298085:human:Cationic amino acid transporter 3:E=108.456 | ENSEMBL:ENSP00000372390:hu…
W02D3.11	176783_s_at	W02D3.11b	W02D3.11	WBGene00020936	W02D3.11a	Affymetrix microarray probe	W02D3.11	W02D3.11 encodes, by alternative splicing, two protein isoforms orthologous to human hnRNP F and hnRNP H proteins, which activate alternative mRNA splicing in neurons; W02D3.11A-B proteins localize to nuclear speckles thought to represent foci of pre-mRNA; with EXC-7 and UNC-75, W02D3.11A-B may act as pre-mRNA splicing factors.	ttTi4854|uCE3-813|uCE3-812			1	WBPhenotype0000049|WBPhenotype0000062|WBPhenotype0000886|WBPhenotype0000050|WBPhenotype0000535|WBPhenotype0000689|WBPhenotype0000886	Expressed in all cell types.	all cells		Molecular_function:nucleotide binding|Molecular_function:nucleic acid binding			ENSEMBL:ENSP00000327539:human:HNRPH1 protein:E=25.0809 | ENSEMBL:ENSP00000338477:human:heterogeneous nuclear ribonucleoprotein F:E=24.3468 | ENSEMBL:ENSP00000349168:human:heterogeneous nuclear ribonucleoprotein H1:E=23.301 | ENSEMBL:ENSP00000247376:human:Heterogeneous nuclear ribonucleoprotein H':E=22.8239 | ENSEMBL:ENSP00000254799:human:Isoform 2 of G-rich sequence factor 1:E=20.301 | ENSEMBL:EN…
K11C4.2	183323_at	K11C4.2		WBGene00019643		Affymetrix microarray probe			tm236|snp_C24A8[1]|uCE6-855			1	WBPhenotype0000031|WBPhenotype0000049|WBPhenotype0000050|WBPhenotype0000054|WBPhenotype0000059|WBPhenotype0000689|WBPhenotype0000886|WBPhenotype0001037|WBPhenotype0000050|WBPhenotype0000535|WBPhenotype0000689|WBPhenotype0000886|WBPhenotype0000050|WBPhenotype0000535|WBPhenotype0000689|WBPhenotype0000886	Larval Expression: Nervous System; head neurons; unidentified cells in head;	head|head neurons|nervous system	1	Cellular_component:integral to membrane|Biological_process:cytolysis			ENSEMBL:ENSP00000329071:human:Membrane progestin receptor alpha:E=28.9208 | ENSEMBL:ENSP00000353953:human:Membrane progestin receptor beta:E=25.4559 | ENSEMBL:ENSP00000343877:human:Membrane progestin receptor gamma:E=20.1192 | ENSEMBL:ENSP00000292291:human:Isoform 1 of Progestin and adipoQ receptor family member 6:E=19.6021 | ENSEMBL:ENSP00000357253:human:Isoform 4 of Progestin and adipoQ recepto…
B0513.1	174959_at	B0513.1		WBGene00001562		Affymetrix microarray probe	lin-66	lin-66 encodes an unfamiliar protein, with visible homologs only in nematodes, that was identified in screens for molecules that interact with GEX-3, a homolog of mammalian protein ligands of the small GTPase Rac1, that is essential for ventral enclosure during embryonic development; LIN-66 is expressed in body wall and vulval muscles, and is also detected in the intestine, neurons, and probably …	cxTi9915|ttTi946|tm2477			1	WBPhenotype0000050|WBPhenotype0000062|WBPhenotype0000535|WBPhenotype0000689|WBPhenotype0000886|WBPhenotype0000049|WBPhenotype0000062|WBPhenotype0000886|WBPhenotype0000886	B0513.1 is clearly expressed in the bodywall and vulval muscle. Its GFP expression also includes a limited set of non-muscle tissue including intestine, neurons and, probably, hypodermis.|GFP expression in the cells and nuclei of body-wall muscle cells.	neurons|hypodermis|intestine	1		LSE0957	Unnamed protein
C02H7.3	188458_s_at	C02H7.3a	C02H7.3	WBGene00000086	C02H7.3b	Affymetrix microarray probe	aex-3	The aex-3 gene encodes a guanine nucleotide exchange factor for the rab-3 GTPase that is orthologous to human MAP kinase activating protein containing death domain (MADD, OMIM:603584); AEX-3 is required for intracellular vesicle trafficking as well as synaptic vesicle release and interacts with CAB-1 and RAB-3 to regulate separate pathways for neural activities such as defecation and male mating,…	ad418|ad696|y255|sa5|n2166|ok1391|js815|uCE6-551|uCE6-552|uCE6-553			1	WBPhenotype0000017|WBPhenotype0000050|WBPhenotype0000535|WBPhenotype0000689|WBPhenotype0000886|WBPhenotype0000017|WBPhenotype0000017|WBPhenotype0000017|WBPhenotype0000017|WBPhenotype0000017|WBPhenotype0000031|WBPhenotype0000049|WBPhenotype0000050|WBPhenotype0000054|WBPhenotype0000059|WBPhenotype0000689|WBPhenotype0000886|WBPhenotype0001037|WBPhenotype0000017|WBPhenotype0000017|WBPhenotype0000017	~all neurons|~all neurons|Expr203 have shown that aex-3 is expressed in nearly all neurons in adults. The Gene Catchr-derived GFP::AEX-3 expression pattern extends these results by demonstrating that AEX-3 accumulates in many neurons at all stages of the C.elegans life cycle.|Larval Expression: intestine;	neurons|all neurons|intestine			KOG3570	MAPK-activating protein DENN	ENSEMBL:ENSP00000304505:human:MAP-kinase activating death domain-containing protein isoform e:E=241.602 | ENSEMBL:ENSP00000310933:human:MAP-kinase activating death domain-containing protein isoform d:E=239.201 | ENSEMBL:ENSP00000343902:human:MAP-kinase activating death domain-containing protein isoform a:E=225.432 | ENSEMBL:ENSP00000348624:human:SET binding factor 1 isoform a variant:E=26.3872 | …
H13N06.6	193713_s_at	H13N06.6		WBGene00006541		Affymetrix microarray probe	tbh-1	tbh-1 is orthologous to the human gene DOPAMINE BETA-HYDROXYLASE (DOPAMINE BETA-MONOOXYGENASE) (DBH; OMIM:223360), which when mutated leads to disease.	n3247|ok1196|n3722|uCE6-1557|uCE6-1556			1	WBPhenotype0000050|WBPhenotype0000535|WBPhenotype0000689|WBPhenotype0000886|WBPhenotype0000031|WBPhenotype0000049|WBPhenotype0000050|WBPhenotype0000054|WBPhenotype0000059|WBPhenotype0000689|WBPhenotype0000886|WBPhenotype0001037	C. elegans whole-mount staining with TBH-1 antibodies labeled a single pair of head interneurons in the lateral ganglion: these neurons were identified as the RICs. Punctate TBH-1 staining was also observed in the gonadal sheath cells of adult hermaphrodites. TBH-1 staining was most prominent in the proximal three pairs of sheath cells, which form a contractile myoepithelium that expels oocytes f…	intestine|head neurons|nervous system|rectal gland cells|Reproductive System|spermatheca|gonad sheath cells	22	Molecular_function:monooxygenase activity|Molecular_function:copper ion binding|Molecular_function:dopamine beta-monooxygenase activity|Biological_process:histidine catabolism|Biological_process:catecholamine metabolism	KOG3568	Dopamine beta-monooxygenase	ENSEMBL:ENSP00000263611:human:dopamine beta-hydroxylase precursor:E=90.7447 | ENSEMBL:ENSP00000309351:human:Dopamine-oxygenase:E=60.3565 | ENSEMBL:ENSP00000336998:human:Monooxygenase, DBH-like 1:E=58.7212 | ENSEMBL:ENSP00000373765:human:56 kDa protein:E=44.6778 | ENSEMBL:ENSP00000360947:human:Dopamine beta-hydroxylase:E=21.699 | ENSEMBL:ENSP00000314638:human:Isoform 2 of Peptidyl-glycine alpha-am…
T01D3.2	190290_at	T01D3.2		WBGene00011327		Affymetrix microarray probe			snp_AC3[2]|uCE5-1814			1	WBPhenotype0000050|WBPhenotype0000535|WBPhenotype0000689|WBPhenotype0000886|WBPhenotype0000049|WBPhenotype0000062|WBPhenotype0000886|WBPhenotype0000031|WBPhenotype0000049|WBPhenotype0000050|WBPhenotype0000054|WBPhenotype0000059|WBPhenotype0000689|WBPhenotype0000886|WBPhenotype0001037	Larval Expression: intestine; Nervous System; head neurons; neurons along body;|Larval Expression: Nervous System; head neurons;	intestine|head neurons|nervous system|neurons along body|head neurons|nervous system		Molecular_function:transcription regulator activity|Biological_process:regulation of transcription|Cellular_component:nucleus|Molecular_function:signal transducer activity|Biological_process:signal transduction|Biological_process:regulation of transcription, DNA-dependent|Molecular_function:transcription factor activity|Molecular_function:sugar porter activity|Biological_process:phosphoenolpyruva…	KOG3559	Transcriptional regulator SIM1	ENSEMBL:ENSP00000348460:human:Isoform 1 of Neuronal PAS domain-containing protein 3:E=26.3872 | ENSEMBL:ENSP00000319610:human:Isoform 4 of Neuronal PAS domain-containing protein 3:E=25.7959 | ENSEMBL:ENSP00000350446:human:Isoform 3 of Neuronal PAS domain-containing protein 3:E=25.7959 | ENSEMBL:ENSP00000253050:human:Neuronal PAS domain-containing protein 1:E=24.0555 | ENSEMBL:ENSP00000263734:huma…
W02A11.3	192958_at	W02A11.3		WBGene00012194		Affymetrix microarray probe			tm1580|uCE1-1371|CE1-209|uCE1-1374|uCE1-1373|uCE1-1372|snp_W02A11[1]			1	WBPhenotype0000031|WBPhenotype0000049|WBPhenotype0000050|WBPhenotype0000054|WBPhenotype0000059|WBPhenotype0000689|WBPhenotype0000886|WBPhenotype0001037|WBPhenotype0000050|WBPhenotype0000535|WBPhenotype0000689|WBPhenotype0000886|WBPhenotype0000050|WBPhenotype0000049|WBPhenotype0000062|WBPhenotype0000886	Larval Expression: pharynx; intestine; body wall muscle;|Larval Expression: hypodermis; seam cells; Nervous System; head neurons;|Larval Expression: intestine; renal gland cells; unidentified cells in head;	pharynx|intestine|vulval muscle|Reproductive System|body wall muscle|hypodermis|head neurons|nervous system|seam cells|head|intestine|rectal gland cells	1	Molecular_function:protein binding|Molecular_function:zinc ion binding	KOG0800	Predicted E3 ubiquitin ligase	ENSEMBL:ENSP00000274811:human:ring finger protein 44:E=16.0269 | ENSEMBL:ENSP00000369873:human:CDNA FLJ16278 fis, clone NT2RI3001132, highly similar to Mus musculus Arkadia (Arkadia) mRNA:E=14.041 | ENSEMBL:ENSP00000288199:human:Ring fingeR pRotein 111:E=13.8239 | ENSEMBL:ENSP00000269439:human:RING finger protein 165:E=13.5086 | FLYBASE:CG6923-PA:fly:Flybase gene name is CG6923-PA:E=11.1024 | FLY…
F13H10.1	183859_at	F13H10.1		WBGene00008773		Affymetrix microarray probe			uCE2-1198|uCE2-1199			1	WBPhenotype0000049|WBPhenotype0000062|WBPhenotype0000886|WBPhenotype0000050|WBPhenotype0000535|WBPhenotype0000689|WBPhenotype0000886|WBPhenotype0000031|WBPhenotype0000049|WBPhenotype0000050|WBPhenotype0000054|WBPhenotype0000059|WBPhenotype0000689|WBPhenotype0000886|WBPhenotype0001037	Larval Expression: pharynx; renal gland cells; Nervous System; head neurons; neurons along body; tail neurons;	pharynx|head neurons|tail neurons|nervous system|rectal gland cells|neurons along body	7		InP_Cae_011565
T01C3.10	192557_s_at	T01C3.10		WBGene00003775		Affymetrix microarray probe	nmr-2		ok1987			1	WBPhenotype0000050|WBPhenotype0000535|WBPhenotype0000689|WBPhenotype0000886	AVA, AVD, AVE, RIM, AVG, PVC		2	Molecular_function:ionotropic glutamate receptor activity|Molecular_function:glutamate-gated ion channel activity|Cellular_component:membrane|Molecular_function:receptor activity|Molecular_function:ion channel activity|Biological_process:ion transport|Molecular_function:transporter activity|Biological_process:transport|Cellular_component:periplasmic space (sensu Proteobacteria)	KOG1053	Glutamate-gated NMDA-type ion channel receptor subunit GRIN2A and related subunits	ENSEMBL:ENSP00000332549:human:Glutamate [NMDA] receptor subunit epsilon 1 precursor:E=110.824 | ENSEMBL:ENSP00000279593:human:Glutamate [NMDA] receptor subunit epsilon 2 precursor:E=106.959 | ENSEMBL:ENSP00000293190:human:N-methyl-D-aspartate receptor 2C subunit precursor:E=102.824 | ENSEMBL:ENSP00000263269:human:Glutamate [NMDA] receptor subunit epsilon 4 precursor:E=98.4815 | ENSEMBL:ENSP000003…
F44F4.5	188479_at	F44F4.5a	F44F4.5	WBGene00005036	F44F4.5b	Affymetrix microarray probe	sra-10		tm1875			1	WBPhenotype0000031|WBPhenotype0000049|WBPhenotype0000050|WBPhenotype0000054|WBPhenotype0000059|WBPhenotype0000689|WBPhenotype0000886|WBPhenotype0001037|WBPhenotype0000049|WBPhenotype0000062|WBPhenotype0000886|WBPhenotype0000050|WBPhenotype0000535|WBPhenotype0000689|WBPhenotype0000886	Expressed in URX, ALA, some sensory neurons, interneurons, pharyngeal neurons and muscle.|Larval Expression: Nervous System; head neurons; pharyngeal neurons; tail neurons;	muscle|neurons|interneurons|sensory neurons|pharyngeal neurons|intestine|head neurons|tail neurons|pharyngeal neurons|nervous system		Molecular_function:transmembrane receptor activity|Biological_process:sensory perception of chemical stimulus|Cellular_component:integral to membrane|Cellular_component:membrane	LSE0021	Sra family integral membrane protein
T27A1.6	192729_at	T27A1.6		WBGene00003106		Affymetrix microarray probe	mab-9	mab-9 encodes a member of the T-box family of transcriptional regulators containing a 200-amino acid T-box DNA-binding domain most similar to mouse Brachyury; mab-9 is involved in hindgut and mail tail development, specifically affecting the fate of two posterior blast cells in the hindgut, B and F; in the male this results in a grossly abnormal tail lacking spicules, and renders them incapable o…	e2376|tm460|e1245|e2410			1	WBPhenotype0000050|WBPhenotype0000535|WBPhenotype0000689|WBPhenotype0000886|WBPhenotype0000031|WBPhenotype0000049|WBPhenotype0000050|WBPhenotype0000054|WBPhenotype0000059|WBPhenotype0000689|WBPhenotype0000886|WBPhenotype0001037|WBPhenotype0000050|WBPhenotype0000049|WBPhenotype0000062|WBPhenotype0000886	mab-9 is expressed in very few cells throughout development. In L1 larvae, mab-9::GFP expression is seen in the posterior hindgut cells B and F, the two cells that take on inappropriate lineage fates in mab-9 mutants. Expression is also seen in two posterior hypodermal nuclei of the large syncytial cell hyp7 and in the nervous system, where mab-9::GFP expression is evident in two neuronal nuclei …	hyp7|proctodeum|nervous system|lumbar neurons|head ganglia	8	Molecular_function:transcription factor activity|Biological_process:regulation of transcription, DNA-dependent|Cellular_component:nucleus|Biological_process:embryonic development (sensu Metazoa)	KOG3586	TBX1 and related T-box transcription factors	ENSEMBL:ENSP00000373862:human:T-box transcription factor TBX20 isoform A:E=65.7213 | ENSEMBL:ENSP00000297053:human:Isoform 1 of T-box transcription factor TBX20:E=65.1079 | ENSEMBL:ENSP00000230608:human:T-box transcription factor TBX18:E=62.3468 | ENSEMBL:ENSP00000327983:human:TBX18 protein (Fragment):E=60.5686 | ENSEMBL:ENSP00000358437:human:T-box transcription factor TBX15:E=60.4559 | ENSEMBL:E…
C39E6.6	192880_at	C39E6.6		WBGene00003807		Affymetrix microarray probe	npr-1	npr-1 encodes a predicted G protein-coupled neuropeptide receptor that is homologous to the mammalian neuropeptide Y (NPY) receptor (OMIM:162641) required for regulating anxiety, food consumption, and pain sensation; in C. elegans, NPR-1 is involved in ethological variations of social behavior such as social versus solitary feeding; NPR-1 also affects some aspect of UNC-6/netrin-mediated branchin…	ad609|g320|ky13|n1353|ur89|ok1447|snp_C39E6[4]			1	WBPhenotype0000050|WBPhenotype0000535|WBPhenotype0000689|WBPhenotype0000886|WBPhenotype0000031|WBPhenotype0000049|WBPhenotype0000050|WBPhenotype0000054|WBPhenotype0000059|WBPhenotype0000689|WBPhenotype0000886|WBPhenotype0001037	NPR-1:GFP is expressed in neurons, including neurons in the head, the ventral nerve cord, and the preanal ganglion.|Strong expression in DD and VD motor neurons. Expression in DA and DB neurons was weak or absent.|Rescued transgenic animals showed NPR-1::GFP fluorescence predominantly in the nervous system. The NPR-1::GFP-expressing cells in the head were identified as sensory neurons AQR, ASE, A…	preanal ganglion|head neurons|ventral nerve cord|DD neurons|VD neurons|pharyngeal muscle|sheath_cells|socket_cells	10	Molecular_function:rhodopsin-like receptor activity|Biological_process:G-protein coupled receptor protein signaling pathway|Cellular_component:integral to membrane|Molecular_function:neuropeptide Y receptor activity	KOG3656	7 transmembrane receptor	ENSEMBL:ENSP00000351599:human:Isoform 2 of Neuropeptide FF receptor 2:E=36.0555 | ENSEMBL:ENSP00000332591:human:Neuropeptide Y receptor type 2:E=34.8239 | ENSEMBL:ENSP00000363431:human:Neuropeptide Y receptor type 4:E=33.9208 | ENSEMBL:ENSP00000299727:human:Galanin receptor type 1:E=32.6778 | ENSEMBL:ENSP00000307822:human:Isoform 1 of Neuropeptide FF receptor 2:E=32.1871 | ENSEMBL:ENSP00000239032…
F33H1.1	190486_s_at	F33H1.1a	F33H1.1	WBGene00000914	F33H1.1b	Affymetrix microarray probe	daf-19	daf-19 is the sole C. elegans member of the RFX family of transcription factors, and is required for sensory neuron cilium formation; DAF-19 is expressed in ciliated sensory neurons during the period that their cilia are generated, and probably functions as an common transcriptional activator of many genes that specifically encode cilial structures in sensory neurons; daf-19 mutants lack sensory …	m334|m336|m407|rh1024|sa190|sa232|m86			1	WBPhenotype0000050|WBPhenotype0000535|WBPhenotype0000689|WBPhenotype0000886|WBPhenotype0000269|WBPhenotype0000031|WBPhenotype0000049|WBPhenotype0000050|WBPhenotype0000054|WBPhenotype0000059|WBPhenotype0000689|WBPhenotype0000886|WBPhenotype0001037	Expressed in all ciliated sensory neurons. GFP expression began around the 2-fold stage of embryogenesis, continued at high levels through the L1 and L2 larval stages, and then weakened or was absent. In occasional animals that expressed GFP at higher levels than regularly observed, expression was noticed in a few additional neurons as well as hypodermal and intestinal cells.	hypodermal|intestinal		Molecular_function:DNA binding|Biological_process:regulation of transcription, DNA-dependent	KOG3712	RFX family transcription factor	ENSEMBL:ENSP00000352076:human:regulatory factor X2 isoform b:E=89.7213 | ENSEMBL:ENSP00000306335:human:DNA-binding protein RFX2:E=86.2518 | ENSEMBL:ENSP00000303847:human:Isoform 2 of Transcription factor RFX3:E=84.6778 | ENSEMBL:ENSP00000265775:human:Isoform 1 of Transcription factor RFX3:E=83.2007 | ENSEMBL:ENSP00000254325:human:MHC class II regulatory factor RFX1:E=81.3279 | ENSEMBL:ENSP0000026…
C47C12.6	188114_at	C47C12.6		WBGene00000950		Affymetrix microarray probe	deg-1	deg-1 encodes a putative ion channel for which altered function induces necrotic cell death of neurons required for mechanosensory behavior; expressed in the ASH, IL1, AVD, AVG, and PVC neurons in addition to some muscle cells.	rt70|u175|u784|u38|u424|u506			1	WBPhenotype0000050|WBPhenotype0000535|WBPhenotype0000689|WBPhenotype0000886|WBPhenotype0000031|WBPhenotype0000049|WBPhenotype0000050|WBPhenotype0000054|WBPhenotype0000059|WBPhenotype0000689|WBPhenotype0000886|WBPhenotype0001037|WBPhenotype0000031|WBPhenotype0000049|WBPhenotype0000050|WBPhenotype0000054|WBPhenotype0000059|WBPhenotype0000689|WBPhenotype0000886|WBPhenotype0001037	Expressed in many neurons, the positions of which matched those of dying cells in u38 and u506 animals. These cells included the presumptive ASH cells, IL1 cells, AVD cells, the AVG cell, and the PVC cells, although the latter stained weakly. Muscles also expressed the deg-1lacZ fusion. The head muscle quadrants and a muscle near the anus, presumably the anal depressor muscle, stained at all stag…	muscle|neurons|anus|IL1 neurons	3	Molecular_function:ion channel activity|Biological_process:ion transport|Cellular_component:integral to membrane|Molecular_function:sodium channel activity|Biological_process:sodium ion transport|Cellular_component:membrane|Molecular_function:amiloride-sensitive sodium channel activity	KOG4294	Non voltage-gated ion channels (DEG/ENaC family)	ENSEMBL:ENSP00000300061:human:Amiloride-sensitive sodium channel gamma-subunit:E=45.3872 | ENSEMBL:ENSP00000345751:human:Isoform 1 of Amiloride-sensitive sodium channel subunit beta:E=44.2676 | ENSEMBL:ENSP00000302874:human:Isoform 2 of Amiloride-sensitive sodium channel subunit beta:E=44.0044 | ENSEMBL:ENSP00000228916:human:Isoform 1 of Amiloride-sensitive sodium channel subunit alpha:E=35.9208 …
R02E12.4	193931_at	R02E12.4		WBGene00019828		Affymetrix microarray probe			snp_D2089[5]|snp_D2089[3]			1	WBPhenotype0000050|WBPhenotype0000535|WBPhenotype0000689|WBPhenotype0000886|WBPhenotype0000031|WBPhenotype0000049|WBPhenotype0000050|WBPhenotype0000054|WBPhenotype0000059|WBPhenotype0000689|WBPhenotype0000886|WBPhenotype0001037	Larval Expression: intestine; Nervous System; nerve ring; ventral nerve cord; head neurons; PVT interneuron; tail neurons;	intestine|head neurons|tail neurons|nerve ring|ventral nerve cord|nervous system|PVT interneuron	0	Biological_process:microtubule cytoskeleton organization and biogenesis|Cellular_component:microtubule|Molecular_function:protein binding|Molecular_function:zinc ion binding	KOG2685	Cystoskeletal protein Tektin	ENSEMBL:ENSP00000341346:human:Tektin-1:E=30.8539 | ENSEMBL:ENSP00000343995:human:Tektin-3:E=24.7696 | ENSEMBL:ENSP00000283025:human:Tektin-5:E=23.2924 | ENSEMBL:ENSP00000295201:human:Tektin-4:E=22.3768 | ENSEMBL:ENSP00000354661:human:Tektin-2:E=18.4559 | ENSEMBL:ENSP00000207457:human:50 kDa protein:E=16.8539 | FLYBASE:CG4767-PA:fly:Flybase gene name is Tektin-A-PA:E=17.9586 | FLYBASE:CG10541-PA:f…
ZK75.3	188290_at	ZK75.3		WBGene00002086		Affymetrix microarray probe	ins-3	ins-3 encodes one of several insulin-related peptides; INS-3 is classified as a Type-beta insulin based on the predicted arrangement of disulfide bonds; gfp gene fusions with the promoter and enhancer regions indicate that INS-3 is expressed in some amphid sensory neurons.	tm1801			1	WBPhenotype0000049|WBPhenotype0000062|WBPhenotype0000886|WBPhenotype0000050|WBPhenotype0000535|WBPhenotype0000689|WBPhenotype0000886	Expressed in: four-fold elongated embryo L1-L4, adult. Expressed in the nerve ring: 4-8 symmetric pairs of neurons. Expressed in sensory neurons: amphid sensory neurons, labial neurons. Expressed in other neurons: ventral nerve cord, neurons with lateral processes and/or cell bodies, dorsal nerve cord neurons, observed by dorsal andor circumferential processes.	nerve ring|ventral nerve cord|dorsal nerve cord|amphid sensory neurons|labial sensilla	8	Molecular_function:hormone activity|Biological_process:physiological process|Cellular_component:extracellular region	LSE0554	Insulin-like peptides
D1046.5	175297_at	D1046.5		WBGene00008366		Affymetrix microarray probe			or301|ok1445|cxTi6011|snp_C34F11[5]|snp_C34F11[4]|snp_C34F11[3]			1	WBPhenotype0000050|WBPhenotype0000535|WBPhenotype0000689|WBPhenotype0000886|WBPhenotype0000031|WBPhenotype0000049|WBPhenotype0000050|WBPhenotype0000054|WBPhenotype0000059|WBPhenotype0000689|WBPhenotype0000886|WBPhenotype0001037	Expressed in head neurons and tail cells.		15		KOG4536	Predicted membrane protein	ENSEMBL:ENSP00000347748:human:Isoform 1 of Integral membrane protein GPR175:E=45.6021 | ENSEMBL:ENSP00000296210:human:Isoform 3 of Integral membrane protein GPR175:E=27.2518 |
F44F4.13	188569_at	F44F4.13		WBGene00005037		Affymetrix microarray probe	sra-11	sra-11 encodes an orphan, G protein-coupled seven-transmembrane receptor; SRA-11 is expressed in three classes of interneurons, AIA, AIY, and AVB throughout larval and adult stages, and analysis of sra-11 mutations indicates that sra-11 activity in AIY is essential for olfactory imprinting; sra-11 expression in AIY is positively regulated by the TTX-3 and CEH-23 homeodomain proteins, with TTX-3 r…	ok630|ok898|ok899|ttTi3692			1	WBPhenotype0000031|WBPhenotype0000049|WBPhenotype0000050|WBPhenotype0000054|WBPhenotype0000059|WBPhenotype0000689|WBPhenotype0000886|WBPhenotype0001037|WBPhenotype0000049|WBPhenotype0000062|WBPhenotype0000886|WBPhenotype0000050|WBPhenotype0000535|WBPhenotype0000689|WBPhenotype0000886	AIY AVB (and 1 pharyngeal neuron)|Larval Expression: intestine; Nervous System; nerve ring; head neurons; tail neurons;	neurons|interneurons|intestine|head neurons|tail neurons|nerve ring|nervous system	10	Molecular_function:transmembrane receptor activity|Biological_process:sensory perception of chemical stimulus|Cellular_component:integral to membrane|Cellular_component:membrane	LSE0021	Sra family integral membrane protein
K06C4.6	192537_at	K06C4.6a	K06C4.6	WBGene00003386	K06C4.6b|K06C4.6c	Affymetrix microarray probe	mod-1	mod-1 encodes a serotonin-gated chloride channel; MOD-1 activity is required for locomotory behavior, specifically for the experience-dependent behavior of an enhanced slowing response exhibited by food-deprived animals upon encountering a bacterial food source; when expressed in voltage-clamped Xenopus oocytes, MOD-1 is able to form a serotonin-gated ion channel, and when expressed in human tiss…	n3034|nr2043|ok103|cxTi10057|cxTi4301			1	WBPhenotype0000050|WBPhenotype0000535|WBPhenotype0000689|WBPhenotype0000886|WBPhenotype0000049|WBPhenotype0000062|WBPhenotype0000886	mod-1::GFP reporter expression was observed in the cell bodies and axons (the latter presumably as a consequence of reporter overexpression) of several neurons in the head, ventral cord and tail of the animal. No reporter expression was observed in any muscle cells.	ventral cord neurons|head neurons|tail neurons		Molecular_function:GABA-A receptor activity|Molecular_function:ion channel activity|Biological_process:ion transport|Cellular_component:membrane|Molecular_function:extracellular ligand-gated ion channel activity|Cellular_component:integral to membrane|Cellular_component:postsynaptic membrane|Molecular_function:neurotransmitter receptor activity|Biological_process:transport	KOG3644	Ligand-gated ion channel	ENSEMBL:ENSP00000372479:human:Hypothetical protein DKFZp781L0846:E=57.2441 | ENSEMBL:ENSP00000299267:human:Isoform 2 of Gamma-aminobutyric-acid receptor subunit beta-3 precursor:E=57.1938 | ENSEMBL:ENSP00000308725:human:Isoform 1 of Gamma-aminobutyric-acid receptor subunit beta-3 precursor:E=57.1938 | ENSEMBL:ENSP00000295454:human:Gamma-aminobutyric-acid receptor subunit beta-1 precursor:E=57.091…
ZC412.1	191092_at	ZC412.1		WBGene00013883		Affymetrix microarray probe			eh13|tm1504|snp_ZC412[8]|snp_ZC412[9]			1	WBPhenotype0000050|WBPhenotype0000535|WBPhenotype0000689|WBPhenotype0000886|WBPhenotype0000049|WBPhenotype0000062|WBPhenotype0000886	Larval Expression: intestine; Nervous System; nerve ring; head neurons;	intestine|head neurons|nerve ring|nervous system	0	Molecular_function:rhodopsin-like receptor activity|Biological_process:G-protein coupled receptor protein signaling pathway|Cellular_component:integral to membrane|Molecular_function:neuropeptide Y receptor activity	KOG3656	7 transmembrane receptor	ENSEMBL:ENSP00000332591:human:Neuropeptide Y receptor type 2:E=32.0506 | ENSEMBL:ENSP00000239032:human:Prolactin-releasing peptide receptor:E=32.0362 | ENSEMBL:ENSP00000354652:human:Neuropeptide Y receptor type 1:E=31.8539 | ENSEMBL:ENSP00000335610:human:Orexigenic neuropeptide QRFP receptor:E=31.1487 | ENSEMBL:ENSP00000290426:human:Y6 encoding protein:E=29.0706 | ENSEMBL:ENSP00000295589:human:Ch…
C37E2.4	173826_s_at	C37E2.4		WBGene00000457		Affymetrix microarray probe	ceh-36	ceh-36 encodes a paired-like homeodomain transcription factor that is one of three orthodenticle (OTD)-like homeodomain proteins in C. elegans (the others being ttx-1 and ceh-37); CEH-36 is required broadly for specification of the AWC olfactory neuron and also for establishing the left-right asymmetry of the ASEL and ASER gustatory neurons; in addition, CEH-36 is sufficient to specify the AFD th…	ot79|ky646|ky640|ks86|ok795|tm251			1	WBPhenotype0000050|WBPhenotype0000535|WBPhenotype0000689|WBPhenotype0000886|WBPhenotype0000050|WBPhenotype0000062|WBPhenotype0000535|WBPhenotype0000689|WBPhenotype0000886|WBPhenotype0000031|WBPhenotype0000049|WBPhenotype0000050|WBPhenotype0000054|WBPhenotype0000059|WBPhenotype0000689|WBPhenotype0000886|WBPhenotype0001037|WBPhenotype0000049|WBPhenotype0000062|WBPhenotype0000886	ceh-36::gfp was broadly expressed during early embryonic development. ceh-36 expression became restricted to the AWC and ASE chemosensory neuron nuclei during late embryonic stages and was maintained through the adult stage. ceh-36::gfp expression was observed in both the ASEL and ASER neurons.|Both fusions showed gfp expression in ASE and AWC chemosensory neurons.		12	Molecular_function:transcription factor activity|Cellular_component:nucleus|Biological_process:regulation of transcription, DNA-dependent|Molecular_function:sequence-specific DNA binding	KOG2251	Homeobox transcription factor	ENSEMBL:ENSP00000221996:human:Cone-rod homeobox protein:E=17.1079 | ENSEMBL:ENSP00000353132:human:Isoform 1 of Diencephalon/mesencephalon homeobox protein 1:E=16.6198 | ENSEMBL:ENSP00000354715:human:Isoform 2 of Diencephalon/mesencephalon homeobox protein 1:E=16.5229 | ENSEMBL:ENSP00000282549:human:Homeobox protein OTX1:E=16.2757 | ENSEMBL:ENSP00000343819:human:Isoform 2 of Homeobox protein OTX2:…
F59C6.7	178630_at	F59C6.7		WBGene00000492		Affymetrix microarray probe	che-13	che-13 encodes a novel protein homologous to mammalian IFT57/Hippi (OMIM:606621, protein interactor of Huntingtin-interacting protein 1 that is implicated in neuronal apoptosis in the Huntington disease state); CHE-13 is a proposed component of the intraflagellar transport (IFT) complex B, and is required for the construction and maintenance of cilia on a subset of sensory neurons; in addition, C…	e1805|n1520|m523			1	WBPhenotype0000031|WBPhenotype0000049|WBPhenotype0000050|WBPhenotype0000054|WBPhenotype0000059|WBPhenotype0000689|WBPhenotype0000886|WBPhenotype0001037|WBPhenotype0000031|WBPhenotype0000049|WBPhenotype0000050|WBPhenotype0000054|WBPhenotype0000059|WBPhenotype0000689|WBPhenotype0000886|WBPhenotype0001037|WBPhenotype0000050|WBPhenotype0000535|WBPhenotype0000689|WBPhenotype0000886|WBPhenotype0000050|…	The pattern of DsRed2 fluorescence was consistent with expression specifically in ciliated sensory neurons, including the amphids, phasmids, inner and outer labials, and sensory rays of the male tail. There was no expression of F59C6.7/9 detected in any nonciliated cells.|Expressed in amphid, phasmid, and inner and outer labial neurons and the ciliated sensory rays of the male tail.	amphid neurons|phasmid neurons|male sensory rays|inner labial sensilla|outer labial sensilla|amphid neurons|phasmid neurons|inner labial neurons|male sensory rays|outer labial sensilla	3		KOG0972	Huntingtin interacting protein 1 (Hip1) interactor Hippi	ENSEMBL:ENSP00000264538:human:CDNA FLJ10147 fis, clone HEMBA1003369:E=82.6576 | FLYBASE:CG8853-PA:fly:Flybase gene name is CG8853-PA:E=43.4202 |
ZK1098.10	190797_at	ZK1098.10b	ZK1098.10	WBGene00006755	ZK1098.10a	Affymetrix microarray probe	unc-16	unc-16 encodes a homolog of murine JIP3/JSAP and Drosophila SUNDAY DRIVER that is involved in vesicle transport, and that affects egg laying, locomotion, and defecation and physically interacts with JNK and JNK kinases; UNC-16 is expressed in neurons of the ventral cord, retrovesicular and preanal ganglia, the nerve ring, intestinal cells, seam and hypodermal cells, body wall and head muscle, and…	ju79|e109|ju146|n730|snp_ZK1098[2]|snp_ZK1098[3]|pkP3051			1	WBPhenotype0000031|WBPhenotype0000049|WBPhenotype0000050|WBPhenotype0000054|WBPhenotype0000059|WBPhenotype0000689|WBPhenotype0000886|WBPhenotype0001037|WBPhenotype0000050|WBPhenotype0000535|WBPhenotype0000689|WBPhenotype0000886|WBPhenotype0000049|WBPhenotype0000749|WBPhenotype0000886|WBPhenotype0000049|WBPhenotype0000062|WBPhenotype0000886	The UNC-16::GFP fusion protein was expressed in neurons of the ventral cord, retrovesicular and preanal ganglia, and nerve ring, as well as intestinal cells, seam and hypodermal cells, body wall and head muscle, and pharynx.	pharynx|hypodermal|intestinal|preanal ganglion|ventral cord neurons|nerve ring|retrovesicular ganglion|seam cells|head body wall muscle			InP_met_000269		ENSEMBL:ENSP00000349636:human:Isoform 4 of C-jun-amino-terminal kinase-interacting protein 4:E=174.658 | ENSEMBL:ENSP00000350453:human:Isoform 2 of C-jun-amino-terminal kinase-interacting protein 4:E=173.432 | ENSEMBL:ENSP00000348290:human:mitogen-activated protein kinase 8 interacting protein 3 isoform 1:E=173.244 | ENSEMBL:ENSP00000365589:human:145 kDa protein:E=173.18 | ENSEMBL:ENSP00000372133…
F21F3.5	193262_at	F21F3.5		WBGene00006774		Affymetrix microarray probe	unc-38	unc-38 encodes a nicotinic acetylcholine receptor (nAChR) alpha subunit; UNC-38 is required for normal locomotion and egg-laying, and functions as a subunit of a ligand-gated ion channel that likely mediates fast actions of acetylcholine at neuromuscular junctions and in the nervous system; when coexpressed with ACR-2, ACR-3, UNC-29, and LEV-1, non-alpha nAChR subunits, the resulting multimer can…	e20|e213|e229|e243|e294|e484|e743|sy576|x411|x419|x525|sys576|e264|x20			1	WBPhenotype0000031|WBPhenotype0000049|WBPhenotype0000050|WBPhenotype0000054|WBPhenotype0000059|WBPhenotype0000689|WBPhenotype0000886|WBPhenotype0001037|WBPhenotype0000049|WBPhenotype0000062|WBPhenotype0000886|WBPhenotype0000050|WBPhenotype0000535|WBPhenotype0000689|WBPhenotype0000886	|AChR-GFP localizes to the ventral and dorsal nerve cords.		6	Molecular_function:nicotinic acetylcholine-activated cation-selective channel activity|Molecular_function:ion channel activity|Biological_process:ion transport|Cellular_component:integral to membrane|Cellular_component:postsynaptic membrane|Cellular_component:membrane|Molecular_function:neurotransmitter receptor activity|Molecular_function:extracellular ligand-gated ion channel activity|Biologica…	KOG3645	Acetylcholine receptor	ENSEMBL:ENSP00000292212:human:Neuronal acetylcholine receptor protein subunit beta-2 precursor:E=101.959 | ENSEMBL:ENSP00000289957:human:Neuronal acetylcholine receptor protein subunit beta-3 precursor:E=91.7447 | ENSEMBL:ENSP00000303727:human:Neuronal acetylcholine receptor protein subunit alpha-7 precursor:E=88.9208 | ENSEMBL:ENSP00000258385:human:Acetylcholine receptor protein subunit delta pr…
Y50D7A.6	171972_x_at	Y50D7A.6		WBGene00002230		Affymetrix microarray probe	klp-20		snp_Y50D7[2]|snp_Y50D7[1]			1	WBPhenotype0000050|WBPhenotype0000535|WBPhenotype0000689|WBPhenotype0000886	Larval Expression: intestine; Reproductive System; distal tip cell; Nervous System; nerve ring; ventral nerve cord; dorsal nerve cord; lateral nerve cords; head neurons; amphids; mechanosensory neurons; pharyngeal neurons; neurons along body; tail neurons; phasmids;|Larval Expression: intestine - posterior cells; Nervous System; ventral nerve cord; head neurons; tail neurons;	head|intestine|mechanosensory neurons|head neurons|tail neurons|nerve ring|ventral nerve cord|dorsal nerve cord|pharyngeal neurons|nervous system|Reproductive System|neurons along body|amphids|phasmids|distal tip cell|lateral nerve cords|intestine|head neurons|tail neurons|nerve ring|ventral nerve cord|nervous system		Molecular_function:microtubule motor activity|Molecular_function:ATP binding|Biological_process:microtubule-based movement|Cellular_component:microtubule associated complex	KOG4280	Kinesin-like protein	ENSEMBL:ENSP00000368009:human:Kinesin-like protein KIF3A variant:E=136.482 | ENSEMBL:ENSP00000253756:human:Kinesin-like protein KIF3A:E=136.482 | ENSEMBL:ENSP00000262652:human:Kinesin-like protein KIF3B:E=117.432 | ENSEMBL:ENSP00000247986:human:Isoform 1 of Kinesin-like protein KIF17:E=105.387 | ENSEMBL:ENSP00000318133:human:Isoform 2 of Kinesin-like protein KIF17:E=105.387 | ENSEMBL:ENSP00000364…
F07F6.6	189838_s_at	F07F6.6		WBGene00003774		Affymetrix microarray probe	nmr-1	nmr-1 encodes an NMDA-type ionotropic glutamate receptor subunit that affects the duration of forward movement which is important during foraging behavior, and also affects osmotic avoidance; the slow kinetics typical of NMDA-dependent currents are likely important for its effect on forward movement.	pkP5017|ak4|cxTi6508			1	WBPhenotype0000031|WBPhenotype0000049|WBPhenotype0000050|WBPhenotype0000054|WBPhenotype0000059|WBPhenotype0000689|WBPhenotype0000886|WBPhenotype0001037|WBPhenotype0000049|WBPhenotype0000062|WBPhenotype0000886|WBPhenotype0000050|WBPhenotype0000535|WBPhenotype0000689|WBPhenotype0000886	AVA AVE AVG PVC (DVA) and one of : RIM AVH AVD AVB|AVA, AVD, AVE, RIM, AVG, PVC|Expression was limited to a small subset of neurons, including most of the interneurons of the locomotory control circuit (AVA, AVD, AVE, and PVC).|To investigate the nmr-1 expression pattern, a GFP::NMR-1 translational reporter strain was examined. In dissected gonads, GFP expression is detectable in oocytes and shea…	neurons	0	Molecular_function:ionotropic glutamate receptor activity|Molecular_function:glutamate-gated ion channel activity|Cellular_component:membrane|Molecular_function:receptor activity|Molecular_function:ion channel activity|Biological_process:ion transport|Molecular_function:electron carrier activity|Molecular_function:protein disulfide oxidoreductase activity|Biological_process:cell redox homeostasis…	KOG4440	NMDA selective glutamate-gated ion channel receptor subunit GRIN1	ENSEMBL:ENSP00000316915:human:Isoform 2 of Glutamate [NMDA] receptor subunit zeta 1 precursor:E=121.229 | ENSEMBL:ENSP00000316696:human:Isoform 3 of Glutamate [NMDA] receptor subunit zeta 1 precursor:E=121.137 | ENSEMBL:ENSP00000360614:human:Glutamate receptor, ionotropic, N-methyl D-aspartate 1:E=112.77 | ENSEMBL:ENSP00000360601:human:Glutamate receptor, ionotropic, N-methyl D-aspartate 1:E=112.…
C44E12.3	172062_x_at	C44E12.3d	C44E12.3	WBGene00006671	C44E12.3e|C44E12.3a|C44E12.3c|C44E12.3f|C44E12.3b	Affymetrix microarray probe	twk-17		e468|e610|e641|e929|n1324n1345|n2392|n2393|e382|e407|n1324|n1345|uCE3-1170|uCE3-1174|pkP3111|uCE3-1171|uCE3-1175|snp_T21C12[1]|uCE3-1172|uCE3-1173			1	WBPhenotype0000031|WBPhenotype0000049|WBPhenotype0000050|WBPhenotype0000054|WBPhenotype0000059|WBPhenotype0000689|WBPhenotype0000886|WBPhenotype0001037|WBPhenotype0000049|WBPhenotype0000062|WBPhenotype0000886|WBPhenotype0000050|WBPhenotype0000535|WBPhenotype0000689|WBPhenotype0000886	Subset of neurons.	neurons		Molecular_function:potassium channel activity|Biological_process:potassium ion transport|Cellular_component:membrane			ENSEMBL:ENSP00000302166:human:Potassium channel subfamily K member 9:E=17.284 | ENSEMBL:ENSP00000244085:human:Potassium channel subfamily K member 15:E=14.7447 | ENSEMBL:ENSP00000306275:human:Potassium channel subfamily K member 3:E=14.0915 | ENSEMBL:ENSP00000297169:human:Potassium channel subfamily K member 5:E=13 | ENSEMBL:ENSP00000334650:human:TWIK-related individual K+ channel:E=11.7696 | ENS…
F19H8.3	194037_at	F19H8.3		WBGene00000188		Affymetrix microarray probe	arl-3	arl-3 encodes a member of the ARL (ADP-ribosylation factor(ARF)-like) family of proteins which are very similar to ARF proteins but lack the ability to stimulate ADP ribosylation by cholera toxin; as loss of arl-3 activity via RNA-mediated interference (RNAi) does not result in any abnormalities, the precise role of ARL-3 is not yet known.	tm1703			1	WBPhenotype0000031|WBPhenotype0000049|WBPhenotype0000050|WBPhenotype0000054|WBPhenotype0000059|WBPhenotype0000689|WBPhenotype0000886|WBPhenotype0001037|WBPhenotype0000886|WBPhenotype0000050|WBPhenotype0000535|WBPhenotype0000689|WBPhenotype0000886|WBPhenotype0000049|WBPhenotype0000062|WBPhenotype0000886|WBPhenotype0000050|WBPhenotype0000535|WBPhenotype0000689|WBPhenotype0000886	Arl-3::gfp was limited to a subset of neurons in the head and tail regions.|		1	Molecular_function:GTP binding|Biological_process:small GTPase mediated signal transduction|Cellular_component:intracellular|Biological_process:protein transport|Biological_process:intracellular protein transport	KOG0074	GTP-binding ADP-ribosylation factor-like protein ARL3	ENSEMBL:ENSP00000260746:human:ADP-ribosylation factor-like protein 3:E=61.3979 | ENSEMBL:ENSP00000246747:human:ADP-ribosylation factor-like protein 2:E=43.699 | ENSEMBL:ENSP00000256682:human:ADP-ribosylation factor 3:E=38.3979 | ENSEMBL:ENSP00000272102:human:ADP-ribosylation factor 1:E=37.9586 | ENSEMBL:ENSP00000298316:human:ADP-ribosylation factor 6:E=36.8861 | ENSEMBL:ENSP00000000233:human:ADP-…
K08A8.2	174313_s_at	K08A8.2	K08A8.2b	WBGene00004949	K08A8.2a	Affymetrix microarray probe	sox-2	The sox-2 gene encodes a homolog of human SRY, which when mutated leads to gonadal dysgenesis (OMIM:306100).	tm1511|pk65			1	WBPhenotype0000031|WBPhenotype0000050|WBPhenotype0000054|WBPhenotype0000535|WBPhenotype0000688|WBPhenotype0000154|WBPhenotype0000059|WBPhenotype0000643|WBPhenotype0000640|WBPhenotype0000643|WBPhenotype0000050|WBPhenotype0000054|WBPhenotype0000535|WBPhenotype0000050|WBPhenotype0000055|WBPhenotype0000535|WBPhenotype0000689|WBPhenotype0000886	Larval Expression: hypodermis; Nervous System; head neurons; amphids;	hypodermis|head neurons|nervous system|amphids		Molecular_function:DNA binding|Biological_process:regulation of transcription, DNA-dependent|Biological_process:oviposition|Biological_process:locomotory behavior|Biological_process:larval development (sensu Nematoda)|Biological_process:growth|Biological_process:positive regulation of growth rate|Biological_process:embryonic development (sensu Metazoa)|Biological_process:physiological process|Bio…			ENSEMBL:ENSP00000323588:human:Transcription factor SOX-2:E=25.1871 | ENSEMBL:ENSP00000245342:human:Transcription factor SOX-21:E=24.8239 | ENSEMBL:ENSP00000330218:human:SRY (sex determining region Y)-box 1:E=24.0088 | ENSEMBL:ENSP00000257018:human:Transcription factor SOX-3:E=23.4685 | ENSEMBL:ENSP00000305343:human:Transcription factor SOX-14:E=23.3768 | ENSEMBL:ENSP00000355354:human:SOX-15 prote…
M01D7.5	173242_s_at	M01D7.5		WBGene00003750		Affymetrix microarray probe	nlp-12	nlp-12 encodes two predicted neuropeptide-like proteins; nlp-12 is part of a LQFamide neuropeptide family that has members in at least one other nematode species; nlp-12 is expressed in one tail neuron; as loss of nlp-12 activity via large-scale RNAi screens does not result in any obvious abnormalities, the precise role of nlp-12-encoded peptides in development and/or behavior is not yet known.	ok335			1	WBPhenotype0000031|WBPhenotype0000049|WBPhenotype0000050|WBPhenotype0000054|WBPhenotype0000059|WBPhenotype0000689|WBPhenotype0000886|WBPhenotype0001037|WBPhenotype0000017|WBPhenotype0000017|WBPhenotype0000017|WBPhenotype0000017|WBPhenotype0000017|WBPhenotype0000049|WBPhenotype0000062|WBPhenotype0000886|WBPhenotype0000017|WBPhenotype0000050|WBPhenotype0000535|WBPhenotype0000689|WBPhenotype0000886|…	Reporter construct is expressed primarily or exclusively in neurons or "endocrine/secretory" cells. GFP expression in non-neuronal tissues include the gut (frequently), specific somatic gonad cells, and in pharyngeal or vulval muscles (rarely). No expression is detected in hypodermal, body wall muscle or germ tissues. nlp-12 is expressed in the head neurons.|Expressed in 1 tail neuron.||RT-PCR ex…	head neurons|tail neurons	15		InP_Cae_012043
C36B7.7	182685_at	C36B7.7		WBGene00001841		Affymetrix microarray probe	hen-1	hen-1 encodes a secretory protein that contains a low-density lipoprotein receptor class A domain and affects integration of sensory stimuli and behavioral plasticity; expressed in pharyngeal muscles, the vulva, and is weakly expressed in a subset of neurons.	ut236|tm501			1	WBPhenotype0000031|WBPhenotype0000049|WBPhenotype0000050|WBPhenotype0000054|WBPhenotype0000059|WBPhenotype0000689|WBPhenotype0000886|WBPhenotype0001037|WBPhenotype0000049|WBPhenotype0000062|WBPhenotype0000886|WBPhenotype0000050|WBPhenotype0000535|WBPhenotype0000689|WBPhenotype0000886	The GFP fusion gene was expressed strongly in the pharyngeal muscles and vulva and weakly in a subset of neurons from the late embryonic stage.|	neurons|vulva|pharyngeal muscle	10		InP_Cae_011804
T06H11.1	188242_at	T06H11.1b	T06H11.1	WBGene00006792	T06H11.1a	Affymetrix microarray probe	unc-58	unc-58 encodes one of 44 C. elegans TWK (two-P domain K+) potassium channel subunits that contain two pore-forming domains and four transmembrane domains; unc-58 was originally defined by gain-of-function (gf) mutations that result in paralysis and a shortened (dumpy) body morphology due to hypercontraction of body wall muscle; unc-58 gf mutations also result in constitutive egg-laying; as loss o…	e415|e665n273|e665n290|e757|e778|e1320|n272|n276|n278|n284|n286|n288|n495n1273|e665|e2112|n273|n290|n495|n1273|cxTi9968			1	WBPhenotype0000031|WBPhenotype0000049|WBPhenotype0000050|WBPhenotype0000054|WBPhenotype0000059|WBPhenotype0000689|WBPhenotype0000886|WBPhenotype0001037|WBPhenotype0000050|WBPhenotype0000535|WBPhenotype0000689|WBPhenotype0000886|WBPhenotype0000031|WBPhenotype0000049|WBPhenotype0000050|WBPhenotype0000054|WBPhenotype0000059|WBPhenotype0000689|WBPhenotype0000886|WBPhenotype0001037|WBPhenotype0000050|…	Expressed in motor neurons and interneurons.	interneurons|motor neurons		Molecular_function:potassium channel activity|Biological_process:potassium ion transport|Cellular_component:membrane			ENSEMBL:ENSP00000334650:human:TWIK-related individual K+ channel:E=14.2757 | ENSEMBL:ENSP00000306275:human:Potassium channel subfamily K member 3:E=12.2076 | ENSEMBL:ENSP00000211196:human:Potassium channel subfamily K member 16:E=11.9208 | ENSEMBL:ENSP00000244085:human:Potassium channel subfamily K member 15:E=11 | ENSEMBL:ENSP00000302166:human:Potassium channel subfamily K member 9:E=10.9586 | E…
T13F2.5	177645_at	T13F2.5		WBGene00011745		Affymetrix microarray probe	sre-4		ttTi5595			1	WBPhenotype0000050|WBPhenotype0000535|WBPhenotype0000689|WBPhenotype0000886|WBPhenotype0000031|WBPhenotype0000049|WBPhenotype0000050|WBPhenotype0000054|WBPhenotype0000059|WBPhenotype0000689|WBPhenotype0000886|WBPhenotype0001037|WBPhenotype0000050|WBPhenotype0000062|WBPhenotype0000535|WBPhenotype0000689|WBPhenotype0000886	Larval Expression: intestine; Nervous System; head neurons; tail neurons;	intestine|head neurons|tail neurons|nervous system	0	Molecular_function:transmembrane receptor activity|Biological_process:sensory perception of chemical stimulus|Cellular_component:integral to membrane	LSE0020	Sre G protein-coupled chemoreceptor
W02D3.9	193614_s_at	W02D3.9		WBGene00006773		Affymetrix microarray probe	unc-37	The unc-37 gene encodes a transducin-like WD-repeat protein homologous to Drosophila GROUCHO that genetically interacts with components of the transcriptional Mediator complex.	s80|e262|h763|wd17|wd22|wd20|wd21|ot59			1	WBPhenotype0000050|WBPhenotype0000050|WBPhenotype0001082|WBPhenotype0000050|WBPhenotype0001152|WBPhenotype0000050|WBPhenotype0000054|WBPhenotype0000186|WBPhenotype0000050|WBPhenotype0000643|WBPhenotype0000050	~all: neurons, somatic, germ-line cells [Development 124:1699]|A red fluorescent protein rfp-expressing transgene, otIs131, which is exclusively expressed in larval ASE(L/R) neurons, shows co-fluorescence with the unc-37 gfp reporter signal, thus demonstrating unc-37 expression in ASEL and ASER.|Larval Expression: pharynx; body wall muscle; Nervous System; head neurons; unidentified cells in head…	neurons|germ-line cells|all somatic|head|tail|pharynx|head neurons|nervous system|body wall muscle	2	Cellular_component:nucleus|Biological_process:frizzled signaling pathway|Biological_process:regulation of transcription|Biological_process:embryonic development (sensu Metazoa)|Biological_process:locomotory behavior|Biological_process:larval development (sensu Nematoda)|Biological_process:physiological process|Biological_process:oocyte construction|Biological_process:pronuclear migration	KOG0639	Transducin-like enhancer of split protein (contains WD40 repeats)	ENSEMBL:ENSP00000347102:human:83 kDa protein:E=133.824 | ENSEMBL:ENSP00000347682:human:Transducin-like enhancer protein 1:E=133.721 | ENSEMBL:ENSP00000365720:human:TLE4 protein:E=126.194 | ENSEMBL:ENSP00000265284:human:transducin-like enhancer protein 4:E=126.18 | ENSEMBL:ENSP00000365727:human:TLE4 protein:E=126.137 | ENSEMBL:ENSP00000319233:human:Isoform 1 of Transducin-like enhancer protein 3:E…
F40F8.8	178836_at	F40F8.8		WBGene00009579		Affymetrix microarray probe			snp_F40F8[2]|snp_F40F8[1]			1	WBPhenotype0000031|WBPhenotype0000049|WBPhenotype0000050|WBPhenotype0000054|WBPhenotype0000059|WBPhenotype0000689|WBPhenotype0000886|WBPhenotype0001037|WBPhenotype0000049|WBPhenotype0000062|WBPhenotype0000886|WBPhenotype0000050|WBPhenotype0000535|WBPhenotype0000689|WBPhenotype0000886	Expression is predominantly neuronal and is seen from late embryo to adult. Neuronal expression consists of several nuclei of the head and tail ganglia, the ventral nerve cord, the circumpharyngeal nerve ring, several amphid processes and several processes within the tail spike.	amphid neurons|ventral nerve cord|head ganglia|tail ganglia|circumpharyngeal nerve ring|amphid processes	1		KOG3780	Thioredoxin binding protein TBP-2/VDUP1	ENSEMBL:ENSP00000265138:human:Arrestin domain-containing protein 3:E=31.7696 | ENSEMBL:ENSP00000222250:human:Isoform 1 of Arrestin domain-containing protein 2:E=28.1611 | ENSEMBL:ENSP00000368977:human:Isoform 2 of Arrestin domain-containing protein 2:E=26.699 | ENSEMBL:ENSP00000268042:human:Arrestin domain-containing protein 4:E=20.1549 | ENSEMBL:ENSP00000235941:human:Thioredoxin-interacting prot…
F42A9.1	181062_at	F42A9.1b	F42A9.1	WBGene00006483	F42A9.1a|F42A9.9	Affymetrix microarray probe	tag-137		ok1031|gk246|uCE4-1061|snp_F42A9[2]			1	WBPhenotype0000050|WBPhenotype0000535|WBPhenotype0000689|WBPhenotype0000886|WBPhenotype0000031|WBPhenotype0000049|WBPhenotype0000050|WBPhenotype0000054|WBPhenotype0000059|WBPhenotype0000689|WBPhenotype0000886|WBPhenotype0001037|WBPhenotype0000050|WBPhenotype0000535|WBPhenotype0000689|WBPhenotype0000886|WBPhenotype0000031|WBPhenotype0000049|WBPhenotype0000050|WBPhenotype0000054|WBPhenotype0000059|…	Broadly expressed in gonad.|Larval Expression: pharynx; intestine; anal depressor muscle; body wall muscle; hypodermis; excretory cell; Nervous System; head neurons; neurons along body; unidentified cells in head; unidentified cells in tail ;|Larval Expression: pharynx; body wall muscle; Nervous System; nerve ring; ventral nerve cord; head neurons; neurons along body; tail neurons;	head|tail|pharynx|hypodermis|intestine|head neurons|ventral nerve cord|dorsal nerve cord|vulval muscle|nervous system|Reproductive System|body wall muscle|anal depressor muscle|neurons along body|excretory cell|pharynx|head neurons|tail neurons|nerve ring|ventral nerve cord|nervous system|body wall muscle|neurons along body		Biological_process:intracellular signaling cascade|Molecular_function:diacylglycerol kinase activity|Biological_process:protein kinase C activation	KOG1170	Diacylglycerol kinase	ENSEMBL:ENSP00000337572:human:Isoform 1 of Diacylglycerol kinase eta:E=170.092 | ENSEMBL:ENSP00000264057:human:Isoform 2 of Diacylglycerol kinase delta:E=168.658 | ENSEMBL:ENSP00000368576:human:135 kDa protein:E=165.42 | ENSEMBL:ENSP00000368569:human:Isoform 4 of Diacylglycerol kinase eta:E=153.658 | ENSEMBL:ENSP00000261491:human:Isoform 2 of Diacylglycerol kinase eta:E=153.62 | ENSEMBL:ENSP00000…
W03A3.1	176624_at	W03A3.1		WBGene00000435		Affymetrix microarray probe	ceh-10	ceh-10 encodes a member of the Paired-like class of homeodomain proteins; the CEH-10 homeodomain is closely related to the homeodomains of two vertebrate retina proteins (Chx10 from mice and Vsx-1 from goldfish); ceh-10 is required for CAN cell fate specification and migration, complete loss of ceh-10 function results in failure of CAN cell migration and loss of expression of CEH-23 and CEH-10 it…	gm71|gm100|gm120|gm127|gm131|gm133|tm777|tm1338|tm2171|ct78|gm58			1	WBPhenotype0000031|WBPhenotype0000049|WBPhenotype0000050|WBPhenotype0000054|WBPhenotype0000059|WBPhenotype0000689|WBPhenotype0000886|WBPhenotype0001037|WBPhenotype0000049|WBPhenotype0000749|WBPhenotype0000886|WBPhenotype0000049|WBPhenotype0000062|WBPhenotype0000886|WBPhenotype0000050|WBPhenotype0000535|WBPhenotype0000689|WBPhenotype0000886	A 1.25kb and a 1.85 kb transcript can be detected in poly A+ RNA from wild type embryos, both decrease substantially in RNA isolated from larval stages.|The large majority of ceh-10 mRNA is found in the embryo and likewise the majority of ceh-10 directed reporter gene expression is also found within the embryo. The earliest point at which ceh-10/lacZ expression can be detected is in a single nucl…		1	Molecular_function:transcription factor activity|Molecular_function:sequence-specific DNA binding|Biological_process:regulation of transcription, DNA-dependent|Cellular_component:nucleus|Molecular_function:DNA binding|Biological_process:regulation of transcription	KOG0494	Transcription factor CHX10 and related HOX domain proteins	ENSEMBL:ENSP00000261980:human:Homeobox protein CHX10:E=52.0555 | ENSEMBL:ENSP00000216955:human:Isoform L1 of Visual system homeobox 1:E=46.2291 | ENSEMBL:ENSP00000332740:human:Similar to Retinal homeobox:E=23.2518 | ENSEMBL:ENSP00000332744:human:Homeobox protein aristaless-like 4:E=21.9208 | ENSEMBL:ENSP00000315417:human:Cartilage homeoprotein 1:E=21.4949 | ENSEMBL:ENSP00000286667:human:Homeobox …
M195.3	174714_at	M195.3		WBGene00000135		Affymetrix microarray probe	amt-3	amt-3 encodes one of four C. elegans homologs of AMT1 (AT11_ARATH), a high-affinity ammonium transporter from Arabidopsis thaliana; AMT-3 is closely similar to its paralog AMT-2, with somewhat more distant paralogy to AMT-1 and AMT-4.	ok1113|ok1146			1	WBPhenotype0000049|WBPhenotype0000062|WBPhenotype0000886|WBPhenotype0000050|WBPhenotype0000535|WBPhenotype0000689|WBPhenotype0000886	Larval Expression: head neurons; unidentified cells in head; unidentified cells in tail ;|Larval Expression: intestine; Nervous System; nerve ring; tail neurons;	head|tail|head neurons|intestine|tail neurons|nerve ring|nervous system	13	Molecular_function:ammonium transporter activity|Biological_process:transport|Cellular_component:membrane	KOG0682	Ammonia permease	FLYBASE:CG6499-PA:fly:Flybase gene name is CG6499-PA:E=93.9586 |
T28F3.1	173663_at	T28F3.1a	T28F3.1	WBGene00012128	T28F3.1b	Affymetrix microarray probe	T28F3.1		ok1025			1	WBPhenotype0000049|WBPhenotype0000050|WBPhenotype0000689|WBPhenotype0000886|WBPhenotype0000049|WBPhenotype0000062|WBPhenotype0000886|WBPhenotype0000050|WBPhenotype0000535|WBPhenotype0000689|WBPhenotype0000886|WBPhenotype0000031|WBPhenotype0000049|WBPhenotype0000050|WBPhenotype0000054|WBPhenotype0000059|WBPhenotype0000689|WBPhenotype0000886|WBPhenotype0001037|WBPhenotype0000031|WBPhenotype0000049|…	Full-length NRA-1::GFP was expressed from its endogenous promoter in many cell types, including neurons in the head and tail, ventral cord motor neurons, and body muscles.				KOG1327	Copine	ENSEMBL:ENSP00000244751:human:Copine-5:E=109.602 | ENSEMBL:ENSP00000317257:human:Copine-1:E=105.114 | ENSEMBL:ENSP00000268720:human:Isoform 1 of Copine-7:E=94.0555 | ENSEMBL:ENSP00000329748:human:Copine-8:E=87.0044 | ENSEMBL:ENSP00000353633:human:CDNA FLJ25727 fis, clone TST05479:E=87 | ENSEMBL:ENSP00000323391:human:62 kDa protein:E=85.7213 | ENSEMBL:ENSP00000290776:human:Copine II:E=82.2441 | EN…
ZK637.8	194077_s_at	ZK637.8e	ZK637.8	WBGene00006768	ZK637.8c|ZK637.8a|ZK637.8d|ZK637.8b|ZK637.8f	Affymetrix microarray probe	unc-32	unc-32 encodes, by alternative splicing, six isoforms of an ortholog of subunit a of the membrane-bound (V0) domain of vacuolar proton-translocating ATPase (V-ATPase); UNC-32 is orthologous to human ATP6N1A (OMIM:192130), ATP6V0A2, ATP6V0A4 (OMIM:605239, mutated in distal renal tubular acidosis), and TCIRG1 (OMIM:604592, mutated in osteopetrosis); one UNC-32 isoform is essential for locomotion an…	f120|e189|f123|f121|f131			1	WBPhenotype0000050|WBPhenotype0000046|WBPhenotype0000050|WBPhenotype0000031|WBPhenotype0000050|WBPhenotype0000643|WBPhenotype0000050|WBPhenotype0000032|WBPhenotype0000689|WBPhenotype0000697|WBPhenotype0000050|WBPhenotype0000535|WBPhenotype0000689|WBPhenotype0000886|WBPhenotype0000049|WBPhenotype0000062|WBPhenotype0000886	This gene gives rise to a complicated multicomponent developmental expression pattern. Earliest expression is seen during the cleavage stage of embryogenesis, in the clonal descendants of the E blastomere, the founder cell giving rise the whole of the gut of the adult animal. Expression begins in Ea and Ep just after gastrulation, and continues into each of the granddaughters of these two cells. …	neurons|pharynx|spermathecae|E lineage|somatic gonad|vulvaD|gonad|intestine|ventral cord motor neurons|head neurons|ventral cord motor neurons|head neurons|motor neurons|vulva|nerve ring|ventral nerve cord|spermathecal valves		Biological_process:proton transport|Cellular_component:membrane|Biological_process:embryonic development (sensu Metazoa)|Biological_process:physiological process|Biological_process:reproduction|Biological_process:hermaphrodite genitalia development|Biological_process:positive regulation of growth rate|Biological_process:locomotory behavior			ENSEMBL:ENSP00000264649:human:Hypothetical protein DKFZp686N0561:E=262.824 | ENSEMBL:ENSP00000342951:human:Isoform 2 of Vacuolar proton translocating ATPase 116 kDa subunit a isoform 1:E=262.181 | ENSEMBL:ENSP00000308122:human:Vacuolar proton translocating ATPase 116 kDa subunit a isoform 4:E=229.387 | ENSEMBL:ENSP00000332247:human:Vacuolar proton translocating ATPase 116 kDa subunit a isoform 2:…
C05D2.1	175667_at	C05D2.1a	C05D2.1	WBGene00000900		Affymetrix microarray probe	daf-4	daf-4 encodes a transmembrane serine/threonine kinase that is the sole C. elegans ortholog of the type II transforming growth factor-beta (TGF-b) receptors; DAF-4 activity is required for several biological processes, including entry into and exit from the dauer larval stage, body size determination, male tail patterning, egg laying, chemosensory neuron specification, and increased thermotoleranc…	e1364|m72|n957|b11|m326|m44|m46|m76|m78|m580|m592|tm719|m63|ok827|ok828|cxTi3422|pkP3099|uCE3-918			1	WBPhenotype0000049|WBPhenotype0000749|WBPhenotype0000886|WBPhenotype0000031|WBPhenotype0000049|WBPhenotype0000050|WBPhenotype0000054|WBPhenotype0000059|WBPhenotype0000689|WBPhenotype0000886|WBPhenotype0001037	Expressed in the nervous system similar to daf-1::gfp in many head neurons including amphid neurons, also reproducibly seen in body-wall mucle and gut cells.|GFP was expressed in the pharynx, intestine, hypodermis and body wall muscles, in L1 through adult stages. In the head, GFP was seen in neurons of the lateral, vesicular and retrovesicular ganglia. Ventral cord neurons also were visible, as …	neurons|alimentary system|posterior body wall muscle|amphid neurons|head neurons|tail|pharynx|hypodermis|intestine|ventral cord neurons|head neurons|lateral ganglia|retrovesicular ganglion|phasmid neurons|pharynx|intestinal|head neurons|tail neurons|ventral nerve cord|tail hypodermis		Molecular_function:transmembrane receptor protein serine/threonine kinase activity|Molecular_function:transforming growth factor beta receptor activity|Cellular_component:membrane|Molecular_function:receptor signaling protein serine/threonine kinase activity|Molecular_function:ATP binding|Biological_process:transmembrane receptor protein serine/threonine kinase signaling pathway|Molecular_functio…	KOG3653	Transforming growth factor beta/activin receptor subfamily of serine/threonine kinases	ENSEMBL:ENSP00000340361:human:Activin receptor type 2B precursor:E=55.2291 | ENSEMBL:ENSP00000241416:human:Activin receptor type 2A precursor:E=54.284 | ENSEMBL:ENSP00000373263:human:ACVR2B protein:E=47.5229 | ENSEMBL:ENSP00000351905:human:Isoform 2 of TGF-beta receptor type-2 precursor:E=44.6576 | ENSEMBL:ENSP00000295754:human:Isoform 1 of TGF-beta receptor type-2 precursor:E=44.6383 | ENSEMBL:E…
M02B7.3	177371_s_at	M02B7.3b	M02B7.3	WBGene00003884	M02B7.3a	Affymetrix microarray probe	osm-3	osm-3 encodes a homolog of the heavy chain subunit of heteromeric anterograde motor kinesins; OSM-3 is required for formation of the distal segment of amphid channel cilia, for responses to osmotic stimuli, for normal dauer formation, and for sensitivity to caffeine.	e1806|e1811|n1540|hf3|p802|mn391|mn357|sa131|sa125|snp_M02B7[1]			1	WBPhenotype0000061|WBPhenotype0000031|WBPhenotype0000049|WBPhenotype0000050|WBPhenotype0000054|WBPhenotype0000059|WBPhenotype0000689|WBPhenotype0000886|WBPhenotype0001037|WBPhenotype0000050|WBPhenotype0000535|WBPhenotype0000689|WBPhenotype0000886	IL2D IL2V IL2 [Siddiqui(personal communication to Shawn Lockery)]|High intensity of staining of the sensory cilia.|Fusion gene expression can be observed in early larvae in a small number of sensory neurons. In the head, the fusion gene expressing cells include the set of eight pairs of amphid neurons (ADF, ADL, ASE, ASG, ASH, ASI, ASJ, and ASK) situated in the bilaterally symmetrical lateral gan…	neurons|IL2 neurons|amphid neurons|sensory neurons|phasmid neurons|inner labial neurons|IL2 neurons		Molecular_function:microtubule motor activity|Molecular_function:ATP binding|Biological_process:microtubule-based movement|Cellular_component:microtubule associated complex|Molecular_function:structural molecule activity|Cellular_component:microtubule	KOG4280	Kinesin-like protein	ENSEMBL:ENSP00000247986:human:Isoform 1 of Kinesin-like protein KIF17:E=183.161 | ENSEMBL:ENSP00000318133:human:Isoform 2 of Kinesin-like protein KIF17:E=183.161 | ENSEMBL:ENSP00000364184:human:104 kDa protein:E=145.066 | ENSEMBL:ENSP00000262652:human:Kinesin-like protein KIF3B:E=117.222 | ENSEMBL:ENSP00000253756:human:Kinesin-like protein KIF3A:E=113.481 | ENSEMBL:ENSP00000368009:human:Kinesin-l…
Y110A7A.10	187171_s_at	Y110A7A.10		WBGene00000001		Affymetrix microarray probe	aap-1	aap-1 encodes the C. elegans ortholog of the phosphoinositide 3-kinase (PI3K) p50/p55 adaptor/regulatory subunit; AAP-1 negatively regulates lifespan and dauer development, and likely functions as the sole adaptor subunit for the AGE-1/p110 PI3K catalytic subunit to which it binds in vitro; although AAP-1 potentiates insulin-like signaling, it is not absolutely required for insulin-like signaling…	m889|tm713|ok282			1	WBPhenotype0000049|WBPhenotype0000062|WBPhenotype0000886|WBPhenotype0000050|WBPhenotype0000535|WBPhenotype0000689|WBPhenotype0000886	Although AAP-1::GFP expression was weak, fluorescence was consistently observed in the intestine and in neurons and was occasionally observed in body wall muscles and the hypodermis. Expression was observed at all developmental stages beginning with early embryos and continued through adulthood.	neurons|hypodermis|intestine		Biological_process:intracellular signaling cascade	KOG4637	Adaptor for phosphoinositide 3-kinase	ENSEMBL:ENSP00000346188:human:Isoform 2 of Phosphatidylinositol 3-kinase regulatory subunit gamma:E=27.3098 | ENSEMBL:ENSP00000222254:human:Phosphatidylinositol 3-kinase regulatory subunit beta:E=26.0862 | ENSEMBL:ENSP00000342484:human:Isoform 3 of Phosphatidylinositol 3-kinase regulatory subunit gamma:E=22.5376 | ENSEMBL:ENSP00000323512:human:Isoform 3 of Phosphatidylinositol 3-kinase regulatory…
M01A10.2	186480_s_at	M01A10.2a	M01A10.2	WBGene00006594	M01A10.2d|M01A10.2c|M01A10.2b	Affymetrix microarray probe	tom-1	tom-1 encodes a tomosyn ortholog that inhibits synaptic vesicle priming; TOM-1 is orthologous to human tomosyn-1 and tomosyn-2, and to Drosophila lethal(2)giant larvae; TOM-1 protein binds RIC-4 (SNAP-25) and UNC-64 (syntaxin) in vitro; tom-1 has two hypomorphic mutant alleles, tom-1(nu468) and tom-1(ok285), which confer aldicarb hypersensitivity, probably from excess cholinergic neurotransmissio…	nu468|ok188|ok285			1	WBPhenotype0001018|WBPhenotype0001143|WBPhenotype0000050|WBPhenotype0000535|WBPhenotype0000689|WBPhenotype0000886|WBPhenotype0000050|WBPhenotype0000535|WBPhenotype0000689|WBPhenotype0000886|WBPhenotype0000031|WBPhenotype0000049|WBPhenotype0000050|WBPhenotype0000054|WBPhenotype0000059|WBPhenotype0000689|WBPhenotype0000886|WBPhenotype0001037|WBPhenotype0000050|WBPhenotype0000054|WBPhenotype0000643|…	Expression is seen in ventral cord motor neurons and a number of neurons in the head and the tail.			Biological_process:embryonic development (sensu Metazoa)|Biological_process:larval development (sensu Nematoda)|Biological_process:physiological process|Biological_process:locomotory behavior|Biological_process:growth|Biological_process:cytokinesis|Biological_process:embryonic cleavage			ENSEMBL:ENSP00000321826:human:Isoform 1 of Syntaxin-binding protein 5:E=179.086 | ENSEMBL:ENSP00000356445:human:Isoform 3 of Syntaxin-binding protein 5:E=178.538 | ENSEMBL:ENSP00000179882:human:Isoform 2 of Syntaxin-binding protein 5:E=174 | ENSEMBL:ENSP00000273666:human:similar to Syntaxin-binding protein 5-like:E=168.357 | ENSEMBL:ENSP00000321537:human:lethal giant larvae homolog 1:E=55.4685 | …
Y105E8A.5	175867_at	Y105E8A.5		WBGene00000241		Affymetrix microarray probe	bbs-1		ok1111			1	WBPhenotype0000049|WBPhenotype0000062|WBPhenotype0000886|WBPhenotype0000050|WBPhenotype0000535|WBPhenotype0000689|WBPhenotype0000886	|Expression in hermaphrodites was most prominent in the head region (amphid and inner/outer labial neurons), in the tail region (in both phasmid neurons), and in the mid-body ciliated neuronal cell PDE. Strong GFP signals were also detected in the male tail-ray neurons, all of which are ciliated. GFP expression was not detected in non-ciliated interneurons or motor neurons of the hermaphrodite ta…	intestine|head neurons|tail neurons|nerve ring|nervous system|amphids|phasmids|intestine|head neurons|tail neurons|nerve ring|nervous system|head neurons|nervous system			TWOG0008	Uncharacterized conserved protein	ENSEMBL:ENSP00000309677:human:Isoform 2 of Bardet-Biedl syndrome 1 protein:E=68.9208 | ENSEMBL:ENSP00000317469:human:Isoform 1 of Bardet-Biedl syndrome 1 protein:E=68.4815 | ENSEMBL:ENSP00000335550:human:BBS1 protein:E=46.4437 | FLYBASE:CG14825-PA:fly:Flybase gene name is BBS1-PA:E=37.3188 |
ZC404.5	191101_at	ZC404.5		WBGene00005251		Affymetrix microarray probe	srh-28		snp_R05D8[8]|pkP5103|snp_R05D8[7]			1	WBPhenotype0000050|WBPhenotype0000535|WBPhenotype0000689|WBPhenotype0000886|WBPhenotype0000049|WBPhenotype0000062|WBPhenotype0000886|WBPhenotype0000031|WBPhenotype0000049|WBPhenotype0000050|WBPhenotype0000054|WBPhenotype0000059|WBPhenotype0000689|WBPhenotype0000886|WBPhenotype0001037	Larval Expression: Nervous System; head neurons;	head neurons|nervous system	3		LSE0262	Predicted olfactory G-protein coupled receptor
T04D3.3	192275_s_at	T04D3.3		WBGene00011433		Affymetrix microarray probe	pde-1		tm274|ok935|ok946|cxTi10247			1	WBPhenotype0000031|WBPhenotype0000049|WBPhenotype0000050|WBPhenotype0000054|WBPhenotype0000059|WBPhenotype0000689|WBPhenotype0000886|WBPhenotype0001037|WBPhenotype0000049|WBPhenotype0000062|WBPhenotype0000886|WBPhenotype0000050|WBPhenotype0000535|WBPhenotype0000689|WBPhenotype0000886|WBPhenotype0000050|WBPhenotype0000062|WBPhenotype0000535|WBPhenotype0000689|WBPhenotype0000886	Larval Expression: Nervous System; head neurons; neurons along body; tail neurons; unidentified cells in head;	head|head neurons|tail neurons|nervous system|neurons along body	1	Molecular_function:catalytic activity|Molecular_function:3',5'-cyclic-nucleotide phosphodiesterase activity|Biological_process:signal transduction	KOG3688	Cyclic GMP phosphodiesterase	ENSEMBL:ENSP00000284920:human:CDNA FLJ34415 fis, clone HEART2004764, highly similar to CALCIUM/CALMODULIN-DEPENDENT 3',5'-CYCLIC NUCLEOTIDE PHOSPHODIESTERASE 1C:E=135.143 | ENSEMBL:ENSP00000318105:human:Isoform PDE1C2 of Calcium/calmodulin-dependent 3',5'-cyclic nucleotide phosphodiesterase 1C:E=134.585 | ENSEMBL:ENSP00000340551:human:Isoform PDE1C1 of Calcium/calmodulin-dependent 3',5'-cyclic nu…
C48A7.1	175822_at	C48A7.1a	C48A7.1	WBGene00001187		Affymetrix microarray probe	egl-19	egl-19 encodes an ortholog of the alpha subunit of mammalian L-type calcium ion channels that affects muscle contraction in late embryonic morphogenesis, movement, egg-laying, mating and feeding; egl-19 is expressed in muscle cells and some neurons.	ad1019|n2368ad979|st553|st569|st571|st576|st577|ad695|n582|n2368|ad952|ad995|ad1006|ad1013|ad1015|ad1025|ad1008|st556|tr69|tr70|tr71|tr72|tr73|snp_C48A7[3]|uCE4-983|snp_C48A7[1]|snp_C48A7[5]|uCE4-982|snp_C48A7[4]|snp_C48A7[2]			1	WBPhenotype0000050|WBPhenotype0000062|WBPhenotype0000535|WBPhenotype0000689|WBPhenotype0000886|WBPhenotype0000050|WBPhenotype0000535|WBPhenotype0000689|WBPhenotype0000886|WBPhenotype0000640|WBPhenotype0001010|WBPhenotype0000697|WBPhenotype0001037|WBPhenotype0000269	many neurons in ring, ventral cord, pre-anal ganglion|In transgenic animals carrying the fusion gene, an egl-19::GFP fluorescent signal was first detected in body wall muscles in 11/2-fold embryos, before the onset of embryonic muscle contraction. By the time of hatching, GFP fluorescence was found in pharyngeal muscles pm3, pm4, pm5 and pm7, in body wall muscles and in the anal depressor muscle.…	neurons|preanal ganglion|ventral cord neurons|ring neurons|m5|m7|m4|preanal ganglion|head neurons|m3|ventral nerve cord|tail|pharynx|hypodermis|intestine|head neurons|ventral nerve cord|nervous system|head|tail|pharynx|hypodermis|intestine|amphid socket cells|pharynx|hypodermis|intestine|rectal epithelium|seam cells|arcade cells		Molecular_function:voltage-gated calcium channel activity|Biological_process:calcium ion transport|Cellular_component:voltage-gated calcium channel complex|Molecular_function:calcium ion binding|Molecular_function:ion channel activity|Biological_process:ion transport|Cellular_component:membrane|Cellular_component:integral to membrane|Molecular_function:voltage-gated potassium channel activity|Bio…	KOG2301	Voltage-gated Ca2+ channels, alpha1 subunits	ENSEMBL:ENSP00000356305:human:Calcium channel, voltage-dependent, L type, alpha 1S subunit:E=1000 | ENSEMBL:ENSP00000288139:human:Isoform Beta-cell-type of Voltage-dependent L-type calcium channel subunit alpha-1D:E=1000 | ENSEMBL:ENSP00000349520:human:Isoform BI-1(V2) of Voltage-dependent P/Q-type calcium channel subunit alpha-1A:E=1000 | ENSEMBL:ENSP00000369534:human:Isoform BI-1(V1) of Voltage…
EEED8.6	187182_at	EEED8.6		WBGene00017136		Affymetrix microarray probe			ok382			1	WBPhenotype0000031|WBPhenotype0000049|WBPhenotype0000050|WBPhenotype0000054|WBPhenotype0000059|WBPhenotype0000689|WBPhenotype0000886|WBPhenotype0001037|WBPhenotype0000049|WBPhenotype0000062|WBPhenotype0000886|WBPhenotype0000050|WBPhenotype0000535|WBPhenotype0000689|WBPhenotype0000886	Larval Expression: Nervous System; head neurons;|Larval Expression: Nervous System; head neurons; mechanosensory neurons;	head neurons|nervous system|mechanosensory neurons|head neurons|nervous system	3	Molecular_function:carboxypeptidase A activity|Biological_process:proteolysis			ENSEMBL:ENSP00000335516:human:Peptidase M14, carboxypeptidase A family protein:E=106.699 | ENSEMBL:ENSP00000360904:human:Novel protein:E=81.6778 | ENSEMBL:ENSP00000338512:human:AGTPBP1 protein:E=61.3372 | ENSEMBL:ENSP00000349592:human:ATP/GTP binding protein 1:E=61.2924 | ENSEMBL:ENSP00000275763:human:AGBL3 protein:E=58.3279 | ENSEMBL:ENSP00000298861:human:ATP/GTP binding protein-like 2:E=53.1549…
Y39E4B.8	188019_at	Y39E4B.8		WBGene00006985		Affymetrix microarray probe	zig-8		ok561			1	WBPhenotype0000049|WBPhenotype0000062|WBPhenotype0000886|WBPhenotype0000031|WBPhenotype0000049|WBPhenotype0000050|WBPhenotype0000054|WBPhenotype0000059|WBPhenotype0000689|WBPhenotype0000886|WBPhenotype0001037|WBPhenotype0000050|WBPhenotype0000535|WBPhenotype0000689|WBPhenotype0000886	Expression is activated postembryonically in the first larval (L1) stage.|Larval Expression: Nervous System; head neurons; tail neurons; unidentified cells in head;	pharyngeal muscle|head|head neurons|tail neurons|nervous system	3		KOG3510	Immunoglobulin C-2 Type/fibronectin type III domains	FLYBASE:CG13439-PA:fly:Flybase gene name is dpr-PA:E=17.1249 | FLYBASE:CG32600-PA:fly:Flybase gene name is dpr8-PA:E=14.3372 | FLYBASE:CG14162-PA:fly:Flybase gene name is dpr6-PA:E=13.8861 | FLYBASE:CG10946-PA:fly:Flybase gene name is dpr14-PA:E=13.6383 | FLYBASE:CG33512-PA:fly:Flybase gene name is dpr4-PA:E=12.4089 | FLYBASE:CG33507-PA:fly:Flybase gene name is dpr2-PA:E=12.2924 | FLYBASE:CG33996…
T05A7.4	193301_at	T05A7.4		WBGene00001976		Affymetrix microarray probe	hmg-11		ok1303			1	WBPhenotype0000049|WBPhenotype0000062|WBPhenotype0000886|WBPhenotype0000031|WBPhenotype0000049|WBPhenotype0000050|WBPhenotype0000054|WBPhenotype0000059|WBPhenotype0000689|WBPhenotype0000886|WBPhenotype0001037|WBPhenotype0000050|WBPhenotype0000535|WBPhenotype0000689|WBPhenotype0000886	Larval Expression: pharynx; intestine; anal depressor muscle; rectal epithelium; Reproductive System; developing vulva; body wall muscle; hypodermis; excretory cell; Nervous System; nerve ring; ventral nerve cord; tail neurons; unidentified cells in head;	head|pharynx|hypodermis|intestine|rectal epithelium|tail neurons|nerve ring|ventral nerve cord|vulval muscle|uterine muscle|nervous system|Reproductive System|body wall muscle|developing vulva|anal depressor muscle|excretory cell	1	Molecular_function:DNA binding|Biological_process:regulation of transcription, DNA-dependent|Biological_process:chromosome organization and biogenesis (sensu Eukaryota)|Cellular_component:chromatin|Cellular_component:nucleus	InP_met_050090
F48E3.1	175817_at	F48E3.1b	F48E3.1	WBGene00001637	F48E3.2	Affymetrix microarray probe	gly-12	gly-12 encodes an experimentally verified UDP-N-acetylglucosamine alpha-3-D-mannoside beta-1,2-N-acetylglucosaminyltransferase I (GnT I), expressed throughout development in many cell types; gly-12 has no obvious function in vivo, since a deletion allele of gly-12 is phenotypically normal even as a double or triple mutant with gly-13 and gly-14.	id47|is47|ok1026|snp_F48E3[1]|snp_F48E3[2]			1	WBPhenotype0000050|WBPhenotype0000050|WBPhenotype0000535|WBPhenotype0000689|WBPhenotype0000886	beta-gal expression was seen throughout all developmental stages and in many tissues: intestine, muscle (probably body wall muscle), hypodermis, other epithelial cells, head and tail ganglia.|Major band at ~2.1 kb. Higher level at embryo stage (embryo fraction contains mixture of embryo stages) other than that no significant variation between different life stages.|Higher level of message at embr…	hypodermis|intestine|head ganglia|tail ganglia|head neurons|tail neurons|nerve ring|ventral nerve cord|nervous system|seam cells|neurons along body		Molecular_function:alpha-1,3-mannosylglycoprotein 2-beta-N-acetylglucosaminyltransferase activity|Biological_process:protein amino acid N-linked glycosylation|Cellular_component:Golgi membrane|Biological_process:embryonic development (sensu Metazoa)	InP_uni_001251		ENSEMBL:ENSP00000332073:human:Alpha-1,3-mannosyl-glycoprotein 2-beta-N-acetylglucosaminyltransferase:E=59.4559 | ENSEMBL:ENSP00000311888:human:CDNA PSEC0120 fis, clone PLACE1002379, highly similar to Human alpha- 1,3-mannosyl-glycoprotein beta-1, 2-N-acetylglucosaminyltransferase (MGAT) gene:E=50.1805 | ENSEMBL:ENSP00000319315:human:Protein O-linked-mannose beta-1,2-N-acetylglucosaminyltransferas…
C02C6.1	175673_s_at	C02C6.1a	C02C6.1	WBGene00001130	C02C6.1b	Affymetrix microarray probe	dyn-1		pk76|tm852|ky51|en40|en34|n4335|n4098|n4334|en15|n4332|n4039|en7|en37|en41|n4333|en12|en9			1	WBPhenotype0000689|WBPhenotype0000050|WBPhenotype0000059|WBPhenotype0000643|WBPhenotype0001236|WBPhenotype0000050|WBPhenotype0000054|WBPhenotype0000059|WBPhenotype0000812|WBPhenotype0001078|WBPhenotype0000050|WBPhenotype0000638|WBPhenotype0000643|WBPhenotype0001010	Expressed in motor neurons in head and ventral nerve cord; sensory neurons and sensory interneurons around nerve ring and tail; pharyngeal-intestinal valve, intestinal-rectal valve, and intestine; in m3 and m4. Expressed in all stages embryo through adult.|Expressed in nerve ring, ventral nerve cord, dorsal nerve cord, pharyngeal neurons, spermathecae, coelomocytes and apical surface of intestina…	interneurons|intestine|m4|pharyngeal muscle|head neurons|sensory neurons|motor neurons|tail neurons|m3|nerve ring|ventral nerve cord|pharyngo-intestinal valve|intestino-rectal valve|spermathecae|coelomocytes|ventral nerve cord|dorsal nerve cord|pharyngeal neurons|pharynx|intestine|head neurons|tail neurons|ventral nerve cord|nervous system|seam cells|body wall muscle|neurons along body		Molecular_function:GTP binding|Molecular_function:GTPase activity|Molecular_function:rhodopsin-like receptor activity|Biological_process:G-protein coupled receptor protein signaling pathway|Cellular_component:integral to membrane|Biological_process:embryonic development (sensu Metazoa)|Biological_process:molting cycle (sensu Protostomia and Nematoda)|Biological_process:locomotory behavior|Biologi…	KOG0446	Vacuolar sorting protein VPS1, dynamin, and related proteins	ENSEMBL:ENSP00000373905:human:dynamin 2 isoform 4:E=296.886 | ENSEMBL:ENSP00000373903:human:Isoform 2 of Dynamin-2:E=295.42 | ENSEMBL:ENSP00000313164:human:98 kDa protein:E=294.155 | ENSEMBL:ENSP00000352721:human:Isoform 1 of Dynamin-2:E=293.523 | ENSEMBL:ENSP00000345680:human:dynamin 1 isoform 1:E=292.886 | ENSEMBL:ENSP00000347890:human:98 kDa protein:E=292.357 | ENSEMBL:ENSP00000362014:human:Dy…
F41G3.12	188445_at	F41G3.12		WBGene00018304		Affymetrix microarray probe	agr-1		tm2051|snp_F41G3[1]|CE2-151|uCE2-1679|uCE2-1676|uCE2-1678|uCE2-1677			1	WBPhenotype0000050|WBPhenotype0000535|WBPhenotype0000689|WBPhenotype0000886|WBPhenotype0000031|WBPhenotype0000049|WBPhenotype0000050|WBPhenotype0000054|WBPhenotype0000059|WBPhenotype0000689|WBPhenotype0000886|WBPhenotype0001037	Larval Expression: intestine; Nervous System; head neurons; amphids; unidentified cells;|Larval Expression: intestine; Nervous System; head neurons;	intestine|head neurons|nervous system|amphids|intestine|head neurons|nervous system	12	Molecular_function:serine-type endopeptidase inhibitor activity			ENSEMBL:ENSP00000340785:human:200 kDa protein:E=97.1079 | ENSEMBL:ENSP00000368678:human:Agrin precursor:E=97.1024 | ENSEMBL:ENSP00000350717:human:344 kDa protein:E=35.1938 | ENSEMBL:ENSP00000346769:human:laminin alpha 2 subunit precursor:E=35.1938 | ENSEMBL:ENSP00000270945:human:Basement membrane-specific heparan sulfate proteoglycan core protein precursor:E=32.1249 | ENSEMBL:ENSP00000256759:huma…
C25A1.11	172967_x_at	C25A1.11		WBGene00000095		Affymetrix microarray probe	aha-1	aha-1 encodes an ortholog of human aryl-hydrocarbon receptor nuclear translocator; interacts with AHR-1 and HIF-1 in vitro, requires HIF-1 for proper localization, and is expressed ubiquitously.	ia01|ok1396			1	WBPhenotype0000049|WBPhenotype0000062|WBPhenotype0000886|WBPhenotype0000050|WBPhenotype0000535|WBPhenotype0000689|WBPhenotype0000886|WBPhenotype0000583|WBPhenotype0000643|WBPhenotype0000031|WBPhenotype0000646|WBPhenotype0000031|WBPhenotype0000049|WBPhenotype0000050|WBPhenotype0000054|WBPhenotype0000059|WBPhenotype0000689|WBPhenotype0000886|WBPhenotype0001037	Expressed in many cell types throughout development, including hypodermal cells, intestinal cells, pharyngeal cells, and neurons.	all somatic	1	Molecular_function:signal transducer activity|Biological_process:signal transduction|Molecular_function:transcription factor activity|Cellular_component:nucleus|Biological_process:regulation of transcription, DNA-dependent|Molecular_function:transcription regulator activity|Biological_process:regulation of transcription|Biological_process:positive regulation of body size|Biological_process:locomo…	KOG3561	Aryl-hydrocarbon receptor nuclear translocator	ENSEMBL:ENSP00000307479:human:aryl hydrocarbon receptor nuclear translocator 2:E=95.7447 | ENSEMBL:ENSP00000353172:human:ARNT2 protein:E=95.7447 | ENSEMBL:ENSP00000346372:human:Isoform Short of Aryl hydrocarbon receptor nuclear translocator:E=74.0506 | ENSEMBL:ENSP00000357971:human:85 kDa protein:E=74.0506 | ENSEMBL:ENSP00000345426:human:Aryl hydrocarbon receptor nuclear translocator isoform 1 va…
C27H5.7	176157_at	C27H5.7b	C27H5.7	WBGene00001129	C27H5.7a	Affymetrix microarray probe	dyf-13	dyf-13 encodes a ciliary protein, belonging to a conserved but unfamiliar protein family, that is required for cilial function and formation, undergoes IFT, and might represent a core component of the OSM-3 kinesin IFT pathway; dyf-13 is expressed in AWB neurons; dyf-13 mutations affect morphology of the amphid and phasmid neurons, chemotaxis, dauer formation, growth, male mating, and hermaphrodi…	tm1952|pk1745|mn396			1	WBPhenotype0000031|WBPhenotype0000049|WBPhenotype0000050|WBPhenotype0000054|WBPhenotype0000059|WBPhenotype0000689|WBPhenotype0000886|WBPhenotype0001037|WBPhenotype0000050|WBPhenotype0000535|WBPhenotype0000689|WBPhenotype0000886|WBPhenotype0000049|WBPhenotype0000062|WBPhenotype0000886	Strong GFP signals in most ciliated cells, including amphid, phasmid, and labial-quadrant neurons.|			Molecular_function:binding			ENSEMBL:ENSP00000339135:human:CDNA FLJ12571 fis, clone NT2RM4000950:E=98.6576 | FLYBASE:CG4525-PA:fly:Flybase gene name is CG4525-PA:E=81.7213 |
C15H9.1	193024_at	C15H9.1		WBGene00003778		Affymetrix microarray probe	nnt-1	nnt-1 encodes a proton-pumping nicotinamide nucleotide transhydrogenase predicted to be mitochondrial.	ok794|sv34|tm358|uCE6-987			1	WBPhenotype0000050|WBPhenotype0000062|WBPhenotype0000535|WBPhenotype0000689|WBPhenotype0000886|WBPhenotype0000050|WBPhenotype0000535|WBPhenotype0000689|WBPhenotype0000886|WBPhenotype0000031|WBPhenotype0000049|WBPhenotype0000050|WBPhenotype0000054|WBPhenotype0000059|WBPhenotype0000689|WBPhenotype0000886|WBPhenotype0001037	Larval Expression: pharyngeal-intestinal valve; intestine; hypodermis; coelomocytes; Nervous System; nerve ring; ventral nerve cord; head neurons; tail neurons;	hypodermis|intestine|coelomocytes|head neurons|tail neurons|nerve ring|ventral nerve cord|nervous system|pharyngeal-intestinal valve	17	Molecular_function:oxidoreductase activity|Biological_process:electron transport|Molecular_function:NAD(P) transhydrogenase activity|Molecular_function:NAD(P)+ transhydrogenase (AB-specific) activity|Biological_process:proton transport|Molecular_function:phosphopantetheine binding|Molecular_function:glycerol-3-phosphate dehydrogenase activity|Biological_process:glycerol-3-phosphate metabolism|Cel…	TWOG0065	Unnamed protein	ENSEMBL:ENSP00000264663:human:NAD(P) transhydrogenase, mitochondrial precursor:E=1000 |
F54B11.6	180601_s_at	F54B11.6		WBGene00000262		Affymetrix microarray probe	bra-1	The bra-1 gene encodes a homolog of the human BMP receptor-associated molecule (BRAM1) that negatively regulates the DAF-1/DAF-7/DAF-14 TGF-beta signalling pathway.	nk1			1	WBPhenotype0000050|WBPhenotype0000062|WBPhenotype0000535|WBPhenotype0000689|WBPhenotype0000886|WBPhenotype0000050|WBPhenotype0000535|WBPhenotype0000689|WBPhenotype0000886|WBPhenotype0000031|WBPhenotype0000049|WBPhenotype0000050|WBPhenotype0000054|WBPhenotype0000059|WBPhenotype0000689|WBPhenotype0000886|WBPhenotype0001037|WBPhenotype0000049|WBPhenotype0000062|WBPhenotype0000886	Expressed in neuronal cells.|BRA-1::GFP was expressed strongly in amphid and phasmid neurons, and weakly in a few cells in the tail and in hypodermal cells. This expression pattern was constant throughout the larval and adult stages. Identified neurons include amphid neurons, AWC, AFD, ASI, ASG, ASK, and phasmid neurons PHA and PHB.	neurons|amphid neurons|phasmid neurons	12	Molecular_function:zinc ion binding	KOG3612	PHD Zn-finger protein	ENSEMBL:ENSP00000371017:human:Zinc finger MYND domain containing 11 transcript variant 3:E=25.9208 | ENSEMBL:ENSP00000371020:human:BS69 variant 2:E=25.7213 | ENSEMBL:ENSP00000309992:human:Zinc finger MYND domain containing protein 11:E=25.6576 | ENSEMBL:ENSP00000348246:human:Isoform 8 of Protein kinase C-binding protein 1:E=15.4318 | ENSEMBL:ENSP00000312237:human:RACK7 isoform e:E=15.4202 | ENSEM…
D1014.3	189830_at	D1014.3		WBGene00017016		Affymetrix microarray probe	snap-1		tm2068			1	WBPhenotype0000031|WBPhenotype0000032|WBPhenotype0000050|WBPhenotype0000643|WBPhenotype0000689|WBPhenotype0001010|WBPhenotype0000054|WBPhenotype0000679|WBPhenotype0000050|WBPhenotype0000689|WBPhenotype0000365|WBPhenotype0000689	Larval Expression: Nervous System; head neurons; amphids; tail neurons;	head neurons|tail neurons|vulval muscle|uterine muscle|nervous system|Reproductive System|amphids	11	Molecular_function:intracellular transporter activity|Biological_process:intracellular protein transport|Cellular_component:endoplasmic reticulum|Cellular_component:Golgi apparatus|Molecular_function:binding|Biological_process:positive regulation of growth rate|Biological_process:physiological process|Biological_process:embryonic development (sensu Metazoa)|Biological_process:locomotory behavior|…			ENSEMBL:ENSP00000263354:human:Alpha-soluble NSF attachment protein:E=82.0605 | ENSEMBL:ENSP00000246011:human:Beta-soluble NSF attachment protein:E=81.1135 | ENSEMBL:ENSP00000324628:human:Gamma-soluble NSF attachment protein:E=11.3872 | FLYBASE:CG6625-PA:fly:Flybase gene name is Snap-PA:E=78.6576 |
C45B2.4	189510_at	C45B2.4a	C45B2.4	WBGene00001587	C45B2.4b	Affymetrix microarray probe	ggr-2	ggr-2 encodes a predicted member of the GABA/ glycine receptor family of ligand-gated chloride channels that affects thermotaxis; expressed in neurons that include SMDV, SMDD, SIAV, CAN, HSN, DD, and is weakly expressed in the egg-laying muscles.	ut207|ut208|ut209|cxTi1051|cxTi10513|snp_C45B2[3]			1	WBPhenotype0000031|WBPhenotype0000049|WBPhenotype0000050|WBPhenotype0000054|WBPhenotype0000059|WBPhenotype0000689|WBPhenotype0000886|WBPhenotype0001037|WBPhenotype0000050|WBPhenotype0000535|WBPhenotype0000689|WBPhenotype0000886	(C45B2) SMDV, SMDD, SIAV, CAN, HSN, DD|(F09C12) AVA, AVB, SMDD, DVA, SIAD, other neurons in the nerve ring	neurons|DD neurons|neurons|circumpharyngeal nerve ring neurons		Molecular_function:GABA-A receptor activity|Molecular_function:extracellular ligand-gated ion channel activity|Biological_process:ion transport|Cellular_component:integral to membrane|Cellular_component:postsynaptic membrane|Molecular_function:neurotransmitter receptor activity|Cellular_component:membrane|Biological_process:transport			ENSEMBL:ENSP00000274576:human:Isoform b of Glycine receptor subunit alpha-1 precursor:E=70.8539 | ENSEMBL:ENSP00000274093:human:Isoform Alpha-3L of Glycine receptor subunit alpha-3 precursor:E=69.0862 | ENSEMBL:ENSP00000345284:human:Isoform Alpha-3K of Glycine receptor subunit alpha-3 precursor:E=69.0706 | ENSEMBL:ENSP00000347123:human:Isoform Alpha-2B of Glycine receptor subunit alpha-2 precurso…
F26E4.8	192922_s_at	F26E4.8		WBGene00006528		Affymetrix microarray probe	tba-1		zd109|or346|ok1123|ok1135			1	WBPhenotype0000050|WBPhenotype0001102|WBPhenotype0000050|WBPhenotype0001152|WBPhenotype0000050|WBPhenotype0000269|WBPhenotype0000031|WBPhenotype0000050|WBPhenotype0000050|WBPhenotype0000059|WBPhenotype0000050|WBPhenotype0000049|WBPhenotype0000062|WBPhenotype0000886|WBPhenotype0000269|WBPhenotype0000031|WBPhenotype0000049|WBPhenotype0000050|WBPhenotype0000054|WBPhenotype0000059|WBPhenotype0000689|…	Ubiquitous until the 550-cell stage, decreasing with age. After 100-cell stage, could not detect if a minority of cells were unstained|Strong expression is observed during embryogenesis. Staining is observed in the ventral nerve cord motor neurons, both neuronal cell bodies and their axonal processes along the entire ventral cord in adult animals. Expression is also detected in 6 touch receptors …	neurons|muscle|hypodermal|gonad|intestine|DA neurons|DB neurons|VB neurons|germ-line cells|nervous system|VA neurons|muscle|hypodermal|gonad|intestine|germ-line cells|nervous system	5	Molecular_function:structural molecule activity|Biological_process:microtubule-based movement|Cellular_component:microtubule|Molecular_function:GTP binding|Cellular_component:cytoplasm|Molecular_function:GTPase activity|Biological_process:protein polymerization|Cellular_component:protein complex|Biological_process:embryonic development (sensu Metazoa)|Biological_process:spindle organization and b…	KOG1376	Alpha tubulin	ENSEMBL:ENSP00000301071:human:Tubulin alpha-3 chain:E=222.229 | ENSEMBL:ENSP00000336799:human:Tubulin alpha-ubiquitous chain:E=222.229 | ENSEMBL:ENSP00000301072:human:Tubulin alpha-6 chain:E=221.167 | ENSEMBL:ENSP00000326042:human:Isoform 1 of Tubulin alpha-2 chain:E=218.959 | ENSEMBL:ENSP00000248437:human:Tubulin alpha-1 chain:E=218.31 | ENSEMBL:ENSP00000318575:human:Tubulin alpha-8 chain:E=214.…
C43C3.3	175189_at	C43C3.3		WBGene00001124		Affymetrix microarray probe	dyf-8	dyf-8 encodes a protein predicted to form a cell-surface ligand with a zona pellucida domain; DYF-8 is required for permeability of amphid and phasmid neurons to external dyes, chemotaxis to ammonium chloride, avoidance of high osmotic stimuli, male mating, and dauer formation.	ox195|m539			1	WBPhenotype0000050|WBPhenotype0000535|WBPhenotype0000689|WBPhenotype0000886|WBPhenotype0000031|WBPhenotype0000049|WBPhenotype0000050|WBPhenotype0000054|WBPhenotype0000059|WBPhenotype0000689|WBPhenotype0000886|WBPhenotype0001037	Larval Expression: excretory cell; Nervous System; nerve ring; tail neurons;|Larval Expression: excretory cell; Nervous System; head neurons; tail neurons;|Larval Expression: seam cells; Nervous System; nerve ring; head neurons;	tail neurons|nerve ring|nervous system|excretory cell|head neurons|tail neurons|nervous system|excretory cell|head neurons|nerve ring|nervous system|seam cells	12		InP_Cae_003624
B0228.5	189557_at	B0228.5b	B0228.5	WBGene00015062	B0228.5a	Affymetrix microarray probe	trx-1	trx-1 encodes a thioredoxin, a small redox protein that functions as a protein-disulfide reductase; loss of trx-1 activity via a deletion mutation and RNAi indicates that trx-1 is required for normal adult lifespan; in vitro, TRX-1 is capable of reducing protein disulfide bonds in the presence of a mammalian thioredoxin reductase; a TRX-1::GFP fusion protein is expressed in the ASJL/R amphid chem…	tm1786|ok1449|jh127			1	WBPhenotype0001171|WBPhenotype0000050|WBPhenotype0000535|WBPhenotype0000689|WBPhenotype0000886|WBPhenotype0001171|WBPhenotype0000049|WBPhenotype0000062|WBPhenotype0000886|WBPhenotype0001171|WBPhenotype0000031|WBPhenotype0000049|WBPhenotype0000050|WBPhenotype0000054|WBPhenotype0000059|WBPhenotype0000689|WBPhenotype0000886|WBPhenotype0001037	Stable transgenic lines expressing the trx-1::gfp translational fusion always resulted in GFP expression in a single pair of amphid neurons. A detailed anatomical analysis identified the ciliated chemosensory neuron pair ASJ-left and -right (ASJL, ASJR) as the cells expressing GFP. GFP fluorescence co-localizing with the fluorescent dye DiI in only one neuron pair, the ventral-most of the fluores…	intestine|intestine		Molecular_function:electron carrier activity|Molecular_function:protein disulfide oxidoreductase activity|Biological_process:cell redox homeostasis|Biological_process:glycerol ether metabolism|Molecular_function:isomerase activity			ENSEMBL:ENSP00000259332:human:Thioredoxin:E=16.9586 | ENSEMBL:ENSP00000350419:human:Isoform 2 of Thioredoxin domain-containing protein 2:E=15.0088 | ENSEMBL:ENSP00000304908:human:Isoform 1 of Thioredoxin domain-containing protein 2:E=14.9586 | ENSEMBL:ENSP00000216185:human:Thioredoxin, mitochondrial precursor:E=14.9208 | ENSEMBL:ENSP00000334444:human:11 kDa protein:E=14.5086 | ENSEMBL:ENSP0000022…
F37A4.6	187302_at	F37A4.6		WBGene00018136		Affymetrix microarray probe			uCE2-1142|uCE2-1139|uCE2-1141|uCE2-1140|uCE2-1138			1	WBPhenotype0000050|WBPhenotype0000535|WBPhenotype0000689|WBPhenotype0000886|WBPhenotype0000050|WBPhenotype0000535|WBPhenotype0000689|WBPhenotype0000886|WBPhenotype0001036|WBPhenotype0001037|WBPhenotype0000031|WBPhenotype0000049|WBPhenotype0000050|WBPhenotype0000054|WBPhenotype0000059|WBPhenotype0000689|WBPhenotype0000886|WBPhenotype0001037|WBPhenotype0000049|WBPhenotype0000749|WBPhenotype0000886|…	Larval Expression: Nervous System; head neurons;	head neurons|nervous system	0	Biological_process:gametogenesis	InP_Cae_006158
K02E10.8	174560_at	K02E10.8		WBGene00006365		Affymetrix microarray probe	syg-1	syg-1 encodes a novel transmembrane protein that is a member of the immunoglobulin superfamily of proteins; during larval development, SYG-1 activity is required cell autonomously within the HSNL neuron to specify proper synaptic specificity with its targets, such as vulval muscles and the VC neuron; in regulating synapse formation, SYG-1 acts as a receptor for a second immunoglobulin superfamily…	ky652|cxTi1406			1	WBPhenotype0000050|WBPhenotype0000535|WBPhenotype0000689|WBPhenotype0000886|WBPhenotype0000031|WBPhenotype0000049|WBPhenotype0000050|WBPhenotype0000054|WBPhenotype0000059|WBPhenotype0000689|WBPhenotype0000886|WBPhenotype0001037	Neuronal expression in: several weak head neurons, many VNC-MNs|Expressed in head motorneurons, occasionally in HSN neurons, and weakly in other cells in the vulval region . Because expression was weak, variable, and not localized to cell bodies, the complete group of cells that expressed SYG-1 could not be defined.|	hypodermis|ventral cord motor neurons|head neurons|vulva|head neurons	1		KOG3510	Immunoglobulin C-2 Type/fibronectin type III domains	ENSEMBL:ENSP00000353331:human:Isoform 2 of Kin of IRRE-like protein 2 precursor:E=43.3979 | ENSEMBL:ENSP00000278934:human:Isoform 1 of Kin of IRRE-like protein 3 precursor:E=43.2596 | ENSEMBL:ENSP00000262625:human:Isoform 1 of Kin of IRRE-like protein 2 precursor:E=43.1739 | ENSEMBL:ENSP00000352138:human:Isoform 1 of Kin of IRRE-like protein 1 precursor:E=40.4815 | ENSEMBL:ENSP00000342521:human:I…
R10H1.2	187501_at	R10H1.2a	R10H1.2	WBGene00019999	R10H1.2b	Affymetrix microarray probe	srab-14		uCE3-1122			1	WBPhenotype0000050|WBPhenotype0000535|WBPhenotype0000689|WBPhenotype0000886|WBPhenotype0000031|WBPhenotype0000049|WBPhenotype0000050|WBPhenotype0000054|WBPhenotype0000059|WBPhenotype0000689|WBPhenotype0000886|WBPhenotype0001037|WBPhenotype0000049|WBPhenotype0000062|WBPhenotype0000886	Larval Expression: excretory cell; Nervous System; nerve ring; ventral nerve cord; dorsal nerve cord; lateral nerve cords; head neurons; amphids; mechanosensory neurons; pharyngeal neurons; neurons along body; tail neurons; phasmids;	mechanosensory neurons|head neurons|tail neurons|nerve ring|ventral nerve cord|dorsal nerve cord|pharyngeal neurons|nervous system|neurons along body|excretory cell|amphids|phasmids|lateral nerve cords		Molecular_function:rhodopsin-like receptor activity|Biological_process:G-protein coupled receptor protein signaling pathway|Cellular_component:integral to membrane|Molecular_function:transmembrane receptor activity|Biological_process:sensory perception of chemical stimulus
K08A8.3	174272_at	K08A8.3		WBGene00000591		Affymetrix microarray probe	coh-1	coh-1 encodes a RAD21 homolog that affects embryonic viability and is believed to affect cohesion of sister chromatids in somatic cells; expressed in the distal tip cells of the gonad, embryonic, and somatic cells	tm582|tm580|snp_K08A8[1]			1	WBPhenotype0000050|WBPhenotype0000535|WBPhenotype0000689|WBPhenotype0000886|WBPhenotype0000031|WBPhenotype0000049|WBPhenotype0000050|WBPhenotype0000054|WBPhenotype0000059|WBPhenotype0000689|WBPhenotype0000886|WBPhenotype0001037|WBPhenotype0000643|WBPhenotype0000050|WBPhenotype0001175|WBPhenotype0000306|WBPhenotype0000031|WBPhenotype0000049|WBPhenotype0000050|WBPhenotype0000054|WBPhenotype0000059|…	The product of coh-1 was detected by immunocytology in somatic and embryonic nuclei but was not found to be localized to the condensed chromosomes of cells in mitosis. Within the gonad, the strongest immunostaining of COH-1 was found in the nucleus of the distal tip cell. COH-1 was strikingly absent from the mitotic and the transition zone of the gonads but reappeared on pachytene and diplotene/d…	gonad|embryos|distal tip cells|somatic cells|all somatic cells	0	Cellular_component:nuclear chromosome|Biological_process:chromosome organization and biogenesis (sensu Eukaryota)|Biological_process:embryonic development (sensu Metazoa)|Biological_process:chromosome segregation|Biological_process:locomotory behavior	KOG1213	Sister chromatid cohesion complex Cohesin, subunit RAD21/SCC1	ENSEMBL:ENSP00000297338:human:Double-strand-break repair protein rad21 homolog:E=74.0655 | ENSEMBL:ENSP00000246108:human:similar to Double-strand-break repair protein rad21 homolog:E=51.6576 |
F40E10.6	180597_at	F40E10.6		WBGene00009574		Affymetrix microarray probe			uCE6-1485|uCE6-1484			1	WBPhenotype0000050|WBPhenotype0000535|WBPhenotype0000689|WBPhenotype0000886|WBPhenotype0000031|WBPhenotype0000049|WBPhenotype0000050|WBPhenotype0000054|WBPhenotype0000059|WBPhenotype0000689|WBPhenotype0000886|WBPhenotype0001037	Expression begins in young larvae and is seen in a number of tissues i.e. pharynx, circumphanryngeal nerve ring, vulva and vulval muscle, tail hypodermis, pharyngeo-intestinal and intestino-rectal valves.|GFP and CFP expression patterns observed for F40E10.6 reporter fusions generated by fosmid recombineering were strong and clear, restricted to the nervous system, from the circumpharyngeal nerve…	vulva|pharynx|vulval muscle|pharyngo-intestinal valve|intestino-rectal valve|tail hypodermis|circumpharyngeal nerve ring	1		KOG2641	Predicted seven transmembrane receptor - rhodopsin family	ENSEMBL:ENSP00000355210:human:Putative MAP kinase-activating protein C22orf5:E=118.553 | ENSEMBL:ENSP00000354441:human:OTTHUMP00000042189:E=118.509 | ENSEMBL:ENSP00000326348:human:MGC9712 protein:E=112.62 | ENSEMBL:ENSP00000296582:human:CDNA FLJ10846 fis, clone NT2RP4001373:E=43.0269 | ENSEMBL:ENSP00000325945:human:CDNA FLJ90562 fis, clone OVARC1001163:E=26.4949 | FLYBASE:CG12004-PA:fly:Flybase g…
R13A5.9	175960_s_at	R13A5.9		WBGene00020051		Affymetrix microarray probe			cxTi7948			1	WBPhenotype0000050|WBPhenotype0000535|WBPhenotype0000689|WBPhenotype0000886|WBPhenotype0000050|WBPhenotype0000062|WBPhenotype0000535|WBPhenotype0000689|WBPhenotype0000886|WBPhenotype0000049|WBPhenotype0000749|WBPhenotype0000886|WBPhenotype0000031|WBPhenotype0000049|WBPhenotype0000050|WBPhenotype0000054|WBPhenotype0000059|WBPhenotype0000689|WBPhenotype0000886|WBPhenotype0001037|WBPhenotype0000049|…	Larval Expression: Nervous System; ventral nerve cord; head neurons; tail neurons;|Larval Expression: Nervous System; nerve ring; ventral nerve cord; tail neurons;|Larval Expression: Nervous System; nerve ring; ventral nerve cord; head neurons; mechanosensory neurons; pharyngeal neurons; neurons along body; tail neurons;	head neurons|tail neurons|ventral nerve cord|nervous system|tail neurons|nerve ring|ventral nerve cord|nervous system|mechanosensory neurons|head neurons|tail neurons|nerve ring|ventral nerve cord|pharyngeal neurons|nervous system|neurons along body	6	Molecular_function:tetracycline:hydrogen antiporter activity|Biological_process:tetracycline transport|Cellular_component:integral to membrane	KOG3762	Predicted transporter	ENSEMBL:ENSP00000281416:human:hypothetical protein LOC54842:E=76.4559 | ENSEMBL:ENSP00000330051:human:Hypothetical protein FLJ35773:E=15.6576 | FLYBASE:CG12858-PA:fly:Flybase gene name is CG12858-PA:E=100 | FLYBASE:CG7334-PA:fly:Flybase gene name is Sug-PA:E=21.8539 | FLYBASE:CG15706-PA:fly:Flybase gene name is CG15706-PA:E=18.1079 | FLYBASE:CG31663-PA:fly:Flybase gene name is CG31663-PA:E=18.041…
F57B10.9	185820_at	F57B10.9		WBGene00019006		Affymetrix microarray probe		F57B10.9 is orthologous to the human gene SPARTIN (TAHCCP1; OMIM:607111), which when mutated leads to disease.	tm2556			1	WBPhenotype0000050|WBPhenotype0000050|WBPhenotype0000535|WBPhenotype0000689|WBPhenotype0000886|WBPhenotype0000049|WBPhenotype0000062|WBPhenotype0000886|WBPhenotype0000031|WBPhenotype0000049|WBPhenotype0000050|WBPhenotype0000054|WBPhenotype0000059|WBPhenotype0000689|WBPhenotype0000886|WBPhenotype0001037	Larval Expression: Nervous System; nerve ring; ventral nerve cord; dorsal nerve cord; lateral nerve cords; head neurons; amphids; mechanosensory neurons; pharyngeal neurons; neurons along body; tail neurons; phasmids;	mechanosensory neurons|head neurons|tail neurons|nerve ring|ventral nerve cord|dorsal nerve cord|pharyngeal neurons|nervous system|neurons along body|amphids|phasmids|lateral nerve cords		Molecular_function:cysteine-type endopeptidase activity|Biological_process:proteolysis	KOG2709	Uncharacterized conserved protein	ENSEMBL:ENSP00000347314:human:Isoform 1 of Spartin:E=29.2147 | ENSEMBL:ENSP00000326182:human:Isoform 2 of Spartin:E=10.699 |
C10C6.2	191021_at	C10C6.2		WBGene00007006		Affymetrix microarray probe	npr-3	C10C6.2 encodes a G-protein-coupled receptor for the FMRFamide-related peptides (FaRPs) encoded by flp-15; C10C6.2 is primarily coupled to Gi/Go proteins, since C10C6.2 signalling is blocked by pertussis toxin; because of its link to Gi/Go proteins, C10C6.2 is expected to be inhibitory	tm1583			1	WBPhenotype0000050|WBPhenotype0000535|WBPhenotype0000689|WBPhenotype0000886|WBPhenotype0000031|WBPhenotype0000049|WBPhenotype0000050|WBPhenotype0000054|WBPhenotype0000059|WBPhenotype0000689|WBPhenotype0000886|WBPhenotype0001037|WBPhenotype0000049|WBPhenotype0000062|WBPhenotype0000886	C10C6.2 was not expressed in body wall muscle. However, it was extensively expressed in the ventral nerve cord and appeared to be expressed in every neuron that had its cell body in this region of the animal, i.e., both excitatory and inhibitory motorneurons.	motor neurons|ventral nerve cord	6	Molecular_function:rhodopsin-like receptor activity|Biological_process:G-protein coupled receptor protein signaling pathway|Cellular_component:integral to membrane|Molecular_function:neuropeptide Y receptor activity	KOG3656	7 transmembrane receptor	ENSEMBL:ENSP00000239032:human:Prolactin-releasing peptide receptor:E=33.9586 | ENSEMBL:ENSP00000332591:human:Neuropeptide Y receptor type 2:E=28.8861 | ENSEMBL:ENSP00000243673:human:Probable G-protein coupled receptor 83 precursor:E=26.699 | ENSEMBL:ENSP00000277942:human:Neuropeptide FF receptor 1:E=26.4815 | ENSEMBL:ENSP00000339401:human:Substance-K receptor:E=25.8239 | ENSEMBL:ENSP00000299727:h…
T28D9.1	194160_s_at	T28D9.1		WBGene00020894		Affymetrix microarray probe			snp_T28D9[2]|snp_T28D9[1]			1	WBPhenotype0000049|WBPhenotype0000062|WBPhenotype0000886|WBPhenotype0000050|WBPhenotype0000535|WBPhenotype0000689|WBPhenotype0000886	Larval Expression: intestine; Nervous System; nerve ring; ventral nerve cord; head neurons; neurons along body; tail neurons;	intestine|head neurons|tail neurons|nerve ring|ventral nerve cord|vulval muscle|nervous system|Reproductive System|neurons along body	20		InP_Cae_011774
F39C12.2	175727_s_at	F39C12.2a	F39C12.2	WBGene00000072		Affymetrix microarray probe	add-1	add-1 encodes an ortholog of the cytoskeletal protein alpha-adducin (ADD1, OMIM:102680, mutations are associated with susceptibility to salt-sensitive essential hypertension); by homology, ADD-1 is predicted to be a cell membrane-associated protein that mediates localized changes in the cytoskeleton in response to activation of signal transduction cascades; as loss of add-1 activity via large-sca…	tm1012|ok1008|gk258			1	WBPhenotype0000031|WBPhenotype0000049|WBPhenotype0000050|WBPhenotype0000054|WBPhenotype0000059|WBPhenotype0000689|WBPhenotype0000886|WBPhenotype0001037|WBPhenotype0000049|WBPhenotype0000062|WBPhenotype0000886|WBPhenotype0000050|WBPhenotype0000535|WBPhenotype0000689|WBPhenotype0000886	Larval Expression: pharynx; pharyngeal-intestinal valve; intestine; rectal epithelium; hypodermis; seam cells; Nervous System; nerve ring; ventral nerve cord; head neurons; tail neurons;	pharynx|hypodermis|intestine|rectal epithelium|head neurons|tail neurons|nerve ring|ventral nerve cord|nervous system|seam cells|pharyngeal-intestinal valve		Biological_process:fucose metabolism|Molecular_function:zinc ion binding|Molecular_function:L-fuculose-phosphate aldolase activity	KOG3699	Cytoskeletal protein Adducin	ENSEMBL:ENSP00000348100:human:ADD1 protein:E=94.3872 | ENSEMBL:ENSP00000264758:human:Isoform 3 of Alpha-adducin:E=85.9586 | ENSEMBL:ENSP00000348381:human:Isoform 2 of Gamma-adducin:E=82.9586 | ENSEMBL:ENSP00000277900:human:Isoform 1 of Gamma-adducin:E=80.1938 | ENSEMBL:ENSP00000347972:human:adducin 2 isoform e:E=74.1805 | ENSEMBL:ENSP00000264436:human:adducin 2 isoform a:E=71.6383 | ENSEMBL:ENSP0…
T12C9.3	179971_at	T12C9.3		WBGene00006657		Affymetrix microarray probe	twk-2	twk-2 encodes one of 44 C. elegans TWK (two-P domain K+) potassium channel subunits that contain two pore-forming domains and four transmembrane domains; the precise role of TWK-2 in C. elegans development and/or behavior is not yet known, but TWK-2 may function redundantly with other TWK channels; TWK-2 is expressed in a subset of neurons.	pkP632|cxTi4205|snp_T12C9[1]			1	WBPhenotype0000050|WBPhenotype0000535|WBPhenotype0000689|WBPhenotype0000886	Subset of neurons	neurons	9	Molecular_function:potassium channel activity|Biological_process:potassium ion transport|Cellular_component:membrane			ENSEMBL:ENSP00000334650:human:TWIK-related individual K+ channel:E=16.7959 | ENSEMBL:ENSP00000297169:human:Potassium channel subfamily K member 5:E=15.8239 | ENSEMBL:ENSP00000211196:human:Potassium channel subfamily K member 16:E=14.2596 | ENSEMBL:ENSP00000362324:human:KCNK16 protein:E=13.4559 | ENSEMBL:ENSP00000244085:human:Potassium channel subfamily K member 15:E=13.2757 | ENSEMBL:ENSP00000306…
C33D12.1	189951_at	C33D12.1		WBGene00000452		Affymetrix microarray probe	ceh-31	ceh-31 encodes a protein containing a homeobox domain.	tm239			1	WBPhenotype0000050|WBPhenotype0000535|WBPhenotype0000689|WBPhenotype0000886|WBPhenotype0000031|WBPhenotype0000049|WBPhenotype0000050|WBPhenotype0000054|WBPhenotype0000059|WBPhenotype0000689|WBPhenotype0000886|WBPhenotype0001037	Larval Expression: Nervous System; amphids;	nervous system|amphids	3	Molecular_function:transcription factor activity|Cellular_component:nucleus|Biological_process:regulation of transcription, DNA-dependent|Molecular_function:sequence-specific DNA binding			ENSEMBL:ENSP00000263610:human:BarH-like 1 homeobox protein:E=18.8539 | ENSEMBL:ENSP00000271223:human:BarH-like 2 homeobox protein:E=18.7959 | FLYBASE:CG5529-PA:fly:Flybase gene name is B-H1-PA:E=20.4559 | FLYBASE:CG5488-PA:fly:Flybase gene name is B-H2-PA:E=17.7213 |
T22B7.1	175723_at	T22B7.1	T22B7.1a	WBGene00001182	T22B7.1c|T22B7.1b|T22B7.1d	Affymetrix microarray probe	egl-13	egl-13 encodes a transcription factor of the HMG (high mobility group) box family that affects the cell fusion process that makes the vulval-uterine connection and thereby affects egg laying; expressed in the pi lineage cells, transiently expressed in the rho lineage, in the anchor cell following fusion, and in neurons, body wall muscles, and intestinal cells.	e1447|ku207|ty3|ty7|ku194|n483|uCE6-942|snp_T22B7[1]			1	WBPhenotype0000697|WBPhenotype0001037|WBPhenotype0000031|WBPhenotype0000049|WBPhenotype0000050|WBPhenotype0000054|WBPhenotype0000059|WBPhenotype0000689|WBPhenotype0000886|WBPhenotype0001037|WBPhenotype0000031|WBPhenotype0000049|WBPhenotype0000050|WBPhenotype0000054|WBPhenotype0000059|WBPhenotype0000689|WBPhenotype0000886|WBPhenotype0001037|WBPhenotype0000050|WBPhenotype0000535|WBPhenotype0000689|…	Translational construct: cog-2::gfp is expressed in a dynamic pattern in cells of the pi-lineage. No expression is visible in the gonad until the pi cell precursors are born. At this point, expression is evident in all pi cell precursors as well as in the single pi precursor on each side that has a pi cell precursor as a sister. After the pi cell precursors undergo their single and final division…	gonad|intestinal|head neurons|tail neurons|pi lineage		Molecular_function:DNA binding|Biological_process:regulation of transcription, DNA-dependent|Biological_process:oviposition|Biological_process:hermaphrodite genitalia development|Biological_process:gametogenesis	KOG0528	HMG-box transcription factor SOX5	ENSEMBL:ENSP00000370788:human:Isoform 4 of Transcription factor SOX-5:E=51.1192 | ENSEMBL:ENSP00000356172:human:SRY-box 13:E=47.4202 | ENSEMBL:ENSP00000339876:human:Hypothetical protein SOX6 (Fragment):E=47.0706 | ENSEMBL:ENSP00000324948:human:Hypothetical protein SOX6 (Fragment):E=46.9586 | ENSEMBL:ENSP00000336946:human:Isoform 3 of Transcription factor SOX-6:E=46.8239 | ENSEMBL:ENSP00000272193:…
F45H11.4	173928_at	F45H11.4		WBGene00003233		Affymetrix microarray probe	mgl-2	mgl-2 encodes a Group I metabotropic glutamate receptor (OMIM:604473, 604102, loss-of-function mutations in mice are associated with defects in long-term potentiation); by homology, MGL-2 is predicted to function as a post-synaptic G protein-coupled receptor that, in response to glutamate binding, stimulates phospholipase C activity and increases neuronal excitation, and in mammalian tissue cultu…	tm355			1	WBPhenotype0000050|WBPhenotype0000535|WBPhenotype0000689|WBPhenotype0000886|WBPhenotype0000050|WBPhenotype0000031|WBPhenotype0000049|WBPhenotype0000050|WBPhenotype0000054|WBPhenotype0000059|WBPhenotype0000689|WBPhenotype0000886|WBPhenotype0001037	RMD RMDV RMDD (SMDV) AVE (SMDD) AIB RIB tail neurons, mainly interneurons	neurons|tail neurons	9	Molecular_function:metabotropic glutamate, GABA-B-like receptor activity|Cellular_component:membrane|Molecular_function:G-protein coupled receptor activity|Molecular_function:DNA binding|Biological_process:regulation of transcription, DNA-dependent|Cellular_component:nucleus|Molecular_function:transcription factor activity|Molecular_function:sequence-specific DNA binding|Molecular_function:protei…	KOG4196	bZIP transcription factor MafK	ENSEMBL:ENSP00000282753:human:Isoform Alpha of Metabotropic glutamate receptor 1 precursor:E=173.824 | ENSEMBL:ENSP00000305905:human:Isoform 1 of Metabotropic glutamate receptor 5 precursor:E=173 | ENSEMBL:ENSP00000306138:human:Isoform 2 of Metabotropic glutamate receptor 5 precursor:E=172.26 | ENSEMBL:ENSP00000347437:human:Glutamate receptor, metabotropic 1 variant:E=172.215 | ENSEMBL:ENSP000003…
C02D4.2	190313_at	C02D4.2f	C02D4.2	WBGene00004777	C02D4.2e|C02D4.2a|C02D4.2b	Affymetrix microarray probe	ser-2	ser-2 encodes at least four tyramine 7-transmembrane domain receptors (GPCRs), by alternative splicing from three different promoters, that have distinct but partially overlapping expression patterns; ser-2 has at least three alternative promoters that drive SER-2 expression in a set of sensory, inter- and motor neurons (e.g., AIY, AIZ, and RIA) adding up to ~10% of all neurons in the nervous sys…	pk1357|uCE6-1542			1	WBPhenotype0000050|WBPhenotype0000535|WBPhenotype0000689|WBPhenotype0000886|WBPhenotype0000031|WBPhenotype0000049|WBPhenotype0000050|WBPhenotype0000054|WBPhenotype0000059|WBPhenotype0000689|WBPhenotype0000886|WBPhenotype0001037|WBPhenotype0000049|WBPhenotype0000062|WBPhenotype0000886	ser-2prom1::gfp is expressed in the AIY interneuron class and a set of unidentified neurons. These neurons were identified as head and tail interneuron classes, namely AVHL/R, AUAL/R, AIYL/R, RICL/R, SABVL/R, RID, RIAL/R, SABD, SDQ, CANL/R, DA9, LUAL/R, ALNL/R, and PVCL/R. In addition to its expression in neurons, ser-2prom1::gfp is also expressed in pharyngeal cells (NSM neurons and pm1/6 muscle…	m6|CP neurons|m1|mu_male_diag		Molecular_function:rhodopsin-like receptor activity|Biological_process:G-protein coupled receptor protein signaling pathway|Cellular_component:integral to membrane|Molecular_function:octopamine receptor activity|Molecular_function:neuropeptide Y receptor activity|Molecular_function:dopamine receptor activity|Molecular_function:adrenoceptor activity			ENSEMBL:ENSP00000316244:human:5-hydroxytryptamine 1A receptor:E=63.041 | ENSEMBL:ENSP00000257763:human:5-hydroxytryptamine 1B receptor:E=59.0044 | ENSEMBL:ENSP00000347474:human:Isoform 3 of D(2) dopamine receptor:E=57.4815 | ENSEMBL:ENSP00000354859:human:Isoform 1 of D(2) dopamine receptor:E=57.4815 | ENSEMBL:ENSP00000278597:human:Isoform 2 of D(2) dopamine receptor:E=57.4559 | ENSEMBL:ENSP000003…
F41E7.3	190770_at	F41E7.3		WBGene00009619		Affymetrix microarray probe			ttTi3548|tm1497|snp_F41E7[3]|snp_F41E7[1]|snp_F41E7[2]			1	WBPhenotype0000031|WBPhenotype0000049|WBPhenotype0000050|WBPhenotype0000054|WBPhenotype0000059|WBPhenotype0000689|WBPhenotype0000886|WBPhenotype0001037|WBPhenotype0000049|WBPhenotype0000062|WBPhenotype0000886|WBPhenotype0000050|WBPhenotype0000535|WBPhenotype0000689|WBPhenotype0000886	Larval Expression: Nervous System; head neurons; tail neurons;|Larval Expression: Nervous System; head neurons; unidentified cells;	head neurons|tail neurons|nervous system|head neurons|nervous system	9	Molecular_function:rhodopsin-like receptor activity|Biological_process:G-protein coupled receptor protein signaling pathway|Cellular_component:integral to membrane|Molecular_function:neuropeptide Y receptor activity	KOG3656	7 transmembrane receptor	ENSEMBL:ENSP00000332591:human:Neuropeptide Y receptor type 2:E=43.9208 | ENSEMBL:ENSP00000239032:human:Prolactin-releasing peptide receptor:E=43.4815 | ENSEMBL:ENSP00000243673:human:Probable G-protein coupled receptor 83 precursor:E=38.2441 | ENSEMBL:ENSP00000339401:human:Substance-K receptor:E=37.3665 | ENSEMBL:ENSP00000335610:human:Orexigenic neuropeptide QRFP receptor:E=35.8239 | ENSEMBL:ENSP0…
F26E4.1	175792_at	F26E4.1		WBGene00006352		Affymetrix microarray probe	sur-6		cs24|ku123|sv30			1	WBPhenotype0000050|WBPhenotype0000038|WBPhenotype0000050|WBPhenotype0000640|WBPhenotype0000643|WBPhenotype0000050|WBPhenotype0000050|WBPhenotype0000698|WBPhenotype0000746|WBPhenotype0001102|WBPhenotype0000050|WBPhenotype0000628|WBPhenotype0000050|WBPhenotype0000050|WBPhenotype0000050|WBPhenotype0000050|WBPhenotype0000054|WBPhenotype0001143	Larval Expression: intestine; excretory cell; Nervous System; head neurons; amphids; tail neurons; unidentified cells;	intestine|head neurons|tail neurons|nervous system|excretory cell|amphids	5	Molecular_function:protein phosphatase type 2A regulator activity|Biological_process:signal transduction|Cellular_component:protein phosphatase type 2A complex|Biological_process:embryonic development (sensu Metazoa)|Biological_process:larval development (sensu Nematoda)|Biological_process:physiological process|Biological_process:cytokinesis|Biological_process:embryonic cleavage|Biological_proces…	KOG1354	Serine/threonine protein phosphatase 2A, regulatory subunit	ENSEMBL:ENSP00000325074:human:Serine/threonine-protein phosphatase 2A 55 kDa regulatory subunit B alpha isoform:E=158.328 | ENSEMBL:ENSP00000319975:human:Serine/threonine-protein phosphatase 2A 55 kDa regulatory subunit B delta isoform:E=157.921 | ENSEMBL:ENSP00000336591:human:beta isoform of regulatory subunit B55, protein phosphatase 2 isoform b:E=154.301 | ENSEMBL:ENSP00000349283:human:Serine/…
ZK675.2	190980_at	ZK675.2		WBGene00014066		Affymetrix microarray probe	rev-1		snp_F37B1[1]			1	WBPhenotype0000154|WBPhenotype0000228|WBPhenotype0000031|WBPhenotype0000050|WBPhenotype0000050|WBPhenotype0000535|WBPhenotype0000689|WBPhenotype0000886|WBPhenotype0000050	Expressed in vm1, 6 pairs of head neurons, gut cells and tail neurons.		2	Cellular_component:intracellular|Molecular_function:magnesium ion binding|Molecular_function:damaged DNA binding|Molecular_function:nucleotidyltransferase activity|Biological_process:DNA repair|Biological_process:embryonic development (sensu Metazoa)|Biological_process:positive regulation of growth rate	KOG2093	Translesion DNA polymerase - REV1 deoxycytidyl transferase	ENSEMBL:ENSP00000258428:human:Isoform 1 of DNA repair protein REV1:E=94.5686 | ENSEMBL:ENSP00000353425:human:99 kDa protein:E=18.9586 | ENSEMBL:ENSP00000241436:human:Isoform 1 of DNA polymerase kappa:E=18.9586 | ENSEMBL:ENSP00000369848:human:Polymerase kappa isoform 2:E=17.8239 | ENSEMBL:ENSP00000361300:human:Isoform 2 of DNA polymerase eta:E=14.699 | ENSEMBL:ENSP00000306591:human:Isoform 1 of DN…
F42F12.2	192552_at	F42F12.2		WBGene00006979		Affymetrix microarray probe	zig-2		ok696			1	WBPhenotype0000050|WBPhenotype0000535|WBPhenotype0000689|WBPhenotype0000886|WBPhenotype0000031|WBPhenotype0000049|WBPhenotype0000050|WBPhenotype0000054|WBPhenotype0000059|WBPhenotype0000689|WBPhenotype0000886|WBPhenotype0001037|WBPhenotype0000049|WBPhenotype0000062|WBPhenotype0000886	Expression is activated postembryonically in the first larval (L1) stage.	head neurons	6	Molecular_function:vascular endothelial growth factor receptor activity|Molecular_function:ATP binding|Biological_process:protein amino acid phosphorylation	KOG3510	Immunoglobulin C-2 Type/fibronectin type III domains	FLYBASE:CG15009-PC:fly:Flybase gene name is ImpL2-PC:E=16.1079 | FLYBASE:CG12002-PA:fly:Flybase gene name is Pxn-PA:E=11.9208 |
F38H4.9	174899_at	F38H4.9	F38H4.9	WBGene00002363		Affymetrix microarray probe	let-92	let-92 encodes a homolog of PP2AC, the catalytic subunit of protein phosphatase 2A (PP2A), identified genetically in screens for essential genes on chromosome IV; LET-92 may regulate a number of signal transduction pathways as it is required for embryogenesis, larval development, Ras-mediated vulval development, and axonal guidance in the DD and VD neurons; let-92 interacts genetically with sur-6…	s677|s2021|s2209|s504|ok1537			1	WBPhenotype0000050|WBPhenotype0000054|WBPhenotype0000032|WBPhenotype0000054|WBPhenotype0000689|WBPhenotype0001236|WBPhenotype0000698|WBPhenotype0000050|WBPhenotype0001043|WBPhenotype0000050|WBPhenotype0001018	Larval Expression: pharynx; intestine; stomato-intestinal muscle; anal depressor muscle; rectal epithelium; Reproductive System; developing vulva; body wall muscle; coelomocytes; Nervous System; nerve ring; ventral nerve cord; dorsal nerve cord; lateral nerve cords; head neurons; amphids; mechanosensory neurons; neurons along body; tail neurons; phasmids;	pharynx|intestine|coelomocytes|mechanosensory neurons|rectal epithelium|head neurons|tail neurons|nerve ring|ventral nerve cord|dorsal nerve cord|vulval muscle|uterine muscle|nervous system|Reproductive System|body wall muscle|developing vulva|vulva other|anal depressor muscle|stomato-intestinal muscle|neurons along body|amphids|phasmids|lateral nerve cords	9	Molecular_function:hydrolase activity|Molecular_function:phosphoprotein phosphatase activity|Cellular_component:nucleus|Cellular_component:cytoplasm|Biological_process:protein amino acid dephosphorylation|Molecular_function:iron ion binding|Molecular_function:calcium ion binding|Molecular_function:manganese ion binding|Biological_process:detection of stimulus during sensory perception|Biological_…	KOG0371	Serine/threonine protein phosphatase 2A, catalytic subunit	ENSEMBL:ENSP00000221138:human:Serine/threonine-protein phosphatase 2A catalytic subunit beta isoform:E=159.119 | ENSEMBL:ENSP00000231504:human:Serine/threonine-protein phosphatase 2A catalytic subunit alpha isoform:E=158.377 | ENSEMBL:ENSP00000279387:human:Serine/threonine-protein phosphatase 4 catalytic subunit:E=111.638 | ENSEMBL:ENSP00000238362:human:Serine/threonine-protein phosphatase 6:E=93…
K07G5.3	188434_at	K07G5.3		WBGene00010642		Affymetrix microarray probe			tm2506			1	WBPhenotype0000031|WBPhenotype0000049|WBPhenotype0000050|WBPhenotype0000054|WBPhenotype0000059|WBPhenotype0000689|WBPhenotype0000886|WBPhenotype0001037|WBPhenotype0000049|WBPhenotype0000062|WBPhenotype0000886|WBPhenotype0000050|WBPhenotype0000535|WBPhenotype0000689|WBPhenotype0000886	Expressed in most amphid, both phasmid, and several labial-quadrant neurons.|Larval Expression: Nervous System; head neurons; tail neurons; unidentified cells in head; unidentified cells in tail ;	head|tail|head neurons|tail neurons|nervous system	9		KOG3639	C2 Ca2+-binding motif-containing protein	ENSEMBL:ENSP00000374303:human:similar to CG18631-PA isoform 2:E=36.2757 | ENSEMBL:ENSP00000343747:human:Putative uncharacterized protein C10orf130:E=14.8239 | FLYBASE:CG18631-PA:fly:Flybase gene name is CG18631-PA:E=15.3279 |
ZK896.8	173831_s_at	ZK896.8		WBGene00001543		Affymetrix microarray probe	gcy-18	gcy-18 encodes a receptor-type guanylyl cyclase that, along with gcy-8 and gcy-23, constitutes a subfamily of guanylyl cyclase genes in C. elegans; gcy-18 functions redundantly with gcy-8 and gcy-23, and upstream of tax-4, to regulate thermotaxis via the AFD thermosensory neurons, although of the three guanylyl cyclases required, genetic analyses suggest that GCY-18 is the primary guanylyl cyclas…	nj38			1	WBPhenotype0000031|WBPhenotype0000049|WBPhenotype0000050|WBPhenotype0000054|WBPhenotype0000059|WBPhenotype0000689|WBPhenotype0000886|WBPhenotype0001037|WBPhenotype0000050|WBPhenotype0000535|WBPhenotype0000689|WBPhenotype0000886|WBPhenotype0000039|WBPhenotype0000039	Expression in the AFD neurons. No expression was observed in other cells.||Larval Expression: intestine; Nervous System; head neurons;	intestine|head neurons|nervous system	13	Molecular_function:phosphorus-oxygen lyase activity|Biological_process:intracellular signaling cascade|Biological_process:cyclic nucleotide biosynthesis|Molecular_function:protein kinase activity|Molecular_function:ATP binding|Biological_process:protein amino acid phosphorylation|Molecular_function:peptide receptor activity, G-protein coupled|Cellular_component:membrane|Molecular_function:protein…	KOG1023	Natriuretic peptide receptor, guanylate cyclase	ENSEMBL:ENSP00000341083:human:Isoform Long of Atrial natriuretic peptide receptor B precursor:E=92.9208 | ENSEMBL:ENSP00000305386:human:Atrial natriuretic peptide receptor A precursor:E=92.3767 | ENSEMBL:ENSP00000218006:human:Retinal guanylyl cyclase 2 precursor:E=88 | ENSEMBL:ENSP00000254854:human:Retinal guanylyl cyclase 1 precursor:E=76.0315 | ENSEMBL:ENSP00000314082:human:Isoform Short of Atr…
F18E2.5	193504_at	F18E2.5		WBGene00001675		Affymetrix microarray probe	gpa-13	gpa-13 encodes a member of the G protein alpha subunit family of heterotrimeric GTPases; it is expressed in ADF, ASH, AWC, PHA, and PHB.	pk482|pk1270			1	WBPhenotype0000031|WBPhenotype0000049|WBPhenotype0000050|WBPhenotype0000054|WBPhenotype0000059|WBPhenotype0000689|WBPhenotype0000886|WBPhenotype0001037|WBPhenotype0000050|WBPhenotype0000535|WBPhenotype0000689|WBPhenotype0000886	ADF, ASH, AWC, PHA, PHB|		10	Molecular_function:signal transducer activity|Molecular_function:guanyl nucleotide binding|Biological_process:G-protein coupled receptor protein signaling pathway|Biological_process:signal transduction	KOG0082	G-protein alpha subunit (small G protein superfamily)	ENSEMBL:ENSP00000312999:human:guanine nucleotide binding protein (G protein), alpha inhibiting activity polypeptide 2:E=52.8861 | ENSEMBL:ENSP00000373231:human:Galphai2 protein:E=52.7959 | ENSEMBL:ENSP00000251337:human:Guanine nucleotide-binding protein G(t), alpha-2 subunit:E=51.8239 | ENSEMBL:ENSP00000369601:human:41 kDa protein:E=51.7212 | ENSEMBL:ENSP00000343027:human:Guanine nucleotide-bindi…
M03F4.3	191388_at	M03F4.3a	M03F4.3	WBGene00006475	M03F4.3b|M03F4.3c	Affymetrix microarray probe	tyra-3	tyra-3 encodes a homolog of octopamine or tyramine receptors that is expressed in head neurons (anterior deirid and cephalic sensilla), tail neurons, and vulva; TYRA-3 is required for normal inhibition of movement by 5-HT, with tyra-3(RNAi) animals being hyperactive; heterologously expressed TYRA-3 has no effect on adenylate cyclase activity.	ok325|uCE6-883			1	WBPhenotype0000049|WBPhenotype0000062|WBPhenotype0000886|WBPhenotype0000050|WBPhenotype0000535|WBPhenotype0000689|WBPhenotype0000886|WBPhenotype0000031|WBPhenotype0000049|WBPhenotype0000050|WBPhenotype0000054|WBPhenotype0000059|WBPhenotype0000689|WBPhenotype0000886|WBPhenotype0001037	The reporter gene construct showed a very restricted expression pattern almost exclusively in a subset of head and tail neurons.|Larval Expression: intestine; Nervous System; nerve ring; tail neurons;	head neurons|tail neurons|intestine|tail neurons|nerve ring|vulval muscle|nervous system|Reproductive System		Molecular_function:rhodopsin-like receptor activity|Biological_process:G-protein coupled receptor protein signaling pathway|Cellular_component:integral to membrane|Molecular_function:vasopressin receptor activity|Molecular_function:muscarinic acetylcholine receptor activity|Cellular_component:membrane|Molecular_function:octopamine receptor activity			ENSEMBL:ENSP00000046967:human:beta-1-adrenergic receptor:E=54.8539 | ENSEMBL:ENSP00000257763:human:5-hydroxytryptamine 1B receptor:E=54.0506 | ENSEMBL:ENSP00000349010:human:5-hydroxytryptamine (Serotonin) receptor 7:E=54.0458 | ENSEMBL:ENSP00000337949:human:Isoform D of 5-hydroxytryptamine 7 receptor:E=54.0458 | ENSEMBL:ENSP00000277874:human:Isoform A of 5-hydroxytryptamine 7 receptor:E=54.0132 |…
B0412.2	193876_at	B0412.2		WBGene00000903		Affymetrix microarray probe	daf-7	daf-7 encodes a member of the transforming growth factor beta superfamily that affects dauer larvae formation in a TGF-beta-mediated pathway and also affects egg laying; expressed in the ASI neurons.	e1000|m70|n697|n708|yj11|yj12|e1372|m62|n696			1	WBPhenotype0000017|WBPhenotype0000050|WBPhenotype0000535|WBPhenotype0000689|WBPhenotype0000886|WBPhenotype0000049|WBPhenotype0000749|WBPhenotype0000886|WBPhenotype0000049|WBPhenotype0000062|WBPhenotype0000886|WBPhenotype0000017|WBPhenotype0000031|WBPhenotype0000049|WBPhenotype0000050|WBPhenotype0000054|WBPhenotype0000059|WBPhenotype0000689|WBPhenotype0000886|WBPhenotype0001037|WBPhenotype0000017|…	Animals with either construct expressed daf-7::GFP in the cell body of one pair of bilaterally symmetric neurons in the lateral ganglia. Based on their positions in the L1, these were identified as the two ASI neurons. GFP was consistently expressed starting in the L1, and expression became stronger in the L2. After the L2, GFP fluorescence became progressively weaker and, by adulthood, was nearl…		1	Molecular_function:growth factor activity	KOG3900	Transforming growth factor beta, bone morphogenetic protein and related proteins	ENSEMBL:ENSP00000257868:human:Growth/differentiation factor 11 precursor:E=19.2596 | ENSEMBL:ENSP00000260950:human:Growth/differentiation factor 8 precursor:E=17.2757 | ENSEMBL:ENSP00000245451:human:Bone morphogenetic protein 4 precursor:E=16.8861 | ENSEMBL:ENSP00000246044:human:Bone morphogenetic protein 2 precursor:E=14.1427 | ENSEMBL:ENSP00000283147:human:Bone morphogenetic protein 6 precursor…
Y73F8A.5	184137_at	Y73F8A.5		WBGene00013518		Affymetrix microarray probe			snp_Y73F8[12]|snp_Y73F8[10]|snp_Y73F8[9]|snp_Y73F8[11]			1	WBPhenotype0000049|WBPhenotype0000062|WBPhenotype0000886|WBPhenotype0000050|WBPhenotype0000535|WBPhenotype0000689|WBPhenotype0000886	Larval Expression: Nervous System; nerve ring; ventral nerve cord; head neurons; pharyngeal neurons; neurons along body; tail neurons;	head neurons|tail neurons|nerve ring|ventral nerve cord|pharyngeal neurons|nervous system|neurons along body			KOG1217	Fibrillins and related proteins containing Ca2+-binding EGF-like domains	ENSEMBL:ENSP00000234923:human:hypothetical protein LOC57535:E=99.8539 | ENSEMBL:ENSP00000358955:human:Maba1:E=69.6198 | ENSEMBL:ENSP00000297222:human:KIAA1324L protein:E=65.7447 | ENSEMBL:ENSP00000334566:human:CDNA FLJ31340 fis, clone MESAN1000035, weakly similar to MAJOR SURFACE-LABELED TROPHOZOITE ANTIGEN:E=62.0044 | ENSEMBL:ENSP00000358952:human:Maba1:E=45 |
C38C10.1	193134_at	C38C10.1		WBGene00006576		Affymetrix microarray probe	tkr-1	tkr-1 encodes a G protein-coupled receptor that is the C. elegans tachykinin-like neuropeptide receptor homolog; by homology, TKR-1 is predicted to function in modulation of excitatory neurotransmission; as loss of tkr-1 activity via RNAi results in moderate reduction of fat content, TKR-1 may play a specific role in regulating lipid metabolism; a tkr-1 reporter gene fusion is reportedly expresse…	fg2|qa100|tm1765			1	WBPhenotype0000031|WBPhenotype0000049|WBPhenotype0000050|WBPhenotype0000054|WBPhenotype0000059|WBPhenotype0000689|WBPhenotype0000886|WBPhenotype0001037|WBPhenotype0001183|WBPhenotype0001182|WBPhenotype0001183|WBPhenotype0000049|WBPhenotype0000749|WBPhenotype0000886|WBPhenotype0001182|WBPhenotype0000050|WBPhenotype0000535|WBPhenotype0000689|WBPhenotype0000886	The nuclei of ADEsoL/R and PDEsoL/R stain from L2(birth?) to adult.	deirid sensilla|postdeirid sensilla	0	Molecular_function:rhodopsin-like receptor activity|Biological_process:G-protein coupled receptor protein signaling pathway|Cellular_component:integral to membrane|Molecular_function:tachykinin receptor activity|Cellular_component:plasma membrane|Molecular_function:neuropeptide Y receptor activity|Molecular_function:neuropeptide receptor activity	KOG4219	G protein-coupled receptor	ENSEMBL:ENSP00000303522:human:Substance-P receptor:E=48.7212 | ENSEMBL:ENSP00000303325:human:Neuromedin-K receptor:E=47.6021 | ENSEMBL:ENSP00000339401:human:Substance-K receptor:E=42.2441 | ENSEMBL:ENSP00000243673:human:Probable G-protein coupled receptor 83 precursor:E=33.4685 | ENSEMBL:ENSP00000351599:human:Isoform 2 of Neuropeptide FF receptor 2:E=31.0315 | ENSEMBL:ENSP00000307822:human:Isofor…
Y45F10B.10	193729_at	Y45F10B.10		WBGene00004265		Affymetrix microarray probe	qui-1	The qui-1 gene encodes a protein of unknown function that contains several WD-40 domains.	gb404|ttTi1258|snp_Y45F10B[3]			1	WBPhenotype0000050|WBPhenotype0000535|WBPhenotype0000689|WBPhenotype0000886|WBPhenotype0000049|WBPhenotype0000062|WBPhenotype0000886|WBPhenotype0000031|WBPhenotype0000049|WBPhenotype0000050|WBPhenotype0000054|WBPhenotype0000059|WBPhenotype0000689|WBPhenotype0000886|WBPhenotype0001037	Expressed in nerve ring. Expression observed in ASH, ADL, RMD, RMDV.	nerve ring	0		KOG4155	WD40 repeat	ENSEMBL:ENSP00000353059:human:Isoform 1 of Apoptotic protease-activating factor 1:E=28.4685 | ENSEMBL:ENSP00000340159:human:hypothetical protein LOC284434:E=26.7447 | ENSEMBL:ENSP00000369136:human:Hypothetical protein DKFZp686P0243:E=26.1135 | ENSEMBL:ENSP00000349862:human:Isoform 4 of Apoptotic protease-activating factor 1:E=24.2518 | ENSEMBL:ENSP00000374249:human:Lung cancer oncogene 7:E=19.677…
Y40C5A.2	190399_at	Y40C5A.2		WBGene00003841		Affymetrix microarray probe	ocr-4		tm2173			1	WBPhenotype0000031|WBPhenotype0000049|WBPhenotype0000050|WBPhenotype0000054|WBPhenotype0000059|WBPhenotype0000689|WBPhenotype0000886|WBPhenotype0001037|WBPhenotype0000049|WBPhenotype0000062|WBPhenotype0000886|WBPhenotype0000050|WBPhenotype0000535|WBPhenotype0000689|WBPhenotype0000886	ocr-4::gfp was expressed in the four mechanosensory OLQ neurons.			Molecular_function:ion channel activity|Biological_process:ion transport|Cellular_component:membrane|Cellular_component:integral to membrane	KOG3676	Ca2+-permeable cation channel OSM-9 and related channels (OTRPC family)	ENSEMBL:ENSP00000265310:human:Transient receptor potential cation channel subfamily V member 5:E=49.7212 | ENSEMBL:ENSP00000352358:human:Isoform 1 of Transient receptor potential cation channel subfamily V member 6:E=47.0706 | ENSEMBL:ENSP00000371338:human:Isoform 2 of Transient receptor potential cation channel subfamily V member 3:E=37.6778 | ENSEMBL:ENSP00000301365:human:Isoform 1 of Transient…
W01C8.6	193560_s_at	W01C8.6b	W01C8.6	WBGene00000295	W01C8.6a	Affymetrix microarray probe	cat-1	cat-1 encodes a synaptic vesicular monoamine transporter required for the presence of dopamine and serotonin in nerve terminals, for the normal slowing of worms on a bacterial lawn (versus clean agar), for faster pharyngeal pumping on food, and for a normally (high) rate of egg-laying.	n733|nu90|e1111|ok411|ttTi4929			1	WBPhenotype0000050|WBPhenotype0000535|WBPhenotype0000689|WBPhenotype0000886|WBPhenotype0000050|WBPhenotype0000062|WBPhenotype0000535|WBPhenotype0000689|WBPhenotype0000886|WBPhenotype0000049|WBPhenotype0000062|WBPhenotype0000886|WBPhenotype0000031|WBPhenotype0000049|WBPhenotype0000050|WBPhenotype0000054|WBPhenotype0000059|WBPhenotype0000689|WBPhenotype0000886|WBPhenotype0001037	CEP ADF AIM ADE NSM VC4 VC5 PDE CAN HSN RIHf AIYf, (1 pair)f, [jduerr(personal communication to Shawn Lockery) , antibody]|nervous system	ADE|PDE|CEP neurons|nervous system		Molecular_function:tetracycline:hydrogen antiporter activity|Biological_process:tetracycline transport|Cellular_component:integral to membrane|Molecular_function:drug transporter activity|Biological_process:drug transport|Molecular_function:transporter activity|Biological_process:transport|Biological_process:phosphate transport|Molecular_function:phosphate transporter activity			ENSEMBL:ENSP00000298472:human:Synaptic vesicular amine transporter:E=118.292 | ENSEMBL:ENSP00000276373:human:Chromaffin granule amine transporter:E=111.137 | ENSEMBL:ENSP00000342819:human:Vesicular acetylcholine transporter:E=78.1192 | ENSEMBL:ENSP00000265808:human:SLC18A1 protein:E=54.0969 | ENSEMBL:ENSP00000275227:human:hypothetical protein LOC116843:E=21 | FLYBASE:CG33528-PE:fly:Flybase gene n…
F57C7.3	173872_at	F57C7.3a	F57C7.3	WBGene00004749	F57C7.3b	Affymetrix microarray probe	sdn-1	sdn-1 encodes a homolog of vertebrate syndecan-2, a type I transmembrane heparan sulfate proteoglycan; by homology, SDN-1 is predicted to play a role in cell-cell and cell-matrix adhesion; loss of sdn-1 activity via RNA-mediated interference (RNAi) indicates that SDN-1 is required for backward locomotion and for normal development of the egg-laying system, particularly gonadal and vulval structur…	zh20|ok449			1	WBPhenotype0000050|WBPhenotype0000535|WBPhenotype0000689|WBPhenotype0000886|WBPhenotype0000049|WBPhenotype0000062|WBPhenotype0000886	Immunoreactivity in heparitinase-treated adult nematodes showed a pattern restricted to neuronal cells, and more specifically, to a set of neuronal processes in the nerve ring and along the ventral and dorsal nerve cords. Immunoreactivity was also seen associated with the vulva of adult worms and the nervous system of L2-L3 larvae. A close localization of heparan sulfate proteoglycans to the nerv…			Molecular_function:cytoskeletal protein binding|Cellular_component:membrane	TWOG0045	Heparan sulfate proteoglycan Syndecan	ENSEMBL:ENSP00000307046:human:syndecan 2 precursor:E=14.4437 | FLYBASE:CG10497-PA:fly:Flybase gene name is Sdc-PA:E=18.6778 |
E02D9.1	175317_s_at	E02D9.1a	E02D9.1	WBGene00017098	E02D9.1d	Affymetrix microarray probe	E02D9.1		gk409|gk435|snp_F53E2[1]			1	WBPhenotype0000031|WBPhenotype0000049|WBPhenotype0000050|WBPhenotype0000054|WBPhenotype0000059|WBPhenotype0000689|WBPhenotype0000886|WBPhenotype0001037|WBPhenotype0000050|WBPhenotype0000535|WBPhenotype0000689|WBPhenotype0000886	Larval Expression: pharynx; body wall muscle; Nervous System; head neurons; tail neurons; unidentified cells in head; unidentified cells in tail ;|Larval Expression: pharynx;|Larval Expression: pharynx; pharyngeal-intestinal valve; intestine; stomato-intestinal muscle; Reproductive System; developing vulva; body wall muscle; hypodermis; seam cells; Nervous System; nerve ring; ventral nerve cord; …	head|tail|pharynx|head neurons|tail neurons|vulval muscle|nervous system|Reproductive System|body wall muscle|pharynx|tail|pharynx|hypodermis|intestine|nerve ring|ventral nerve cord|nervous system|seam cells|Reproductive System|body wall muscle|developing vulva|vulva other|anal depressor muscle|stomato-intestinal muscle|pharyngeal-intestinal valve		Molecular_function:protein kinase activity|Molecular_function:ATP binding|Biological_process:protein amino acid phosphorylation|Molecular_function:protein serine/threonine kinase activity|Molecular_function:protein-tyrosine kinase activity|Molecular_function:atypical protein kinase C activity|Molecular_function:zinc ion binding	KOG0581	Mitogen-activated protein kinase kinase (MAP2K)	ENSEMBL:ENSP00000178640:human:Isoform B of Dual specificity mitogen-activated protein kinase kinase 5:E=27.7213 | ENSEMBL:ENSP00000346493:human:Isoform C of Dual specificity mitogen-activated protein kinase kinase 5:E=26.1805 | ENSEMBL:ENSP00000342101:human:29 kDa protein:E=25.1024 | ENSEMBL:ENSP00000261573:human:Isoform B of Serine/threonine-protein kinase 24:E=20.7213 | ENSEMBL:ENSP00000365737:…
R05D3.7	173829_at	R05D3.7		WBGene00006840		Affymetrix microarray probe	unc-116	unc-116 encodes a kinesin-1 heavy chain orthologue; UNC-116 is predicted to function as an an anterograde microtubule-based motor and its activity is required for normal early translocation of the meiotic spindle to the oocyte cortex, cortical positioning of the meiosis II spindle, polar body formation, locomotion, and larval development; in regulating meiotic spindle translocation, UNC-116 may f…	e2281|e2282|ok283|pkP211|e2310|rh24			1	WBPhenotype0000049|WBPhenotype0000749|WBPhenotype0000886|WBPhenotype0000050|WBPhenotype0000535|WBPhenotype0000689|WBPhenotype0000886|WBPhenotype0000583|WBPhenotype0000643|WBPhenotype0000031|WBPhenotype0000038|WBPhenotype0000583|WBPhenotype0000643	Expression of the UNC-116::GFP and KLC-2::GFP fusion proteins was seen broadly in multiple tissues including most of the neurons, muscles, and pharynx.|Larval Expression: pharynx; intestine; rectal epithelium; Nervous System; nerve ring; ventral nerve cord; dorsal nerve cord; lateral nerve cords; head neurons; tail neurons; unidentified cells in tail ;	tail|pharynx|intestine|rectal epithelium|head neurons|tail neurons|nerve ring|ventral nerve cord|dorsal nerve cord|nervous system|lateral nerve cords	1	Molecular_function:microtubule motor activity|Molecular_function:ATP binding|Biological_process:microtubule-based movement|Cellular_component:microtubule associated complex|Biological_process:positive regulation of body size|Biological_process:locomotory behavior|Biological_process:positive regulation of growth rate|Biological_process:morphogenesis of an epithelium	KOG0240	Kinesin (SMY1 subfamily)	ENSEMBL:ENSP00000286452:human:Kinesin heavy chain isoform 5A:E=169.398 | ENSEMBL:ENSP00000349444:human:Kinesin heavy chain:E=166.824 | ENSEMBL:ENSP00000307078:human:110 kDa protein:E=166.509 | ENSEMBL:ENSP00000334176:human:similar to Kinesin heavy chain isoform 5C:E=142.721 | ENSEMBL:ENSP00000368009:human:Kinesin-like protein KIF3A variant:E=74.7959 | ENSEMBL:ENSP00000253756:human:Kinesin-like pr…
F28F8.2	174675_at	F28F8.2		WBGene00009221		Affymetrix microarray probe	acs-2		or301|ok1445|cxTi6011|snp_C34F11[5]|snp_C34F11[4]|snp_C34F11[3]			1	WBPhenotype0000031|WBPhenotype0000049|WBPhenotype0000050|WBPhenotype0000054|WBPhenotype0000059|WBPhenotype0000689|WBPhenotype0000886|WBPhenotype0001037|WBPhenotype0000050|WBPhenotype0000535|WBPhenotype0000689|WBPhenotype0000886|WBPhenotype0000049|WBPhenotype0000062|WBPhenotype0000886|WBPhenotype0001184	ACS-2::green fluorescent protein (GFP) was widely expressed in many cell types, including intestine, hypodermis, pharynx, body wall muscle, and several neurons|In fed animals, ACS-2:GFP protein is expressed in many tissues, including hypodermis, pharyngeal muscle, intestine, and neurons.		8	Molecular_function:catalytic activity|Biological_process:metabolism|Biological_process:isoprenoid biosynthesis|Molecular_function:CoA-ligase activity|Molecular_function:ligase activity|Molecular_function:AMP binding|Biological_process:teichoic acid biosynthesis|Molecular_function:D-alanine-poly(phosphoribitol) ligase activity|Molecular_function:o-succinylbenzoate-CoA ligase activity|Biological_pr…	KOG1177	Long chain fatty acid acyl-CoA ligase	ENSEMBL:ENSP00000300441:human:Hypothetical protein FLJ20920:E=119.796 | ENSEMBL:ENSP00000320646:human:LOC197322 protein:E=21.5376 | ENSEMBL:ENSP00000289416:human:SA hypertension-associated homolog isoform 1:E=19.6576 | ENSEMBL:ENSP00000316924:human:Isoform 1 of Acetyl-coenzyme A synthetase 2-like, mitochondrial precursor:E=19.2218 | ENSEMBL:ENSP00000301956:human:acyl-CoA synthetase medium-chain f…
F40E10.2	192437_at	F40E10.2		WBGene00004950		Affymetrix microarray probe	sox-3		pk66|ok510			1	WBPhenotype0000049|WBPhenotype0000062|WBPhenotype0000886|WBPhenotype0000031|WBPhenotype0000049|WBPhenotype0000050|WBPhenotype0000054|WBPhenotype0000059|WBPhenotype0000689|WBPhenotype0000886|WBPhenotype0001037|WBPhenotype0000050|WBPhenotype0000535|WBPhenotype0000689|WBPhenotype0000886	Larval Expression: pharynx; intestine; renal gland cells; Nervous System; head neurons;	pharynx|intestine|head neurons|nervous system|rectal gland cells	6	Molecular_function:DNA binding|Cellular_component:chromatin|Cellular_component:nucleus|Biological_process:regulation of transcription, DNA-dependent	KOG0527	HMG-box transcription factor	ENSEMBL:ENSP00000245342:human:Transcription factor SOX-21:E=38.585 | ENSEMBL:ENSP00000257018:human:Transcription factor SOX-3:E=38.5686 | ENSEMBL:ENSP00000305343:human:Transcription factor SOX-14:E=38.4202 | ENSEMBL:ENSP00000323588:human:Transcription factor SOX-2:E=38.1192 | ENSEMBL:ENSP00000330218:human:SRY (sex determining region Y)-box 1:E=37.1487 | ENSEMBL:ENSP00000355354:human:SOX-15 protei…
W01G7.1	194243_x_at	W01G7.1		WBGene00000901		Affymetrix microarray probe	daf-5	daf-5 encodes a proline-rich protein, conserved in C. briggsae but not observed in non-nematode genomes, that promotes dauer formation in the group II branch of the dauer pathway, may regulate chemosensation via AWC neurons, and may regulate egg laying; daf-5 mutations suppress the dauer phenotype of group II Daf-c mutants; daf-5(e1385) partially suppresses dauer formation by aex-6(sa699) mutants…	e1385|e1386|m14|m512|sa205|sa211|mg88|mg89|mg106|sa215|sa244|sa756|sa793|mg83|mg120|sa250|sa310|sa312|sa323|sa326|sa327|sa328|uCE2-2287|cxTi5704			1	WBPhenotype0000031|WBPhenotype0000049|WBPhenotype0000050|WBPhenotype0000054|WBPhenotype0000059|WBPhenotype0000689|WBPhenotype0000886|WBPhenotype0001037|WBPhenotype0000049|WBPhenotype0000062|WBPhenotype0000886|WBPhenotype0000050|WBPhenotype0000535|WBPhenotype0000689|WBPhenotype0000886	GFP expression was observed consistently in neurons in the head (including many amphid neurons and several unidentified cells located more anteriorly) and in neurons in the tail. W01G7.1/daf-5 is not expressed in ASI. The most frequently observed neuron pair in the tail has been tentatively identified as the left and right LUA interneurons based on the extent and direction of infrequently observe…	pharyngeal muscle|head neurons|tail neurons|muscle|hypodermis|intestine|anterior pharynx|distal tip cells|head ganglia|tail ganglia|muscle|hypodermis|intestine|distal tip cells|head ganglia|tail ganglia	1		InP_Cae_007775
F56E3.4	175757_s_at	F56E3.4		WBGene00001400		Affymetrix microarray probe	fax-1	fax-1 encodes a predicted nuclear hormone receptor that contains two C4-type zinc fingers; FAX-1 is orthologous to the vertebrate photoreceptor-specific nuclear receptor (NR2E3 or PNR; OMIM:604485, mutated in enhanced S-cone syndrome and retinitis pigmentosa); FAX-1 is required for normal locomotion and for specification of neuronal identities, including pathfinding of the AVKR, AVKL, HSNL, and P…	gm83|gm27|ok624|ttTi5786			1	WBPhenotype0000031|WBPhenotype0000049|WBPhenotype0000050|WBPhenotype0000054|WBPhenotype0000059|WBPhenotype0000689|WBPhenotype0000886|WBPhenotype0001037|WBPhenotype0000050|WBPhenotype0000535|WBPhenotype0000689|WBPhenotype0000886|WBPhenotype0000031|WBPhenotype0000049|WBPhenotype0000050|WBPhenotype0000054|WBPhenotype0000059|WBPhenotype0000689|WBPhenotype0000886|WBPhenotype0001037|WBPhenotype0000050|…	Transgenic animals bearing pFX1G1 had high levels of GFP fluorescence or immunoreactivity in embryonic and postembryonic neurons. fax-1::gfp expression was first detected in embryos prior to elongation (approximately 350 minutes of development). By approximately 400 minutes, there is strong fax-1::gfp expression in as many as 20 neurons in the embryonic head and 1-2 neurons in the embryonic tail.…	interneurons|distal tip cells|retrovesicular ganglion|head neurons|tail neurons|nervous system|intestine - . cells|intestine|head neurons|nervous system	3	Molecular_function:transcription factor activity|Molecular_function:zinc ion binding|Molecular_function:sequence-specific DNA binding|Biological_process:regulation of transcription, DNA-dependent|Cellular_component:nucleus|Molecular_function:DNA binding|Molecular_function:ligand-dependent nuclear receptor activity|Molecular_function:steroid hormone receptor activity|Molecular_function:steroid bin…	KOG3575	Hormone receptors	ENSEMBL:ENSP00000317199:human:Isoform Long of Photoreceptor-specific nuclear receptor:E=49.3279 | ENSEMBL:ENSP00000230083:human:Orphan nuclear receptor NR2E1:E=34.7212 | ENSEMBL:ENSP00000357979:human:CDNA FLJ16774 fis, clone BRCAN2019772, highly similar to Orphan nuclear receptor NR2E1:E=34.6576 | ENSEMBL:ENSP00000325819:human:COUP transcription factor 1:E=33.0862 | ENSEMBL:ENSP00000329908:human:…
R74.3	174139_at	R74.3a	R74.3	WBGene00006959		Affymetrix microarray probe	xbp-1	xbp-1 encodes a bZIP transcription factor orthologous to yeast Hac1 and mammalian X box-binding protein 1 (XBP-1, OMIM:194355); XBP-1 is required for the unfolded protein response (UPR) that counteracts cellular stress induced by accumulation of unfolded proteins in the endoplasmic reticulum (ER); XBP-1 mRNA is spliced by the IRE-1 endoribonuclease to promote translation of transcriptionally acti…	zc12|tm2482|tm2457			3	WBPhenotype0000049|WBPhenotype0000062|WBPhenotype0000886|WBPhenotype0000031|WBPhenotype0000049|WBPhenotype0000050|WBPhenotype0000054|WBPhenotype0000059|WBPhenotype0000689|WBPhenotype0000886|WBPhenotype0001037|WBPhenotype0000055|WBPhenotype0000049|WBPhenotype0000749|WBPhenotype0000886|WBPhenotype0000055|WBPhenotype0000710|WBPhenotype0000050|WBPhenotype0000535|WBPhenotype0000689|WBPhenotype0000886	Expressed in all cells of embryos and adult larvae. Expression was higher in neurons than in nonneural cells|Expressed in intestine.			Molecular_function:transcription factor activity|Cellular_component:nucleus|Biological_process:regulation of transcription, DNA-dependent|Molecular_function:sequence-specific DNA binding|Molecular_function:protein dimerization activity|Molecular_function:DNA binding			ENSEMBL:ENSP00000216037:human:Isoform 1 of X box-binding protein 1:E=15.7959 | ENSEMBL:ENSP00000343155:human:Isoform 2 of X box-binding protein 1:E=14.0362 |
T12F5.4	173428_at	T12F5.4		WBGene00003040		Affymetrix microarray probe	lin-59		sa489|cxTi9220|tm2122			3	WBPhenotype0000640|WBPhenotype0000643|WBPhenotype0000054|WBPhenotype0000031|WBPhenotype0000049|WBPhenotype0000050|WBPhenotype0000054|WBPhenotype0000059|WBPhenotype0000689|WBPhenotype0000886|WBPhenotype0001037|WBPhenotype0000688|WBPhenotype0000643|WBPhenotype0001037|WBPhenotype0000050|WBPhenotype0000535|WBPhenotype0000689|WBPhenotype0000886	Expression first detected in mid-blastula stage. Expressed in most cells of animal, throughout development into adulthood.			Molecular_function:DNA binding|Cellular_component:nucleus|Molecular_function:protein binding|Molecular_function:zinc ion binding|Biological_process:regulation of transcription, DNA-dependent|Biological_process:chromatin modification|Molecular_function:histone-lysine N-methyltransferase activity|Biological_process:oviposition|Biological_process:locomotory behavior|Biological_process:gametogenesis|…	KOG1083	Putative transcription factor ASH1/LIN-59	ENSEMBL:ENSP00000265206:human:Probable histone-lysine N-methyltransferase ASH1L:E=51.1805 | ENSEMBL:ENSP00000346111:human:Isoform 4 of Histone-lysine N-methyltransferase NSD3:E=18.4949 | ENSEMBL:ENSP00000313983:human:Isoform 1 of Histone-lysine N-methyltransferase NSD3:E=18.4559 | ENSEMBL:ENSP00000329167:human:Isoform 4 of Probable histone-lysine N-methyltransferase NSD2:E=17.5528 | ENSEMBL:ENSP0…
F18A1.4	193382_at	F18A1.4a	F18A1.4	WBGene00003045	F18A1.4b	Affymetrix microarray probe	lir-2	lir-2 encodes a LIN-26-like zinc-finger protein that shares a unique C2H2 motif together with LIR-1, LIR-3, and LIN-26; lir-2 is the upstream gene in an operon with lir-1 which is, in turn, the upstream gene in a second, overlapping operon with lin-26; as loss of lir-2 function via RNAi results in no obvious abnormalities, the precise role of lir-2 in C. elegans development and/or behavior is not…	tm560|CE2-244|uCE2-1751|uCE2-1753|uCE2-1755|uCE2-1752|uCE2-1754|uCE2-1756|uCE2-1750|uCE2-1757			5	WBPhenotype0000050|WBPhenotype0000050|WBPhenotype0000535|WBPhenotype0000689|WBPhenotype0000886|WBPhenotype0000049|WBPhenotype0000062|WBPhenotype0000886|WBPhenotype0000050|WBPhenotype0000031|WBPhenotype0000049|WBPhenotype0000050|WBPhenotype0000054|WBPhenotype0000059|WBPhenotype0000689|WBPhenotype0000886|WBPhenotype0001037	lir-2 transcripts were detected by in situ hybridization in all cells between the 2- and 200-cell stages, the signal being strongest at the 50-cell stage.|Expression of a lir-2::lacZ construct was detected ubiquitously between the 50- and 200-cell stages and disappeared after the 350-cell stage.			Molecular_function:nucleic acid binding|Cellular_component:intracellular|Molecular_function:zinc ion binding	LSE0778	Unnamed protein
F30F8.2	189017_at	F30F8.2		WBGene00009271		Affymetrix microarray probe			tm305|os13				WBPhenotype0000031|WBPhenotype0000049|WBPhenotype0000050|WBPhenotype0000054|WBPhenotype0000059|WBPhenotype0000689|WBPhenotype0000886|WBPhenotype0001037|WBPhenotype0000049|WBPhenotype0000062|WBPhenotype0000886|WBPhenotype0000050|WBPhenotype0000535|WBPhenotype0000689|WBPhenotype0000886			4	Molecular_function:glutaminase activity|Biological_process:glutamine metabolism	KOG0506	Glutaminase (contains ankyrin repeat)	ENSEMBL:ENSP00000317379:human:Isoform KGA of Glutaminase kidney isoform, mitochondrial precursor:E=128.824 | ENSEMBL:ENSP00000310447:human:Glutaminase liver isoform, mitochondrial precursor:E=122.959 | ENSEMBL:ENSP00000340689:human:Isoform GAC of Glutaminase kidney isoform, mitochondrial precursor:E=107.796 | ENSEMBL:ENSP00000257878:human:Glutaminase:E=44.2757 | FLYBASE:CG8772-PD:fly:Flybase gene…
C34B4.3	175263_at	C34B4.3		WBGene00007908		Affymetrix microarray probe			uCE5-2005|uCE5-2006|snp_F42E8[2]									InP_Cae_004850
F14E5.4	189438_s_at	F14E5.4		WBGene00008802		Affymetrix microarray probe			tm1472				WBPhenotype0000050|WBPhenotype0000535|WBPhenotype0000689|WBPhenotype0000886|WBPhenotype0000031|WBPhenotype0000049|WBPhenotype0000050|WBPhenotype0000054|WBPhenotype0000059|WBPhenotype0000689|WBPhenotype0000886|WBPhenotype0001037|WBPhenotype0000050|WBPhenotype0000062|WBPhenotype0000535|WBPhenotype0000689|WBPhenotype0000886|WBPhenotype0000049|WBPhenotype0000062|WBPhenotype0000886			4	Molecular_function:acid phosphatase activity	KOG3720	Lysosomal & prostatic acid phosphatases	ENSEMBL:ENSP00000337471:human:Prostatic acid phosphatase precursor:E=18.6778 | ENSEMBL:ENSP00000323036:human:ACPP protein:E=17.1487 | ENSEMBL:ENSP00000270593:human:Isoform 1 of Testicular acid phosphatase precursor:E=15 | ENSEMBL:ENSP00000256997:human:Lysosomal acid phosphatase precursor:E=11.5686 | FLYBASE:CG9452-PA:fly:Flybase gene name is CG9452-PA:E=16.4949 | FLYBASE:CG9449-PC:fly:Flybase gen…
220	174457_at
T01G6.1	189000_at	T01G6.1		WBGene00020151		Affymetrix microarray probe			ttTi3583|ttTi3588|CE5-2				WBPhenotype0000050|WBPhenotype0000535|WBPhenotype0000689|WBPhenotype0000886|WBPhenotype0000049|WBPhenotype0000062|WBPhenotype0000886|WBPhenotype0000031|WBPhenotype0000049|WBPhenotype0000050|WBPhenotype0000054|WBPhenotype0000059|WBPhenotype0000689|WBPhenotype0000886|WBPhenotype0001037			13	Molecular_function:oxidoreductase activity|Biological_process:metabolism|Molecular_function:catalytic activity|Biological_process:cellular metabolism|Molecular_function:coenzyme binding|Molecular_function:alcohol dehydrogenase activity|Molecular_function:2,3-dihydro-2,3-dihydroxybenzoate dehydrogenase activity|Biological_process:enterobactin biosynthesis|Molecular_function:sepiapterin reductase a…	KOG0725	Reductases with broad range of substrate specificities	ENSEMBL:ENSP00000326219:human:peroxisomal short-chain alcohol dehydrogenase:E=26.1938 | ENSEMBL:ENSP00000296424:human:Isoform 1 of 3-hydroxybutyrate dehydrogenase type 2:E=24.3372 | ENSEMBL:ENSP00000250383:human:dehydrogenase/reductase (SDR family) member 2 isoform 2:E=23.4437 | ENSEMBL:ENSP00000263278:human:Dehydrogenase/reductase SDR family member 10:E=22.4685 | ENSEMBL:ENSP00000344674:human:de…
H01A20.1	193679_s_at	H01A20.1		WBGene00003602		Affymetrix microarray probe	nhr-3	nhr-3 encodes a member of the superfamily of nuclear receptors which is one of the most abundant class of transcriptional regulators; nuclear receptors have a well conserved DNA binding domain and a less conserved C-terminal ligand binding domain; nhr-3 has been identified and characterised as a gene affected by ethanol exposure in a microarray analysis of all C. elegans ORFs.	tm1012|ok1008|gk258				WBPhenotype0000049|WBPhenotype0000062|WBPhenotype0000886|WBPhenotype0000031|WBPhenotype0000049|WBPhenotype0000050|WBPhenotype0000054|WBPhenotype0000059|WBPhenotype0000689|WBPhenotype0000886|WBPhenotype0001037|WBPhenotype0000050|WBPhenotype0000535|WBPhenotype0000689|WBPhenotype0000886			1	Molecular_function:transcription factor activity|Molecular_function:zinc ion binding|Molecular_function:sequence-specific DNA binding|Biological_process:regulation of transcription, DNA-dependent|Cellular_component:nucleus|Molecular_function:steroid hormone receptor activity|Molecular_function:DNA binding|Molecular_function:ligand-dependent nuclear receptor activity|Molecular_function:steroid bin…	KOG3575	Hormone receptors	ENSEMBL:ENSP00000335676:human:Retinoic acid receptor RXR-alpha:E=27.5086 | ENSEMBL:ENSP00000363815:human:Retinoid X receptor, beta:E=26.8539 | ENSEMBL:ENSP00000363813:human:Retinoid X receptor, beta (Fragment):E=26.5229 | ENSEMBL:ENSP00000363816:human:Retinoic acid receptor RXR-beta:E=26.2757 | ENSEMBL:ENSP00000339908:human:hepatocyte nuclear factor 4 alpha isoform c:E=24.4089 | ENSEMBL:ENSP00000…
T19F4.1	174418_at	T19F4.1a	T19F4.1	WBGene00020586	T19F4.1b	Affymetrix microarray probe	T19F4.1	T19F4.1 encodes, by alternative splicing, two G-protein coupled receptors for the flp-2-encoded peptides SPREPIRFamide (FLP2-A) and LRGEPIRFamide (FLP2-B); T19F4.1B protein has an extension of 30 residues more than T19F4.1A in the intracellular C-terminal region; activation of either T19F4.1A or T19F4.1B is temperature-independent, and T19F4.1A/B are probably linked to the G(q) pathway.	tm2616				WBPhenotype0000031|WBPhenotype0000049|WBPhenotype0000050|WBPhenotype0000054|WBPhenotype0000059|WBPhenotype0000689|WBPhenotype0000886|WBPhenotype0001037|WBPhenotype0000050|WBPhenotype0000535|WBPhenotype0000689|WBPhenotype0000886|WBPhenotype0000050|WBPhenotype0000062|WBPhenotype0000535|WBPhenotype0000689|WBPhenotype0000886				Molecular_function:rhodopsin-like receptor activity|Biological_process:G-protein coupled receptor protein signaling pathway|Cellular_component:integral to membrane	KOG3656	7 transmembrane receptor	ENSEMBL:ENSP00000259784:human:Orexin receptor type 2:E=13.6778 | ENSEMBL:ENSP00000267377:human:Somatostatin receptor type 1:E=13.1192 | ENSEMBL:ENSP00000326616:human:Isoform B of Somatostatin receptor type 2:E=11.4815 | ENSEMBL:ENSP00000350198:human:Isoform A of Somatostatin receptor type 2:E=11.4559 | FLYBASE:CG2114-PA:fly:Flybase gene name is FR-PA:E=40.585 | FLYBASE:CG16752-PA:fly:Flybase gene…
T28B8.5	190395_at	T28B8.5		WBGene00012116		Affymetrix microarray probe			tm717|ok1014				WBPhenotype0000049|WBPhenotype0000062|WBPhenotype0000886|WBPhenotype0000050|WBPhenotype0000535|WBPhenotype0000689|WBPhenotype0000886			9	Molecular_function:sodium channel activity|Biological_process:sodium ion transport|Cellular_component:membrane|Molecular_function:amiloride-sensitive sodium channel activity|Cellular_component:integral to membrane|Molecular_function:ion channel activity|Biological_process:ion transport	KOG4294	Non voltage-gated ion channels (DEG/ENaC family)	ENSEMBL:ENSP00000300061:human:Amiloride-sensitive sodium channel gamma-subunit:E=45.7959 | ENSEMBL:ENSP00000345751:human:Isoform 1 of Amiloride-sensitive sodium channel subunit beta:E=43.8239 | ENSEMBL:ENSP00000302874:human:Isoform 2 of Amiloride-sensitive sodium channel subunit beta:E=43.6198 | ENSEMBL:ENSP00000228916:human:Isoform 1 of Amiloride-sensitive sodium channel subunit alpha:E=39.1739 …
Y11D7A.4	188693_at	Y11D7A.4		WBGene00004281		Affymetrix microarray probe	rab-28	rab-28 encodes a small GTPase homologous to the Rab GTPases that function in endocytosis, membrane fusion, and vesicular trafficking events; the precise biological role and expression pattern of rab-28 are not yet known.	tm905				WBPhenotype0000049|WBPhenotype0000062|WBPhenotype0000886|WBPhenotype0000050|WBPhenotype0000535|WBPhenotype0000689|WBPhenotype0000886|WBPhenotype0000031|WBPhenotype0000049|WBPhenotype0000050|WBPhenotype0000054|WBPhenotype0000059|WBPhenotype0000689|WBPhenotype0000886|WBPhenotype0001037			6	Molecular_function:GTP binding|Biological_process:small GTPase mediated signal transduction|Molecular_function:GTPase activity|Cellular_component:exosome (RNase complex)|Biological_process:intracellular protein transport|Cellular_component:intracellular|Biological_process:protein transport	KOG0078	GTP-binding protein SEC4, small G protein superfamily, and related Ras family GTP-binding proteins	ENSEMBL:ENSP00000288723:human:Isoform L of Ras-related protein Rab-28:E=54.3872 | ENSEMBL:ENSP00000328551:human:Isoform S of Ras-related protein Rab-28:E=52.7959 | ENSEMBL:ENSP00000349060:human:11 kDa protein:E=24.3468 | ENSEMBL:ENSP00000336850:human:RAB6A, member RAS oncogene family isoform b:E=24.1611 | ENSEMBL:ENSP00000285208:human:Ras-related protein Rab-6B:E=24.0506 | ENSEMBL:ENSP00000311449…
ZK370.6	176073_at	ZK370.6		WBGene00022720		Affymetrix microarray probe			ttTi3661				WBPhenotype0000049|WBPhenotype0000749|WBPhenotype0000886|WBPhenotype0000031|WBPhenotype0000049|WBPhenotype0000050|WBPhenotype0000054|WBPhenotype0000059|WBPhenotype0000689|WBPhenotype0000886|WBPhenotype0001037|WBPhenotype0000050|WBPhenotype0000535|WBPhenotype0000689|WBPhenotype0000886			6		InP_Cae_010419
F09F9.1	182664_at	F09F9.1		WBGene00017306		Affymetrix microarray probe			uCE6-853				WBPhenotype0000050|WBPhenotype0000535|WBPhenotype0000689|WBPhenotype0000886					InP_Cae_009337
K07C6.10	191960_at	K07C6.10		WBGene00005958		Affymetrix microarray probe	srx-67		ok296				WBPhenotype0000049|WBPhenotype0000062|WBPhenotype0000886|WBPhenotype0000031|WBPhenotype0000049|WBPhenotype0000050|WBPhenotype0000054|WBPhenotype0000059|WBPhenotype0000689|WBPhenotype0000886|WBPhenotype0001037|WBPhenotype0000050|WBPhenotype0000535|WBPhenotype0000689|WBPhenotype0000886			0	Molecular_function:rhodopsin-like receptor activity|Biological_process:G-protein coupled receptor protein signaling pathway|Cellular_component:integral to membrane
B0403.2	187876_at	B0403.2		WBGene00006712		Affymetrix microarray probe	ubc-17		n364|n365|n366|n367|n412|n413|n414|n992|n993|n994|n1042|n1071|n1132|n1351|u5|u168|u780|tm263|tm232|e1416|e1507|n306|n843|n844|n845|n846|n847|n848|n946|snp_C30A5[1]				WBPhenotype0000050|WBPhenotype0000535|WBPhenotype0000689|WBPhenotype0000886|WBPhenotype0000049|WBPhenotype0000062|WBPhenotype0000886|WBPhenotype0000031|WBPhenotype0000049|WBPhenotype0000050|WBPhenotype0000054|WBPhenotype0000059|WBPhenotype0000689|WBPhenotype0000886|WBPhenotype0001037			1	Molecular_function:ubiquitin-protein ligase activity|Biological_process:protein modification|Biological_process:ubiquitin cycle	KOG0895	Ubiquitin-conjugating enzyme	ENSEMBL:ENSP00000373615:human:Baculoviral IAP repeat-containing protein 6:E=54.6198 | ENSEMBL:ENSP00000261359:human:528 kDa protein:E=54.6198 | ENSEMBL:ENSP00000354201:human:CDNA FLJ13968 fis, clone Y79AA1001493, weakly similar to UBIQUITIN- CONJUGATING ENZYME E2-17 KD 9:E=20.2518 | ENSEMBL:ENSP00000374442:human:CDNA: FLJ22346 fis, clone HRC06158:E=19.9586 | ENSEMBL:ENSP00000374259:human:39 kDa p…
F15D4.2	179341_at	F15D4.2		WBGene00008859		Affymetrix microarray probe			uCE6-1370				WBPhenotype0000050|WBPhenotype0000535|WBPhenotype0000689|WBPhenotype0000886|WBPhenotype0000031|WBPhenotype0000049|WBPhenotype0000050|WBPhenotype0000054|WBPhenotype0000059|WBPhenotype0000689|WBPhenotype0000886|WBPhenotype0001037|WBPhenotype0000049|WBPhenotype0000062|WBPhenotype0000886			2		InP_Cae_011403
C15H9.3	182122_at	C15H9.3		WBGene00015799		Affymetrix microarray probe			tm2195				WBPhenotype0000049|WBPhenotype0000062|WBPhenotype0000886|WBPhenotype0000031|WBPhenotype0000049|WBPhenotype0000050|WBPhenotype0000054|WBPhenotype0000059|WBPhenotype0000689|WBPhenotype0000886|WBPhenotype0001037|WBPhenotype0000050|WBPhenotype0000535|WBPhenotype0000689|WBPhenotype0000886			10	Molecular_function:rhodopsin-like receptor activity|Biological_process:G-protein coupled receptor protein signaling pathway|Cellular_component:integral to membrane	InP_Cae_005880
Y53F4B.12	184759_at	Y53F4B.12		WBGene00013159		Affymetrix microarray probe			CE2-223|uCE2-2396|uCE2-2397				WBPhenotype0000049|WBPhenotype0000062|WBPhenotype0000886|WBPhenotype0000050|WBPhenotype0000535|WBPhenotype0000689|WBPhenotype0000886				Molecular_function:amino acid-polyamine transporter activity|Biological_process:amino acid transport|Cellular_component:membrane|Biological_process:transport|Molecular_function:cytochrome-c oxidase activity|Biological_process:electron transport|Molecular_function:amino acid permease activity|Cellular_component:integral to membrane|Molecular_function:L-gamma-aminobutyric acid transporter activity|…	KOG1286	Amino acid transporters	ENSEMBL:ENSP00000298085:human:Cationic amino acid transporter 3:E=26.5086 | ENSEMBL:ENSP00000340324:human:High-affinity cationic amino acid transporter 1:E=25.2676 | ENSEMBL:ENSP00000372390:human:Cationic amino acid transporter 4:E=22.041 | ENSEMBL:ENSP00000231706:human:solute carrier family 7 (cationic amino acid transporter, y+ system), member 14:E=21.4685 | ENSEMBL:ENSP00000250265:human:solute…
F57G12.1	171898_x_at	F57G12.1	F57G12.1	WBGene00010221		Affymetrix microarray probe			cxTi6108|ttTi2382				WBPhenotype0000049|WBPhenotype0000062|WBPhenotype0000886|WBPhenotype0000031|WBPhenotype0000049|WBPhenotype0000050|WBPhenotype0000054|WBPhenotype0000059|WBPhenotype0000689|WBPhenotype0000886|WBPhenotype0001037|WBPhenotype0000050|WBPhenotype0000535|WBPhenotype0000689|WBPhenotype0000886|WBPhenotype0000050|WBPhenotype0000062|WBPhenotype0000535|WBPhenotype0000689|WBPhenotype0000886			1		InP_Cae_010436
C01B4.4	176325_at	C01B4.4				This probe maps to multiple genomic locations: C01B4:26244..28002 Y19D10A:52675..54433 Affymetrix microarray probe			snp_Y22D7AL[2]
Y38E10A.10	186656_at	Y38E10A.10		WBGene00012588		Affymetrix microarray probe			ttTi4398				WBPhenotype0000049|WBPhenotype0000062|WBPhenotype0000886|WBPhenotype0000031|WBPhenotype0000049|WBPhenotype0000050|WBPhenotype0000054|WBPhenotype0000059|WBPhenotype0000689|WBPhenotype0000886|WBPhenotype0001037|WBPhenotype0000050|WBPhenotype0000535|WBPhenotype0000689|WBPhenotype0000886				Molecular_function:lipase activity|Biological_process:lipid catabolism	LSE0529	Triacylglycerol lipase
Y55F3BR.4	177099_at	Y55F3BR.4		WBGene00021941	Y55F3BR.8a|Y55F3BR.8b	Affymetrix microarray probe			uCE5-1239				WBPhenotype0000031|WBPhenotype0000049|WBPhenotype0000050|WBPhenotype0000054|WBPhenotype0000059|WBPhenotype0000689|WBPhenotype0000886|WBPhenotype0001037|WBPhenotype0000050|WBPhenotype0000031|WBPhenotype0000049|WBPhenotype0000050|WBPhenotype0000054|WBPhenotype0000059|WBPhenotype0000689|WBPhenotype0000886|WBPhenotype0001037|WBPhenotype0000031|WBPhenotype0000049|WBPhenotype0000050|WBPhenotype0000054|…				Molecular_function:extracellular ligand-gated ion channel activity|Biological_process:transport|Cellular_component:membrane|Biological_process:ion transport|Cellular_component:integral to membrane|Cellular_component:postsynaptic membrane	InP_Cae_004790
Y38H6C.20	190897_at	Y38H6C.20		WBGene00012632		Affymetrix microarray probe			pkP969				WBPhenotype0000031|WBPhenotype0000049|WBPhenotype0000050|WBPhenotype0000054|WBPhenotype0000059|WBPhenotype0000689|WBPhenotype0000886|WBPhenotype0001037|WBPhenotype0000049|WBPhenotype0000062|WBPhenotype0000886|WBPhenotype0000050|WBPhenotype0000535|WBPhenotype0000689|WBPhenotype0000886			0	Molecular_function:protein kinase activity|Molecular_function:ATP binding|Biological_process:protein amino acid phosphorylation|Molecular_function:protein-tyrosine kinase activity|Molecular_function:protein serine/threonine kinase activity|Biological_process:pathogenesis|Molecular_function:non-membrane spanning protein tyrosine kinase activity|Cellular_component:cytoplasm|Biological_process:signa…			ENSEMBL:ENSP00000337247:human:Isoform 6 of Basic fibroblast growth factor receptor 1 precursor:E=36.2596 | ENSEMBL:ENSP00000327229:human:Isoform 4 of Basic fibroblast growth factor receptor 1 precursor:E=36.1308 | ENSEMBL:ENSP00000311337:human:Isoform 1 of Basic fibroblast growth factor receptor 1 precursor:E=36.1249 | ENSEMBL:ENSP00000231803:human:Isoform 3 of Fibroblast growth factor receptor 3…
H38K22.2	174551_at	H38K22.2b	H38K22.2	WBGene00010428	H38K22.8	Affymetrix microarray probe	dcn-1		gk230				WBPhenotype0000050|WBPhenotype0000050|WBPhenotype0000050|WBPhenotype0000031|WBPhenotype0000050|WBPhenotype0000643|WBPhenotype0000697|WBPhenotype0001037|WBPhenotype0000050|WBPhenotype0000050|WBPhenotype0001011				Biological_process:embryonic development (sensu Metazoa)|Biological_process:positive regulation of growth rate|Biological_process:locomotory behavior|Biological_process:hermaphrodite genitalia development|Biological_process:gametogenesis	KOG3077	Uncharacterized conserved protein	ENSEMBL:ENSP00000292782:human:DCN1-like protein 1:E=37.7959 | ENSEMBL:ENSP00000364552:human:Isoform 1 of DCN1-like protein 2:E=37.699 | ENSEMBL:ENSP00000334625:human:Isoform 1 of DCN1-like protein 4:E=28.9586 | ENSEMBL:ENSP00000260247:human:DCN1-like protein 5:E=26.9586 | ENSEMBL:ENSP00000371993:human:23 kDa protein:E=26.6778 | ENSEMBL:ENSP00000319482:human:DCN1, defective in cullin neddylation 1…
C10E2.4	180112_at	C10E2.4		WBGene00015674		Affymetrix microarray probe			uCE6-1516				WBPhenotype0000050|WBPhenotype0000535|WBPhenotype0000689|WBPhenotype0000886|WBPhenotype0000031|WBPhenotype0000049|WBPhenotype0000050|WBPhenotype0000054|WBPhenotype0000059|WBPhenotype0000689|WBPhenotype0000886|WBPhenotype0001037|WBPhenotype0000049|WBPhenotype0000062|WBPhenotype0000886			0		InP_Cae_009856
T27E4.1	180353_at	T27E4.1		WBGene00020861		Affymetrix microarray probe			pkP5096|snp_F23H12[2]|snp_F23H12[3]|snp_F23H12[4]				WBPhenotype0000031|WBPhenotype0000049|WBPhenotype0000050|WBPhenotype0000054|WBPhenotype0000059|WBPhenotype0000689|WBPhenotype0000886|WBPhenotype0001037|WBPhenotype0000050|WBPhenotype0000535|WBPhenotype0000689|WBPhenotype0000886			6		InP_Cae_005529
K04G2.2	174120_at	K04G2.2		WBGene00010561		Affymetrix microarray probe			ttTi484				WBPhenotype0000050|WBPhenotype0000535|WBPhenotype0000689|WBPhenotype0000886|WBPhenotype0000031|WBPhenotype0000049|WBPhenotype0000050|WBPhenotype0000054|WBPhenotype0000059|WBPhenotype0000689|WBPhenotype0000886|WBPhenotype0001037			11		KOG1552	Predicted alpha/beta hydrolase	ENSEMBL:ENSP00000258884:human:similar to uncharacterized protein family UPF0227 member RGD1359682:E=96.6021 | ENSEMBL:ENSP00000344094:human:chromosome 9 open reading frame 77 isoform 1:E=94.3566 | ENSEMBL:ENSP00000330222:human:chromosome 9 open reading frame 77 isoform 2:E=94.3468 | ENSEMBL:ENSP00000292577:human:FAM108A1 protein:E=92.9586 | ENSEMBL:ENSP00000355921:human:similar to uncharacterized…
T26E3.2	189529_at	T26E3.2		WBGene00003578		Affymetrix microarray probe	ndx-1	The ndx-1 gene encodes a NUDIX hydrolase.	tm929|ttTi7382				WBPhenotype0000031|WBPhenotype0000049|WBPhenotype0000050|WBPhenotype0000054|WBPhenotype0000059|WBPhenotype0000689|WBPhenotype0000886|WBPhenotype0001037|WBPhenotype0000050|WBPhenotype0000535|WBPhenotype0000689|WBPhenotype0000886|WBPhenotype0000049|WBPhenotype0000062|WBPhenotype0000886			6	Biological_process:DNA repair|Molecular_function:8-oxo-7,8-dihydroguanine triphosphatase activity	KOG0648	Predicted NUDIX hydrolase FGF-2 and related proteins	ENSEMBL:ENSP00000307852:human:CDNA FLJ42455 fis, clone BRACE2015314:E=29.5086 | FLYBASE:CG10898-PA:fly:Flybase gene name is CG10898-PA:E=26.3872 |
F32H2.9	192004_at	F32H2.9		WBGene00006532		Affymetrix microarray probe	tba-6		pk440				WBPhenotype0000050|WBPhenotype0000535|WBPhenotype0000689|WBPhenotype0000886|WBPhenotype0000050|WBPhenotype0000535|WBPhenotype0000689|WBPhenotype0000886|WBPhenotype0000049|WBPhenotype0000062|WBPhenotype0000886			4	Molecular_function:structural molecule activity|Biological_process:microtubule-based movement|Cellular_component:microtubule|Molecular_function:GTPase activity|Molecular_function:GTP binding|Biological_process:protein polymerization|Cellular_component:protein complex|Cellular_component:cytoplasm	KOG1376	Alpha tubulin	ENSEMBL:ENSP00000301072:human:Tubulin alpha-6 chain:E=204.959 | ENSEMBL:ENSP00000301071:human:Tubulin alpha-3 chain:E=204.108 | ENSEMBL:ENSP00000336799:human:Tubulin alpha-ubiquitous chain:E=203.796 | ENSEMBL:ENSP00000326042:human:Isoform 1 of Tubulin alpha-2 chain:E=203.678 | ENSEMBL:ENSP00000248437:human:Tubulin alpha-1 chain:E=201.357 | ENSEMBL:ENSP00000318575:human:Tubulin alpha-8 chain:E=200…
F53C3.6	174167_at	F53C3.6a	F53C3.6	WBGene00018750	F53C3.6b	Affymetrix microarray probe	F53C3.6		snp_F53C3[2]|snp_F53C3[1]				WBPhenotype0000050|WBPhenotype0000535|WBPhenotype0000689|WBPhenotype0000886|WBPhenotype0000049|WBPhenotype0000062|WBPhenotype0000886|WBPhenotype0000031|WBPhenotype0000049|WBPhenotype0000050|WBPhenotype0000054|WBPhenotype0000059|WBPhenotype0000689|WBPhenotype0000886|WBPhenotype0001037|WBPhenotype0000050|WBPhenotype0000535|WBPhenotype0000689|WBPhenotype0000886|WBPhenotype0000031|WBPhenotype0000049|…					LSE0019	Uncharacterized protein, contains CX module	FLYBASE:CG9888-PA:fly:Flybase gene name is Fib-PA:E=12.699 | FLYBASE:CG10918-PA:fly:Flybase gene name is CG10918-PA:E=10.2366 | FLYBASE:CG4038-PA:fly:Flybase gene name is CG4038-PA:E=10.0177 |
C05D10.2	187692_at	C05D10.2c	C05D10.2	WBGene00015478	C05D10.2a	Affymetrix microarray probe	C05D10.2		snp_C05D10[1]				WBPhenotype0000031|WBPhenotype0000049|WBPhenotype0000050|WBPhenotype0000054|WBPhenotype0000059|WBPhenotype0000689|WBPhenotype0000886|WBPhenotype0001037|WBPhenotype0000049|WBPhenotype0000749|WBPhenotype0000886|WBPhenotype0000050|WBPhenotype0000535|WBPhenotype0000689|WBPhenotype0000886|WBPhenotype0000050|WBPhenotype0000059|WBPhenotype0000154|WBPhenotype0000050|WBPhenotype0000535|WBPhenotype0000689|…				Molecular_function:MAP kinase activity|Molecular_function:ATP binding|Biological_process:protein amino acid phosphorylation|Molecular_function:protein kinase activity|Molecular_function:protein serine/threonine kinase activity|Molecular_function:protein-tyrosine kinase activity|Biological_process:embryonic development (sensu Metazoa)|Biological_process:larval development (sensu Nematoda)|Biologic…			ENSEMBL:ENSP00000313643:human:Isoform 1 of Mitogen-activated protein kinase 15:E=106.065 | ENSEMBL:ENSP00000337691:human:Isoform 3 of Mitogen-activated protein kinase 15:E=80.9586 | ENSEMBL:ENSP00000263025:human:Mitogen-activated protein kinase 3:E=67.4437 | ENSEMBL:ENSP00000215832:human:Mitogen-activated protein kinase 1:E=66.8861 | ENSEMBL:ENSP00000333685:human:Isoform Beta-2 of Mitogen-activat…
Y51H7BR.3	186862_at	Y51H7BR.3		WBGene00021775		Affymetrix microarray probe			tm2557|snp_Y38C1B[3]|snp_Y38C1B[4]				WBPhenotype0000050|WBPhenotype0000535|WBPhenotype0000689|WBPhenotype0000886|WBPhenotype0000031|WBPhenotype0000049|WBPhenotype0000050|WBPhenotype0000054|WBPhenotype0000059|WBPhenotype0000689|WBPhenotype0000886|WBPhenotype0001037|WBPhenotype0000049|WBPhenotype0000062|WBPhenotype0000886					LSE4159	Unnamed protein
C36B7.3	176751_at	C36B7.3		WBGene00016466		Affymetrix microarray probe			tm301|ok676				WBPhenotype0000050|WBPhenotype0000535|WBPhenotype0000689|WBPhenotype0000886|WBPhenotype0000031|WBPhenotype0000049|WBPhenotype0000050|WBPhenotype0000054|WBPhenotype0000059|WBPhenotype0000689|WBPhenotype0000886|WBPhenotype0001037			3		InP_Cae_012603
F58H7.1	179746_at	F58H7.1		WBGene00019067		Affymetrix microarray probe			ttTi4701				WBPhenotype0000050|WBPhenotype0000535|WBPhenotype0000689|WBPhenotype0000886|WBPhenotype0000049|WBPhenotype0000062|WBPhenotype0000886|WBPhenotype0000031|WBPhenotype0000049|WBPhenotype0000050|WBPhenotype0000054|WBPhenotype0000059|WBPhenotype0000689|WBPhenotype0000886|WBPhenotype0001037			1		InP_Cae_006386
T23G7.3	173496_s_at	T23G7.3		WBGene00011966		Affymetrix microarray probe			uCE1-799				WBPhenotype0000050|WBPhenotype0000535|WBPhenotype0000689|WBPhenotype0000886|WBPhenotype0000050|WBPhenotype0000062|WBPhenotype0000535|WBPhenotype0000689|WBPhenotype0000886|WBPhenotype0000031|WBPhenotype0000049|WBPhenotype0000050|WBPhenotype0000054|WBPhenotype0000059|WBPhenotype0000689|WBPhenotype0000886|WBPhenotype0001037|WBPhenotype0000049|WBPhenotype0000062|WBPhenotype0000886			2	Molecular_function:nucleic acid binding|Cellular_component:intracellular	KOG2809	Telomerase elongation inhibitor/RNA maturation protein PINX1	ENSEMBL:ENSP00000318966:human:Isoform 1 of Pin2-interacting protein X1:E=33.8861 | ENSEMBL:ENSP00000346908:human:Isoform 2 of Pin2-interacting protein X1:E=28.8539 | ENSEMBL:ENSP00000354826:human:Isoform 1 of Caldesmon:E=11.4815 | FLYBASE:CG11180-PA:fly:Flybase gene name is CG11180-PA:E=24.9586 | FLYBASE:CG32662-PA:fly:Flybase gene name is CG32662-PA:E=13.0088 | FLYBASE:CG15561-PA:fly:Flybase gen…
C49C3.8	179454_at	C49C3.8		WBGene00008198		Affymetrix microarray probe			tm2178				WBPhenotype0000049|WBPhenotype0000062|WBPhenotype0000886|WBPhenotype0000050|WBPhenotype0000535|WBPhenotype0000689|WBPhenotype0000886|WBPhenotype0000031|WBPhenotype0000049|WBPhenotype0000050|WBPhenotype0000054|WBPhenotype0000059|WBPhenotype0000689|WBPhenotype0000886|WBPhenotype0001037			6		InP_Cae_011810
K06B4.1	193556_at	K06B4.1		WBGene00003641		Affymetrix microarray probe	nhr-51		snp_K06B4[6]|snp_K06B4[3]|snp_K06B4[1]|snp_K06B4[2]|snp_K06B4[4]|snp_K06B4[5]				WBPhenotype0000031|WBPhenotype0000049|WBPhenotype0000050|WBPhenotype0000054|WBPhenotype0000059|WBPhenotype0000689|WBPhenotype0000886|WBPhenotype0001037|WBPhenotype0000032|WBPhenotype0000050|WBPhenotype0000535|WBPhenotype0000689|WBPhenotype0000886			13	Molecular_function:transcription factor activity|Molecular_function:zinc ion binding|Molecular_function:sequence-specific DNA binding|Biological_process:regulation of transcription, DNA-dependent|Cellular_component:nucleus|Molecular_function:steroid hormone receptor activity|Molecular_function:DNA binding|Molecular_function:ligand-dependent nuclear receptor activity|Biological_process:physiologic…	LSE0562	Nuclear hormone receptor	ENSEMBL:ENSP00000271387:human:Retinoic acid receptor RXR-gamma:E=15.301 | ENSEMBL:ENSP00000352900:human:51 kDa protein:E=15.0757 | ENSEMBL:ENSP00000335676:human:Retinoic acid receptor RXR-alpha:E=14.1487 | ENSEMBL:ENSP00000188403:human:Isoform 1 of Bile acid receptor:E=12.3188 | ENSEMBL:ENSP00000363815:human:Retinoid X receptor, beta:E=12.1192 | ENSEMBL:ENSP00000315442:human:Isoform 4 of Bile aci…
ZK637.1	189977_s_at	ZK637.1		WBGene00014021		Affymetrix microarray probe			vs64				WBPhenotype0000050|WBPhenotype0000535|WBPhenotype0000689|WBPhenotype0000886|WBPhenotype0000050|WBPhenotype0000062|WBPhenotype0000535|WBPhenotype0000689|WBPhenotype0000886			17	Molecular_function:transporter activity|Biological_process:transport|Cellular_component:integral to membrane|Molecular_function:ion transporter activity|Biological_process:ion transport|Cellular_component:membrane|Molecular_function:sugar porter activity|Biological_process:carbohydrate transport|Molecular_function:drug transporter activity|Biological_process:drug transport|Molecular_function:inor…	KOG0253	Synaptic vesicle transporter SV2 (major facilitator superfamily)	ENSEMBL:ENSP00000299134:human:SV2 related protein:E=136.055 | ENSEMBL:ENSP00000373601:human:54 kDa protein:E=78.3566 | ENSEMBL:ENSP00000288513:human:Hypothetical protein LOC136306:E=49.3768 | ENSEMBL:ENSP00000337335:human:solute carrier family 22 member 8:E=35.284 | ENSEMBL:ENSP00000310241:human:Isoform 1 of Organic-cation transporter-like 3:E=35.1192 | ENSEMBL:ENSP00000295587:human:Putative tran…
C07A9.7	186866_at	C07A9.7b	C07A9.7	WBGene00007403	C07A9.7a	Affymetrix microarray probe	C07A9.7		snp_C07A9[2]				WBPhenotype0000031|WBPhenotype0000049|WBPhenotype0000050|WBPhenotype0000054|WBPhenotype0000059|WBPhenotype0000689|WBPhenotype0000886|WBPhenotype0001037|WBPhenotype0000050|WBPhenotype0000535|WBPhenotype0000689|WBPhenotype0000886|WBPhenotype0000049|WBPhenotype0000062|WBPhenotype0000886|WBPhenotype0000049|WBPhenotype0000749|WBPhenotype0000886				Cellular_component:nucleus
F53B1.3	180516_at	F53B1.3		WBGene00018736		Affymetrix microarray probe			tm605				WBPhenotype0000049|WBPhenotype0000062|WBPhenotype0000886|WBPhenotype0000031|WBPhenotype0000049|WBPhenotype0000050|WBPhenotype0000054|WBPhenotype0000059|WBPhenotype0000689|WBPhenotype0000886|WBPhenotype0001037|WBPhenotype0000050|WBPhenotype0000535|WBPhenotype0000689|WBPhenotype0000886			0		InP_Cae_010923
F23B2.4	190860_at	F23B2.4		WBGene00000906		Affymetrix microarray probe	daf-10	Uncloned locus that affects the development of amphid and phasmid neurons, dauer development, life span, chemotaxis, and nose touch response.	mu377|e1387|p821|m226|m79|m534|mn405|mn321|mn401|m126|m163|ttTi3952|uCE4-1069|uCE4-1070				WBPhenotype0000050|WBPhenotype0000535|WBPhenotype0000689|WBPhenotype0000886|WBPhenotype0000031|WBPhenotype0000049|WBPhenotype0000050|WBPhenotype0000054|WBPhenotype0000059|WBPhenotype0000689|WBPhenotype0000886|WBPhenotype0001037			9	Molecular_function:DNA binding|Molecular_function:DNA-directed RNA polymerase activity|Biological_process:transcription|Molecular_function:binding			ENSEMBL:ENSP00000296266:human:WD repeat domain 10 isoform 1:E=249.409 | ENSEMBL:ENSP00000323973:human:WD repeat domain 10 isoform 3:E=249.108 | ENSEMBL:ENSP00000324005:human:Intraflagellar transport 122 homolog:E=249 | ENSEMBL:ENSP00000324165:human:WD repeat domain 10 isoform 4:E=233.013 | ENSEMBL:ENSP00000281405:human:Isoform 2 of WD repeat protein 35:E=11.9208 | ENSEMBL:ENSP00000314444:human:Is…
F07C3.10	190135_at	F07C3.10		WBGene00017198		Affymetrix microarray probe	nhr-36		tm1279				WBPhenotype0000050|WBPhenotype0000535|WBPhenotype0000689|WBPhenotype0000886			6	Molecular_function:transcription factor activity|Molecular_function:zinc ion binding|Molecular_function:sequence-specific DNA binding|Biological_process:regulation of transcription, DNA-dependent|Cellular_component:nucleus|Molecular_function:steroid hormone receptor activity|Molecular_function:DNA binding|Molecular_function:ligand-dependent nuclear receptor activity	LSE0562	Nuclear hormone receptor	ENSEMBL:ENSP00000339908:human:hepatocyte nuclear factor 4 alpha isoform c:E=17.4559 | ENSEMBL:ENSP00000312987:human:hepatocyte nuclear factor 4 alpha isoform b:E=17.2292 | ENSEMBL:ENSP00000343807:human:Hepatocyte nuclear factor 4-alpha (HNF-4-alpha) (Transcription factor HNF-4) (Transcription factor 14). Splice isoform HNF4-Alpha-4:E=17.1367 | ENSEMBL:ENSP00000335676:human:Retinoic acid receptor …
Y19D10A.7	176845_s_at	Y19D10A.7		WBGene00021222		This probe maps to multiple genomic locations: Y19D10A:2357..1752 F56A4:19717..19112 Affymetrix microarray probe			cxTi5811				WBPhenotype0000049|WBPhenotype0000062|WBPhenotype0000886|WBPhenotype0000050|WBPhenotype0000535|WBPhenotype0000689|WBPhenotype0000886|WBPhenotype0000050|WBPhenotype0000535|WBPhenotype0000689|WBPhenotype0000886|WBPhenotype0000050|WBPhenotype0000535|WBPhenotype0000689|WBPhenotype0000886|WBPhenotype0000031|WBPhenotype0000049|WBPhenotype0000050|WBPhenotype0000054|WBPhenotype0000059|WBPhenotype0000689|…				Molecular_function:transmembrane receptor protein tyrosine kinase activity|Molecular_function:epidermal growth factor receptor activity|Cellular_component:membrane|Molecular_function:transcription factor activity|Cellular_component:intracellular|Biological_process:regulation of transcription, DNA-dependent|Molecular_function:sequence-specific DNA binding	LSE0023	Predicted receptor
W05H12.2	182226_at	W05H12.2		WBGene00012290		Affymetrix microarray probe			tm1573				WBPhenotype0000031|WBPhenotype0000049|WBPhenotype0000050|WBPhenotype0000054|WBPhenotype0000059|WBPhenotype0000060|WBPhenotype0000062|WBPhenotype0000689|WBPhenotype0000886|WBPhenotype0001037|WBPhenotype0000031|WBPhenotype0000049|WBPhenotype0000062|WBPhenotype0000886|WBPhenotype0000031|WBPhenotype0000049|WBPhenotype0000050|WBPhenotype0000054|WBPhenotype0000059|WBPhenotype0000689|WBPhenotype0000886|…			12	Molecular_function:nucleic acid binding|Molecular_function:3'-5' exonuclease activity|Cellular_component:intracellular|Biological_process:positive regulation of growth rate	LSE0677	Unnamed protein
B0001.5	175583_s_at	B0001.5		WBGene00007090		Affymetrix microarray probe			gk120				WBPhenotype0000050|WBPhenotype0000535|WBPhenotype0000689|WBPhenotype0000886			2		LSE0933	Unnamed protein
T24A6.10	186242_at	T24A6.10		WBGene00020749		Affymetrix microarray probe	srbc-67		w13				WBPhenotype0000031|WBPhenotype0000049|WBPhenotype0000050|WBPhenotype0000054|WBPhenotype0000059|WBPhenotype0000689|WBPhenotype0000886|WBPhenotype0001037|WBPhenotype0000049|WBPhenotype0000062|WBPhenotype0000886|WBPhenotype0000050|WBPhenotype0000535|WBPhenotype0000689|WBPhenotype0000886			0		LSE3897	Unnamed protein
Y37E11AL.5	177236_s_at	Y37E11AL.5		WBGene00021361		Affymetrix microarray probe			snp_M57[1]				WBPhenotype0000031|WBPhenotype0000049|WBPhenotype0000050|WBPhenotype0000054|WBPhenotype0000059|WBPhenotype0000689|WBPhenotype0000886|WBPhenotype0001037|WBPhenotype0000050|WBPhenotype0000535|WBPhenotype0000689|WBPhenotype0000886				Biological_process:neuropeptide signaling pathway|Cellular_component:membrane	InP_Cae_004492
Y48B6A.9	188108_at	Y48B6A.9		WBGene00001992		Affymetrix microarray probe	hot-7	hot-7 encodes a predicted membrane-associated protein that is a member of the Ly-6 superfamily of glycosylphosphatidylinositol (GPI)-linked signaling proteins and is homologous to ODR-2, a neuronally expressed protein required for olfaction; as loss of hot-7 activity via RNA-mediated interference (RNAi) does not result in any abnormalities, the precise role of HOT-7 in C. elegans development and/…	mg36|s2426|s2440|s2574|s2433|ar60|nc20|nc21|nc22|nc35				WBPhenotype0000031|WBPhenotype0000049|WBPhenotype0000050|WBPhenotype0000054|WBPhenotype0000059|WBPhenotype0000689|WBPhenotype0000886|WBPhenotype0001037|WBPhenotype0000050|WBPhenotype0000535|WBPhenotype0000689|WBPhenotype0000886			0		InP_Cae_010195
T09B9.3	187123_at	T09B9.3		WBGene00011644		Affymetrix microarray probe			tm1742|ttTi3561|uCE4-1497|uCE4-1496|snp_Y105C5[15]|snp_Y105C5[16]|uCE4-1498				WBPhenotype0000049|WBPhenotype0000062|WBPhenotype0000886|WBPhenotype0000050|WBPhenotype0000535|WBPhenotype0000689|WBPhenotype0000886|WBPhenotype0000031|WBPhenotype0000049|WBPhenotype0000050|WBPhenotype0000054|WBPhenotype0000059|WBPhenotype0000689|WBPhenotype0000886|WBPhenotype0001037			3	Molecular_function:glycerophosphodiester phosphodiesterase activity|Biological_process:glycerol metabolism	KOG2258	Glycerophosphoryl diester phosphodiesterase	ENSEMBL:ENSP00000261386:human:Isoform 1 of Glycerophosphodiester phosphodiesterase 1:E=12.4949 |
F55E10.2	185538_at	F55E10.2		WBGene00018882		Affymetrix microarray probe			tm1751|uCE4-1637				WBPhenotype0000050|WBPhenotype0000535|WBPhenotype0000689|WBPhenotype0000886|WBPhenotype0000031|WBPhenotype0000049|WBPhenotype0000050|WBPhenotype0000054|WBPhenotype0000059|WBPhenotype0000689|WBPhenotype0000886|WBPhenotype0001037			0
T26C11.5	175360_at	T26C11.5		WBGene00000462		Affymetrix microarray probe	ceh-41	ceh-41 encodes a a ONECUT class CUT homeobox protein with a single N-terminal OCAM domain; the OCAM domain is a nematode-specific motif conserved between CEH-21, CEH-41, and T02B5.2; ceh-41 is one of three nematode-specific ONECUT genes in a cluster with ceh-21 and ceh-39; ceh-41 has no obvious function in mass RNAi assays.	tm1550				WBPhenotype0000031|WBPhenotype0000049|WBPhenotype0000050|WBPhenotype0000054|WBPhenotype0000059|WBPhenotype0000689|WBPhenotype0000886|WBPhenotype0001037|WBPhenotype0000049|WBPhenotype0000062|WBPhenotype0000886|WBPhenotype0000050|WBPhenotype0000535|WBPhenotype0000689|WBPhenotype0000886			2	Molecular_function:transcription factor activity|Molecular_function:sequence-specific DNA binding|Biological_process:regulation of transcription, DNA-dependent|Cellular_component:nucleus|Molecular_function:DNA binding|Biological_process:regulation of transcription	LSE1080	Unnamed protein
K07E8.5	179836_at	K07E8.5		WBGene00019496		Affymetrix microarray probe		K07E8.5 encodes a homolog of the functionally active Fmrf Receptor (FR; CG2114) of D. melanogaster; it is thus possible that K07E8.5 is a receptor for one of the FMRF-like neurotransmitters in C. elegans (e.g., FLP-1 through FLP-12).	tm654|ok369				WBPhenotype0000050|WBPhenotype0000535|WBPhenotype0000689|WBPhenotype0000886|WBPhenotype0000031|WBPhenotype0000049|WBPhenotype0000050|WBPhenotype0000054|WBPhenotype0000059|WBPhenotype0000689|WBPhenotype0000886|WBPhenotype0001037|WBPhenotype0000031|WBPhenotype0000049|WBPhenotype0000050|WBPhenotype0000054|WBPhenotype0000059|WBPhenotype0000689|WBPhenotype0000886|WBPhenotype0001037|WBPhenotype0000049|…			9	Molecular_function:rhodopsin-like receptor activity|Biological_process:G-protein coupled receptor protein signaling pathway|Cellular_component:integral to membrane	LSE0740	Unnamed protein	FLYBASE:CG2114-PA:fly:Flybase gene name is FR-PA:E=24.4089 |
T28F3.6	178256_at	T28F3.6		WBGene00012132		Affymetrix microarray probe	ifta-2		tm1725|tm1724				WBPhenotype0000049|WBPhenotype0000062|WBPhenotype0000886|WBPhenotype0000031|WBPhenotype0000049|WBPhenotype0000050|WBPhenotype0000054|WBPhenotype0000059|WBPhenotype0000689|WBPhenotype0000886|WBPhenotype0001037|WBPhenotype0000050|WBPhenotype0000535|WBPhenotype0000689|WBPhenotype0000886			6	Molecular_function:GTP binding|Biological_process:small GTPase mediated signal transduction	TWOG0831	Unnamed protein	ENSEMBL:ENSP00000320359:human:Isoform 1 of Rab-like protein 5:E=14.7696 |
T19C3.5	187375_at	T19C3.5		WBGene00020563		Affymetrix microarray probe			cxTi2303|cxTi2306|uCE6-533				WBPhenotype0000049|WBPhenotype0000062|WBPhenotype0000886|WBPhenotype0000049|WBPhenotype0000749|WBPhenotype0000886|WBPhenotype0000050|WBPhenotype0000535|WBPhenotype0000689|WBPhenotype0000886|WBPhenotype0000031|WBPhenotype0000049|WBPhenotype0000050|WBPhenotype0000054|WBPhenotype0000059|WBPhenotype0000689|WBPhenotype0000886|WBPhenotype0001037			5	Molecular_function:lipid binding	KOG4160	BPI/LBP/CETP family protein	ENSEMBL:ENSP00000262865:human:bactericidal/permeability-increasing protein precursor:E=17.3566 | ENSEMBL:ENSP00000217407:human:Lipopolysaccharide-binding protein precursor:E=16.0132 |
Y54G2A.16	176991_at	Y54G2A.16		WBGene00021881		Affymetrix microarray probe			cxTi7839				WBPhenotype0000049|WBPhenotype0000062|WBPhenotype0000886|WBPhenotype0000050|WBPhenotype0000535|WBPhenotype0000689|WBPhenotype0000886					InP_Cae_010144
K04A8.3	181466_at	K04A8.3		WBGene00019375		Affymetrix microarray probe			cxTi10139				WBPhenotype0000049|WBPhenotype0000062|WBPhenotype0000886|WBPhenotype0000031|WBPhenotype0000049|WBPhenotype0000050|WBPhenotype0000054|WBPhenotype0000059|WBPhenotype0000689|WBPhenotype0000886|WBPhenotype0001037|WBPhenotype0000050|WBPhenotype0000535|WBPhenotype0000689|WBPhenotype0000886|WBPhenotype0000031|WBPhenotype0000049|WBPhenotype0000050|WBPhenotype0000054|WBPhenotype0000059|WBPhenotype0000689|…			3		InP_Cae_011614
C17C3.18	173996_at	C17C3.18		WBGene00002096	C17C3.12a|C17C3.12b	Affymetrix microarray probe	ins-13	ins-13 encodes an insulin-like peptide of the insulin superfamily of proteins (OMIM:176730, 147440); INS-13 is one of 38 insulin-like peptides in C. elegans, and the precise role of INS-13 in C. elegans development is not yet clear.	ok191								Molecular_function:hormone activity|Biological_process:physiological process|Cellular_component:extracellular region
Y48G8AR.2	177203_s_at	Y48G8AR.2		WBGene00021693		Affymetrix microarray probe			tm2041				WBPhenotype0000050|WBPhenotype0000535|WBPhenotype0000689|WBPhenotype0000886				Molecular_function:zinc ion binding
F14F11.1	189673_at	F14F11.1h	F14F11.1	WBGene00008819		Affymetrix microarray probe	F14F11.1		cxTi1083|cxTi9459|cxTi10831|snp_F14F11[1]|snp_F14F11[2]|snp_F14F11[3]				WBPhenotype0000049|WBPhenotype0000062|WBPhenotype0000886|WBPhenotype0000050|WBPhenotype0000535|WBPhenotype0000689|WBPhenotype0000886|WBPhenotype0000031|WBPhenotype0000049|WBPhenotype0000050|WBPhenotype0000054|WBPhenotype0000059|WBPhenotype0000689|WBPhenotype0000886|WBPhenotype0001037				Molecular_function:protein binding|Molecular_function:ion channel activity|Biological_process:ion transport|Cellular_component:membrane|Molecular_function:voltage-gated potassium channel activity|Biological_process:potassium ion transport|Cellular_component:voltage-gated potassium channel complex	InP_met_000458		ENSEMBL:ENSP00000340121:human:Shaw-related voltage-gated potassium channel protein 2 isoform KV3.2b:E=112.796 | ENSEMBL:ENSP00000298972:human:Shaw-related voltage-gated potassium channel protein 2 isoform KV3.2a:E=112.77 | ENSEMBL:ENSP00000319877:human:Shaw-related voltage-gated potassium channel protein 2 isoform KV3.2c:E=112.721 | ENSEMBL:ENSP00000265969:human:Potassium voltage-gated channel su…
K06A1.5	173705_s_at	K06A1.5		WBGene00019427		Affymetrix microarray probe			uCE5-699				WBPhenotype0000886|WBPhenotype0000031|WBPhenotype0000049|WBPhenotype0000050|WBPhenotype0000054|WBPhenotype0000059|WBPhenotype0000689|WBPhenotype0000886|WBPhenotype0001037|WBPhenotype0000886|WBPhenotype0000049|WBPhenotype0000062|WBPhenotype0000886|WBPhenotype0000050|WBPhenotype0000535|WBPhenotype0000689|WBPhenotype0000886			15				ENSEMBL:ENSP00000318259:human:APG16 autophagy 16-like isoform 2:E=58.3468 | ENSEMBL:ENSP00000287735:human:APG16 autophagy 16-like isoform 1:E=55.8239 | ENSEMBL:ENSP00000362625:human:Isoform 4 of Autophagy-related protein 16-1:E=46.6198 | ENSEMBL:ENSP00000326340:human:ATG16 autophagy related 16-like 2:E=45.3979 | ENSEMBL:ENSP00000334016:human:CDNA FLJ23854 fis, clone LNG06315:E=44.5528 | ENSEMBL:E…
C24A8.6	191419_at	C24A8.6		WBGene00044004		Affymetrix microarray probe			gk413				WBPhenotype0000031|WBPhenotype0000049|WBPhenotype0000050|WBPhenotype0000054|WBPhenotype0000059|WBPhenotype0000689|WBPhenotype0000886|WBPhenotype0001037|WBPhenotype0000049|WBPhenotype0000062|WBPhenotype0000886				Molecular_function:rhodopsin-like receptor activity|Biological_process:G-protein coupled receptor protein signaling pathway|Cellular_component:integral to membrane			ENSEMBL:ENSP00000313661:human:5-hydroxytryptamine 1D receptor:E=10.6576 | ENSEMBL:ENSP00000257763:human:5-hydroxytryptamine 1B receptor:E=10.1611 |
R04E5.9	174679_at	R04E5.9		WBGene00019872		Affymetrix microarray probe			uCE6-1093				WBPhenotype0000049|WBPhenotype0000062|WBPhenotype0000886|WBPhenotype0000050|WBPhenotype0000535|WBPhenotype0000689|WBPhenotype0000886			0
F28D9.2	179024_at	F28D9.2a	F28D9.2	WBGene00005517	F28D9.2b	Affymetrix microarray probe	sri-5		snp_C50F4[2]|snp_C50F4[1]				WBPhenotype0000049|WBPhenotype0000062|WBPhenotype0000886|WBPhenotype0000031|WBPhenotype0000049|WBPhenotype0000050|WBPhenotype0000054|WBPhenotype0000059|WBPhenotype0000689|WBPhenotype0000886|WBPhenotype0001037|WBPhenotype0000050|WBPhenotype0000535|WBPhenotype0000689|WBPhenotype0000886					LSE0262	Predicted olfactory G-protein coupled receptor
F07B10.2	188884_at	F07B10.2		WBGene00006167		Affymetrix microarray probe	str-116		ok1848|tm1962				WBPhenotype0000031|WBPhenotype0000049|WBPhenotype0000050|WBPhenotype0000054|WBPhenotype0000059|WBPhenotype0000689|WBPhenotype0000886|WBPhenotype0001037|WBPhenotype0000050|WBPhenotype0000535|WBPhenotype0000689|WBPhenotype0000886|WBPhenotype0000049|WBPhenotype0000062|WBPhenotype0000886			13
Y46H3A.1	184414_at	Y46H3A.1b	Y46H3A.1	WBGene00021599	Y46H3A.1a	Affymetrix microarray probe	srt-42		tm2419|tm2417				WBPhenotype0000049|WBPhenotype0000062|WBPhenotype0000886|WBPhenotype0000050|WBPhenotype0000535|WBPhenotype0000689|WBPhenotype0000886|WBPhenotype0000031|WBPhenotype0000049|WBPhenotype0000050|WBPhenotype0000054|WBPhenotype0000059|WBPhenotype0000689|WBPhenotype0000886|WBPhenotype0001037					LSE0504	7-transmembrane receptor
F22D6.8	187613_at	F22D6.8		WBGene00043279		Affymetrix microarray probe			pkP1095				WBPhenotype0000049|WBPhenotype0000062|WBPhenotype0000886|WBPhenotype0000050|WBPhenotype0000535|WBPhenotype0000689|WBPhenotype0000886
Y108G3AL.3	176550_at	Y108G3AL.3		WBGene00022435		Affymetrix microarray probe			tm1462|tm1600				WBPhenotype0000050|WBPhenotype0000535|WBPhenotype0000689|WBPhenotype0000886					KOG4511	Uncharacterized conserved protein	ENSEMBL:ENSP00000295117:human:CCDC104 protein:E=30.0458 | ENSEMBL:ENSP00000342699:human:Phosphodiesterase Hl:E=22.7696 | FLYBASE:CG14367-PA:fly:Flybase gene name is CG14367-PA:E=14.9586 |
C26F1.6	183265_at	C26F1.6		WBGene00016149		Affymetrix microarray probe		C26F1.6 encodes a homolog of the functionally active Fmrf Receptor (FR; CG2114) of D. melanogaster; it is thus possible that C26F1.6 is a receptor for one of the FMRF-like neurotransmitters in C. elegans (e.g., FLP-1 through FLP-12).	ok1204|ttTi4015				WBPhenotype0000050|WBPhenotype0000535|WBPhenotype0000689|WBPhenotype0000886|WBPhenotype0000031|WBPhenotype0000049|WBPhenotype0000050|WBPhenotype0000054|WBPhenotype0000059|WBPhenotype0000689|WBPhenotype0000886|WBPhenotype0001037|WBPhenotype0000049|WBPhenotype0000062|WBPhenotype0000886			6	Molecular_function:rhodopsin-like receptor activity|Biological_process:G-protein coupled receptor protein signaling pathway|Cellular_component:integral to membrane|Molecular_function:G-protein coupled receptor activity|Cellular_component:membrane	KOG3656	7 transmembrane receptor	ENSEMBL:ENSP00000255262:human:Neuromedin-U receptor 2:E=13.3468 | ENSEMBL:ENSP00000216629:human:B1 bradykinin receptor:E=10.1308 | FLYBASE:CG2114-PA:fly:Flybase gene name is FR-PA:E=30.699 | FLYBASE:CG2872-PB:fly:Flybase gene name is AlstR-PB:E=12.1135 | FLYBASE:CG6986-PA:fly:Flybase gene name is CG6986-PA:E=11.7959 | FLYBASE:CG13803-PA:fly:Flybase gene name is DmsR-2-PA:E=11.6576 | FLYBASE:CG591…
T05D4.3	178521_s_at	T05D4.3		WBGene00011476		Affymetrix microarray probe			ttTi6505				WBPhenotype0000031|WBPhenotype0000049|WBPhenotype0000050|WBPhenotype0000054|WBPhenotype0000059|WBPhenotype0000689|WBPhenotype0000886|WBPhenotype0001037|WBPhenotype0000050|WBPhenotype0000535|WBPhenotype0000689|WBPhenotype0000886|WBPhenotype0000643|WBPhenotype0000031|WBPhenotype0000049|WBPhenotype0000050|WBPhenotype0000054|WBPhenotype0000059|WBPhenotype0000060|WBPhenotype0000062|WBPhenotype0000689|…			1	Biological_process:protein secretion|Cellular_component:membrane|Biological_process:locomotory behavior	InP_Cae_006771
W10C8.1	179932_at	W10C8.1		WBGene00021125		Affymetrix microarray probe	ccb-2		ok862				WBPhenotype0000050|WBPhenotype0000535|WBPhenotype0000689|WBPhenotype0000886|WBPhenotype0000031|WBPhenotype0000049|WBPhenotype0000050|WBPhenotype0000054|WBPhenotype0000059|WBPhenotype0000689|WBPhenotype0000886|WBPhenotype0001037|WBPhenotype0000049|WBPhenotype0000062|WBPhenotype0000886				Molecular_function:voltage-gated calcium channel activity|Biological_process:calcium ion transport	KOG3812	L-type voltage-dependent Ca2+ channel, beta subunit	ENSEMBL:ENSP00000343563:human:Isoform 1 of Voltage-dependent L-type calcium channel subunit beta-4:E=32.1805 | ENSEMBL:ENSP00000341759:human:Isoform 2g of Voltage-dependent L-type calcium channel subunit beta-2:E=29 | ENSEMBL:ENSP00000366535:human:Isoform 2a of Voltage-dependent L-type calcium channel subunit beta-2:E=28.7696 | ENSEMBL:ENSP00000342465:human:calcium channel, voltage-dependent, bet…
F12F6.1	178205_s_at	F12F6.1		WBGene00008720		Affymetrix microarray probe			pkP5027|pkP5219|pkP5234				WBPhenotype0000031|WBPhenotype0000049|WBPhenotype0000050|WBPhenotype0000054|WBPhenotype0000059|WBPhenotype0000689|WBPhenotype0000886|WBPhenotype0001037|WBPhenotype0000050|WBPhenotype0000535|WBPhenotype0000689|WBPhenotype0000886			2		InP_Cae_001349
C49F5.4	194103_at	C49F5.4		WBGene00008208		Affymetrix microarray probe	nhr-167		tm900				WBPhenotype0000050|WBPhenotype0000535|WBPhenotype0000689|WBPhenotype0000886|WBPhenotype0000031|WBPhenotype0000049|WBPhenotype0000050|WBPhenotype0000054|WBPhenotype0000059|WBPhenotype0000689|WBPhenotype0000886|WBPhenotype0001037			0	Molecular_function:transcription factor activity|Molecular_function:zinc ion binding|Molecular_function:sequence-specific DNA binding|Biological_process:regulation of transcription, DNA-dependent|Cellular_component:nucleus|Molecular_function:steroid hormone receptor activity|Molecular_function:DNA binding|Molecular_function:ligand-dependent nuclear receptor activity	LSE0562	Nuclear hormone receptor	ENSEMBL:ENSP00000332296:human:Isoform Beta-2 of Retinoic acid receptor beta:E=15.3979 | ENSEMBL:ENSP00000264330:human:Isoform Beta-1 of Retinoic acid receptor beta:E=15.3872 | ENSEMBL:ENSP00000373282:human:RARB protein:E=15.2924 | ENSEMBL:ENSP00000253727:human:51 kDa protein:E=14.9586 | ENSEMBL:ENSP00000254066:human:Isoform Alpha-1 of Retinoic acid receptor alpha:E=14.6576 | ENSEMBL:ENSP000002713…
Y39A3CL.2	187024_at	Y39A3CL.2		WBGene00006513		Affymetrix microarray probe	tag-168		ok761|uCE3-725|snp_Y39A3CL[2]|snp_Y39A3CL[5]|snp_Y39A3CL[6]|uCE3-730|uCE3-728|uCE3-727|snp_Y39A3CL[3]|uCE3-726|snp_Y39A3CL[4]				WBPhenotype0000050|WBPhenotype0000535|WBPhenotype0000689|WBPhenotype0000886|WBPhenotype0000049|WBPhenotype0000749|WBPhenotype0000886				Molecular_function:DNA binding|Cellular_component:nucleus	KOG3632	Peripheral benzodiazepine receptor PRAX-1	ENSEMBL:ENSP00000261655:human:Isoform 1 of RIM-binding protein 2:E=82 | ENSEMBL:ENSP00000347929:human:Isoform 3 of Peripheral-type benzodiazepine receptor-associated protein 1:E=78.6198 | ENSEMBL:ENSP00000268893:human:Isoform 2 of Peripheral-type benzodiazepine receptor-associated protein 1:E=78.4437 | ENSEMBL:ENSP00000345824:human:Isoform 1 of Peripheral-type benzodiazepine receptor-associated p…
F39H12.2	185045_at	F39H12.2		WBGene00018213		Affymetrix microarray probe			uCE6-1643				WBPhenotype0000050|WBPhenotype0000535|WBPhenotype0000689|WBPhenotype0000886|WBPhenotype0000050|WBPhenotype0000049|WBPhenotype0000062|WBPhenotype0000886			1	Biological_process:embryonic development (sensu Metazoa)			ENSEMBL:ENSP00000006526:human:Isoform 1 of WD repeat protein 54:E=17.2441 |
R01H2.8	181637_at	R01H2.8		WBGene00045190		Affymetrix microarray probe			ttTi711				WBPhenotype0000059|WBPhenotype0000154|WBPhenotype0000269|WBPhenotype0000689|WBPhenotype0000886|WBPhenotype0000049|WBPhenotype0000749|WBPhenotype0000886|WBPhenotype0000049|WBPhenotype0000749|WBPhenotype0000886|WBPhenotype0000154|WBPhenotype0000049|WBPhenotype0000749|WBPhenotype0000886|WBPhenotype0000269|WBPhenotype0000269|WBPhenotype0000709|WBPhenotype0000050|WBPhenotype0000535|WBPhenotype0000689|…				Biological_process:larval development (sensu Nematoda)|Biological_process:growth|Biological_process:reproduction
T01C2.1	174405_at	T01C2.1		WBGene00000071		Affymetrix microarray probe	acy-4	acy-4 encodes an adenylate cyclase most similar to vertebrate type V and type VI adenylate cyclases; by homology, ACY-4 is a predicted plasma membrane protein that catalyzes the conversion of ATP to cyclic AMP, a key second messenger in intracellular signaling; as loss of acy-4 activity via large-scale RNAi screens does not result in any obvious abnormalities, the precise role of ACY-4 in C. eleg…	tm2510|ok1806				WBPhenotype0000050|WBPhenotype0000535|WBPhenotype0000689|WBPhenotype0000886|WBPhenotype0000050|WBPhenotype0000062|WBPhenotype0000535|WBPhenotype0000689|WBPhenotype0000886|WBPhenotype0000050|WBPhenotype0000535|WBPhenotype0000689|WBPhenotype0000886				Molecular_function:phosphorus-oxygen lyase activity|Biological_process:intracellular signaling cascade|Biological_process:cyclic nucleotide biosynthesis	KOG3619	Adenylate/guanylate cyclase	ENSEMBL:ENSP00000350536:human:Isoform 2 of Adenylate cyclase type 6:E=162.523 | ENSEMBL:ENSP00000311405:human:Isoform 1 of Adenylate cyclase type 6:E=161.796 | ENSEMBL:ENSP00000308685:human:Adenylate cyclase type 5:E=159.208 | ENSEMBL:ENSP00000373834:human:Adenylate cyclase type 1:E=145.796 | ENSEMBL:ENSP00000286355:human:Adenylate cyclase type 8:E=144.886 | ENSEMBL:ENSP00000297323:human:124 kDa …
F58A6.2	181881_at	F58A6.2		WBGene00019023		Affymetrix microarray probe			tm2094|ttTi3838|tm2563				WBPhenotype0000050|WBPhenotype0000535|WBPhenotype0000689|WBPhenotype0000886|WBPhenotype0000031|WBPhenotype0000049|WBPhenotype0000050|WBPhenotype0000054|WBPhenotype0000059|WBPhenotype0000689|WBPhenotype0000886|WBPhenotype0001037
B0546.4	173485_s_at	B0546.4b	B0546.4	WBGene00015251	B0546.4a	Affymetrix microarray probe	B0546.4		uCE4-745				WBPhenotype0000031|WBPhenotype0000049|WBPhenotype0000050|WBPhenotype0000054|WBPhenotype0000059|WBPhenotype0000689|WBPhenotype0000886|WBPhenotype0001037|WBPhenotype0000049|WBPhenotype0000062|WBPhenotype0000886|WBPhenotype0000050|WBPhenotype0000535|WBPhenotype0000689|WBPhenotype0000886							ENSEMBL:ENSP00000261353:human:Protein yippee-like 5:E=21.2757 | ENSEMBL:ENSP00000300022:human:Protein yippee-like 4:E=17.3768 | ENSEMBL:ENSP00000342832:human:Protein yippee-like 1:E=16.8239 | ENSEMBL:ENSP00000312272:human:Protein yippee-like 2:E=16.8239 | ENSEMBL:ENSP00000372367:human:14 kDa protein:E=15.9586 | ENSEMBL:ENSP00000204279:human:Yippee-like 3:E=15.6576 | FLYBASE:CG1989-PA:fly:Flybase …
W02H5.6	191265_at	W02H5.6		WBGene00005477		Affymetrix microarray probe	srh-271		snp_ZK792[1]				WBPhenotype0000031|WBPhenotype0000049|WBPhenotype0000050|WBPhenotype0000054|WBPhenotype0000059|WBPhenotype0000689|WBPhenotype0000886|WBPhenotype0001037|WBPhenotype0000049|WBPhenotype0000062|WBPhenotype0000886|WBPhenotype0000050|WBPhenotype0000535|WBPhenotype0000689|WBPhenotype0000886					LSE0262	Predicted olfactory G-protein coupled receptor
ZC412.9	182441_s_at	ZC412.9		WBGene00013890		This probe maps to multiple genomic locations: ZC412:37270..36970 H12D21:6147..5847 Affymetrix microarray probe			tm1372|tm1424|ok1695|uCE6-918|snp_F35C8[1]|snp_F35C8[2]|uCE6-917				WBPhenotype0000031|WBPhenotype0000049|WBPhenotype0000050|WBPhenotype0000054|WBPhenotype0000059|WBPhenotype0000689|WBPhenotype0000886|WBPhenotype0001037|WBPhenotype0000049|WBPhenotype0000062|WBPhenotype0000886|WBPhenotype0000050|WBPhenotype0000535|WBPhenotype0000689|WBPhenotype0000886|WBPhenotype0000050|WBPhenotype0000535|WBPhenotype0000689|WBPhenotype0000886|WBPhenotype0000031|WBPhenotype0000049|…			4		LSE0749	Unnamed protein
T01B10.5	185558_at	T01B10.5		WBGene00020137		Affymetrix microarray probe			ok1384|ok1385				WBPhenotype0000050|WBPhenotype0000535|WBPhenotype0000689|WBPhenotype0000886|WBPhenotype0000049|WBPhenotype0000062|WBPhenotype0000886					InP_Cae_010246
F52A8.3	179056_s_at	F52A8.3b	F52A8.3	WBGene00009916	F52A8.3a	Affymetrix microarray probe	F52A8.3		cxTi310				WBPhenotype0000269|WBPhenotype0000031|WBPhenotype0000049|WBPhenotype0000050|WBPhenotype0000054|WBPhenotype0000059|WBPhenotype0000689|WBPhenotype0000886|WBPhenotype0001037|WBPhenotype0000050|WBPhenotype0000535|WBPhenotype0000689|WBPhenotype0000886|WBPhenotype0000049|WBPhenotype0000062|WBPhenotype0000886
C35A5.7	190633_at	C35A5.7		WBGene00007951		Affymetrix microarray probe			cxTi6020				WBPhenotype0000049|WBPhenotype0000062|WBPhenotype0000886|WBPhenotype0000050|WBPhenotype0000535|WBPhenotype0000689|WBPhenotype0000886|WBPhenotype0000031|WBPhenotype0000049|WBPhenotype0000050|WBPhenotype0000054|WBPhenotype0000059|WBPhenotype0000689|WBPhenotype0000886|WBPhenotype0001037			6	Molecular_function:rhodopsin-like receptor activity|Biological_process:G-protein coupled receptor protein signaling pathway|Cellular_component:integral to membrane	TWOG0217	Unnamed protein	ENSEMBL:ENSP00000370779:human:Probable G-protein coupled receptor 139:E=10.4089 | FLYBASE:CG8985-PA:fly:Flybase gene name is DmsR-1-PA:E=40.3979 | FLYBASE:CG13803-PA:fly:Flybase gene name is DmsR-2-PA:E=37.9586 | FLYBASE:CG13229-PA:fly:Flybase gene name is CG13229-PA:E=31.5528 | FLYBASE:CG16752-PA:fly:Flybase gene name is CG16752-PA:E=16.4559 |
C04E6.8	179747_at	C04E6.8		WBGene00015424		Affymetrix microarray probe			ttTi4701				WBPhenotype0000049|WBPhenotype0000062|WBPhenotype0000886|WBPhenotype0000050|WBPhenotype0000535|WBPhenotype0000689|WBPhenotype0000886|WBPhenotype0000031|WBPhenotype0000049|WBPhenotype0000050|WBPhenotype0000054|WBPhenotype0000059|WBPhenotype0000689|WBPhenotype0000886|WBPhenotype0001037			0		LSE0953	Unnamed protein
F53C3.3	175285_at	F53C3.3		WBGene00018747		Affymetrix microarray probe			n4076|snp_Y111B2[22]|snp_Y111B2[23]|snp_Y111B2[19]|snp_Y111B2[18]|snp_Y111B2[24]|snp_Y111B2[21]|snp_Y111B2[20]				WBPhenotype0000049|WBPhenotype0000062|WBPhenotype0000886|WBPhenotype0000031|WBPhenotype0000049|WBPhenotype0000050|WBPhenotype0000054|WBPhenotype0000059|WBPhenotype0000689|WBPhenotype0000886|WBPhenotype0001037|WBPhenotype0000031|WBPhenotype0000049|WBPhenotype0000050|WBPhenotype0000054|WBPhenotype0000059|WBPhenotype0000689|WBPhenotype0000886|WBPhenotype0001037			2		LSE0019	Uncharacterized protein, contains CX module
R11H6.3	178198_at	R11H6.3		WBGene00011251		Affymetrix microarray probe			cxTi10404				WBPhenotype0000031|WBPhenotype0000049|WBPhenotype0000050|WBPhenotype0000054|WBPhenotype0000059|WBPhenotype0000689|WBPhenotype0000886|WBPhenotype0001037|WBPhenotype0000050|WBPhenotype0000535|WBPhenotype0000689|WBPhenotype0000886			13	Molecular_function:heme binding|Biological_process:oxygen transport	LSE1186	Unnamed protein
C28F5.2	187437_at	C28F5.2		WBGene00016184		Affymetrix microarray probe			ok435				WBPhenotype0000050|WBPhenotype0000535|WBPhenotype0000689|WBPhenotype0000886|WBPhenotype0000050|WBPhenotype0000535|WBPhenotype0000689|WBPhenotype0000886|WBPhenotype0000031|WBPhenotype0000049|WBPhenotype0000050|WBPhenotype0000054|WBPhenotype0000059|WBPhenotype0000689|WBPhenotype0000886|WBPhenotype0001037			3	Molecular_function:heme binding|Biological_process:oxygen transport|Molecular_function:binding|Biological_process:transport
Y67A10A.6	184541_s_at	Y67A10A.6		WBGene00013455		Affymetrix microarray probe	ssu-2		tm1633				WBPhenotype0000049|WBPhenotype0000062|WBPhenotype0000886|WBPhenotype0000050|WBPhenotype0000535|WBPhenotype0000689|WBPhenotype0000886					KOG2813	Predicted molecular chaperone, contains DnaJ domain	ENSEMBL:ENSP00000339150:human:Uncharacterized protein C3orf32:E=31.2076 | ENSEMBL:ENSP00000324551:human:40 kDa protein:E=30.041 |
F31E3.2	189110_at	F31E3.2a	F31E3.2	WBGene00017950	F31E3.2b	Affymetrix microarray probe	F31E3.2		snp_F31E3[3]				WBPhenotype0000050|WBPhenotype0000062|WBPhenotype0000535|WBPhenotype0000689|WBPhenotype0000886|WBPhenotype0000049|WBPhenotype0000749|WBPhenotype0000886|WBPhenotype0000050|WBPhenotype0000535|WBPhenotype0000689|WBPhenotype0000886|WBPhenotype0000049|WBPhenotype0000749|WBPhenotype0000886|WBPhenotype0000050|WBPhenotype0000535|WBPhenotype0000689|WBPhenotype0000886|WBPhenotype0000031|WBPhenotype0000049|…				Molecular_function:protein kinase activity|Molecular_function:ATP binding|Biological_process:protein amino acid phosphorylation|Molecular_function:protein serine/threonine kinase activity|Molecular_function:protein-tyrosine kinase activity|Molecular_function:atypical protein kinase C activity|Molecular_function:zinc ion binding	KOG0694	Serine/threonine protein kinase	ENSEMBL:ENSP00000301037:human:Isoform 1 of Uncharacterized serine/threonine-protein kinase SgK494:E=38.7696 | ENSEMBL:ENSP00000295797:human:Protein kinase C, iota type:E=37.6576 | ENSEMBL:ENSP00000306124:human:Protein kinase C epsilon type:E=37.6198 | ENSEMBL:ENSP00000262848:human:Serine/threonine-protein kinase PRKX:E=36.7959 | ENSEMBL:ENSP00000341919:human:OTTHUMP00000017246:E=36.7447 | ENSEMBL…
F57A8.4	193377_at	F57A8.4		WBGene00010179		Affymetrix microarray probe			cxTi6123				WBPhenotype0000050|WBPhenotype0000535|WBPhenotype0000689|WBPhenotype0000886|WBPhenotype0000049|WBPhenotype0000062|WBPhenotype0000886|WBPhenotype0000031|WBPhenotype0000049|WBPhenotype0000050|WBPhenotype0000054|WBPhenotype0000059|WBPhenotype0000689|WBPhenotype0000886|WBPhenotype0001037			9	Molecular_function:rhodopsin-like receptor activity|Biological_process:G-protein coupled receptor protein signaling pathway|Cellular_component:integral to membrane	LSE0531	7-transmembrane receptor
T19D12.10	192121_at	T19D12.10		WBGene00020584		Affymetrix microarray probe			cxTi4519				WBPhenotype0000050|WBPhenotype0000535|WBPhenotype0000689|WBPhenotype0000886|WBPhenotype0000031|WBPhenotype0000049|WBPhenotype0000050|WBPhenotype0000054|WBPhenotype0000059|WBPhenotype0000689|WBPhenotype0000886|WBPhenotype0001037			21	Molecular_function:transporter activity|Biological_process:transport|Cellular_component:integral to membrane|Molecular_function:drug transporter activity|Biological_process:drug transport|Biological_process:phosphate transport|Molecular_function:phosphate transporter activity	KOG2532	Permease of the major facilitator superfamily	ENSEMBL:ENSP00000367118:human:OTTHUMP00000017909:E=33.4089 | ENSEMBL:ENSP00000244527:human:Solute carrier family 17 (Sodium phosphate), member 1:E=33.4089 | ENSEMBL:ENSP00000311506:human:Sialin:E=33.1871 | ENSEMBL:ENSP00000265425:human:Isoform 1 of Sodium-dependent phosphate transport protein 3:E=23.7959 | ENSEMBL:ENSP00000274755:human:Na/PO4 cotransporter homolog:E=21.585 | ENSEMBL:ENSP000002970…
C06A1.2	177971_at	C06A1.2		WBGene00007353		Affymetrix microarray probe			ok1440				WBPhenotype0000031|WBPhenotype0000049|WBPhenotype0000050|WBPhenotype0000054|WBPhenotype0000059|WBPhenotype0000689|WBPhenotype0000886|WBPhenotype0001037|WBPhenotype0000050|WBPhenotype0000535|WBPhenotype0000689|WBPhenotype0000886			3		InP_Cae_011681
F08D12.12	186592_at	F08D12.12		WBGene00017255		Affymetrix microarray probe			ok584|cxTi5010|snp_Y77E11[1]				WBPhenotype0000050|WBPhenotype0000535|WBPhenotype0000689|WBPhenotype0000886|WBPhenotype0000031|WBPhenotype0000049|WBPhenotype0000050|WBPhenotype0000054|WBPhenotype0000059|WBPhenotype0000689|WBPhenotype0000886|WBPhenotype0001037			13	Molecular_function:DNA ligase (ATP) activity|Molecular_function:ATP binding|Biological_process:DNA replication|Biological_process:DNA repair|Biological_process:DNA recombination
T17A3.11	183056_at	T17A3.11				Affymetrix microarray probe			tm1997
F45E10.2	189681_at	F45E10.2a	F45E10.2	WBGene00009729	F45E10.2b	Affymetrix microarray probe	F45E10.2		eh6				WBPhenotype0000050|WBPhenotype0000535|WBPhenotype0000689|WBPhenotype0000886				Molecular_function:transporter activity|Biological_process:transport|Cellular_component:integral to membrane|Cellular_component:membrane|Molecular_function:sugar porter activity|Biological_process:carbohydrate transport|Molecular_function:drug transporter activity|Biological_process:drug transport|Molecular_function:inorganic phosphate transporter activity|Biological_process:phosphate transport|M…	KOG0255	Synaptic vesicle transporter SVOP and related transporters (major facilitator superfamily)	ENSEMBL:ENSP00000275300:human:Organic cation transporter 3:E=60.9586 | ENSEMBL:ENSP00000245407:human:Isoform 1 of Organic cation/carnitine transporter 2:E=56.1675 | ENSEMBL:ENSP00000341639:human:solute carrier family 22 member 2 isoform a:E=54.7447 | ENSEMBL:ENSP00000200652:human:Organic cation/carnitine transporter 1:E=52.6576 | ENSEMBL:ENSP00000308299:human:solute carrier family 22 member 1 iso…
C09B9.6	172903_x_at	C09B9.6		WBGene00003448		Affymetrix microarray probe	msp-55	msp-55 encodes a member of the major sperm protein family.	bx25				WBPhenotype0000031|WBPhenotype0000049|WBPhenotype0000050|WBPhenotype0000054|WBPhenotype0000059|WBPhenotype0000689|WBPhenotype0000886|WBPhenotype0001037|WBPhenotype0000049|WBPhenotype0000062|WBPhenotype0000886|WBPhenotype0000031|WBPhenotype0000049|WBPhenotype0000050|WBPhenotype0000054|WBPhenotype0000059|WBPhenotype0000689|WBPhenotype0000886|WBPhenotype0001037|WBPhenotype0000050|WBPhenotype0000535|…			4	Molecular_function:structural molecule activity|Biological_process:embryonic development (sensu Metazoa)	LSE0579	Major sperm protein domain
F25H9.2	179058_at	F25H9.2		WBGene00009135		Affymetrix microarray probe			cxTi310				WBPhenotype0000050|WBPhenotype0000535|WBPhenotype0000689|WBPhenotype0000886|WBPhenotype0000031|WBPhenotype0000049|WBPhenotype0000050|WBPhenotype0000054|WBPhenotype0000059|WBPhenotype0000689|WBPhenotype0000886|WBPhenotype0001037|WBPhenotype0000050|WBPhenotype0000535|WBPhenotype0000689|WBPhenotype0000886			1	Molecular_function:protein binding	LSE0150	Uncharacterized protein, contains BTB/POZ domain
W02A11.2	182423_s_at	W02A11.2		WBGene00012193		Affymetrix microarray probe			uCE1-1368|uCE1-1371|CE1-209|uCE1-1374|uCE1-1373|uCE1-1372|tm1580|snp_W02A11[1]				WBPhenotype0000050|WBPhenotype0000535|WBPhenotype0000689|WBPhenotype0000886|WBPhenotype0000049|WBPhenotype0000062|WBPhenotype0000886|WBPhenotype0000031|WBPhenotype0000049|WBPhenotype0000050|WBPhenotype0000054|WBPhenotype0000059|WBPhenotype0000689|WBPhenotype0000886|WBPhenotype0001037			3		KOG4068	Uncharacterized conserved protein	ENSEMBL:ENSP00000253794:human:Vacuolar protein sorting-associated protein 25:E=40.6198 | FLYBASE:CG14750-PA:fly:Flybase gene name is Vps25-PA:E=30.7447 |
R166.3	177391_s_at	R166.3		WBGene00011303		Affymetrix microarray probe		The R166.3 gene encodes an unfamiliar protein, with homologs in yeast and archaea, that is orthologous to the human gene ALPORT SYNDROME, MENTAL RETARDATION, MIDFACE HYPOPLASIA, AND ELLIPTOCYTOSIS CHROMOSOMAL REGION GENE 1 (AMMECR1; OMIM:300195); AMMECR1, when mutated, may be at least partially responsible for mental retardation, midface hypoplasia, or elliptocytosis.	gk541				WBPhenotype0000031|WBPhenotype0000049|WBPhenotype0000050|WBPhenotype0000054|WBPhenotype0000059|WBPhenotype0000689|WBPhenotype0000886|WBPhenotype0001037|WBPhenotype0000050|WBPhenotype0000535|WBPhenotype0000689|WBPhenotype0000886|WBPhenotype0000049|WBPhenotype0000062|WBPhenotype0000886			2		KOG3274	Uncharacterized conserved protein, AMMECR1	ENSEMBL:ENSP00000262844:human:Isoform 1 of AMME syndrome candidate gene 1 protein:E=46.7212 | ENSEMBL:ENSP00000361127:human:Alport syndrome, mental retardation, midface hypoplasia and elliptocytosis chromosomal region, gene 1:E=46.5229 | ENSEMBL:ENSP00000272647:human:hypothetical protein LOC83607:E=43.5086 | ENSEMBL:ENSP00000361129:human:Isoform 3 of AMME syndrome candidate gene 1 protein:E=32.92…
R02D3.3	182821_s_at	R02D3.3		WBGene00019821		Affymetrix microarray probe			tm482|tm485|tm486				WBPhenotype0000050|WBPhenotype0000535|WBPhenotype0000689|WBPhenotype0000886|WBPhenotype0000031|WBPhenotype0000050|WBPhenotype0000535|WBPhenotype0000643|WBPhenotype0000025|WBPhenotype0000689|WBPhenotype0001029|WBPhenotype0001037			2	Biological_process:gametogenesis|Biological_process:positive regulation of growth rate|Biological_process:embryonic development (sensu Metazoa)|Biological_process:post-embryonic body morphogenesis|Biological_process:locomotory behavior|Biological_process:cuticular attachment to epithelium (sensu Nematoda)|Biological_process:reproduction	KOG2074	RNA polymerase II transcription initiation/nucleotide excision repair factor TFIIH, subunit TFB1	ENSEMBL:ENSP00000265963:human:TFIIH basal transcription factor complex p62 subunit:E=47.1487 | FLYBASE:CG8151-PB:fly:Flybase gene name is Tfb1-PB:E=52.2366 |
ZK721.3	181214_at	ZK721.3		WBGene00022810		Affymetrix microarray probe			ok1057				WBPhenotype0000050|WBPhenotype0000535|WBPhenotype0000689|WBPhenotype0000886|WBPhenotype0000031|WBPhenotype0000049|WBPhenotype0000050|WBPhenotype0000054|WBPhenotype0000059|WBPhenotype0000689|WBPhenotype0000886|WBPhenotype0001037|WBPhenotype0000049|WBPhenotype0000062|WBPhenotype0000886			0		InP_Cae_007030
Y53C10A.7	184262_at	Y53C10A.7				Affymetrix microarray probe			uCE2-2076|uCE2-2075|uCE2-2077							28
T05H4.3	180915_at	T05H4.3		WBGene00020266		Affymetrix microarray probe			snp_T05H4[2]|snp_T05H4[1]				WBPhenotype0000050|WBPhenotype0000535|WBPhenotype0000689|WBPhenotype0000886|WBPhenotype0000031|WBPhenotype0000049|WBPhenotype0000050|WBPhenotype0000054|WBPhenotype0000059|WBPhenotype0000689|WBPhenotype0000886|WBPhenotype0001037			10	Molecular_function:protein binding	KOG0531	Protein phosphatase 1, regulatory subunit, and related proteins	ENSEMBL:ENSP00000254271:human:CDNA FLJ46156 fis, clone TESTI4001569:E=28.2218 | ENSEMBL:ENSP00000373569:human:84 kDa protein:E=14.5528 | ENSEMBL:ENSP00000373568:human:84 kDa protein:E=14.4559 | ENSEMBL:ENSP00000272983:human:Isoform 2 of Protein phosphatase 1 regulatory subunit 7:E=13.4318 | ENSEMBL:ENSP00000234038:human:Isoform 1 of Protein phosphatase 1 regulatory subunit 7:E=13.1938 | ENSEMBL:E…
C05C12.5	182200_at	C05C12.5		WBGene00007337		Affymetrix microarray probe			tm1896				WBPhenotype0000049|WBPhenotype0000062|WBPhenotype0000886|WBPhenotype0000050|WBPhenotype0000535|WBPhenotype0000689|WBPhenotype0000886|WBPhenotype0000031|WBPhenotype0000049|WBPhenotype0000050|WBPhenotype0000054|WBPhenotype0000059|WBPhenotype0000689|WBPhenotype0000886|WBPhenotype0001037			4		InP_Cae_012307
C01G12.7	181887_at	C01G12.7		WBGene00007247		Affymetrix microarray probe			ttTi6560|tm2069				WBPhenotype0000049|WBPhenotype0000062|WBPhenotype0000886|WBPhenotype0000031|WBPhenotype0000049|WBPhenotype0000050|WBPhenotype0000054|WBPhenotype0000059|WBPhenotype0000689|WBPhenotype0000886|WBPhenotype0001037|WBPhenotype0000050|WBPhenotype0000535|WBPhenotype0000689|WBPhenotype0000886			13		InP_Cae_002945
F47G4.5	178308_at	F47G4.5		WBGene00009826		Affymetrix microarray probe		F47G4.5 encodes a paralog of MEI-2 that, like MEI-2, binds MEI-1 in vitro; F47G4.5 might thus be an alternative ligand of MEI-1 in vivo.	cxTi5826				WBPhenotype0000050|WBPhenotype0000535|WBPhenotype0000689|WBPhenotype0000886|WBPhenotype0000031|WBPhenotype0000049|WBPhenotype0000050|WBPhenotype0000054|WBPhenotype0000059|WBPhenotype0000689|WBPhenotype0000886|WBPhenotype0001037|WBPhenotype0000049|WBPhenotype0000062|WBPhenotype0000886			0		LSE1108	Unnamed protein
F02C9.3	188159_at	F02C9.3		WBGene00017174		Affymetrix microarray probe	tat-6		ok1984|uCE5-915|uCE5-914				WBPhenotype0000050|WBPhenotype0000535|WBPhenotype0000689|WBPhenotype0000886|WBPhenotype0000050|WBPhenotype0000050|WBPhenotype0000535|WBPhenotype0000689|WBPhenotype0000886|WBPhenotype0000031|WBPhenotype0000050|WBPhenotype0000760|WBPhenotype0000050|WBPhenotype0000697|WBPhenotype0001037|WBPhenotype0000031|WBPhenotype0000049|WBPhenotype0000050|WBPhenotype0000054|WBPhenotype0000059|WBPhenotype0000689|…			13	Molecular_function:ATP binding|Molecular_function:ATPase activity, coupled to transmembrane movement of ions, phosphorylative mechanism|Biological_process:transport|Cellular_component:membrane|Molecular_function:catalytic activity|Biological_process:metabolism|Molecular_function:ATPase activity|Biological_process:cation transport|Cellular_component:integral to membrane|Molecular_function:calcium-…	KOG0210	P-type ATPase	ENSEMBL:ENSP00000304500:human:ATPase, Class II, type 9B:E=1000 | ENSEMBL:ENSP00000342481:human:Isoform Long of Probable phospholipid-transporting ATPase IIA:E=1000 | ENSEMBL:ENSP00000309086:human:Isoform Short of Probable phospholipid-transporting ATPase IIA:E=268.31 | ENSEMBL:ENSP00000264449:human:Isoform Short of Probable phospholipid-transporting ATPase IA:E=125.921 | ENSEMBL:ENSP00000321195:h…
T05E7.4	183802_at	T05E7.4		WBGene00020260		Affymetrix microarray probe			snp_K01D12[1]				WBPhenotype0000049|WBPhenotype0000062|WBPhenotype0000886|WBPhenotype0000050|WBPhenotype0000535|WBPhenotype0000689|WBPhenotype0000886|WBPhenotype0000031|WBPhenotype0000049|WBPhenotype0000050|WBPhenotype0000054|WBPhenotype0000059|WBPhenotype0000689|WBPhenotype0000886|WBPhenotype0001037			9
F37B4.1	187737_at	F37B4.1		WBGene00005344		Affymetrix microarray probe	srh-127		uCE1-795				WBPhenotype0000031|WBPhenotype0000049|WBPhenotype0000050|WBPhenotype0000054|WBPhenotype0000059|WBPhenotype0000689|WBPhenotype0000886|WBPhenotype0001037|WBPhenotype0000050|WBPhenotype0000535|WBPhenotype0000689|WBPhenotype0000886			10		LSE0262	Predicted olfactory G-protein coupled receptor
T14B4.8	184018_at	T14B4.8		WBGene00020502		Affymetrix microarray probe			pkP738|pkP5007|ttTi547|CE2-146				WBPhenotype0000031|WBPhenotype0000049|WBPhenotype0000050|WBPhenotype0000054|WBPhenotype0000059|WBPhenotype0000060|WBPhenotype0000062|WBPhenotype0000689|WBPhenotype0000886|WBPhenotype0001037|WBPhenotype0000031|WBPhenotype0000049|WBPhenotype0000050|WBPhenotype0000054|WBPhenotype0000059|WBPhenotype0000060|WBPhenotype0000062|WBPhenotype0000689|WBPhenotype0000886|WBPhenotype0001037|WBPhenotype0000031|…			9	Biological_process:embryonic development (sensu Metazoa)
C52A11.2	188261_at	C52A11.2		WBGene00008256		Affymetrix microarray probe			uCE1-673				WBPhenotype0000038|WBPhenotype0000050|WBPhenotype0000640|WBPhenotype0000643|WBPhenotype0000050|WBPhenotype0000059|WBPhenotype0000583|WBPhenotype0000050|WBPhenotype0000535|WBPhenotype0000689|WBPhenotype0000886			10	Molecular_function:heme binding|Biological_process:oxygen transport|Biological_process:morphogenesis of an epithelium|Biological_process:embryonic development (sensu Metazoa)|Biological_process:oviposition|Biological_process:locomotory behavior|Biological_process:larval development (sensu Nematoda)|Biological_process:growth|Biological_process:positive regulation of body size	KOG3378	Globins and related hemoproteins
Y48C3A.11	186346_at	Y48C3A.11		WBGene00012993		Affymetrix microarray probe			uCE2-2226|uCE2-2225				WBPhenotype0000050|WBPhenotype0000535|WBPhenotype0000689|WBPhenotype0000886|WBPhenotype0000049|WBPhenotype0000062|WBPhenotype0000886|WBPhenotype0000031|WBPhenotype0000049|WBPhenotype0000050|WBPhenotype0000054|WBPhenotype0000059|WBPhenotype0000689|WBPhenotype0000886|WBPhenotype0001037				Molecular_function:rhodopsin-like receptor activity|Biological_process:G-protein coupled receptor protein signaling pathway|Cellular_component:integral to membrane|Biological_process:embryonic development (sensu Metazoa)	TWOG0217	Unnamed protein	FLYBASE:CG13229-PA:fly:Flybase gene name is CG13229-PA:E=12.9208 | FLYBASE:CG8985-PA:fly:Flybase gene name is DmsR-1-PA:E=11.4949 | FLYBASE:CG13803-PA:fly:Flybase gene name is DmsR-2-PA:E=10.5086 |
R186.5	192583_at	R186.5		WBGene00004793		Affymetrix microarray probe	shw-3		ok1884				WBPhenotype0000050|WBPhenotype0000535|WBPhenotype0000689|WBPhenotype0000886|WBPhenotype0000049|WBPhenotype0000062|WBPhenotype0000886|WBPhenotype0000031|WBPhenotype0000049|WBPhenotype0000050|WBPhenotype0000054|WBPhenotype0000059|WBPhenotype0000689|WBPhenotype0000886|WBPhenotype0001037			13	Molecular_function:protein binding|Molecular_function:ion channel activity|Biological_process:ion transport|Cellular_component:membrane|Molecular_function:voltage-gated potassium channel activity|Biological_process:potassium ion transport|Cellular_component:voltage-gated potassium channel complex	KOG3713	Voltage-gated K+ channel KCNB/KCNC	ENSEMBL:ENSP00000303282:human:Potassium voltage-gated channel subfamily C member 3:E=107.886 | ENSEMBL:ENSP00000340121:human:Shaw-related voltage-gated potassium channel protein 2 isoform KV3.2b:E=106.569 | ENSEMBL:ENSP00000298972:human:Shaw-related voltage-gated potassium channel protein 2 isoform KV3.2a:E=106.538 | ENSEMBL:ENSP00000319877:human:Shaw-related voltage-gated potassium channel prote…
K11G12.7	193304_at	K11G12.7		WBGene00000043		Affymetrix microarray probe	acr-3	acr-3 encodes a non-alpha subunit of the nicotinic acetylcholine receptor (nAChR) superfamily; ACR-3 functions as a ligand-gated ion channel that likely mediates fast actions of acetylcholine at neuromuscular junctions and in the nervous system; when coexpressed with UNC-38, an nAChR alpha subunit, the resulting hetero-oligomer can form levamisole-gated channels; ACR-3 is a member of the UNC-29-l…	ok1303				WBPhenotype0000050|WBPhenotype0000535|WBPhenotype0000689|WBPhenotype0000886|WBPhenotype0000031|WBPhenotype0000049|WBPhenotype0000050|WBPhenotype0000054|WBPhenotype0000059|WBPhenotype0000689|WBPhenotype0000886|WBPhenotype0001037			0	Molecular_function:neurotransmitter receptor activity|Biological_process:ion transport|Cellular_component:membrane|Molecular_function:extracellular ligand-gated ion channel activity|Biological_process:transport|Cellular_component:integral to membrane|Cellular_component:postsynaptic membrane|Molecular_function:nicotinic acetylcholine-activated cation-selective channel activity|Molecular_function:i…	KOG3645	Acetylcholine receptor	ENSEMBL:ENSP00000315602:human:Cholinergic receptor, nicotinic, alpha polypeptide 3:E=95.585 | ENSEMBL:ENSP00000217176:human:Neuronal acetylcholine receptor protein subunit alpha-4 precursor:E=93.7959 | ENSEMBL:ENSP00000240132:human:Neuronal acetylcholine receptor protein subunit alpha-2 precursor:E=92.6576 | ENSEMBL:ENSP00000276410:human:Neuronal acetylcholine receptor protein subunit alpha-6 pre…
F08F3.1	182555_at	F08F3.1		WBGene00017260		Affymetrix microarray probe			ttTi2381				WBPhenotype0000031|WBPhenotype0000049|WBPhenotype0000050|WBPhenotype0000054|WBPhenotype0000059|WBPhenotype0000689|WBPhenotype0000886|WBPhenotype0001037|WBPhenotype0000050|WBPhenotype0000535|WBPhenotype0000689|WBPhenotype0000886			6		InP_Cae_011687
T16H5.1	182198_at	T16H5.1a	T16H5.1	WBGene00002141	T16H5.1b	Affymetrix microarray probe	inx-19	inx-19 encodes a predicted member of the innexin family that affects body size and growth.	tm1896				WBPhenotype0000050|WBPhenotype0000535|WBPhenotype0000689|WBPhenotype0000886|WBPhenotype0000032|WBPhenotype0000229|WBPhenotype0000031|WBPhenotype0000049|WBPhenotype0000050|WBPhenotype0000054|WBPhenotype0000059|WBPhenotype0000689|WBPhenotype0000886|WBPhenotype0001037|WBPhenotype0000031|WBPhenotype0000049|WBPhenotype0000050|WBPhenotype0000054|WBPhenotype0000059|WBPhenotype0000689|WBPhenotype0000886|…				Cellular_component:gap junction|Biological_process:physiological process|Biological_process:positive regulation of body size	InP_met_003175		FLYBASE:CG32508-PA:fly:Flybase gene name is shakB-PA:E=21.7959 | FLYBASE:CG1448-PA:fly:Flybase gene name is inx3-PA:E=20.8861 | FLYBASE:CG2977-PA:fly:Flybase gene name is inx7-PA:E=19.1805 | FLYBASE:CG3039-PA:fly:Flybase gene name is ogre-PA:E=18.3768 | FLYBASE:CG4590-PA:fly:Flybase gene name is inx2-PA:E=17.6021 | FLYBASE:CG17063-PA:fly:Flybase gene name is inx6-PA:E=16.8239 | FLYBASE:CG10125-PA…
T07D1.3	183132_at	T07D1.3		WBGene00020302		Affymetrix microarray probe			ok1800|snp_F43E2[1]				WBPhenotype0000050|WBPhenotype0000535|WBPhenotype0000689|WBPhenotype0000886|WBPhenotype0000031|WBPhenotype0000049|WBPhenotype0000050|WBPhenotype0000054|WBPhenotype0000059|WBPhenotype0000689|WBPhenotype0000886|WBPhenotype0001037			42	Molecular_function:oxidoreductase activity|Biological_process:metabolism
T07F12.4	192308_s_at	T07F12.4		WBGene00020324		Affymetrix microarray probe			ok1228|tm509				WBPhenotype0000049|WBPhenotype0000062|WBPhenotype0000886|WBPhenotype0000031|WBPhenotype0000049|WBPhenotype0000050|WBPhenotype0000054|WBPhenotype0000059|WBPhenotype0000689|WBPhenotype0000886|WBPhenotype0001037|WBPhenotype0000050|WBPhenotype0000535|WBPhenotype0000689|WBPhenotype0000886			6	Molecular_function:protein kinase activity|Molecular_function:ATP binding|Biological_process:protein amino acid phosphorylation|Molecular_function:protein serine/threonine kinase activity|Molecular_function:protein-tyrosine kinase activity	KOG0595	Serine/threonine-protein kinase involved in autophagy	ENSEMBL:ENSP00000354877:human:Serine/threonine-protein kinase ULK2:E=28.3665 | ENSEMBL:ENSP00000324560:human:Serine/threonine-protein kinase ULK1:E=26.1192 | ENSEMBL:ENSP00000265026:human:Mitogen-activated protein kinase kinase kinase 13:E=22.6198 | ENSEMBL:ENSP00000347767:human:Serine/threonine-protein kinase Nek5:E=22.2924 | ENSEMBL:ENSP00000229794:human:mitogen-activated protein kinase 14 isof…
C39B10.1	191335_at	C39B10.1		WBGene00008021		Affymetrix microarray probe			snp_C39B10[1]				WBPhenotype0000640|WBPhenotype0000640|WBPhenotype0000050|WBPhenotype0000535|WBPhenotype0000689|WBPhenotype0000886			6	Molecular_function:rhodopsin-like receptor activity|Biological_process:G-protein coupled receptor protein signaling pathway|Cellular_component:integral to membrane|Biological_process:oviposition	LSE0772	Unnamed protein
F34D6.4	181748_at	F34D6.4		WBGene00018023		Affymetrix microarray probe			pkP5307|ok1691|snp_F34D6[1]				WBPhenotype0000031|WBPhenotype0000049|WBPhenotype0000050|WBPhenotype0000054|WBPhenotype0000059|WBPhenotype0000689|WBPhenotype0000886|WBPhenotype0001037|WBPhenotype0000050|WBPhenotype0000535|WBPhenotype0000689|WBPhenotype0000886			3	Molecular_function:zinc ion binding|Molecular_function:histone-lysine N-methyltransferase activity|Biological_process:chromatin modification|Cellular_component:nucleus	KOG1082	Histone H3 (Lys9) methyltransferase SUV39H1/Clr4, required for transcriptional silencing	ENSEMBL:ENSP00000229735:human:Isoform 2 of Histone-lysine N-methyltransferase, H3 lysine-9 specific 3:E=34.0969 | ENSEMBL:ENSP00000259865:human:Isoform 1 of Histone-lysine N-methyltransferase, H3 lysine-9 specific 3:E=34.0915 | ENSEMBL:ENSP00000298728:human:Isoform 1 of Histone-lysine N-methyltransferase, H3 lysine-9 specific 5:E=33.4318 | ENSEMBL:ENSP00000332183:human:Histone-lysine N-methyltran…
D2092.1	191864_s_at	D2092.1b	D2092.1	WBGene00017063	D2092.1a	Affymetrix microarray probe	D2092.1		snp_D2092[3]				WBPhenotype0000050|WBPhenotype0000049|WBPhenotype0000062|WBPhenotype0000886|WBPhenotype0000031|WBPhenotype0000049|WBPhenotype0000050|WBPhenotype0000054|WBPhenotype0000059|WBPhenotype0000689|WBPhenotype0000886|WBPhenotype0001037|WBPhenotype0000050|WBPhenotype0000535|WBPhenotype0000689|WBPhenotype0000886|WBPhenotype0000031|WBPhenotype0000049|WBPhenotype0000050|WBPhenotype0000054|WBPhenotype0000059|…				Biological_process:embryonic development (sensu Metazoa)	KOG1030	Predicted Ca2+-dependent phospholipid-binding protein	ENSEMBL:ENSP00000350377:human:MCTP2:E=112.398 | ENSEMBL:ENSP00000309868:human:CDNA FLJ33132 fis, clone UMVEN2000133, weakly similar to RABPHILIN- 3A:E=102.585 | ENSEMBL:ENSP00000308957:human:MCTP1L:E=97.5686 | ENSEMBL:ENSP00000329646:human:MCTP2 protein:E=40.8239 | ENSEMBL:ENSP00000263846:human:synaptotagmin VII:E=11.8539 | ENSEMBL:ENSP00000267113:human:Isoform 1 of Protein FAM62A:E=11.7959 | ENS…
Y51H7C.3	186335_at	Y51H7C.3		WBGene00021781		Affymetrix microarray probe			pkP2115				WBPhenotype0000049|WBPhenotype0000062|WBPhenotype0000886|WBPhenotype0000050|WBPhenotype0000535|WBPhenotype0000689|WBPhenotype0000886					InP_Cae_011466
C26E6.2	174348_at	C26E6.2		WBGene00016138		Affymetrix microarray probe			tm2126|ttTi3701				WBPhenotype0000049|WBPhenotype0000749|WBPhenotype0000886|WBPhenotype0000031|WBPhenotype0000049|WBPhenotype0000050|WBPhenotype0000054|WBPhenotype0000059|WBPhenotype0000689|WBPhenotype0000886|WBPhenotype0001037|WBPhenotype0000050|WBPhenotype0000062|WBPhenotype0000535|WBPhenotype0000689|WBPhenotype0000886|WBPhenotype0000050|WBPhenotype0000535|WBPhenotype0000689|WBPhenotype0000886			12		LSE1046	Unnamed protein
F56A4.10	185708_s_at	F56A4.10		WBGene00018918		Affymetrix microarray probe			pk1358				WBPhenotype0000031|WBPhenotype0000049|WBPhenotype0000050|WBPhenotype0000054|WBPhenotype0000059|WBPhenotype0000689|WBPhenotype0000886|WBPhenotype0001037|WBPhenotype0000050|WBPhenotype0000535|WBPhenotype0000689|WBPhenotype0000886|WBPhenotype0000031|WBPhenotype0000049|WBPhenotype0000050|WBPhenotype0000054|WBPhenotype0000059|WBPhenotype0000689|WBPhenotype0000886|WBPhenotype0001037|WBPhenotype0000050|…				Molecular_function:transporter activity|Biological_process:transport|Cellular_component:integral to membrane|Molecular_function:drug transporter activity|Biological_process:drug transport|Molecular_function:inorganic anion transporter activity|Biological_process:inorganic anion transport|Biological_process:phosphate transport|Molecular_function:phosphate transporter activity	KOG2532	Permease of the major facilitator superfamily	ENSEMBL:ENSP00000311506:human:Sialin:E=22.8239 | ENSEMBL:ENSP00000367118:human:OTTHUMP00000017909:E=22.0506 | ENSEMBL:ENSP00000244527:human:Solute carrier family 17 (Sodium phosphate), member 1:E=22.0458 | ENSEMBL:ENSP00000274755:human:Na/PO4 cotransporter homolog:E=21.5229 | ENSEMBL:ENSP00000297013:human:Isoform 2 of Sodium-dependent phosphate transport protein 3:E=18.8539 | ENSEMBL:ENSP00000265…
F49E2.4	188112_at	F49E2.4		WBGene00009887		Affymetrix microarray probe			zh10				WBPhenotype0000031|WBPhenotype0000049|WBPhenotype0000050|WBPhenotype0000054|WBPhenotype0000059|WBPhenotype0000689|WBPhenotype0000886|WBPhenotype0001037|WBPhenotype0000049|WBPhenotype0000062|WBPhenotype0000886|WBPhenotype0000050|WBPhenotype0000535|WBPhenotype0000689|WBPhenotype0000886			17	Molecular_function:binding|Biological_process:transport|Molecular_function:heme binding|Biological_process:oxygen transport	KOG3378	Globins and related hemoproteins
F55H12.6	192505_at	F55H12.6b	F55H12.6	WBGene00010137	F55H12.6a	Affymetrix microarray probe	F55H12.6		tm554|cxTi10628				WBPhenotype0000050|WBPhenotype0000535|WBPhenotype0000689|WBPhenotype0000886|WBPhenotype0000049|WBPhenotype0000062|WBPhenotype0000886				Molecular_function:DNA binding|Molecular_function:nucleic acid binding|Molecular_function:zinc ion binding|Cellular_component:intracellular
F09G2.6	184047_at	F09G2.6		WBGene00017315		Affymetrix microarray probe	ugt-36		snp_F09G2[1]				WBPhenotype0000050|WBPhenotype0000535|WBPhenotype0000689|WBPhenotype0000886|WBPhenotype0000031|WBPhenotype0000049|WBPhenotype0000050|WBPhenotype0000054|WBPhenotype0000059|WBPhenotype0000689|WBPhenotype0000886|WBPhenotype0001037			9	Molecular_function:transferase activity, transferring hexosyl groups|Biological_process:metabolism|Biological_process:carbohydrate metabolism|Molecular_function:carbohydrate binding|Biological_process:lipid glycosylation			ENSEMBL:ENSP00000304845:human:UDP-glucuronosyltransferase 1-1 precursor:E=40.7696 | ENSEMBL:ENSP00000362559:human:UDP-glucuronosyltransferase 1-8 precursor:E=40.0362 | ENSEMBL:ENSP00000327082:human:UDP-glucuronosyltransferase 1-3 precursor:E=38.4437 | ENSEMBL:ENSP00000346768:human:UDP-glucuronosyltransferase 1-9 precursor:E=38.1308 | ENSEMBL:ENSP00000303174:human:UDP-glucuronosyltransferase 1-6 p…
C01F1.4	183943_at	C01F1.4		WBGene00015299		Affymetrix microarray probe			CE2-131				WBPhenotype0000031|WBPhenotype0000049|WBPhenotype0000050|WBPhenotype0000054|WBPhenotype0000059|WBPhenotype0000689|WBPhenotype0000886|WBPhenotype0001037|WBPhenotype0000050|WBPhenotype0000535|WBPhenotype0000689|WBPhenotype0000886|WBPhenotype0000049|WBPhenotype0000062|WBPhenotype0000886			0	Molecular_function:rhodopsin-like receptor activity|Biological_process:G-protein coupled receptor protein signaling pathway|Cellular_component:integral to membrane	KOG3656	7 transmembrane receptor
F16C3.1	188807_at	F16C3.1		WBGene00008885		Affymetrix microarray probe			ttTi5827|snp_C49H3[1]|pkP4077|snp_T06C10[1]				WBPhenotype0000049|WBPhenotype0000062|WBPhenotype0000886|WBPhenotype0000031|WBPhenotype0000049|WBPhenotype0000050|WBPhenotype0000054|WBPhenotype0000059|WBPhenotype0000689|WBPhenotype0000886|WBPhenotype0001037|WBPhenotype0000050|WBPhenotype0000535|WBPhenotype0000689|WBPhenotype0000886			9	Molecular_function:rhodopsin-like receptor activity|Biological_process:G-protein coupled receptor protein signaling pathway|Cellular_component:integral to membrane|Molecular_function:hormone activity|Cellular_component:extracellular region	LSE0896	Unnamed protein	ENSEMBL:ENSP00000309818:human:Thyrotropin-releasing hormone receptor:E=10.8539 | FLYBASE:CG33696-PA:fly:Flybase gene name is CG33696-PA:E=16.6021 |
R106.2	191183_at	R106.2		WBGene00020086		Affymetrix microarray probe			snp_R106[1]|snp_R106[2]				WBPhenotype0000049|WBPhenotype0000062|WBPhenotype0000886|WBPhenotype0000031|WBPhenotype0000049|WBPhenotype0000050|WBPhenotype0000054|WBPhenotype0000059|WBPhenotype0000689|WBPhenotype0000886|WBPhenotype0001037|WBPhenotype0000050|WBPhenotype0000535|WBPhenotype0000689|WBPhenotype0000886			0	Molecular_function:rhodopsin-like receptor activity|Biological_process:G-protein coupled receptor protein signaling pathway|Cellular_component:integral to membrane|Molecular_function:neuropeptide Y receptor activity			ENSEMBL:ENSP00000326616:human:Isoform B of Somatostatin receptor type 2:E=38.8861 | ENSEMBL:ENSP00000350198:human:Isoform A of Somatostatin receptor type 2:E=38.7447 | ENSEMBL:ENSP00000293897:human:Somatostatin receptor type 5:E=38.0969 | ENSEMBL:ENSP00000255008:human:Somatostatin receptor type 4:E=33.9586 | ENSEMBL:ENSP00000267377:human:Somatostatin receptor type 1:E=33.5086 | ENSEMBL:ENSP000003…
R09F10.3	185634_at	R09F10.3		WBGene00019987		Affymetrix microarray probe			tm2285				WBPhenotype0000031|WBPhenotype0000049|WBPhenotype0000050|WBPhenotype0000054|WBPhenotype0000059|WBPhenotype0000689|WBPhenotype0000886|WBPhenotype0001037|WBPhenotype0000049|WBPhenotype0000062|WBPhenotype0000886|WBPhenotype0000050|WBPhenotype0000689|WBPhenotype0000050|WBPhenotype0000535|WBPhenotype0000689|WBPhenotype0000886			2	Biological_process:embryonic development (sensu Metazoa)|Biological_process:reproduction	InP_Cae_007627
T15B7.12	185352_at	T15B7.12		WBGene00020524		Affymetrix microarray probe			gk535|pkP691|pkP674				WBPhenotype0000050|WBPhenotype0000535|WBPhenotype0000689|WBPhenotype0000886|WBPhenotype0000031|WBPhenotype0000049|WBPhenotype0000050|WBPhenotype0000054|WBPhenotype0000059|WBPhenotype0000689|WBPhenotype0000886|WBPhenotype0001037|WBPhenotype0000031|WBPhenotype0000049|WBPhenotype0000050|WBPhenotype0000054|WBPhenotype0000059|WBPhenotype0000689|WBPhenotype0000886|WBPhenotype0001037|WBPhenotype0000049|…			10	Molecular_function:rhodopsin-like receptor activity|Biological_process:G-protein coupled receptor protein signaling pathway|Cellular_component:integral to membrane	LSE0703	Unnamed protein	FLYBASE:CG8985-PA:fly:Flybase gene name is DmsR-1-PA:E=16.3279 | FLYBASE:CG13803-PA:fly:Flybase gene name is DmsR-2-PA:E=15.6383 | FLYBASE:CG13229-PA:fly:Flybase gene name is CG13229-PA:E=13.699 |
F44E2.10	176670_at	F44E2.10		WBGene00018423		Affymetrix microarray probe			snp_C32B5[8]|snp_C32B5[9]				WBPhenotype0000050|WBPhenotype0000535|WBPhenotype0000689|WBPhenotype0000886					KOG3593	Predicted receptor-like serine/threonine kinase	ENSEMBL:ENSP00000228506:human:Protein KIAA0152 precursor:E=40.6198 | FLYBASE:CG9257-PA:fly:Flybase gene name is CG9257-PA:E=33.5229 |
F14F4.1	193347_at	F14F4.1		WBGene00008808		Affymetrix microarray probe			tm2243				WBPhenotype0000050|WBPhenotype0000535|WBPhenotype0000689|WBPhenotype0000886|WBPhenotype0000049|WBPhenotype0000062|WBPhenotype0000886			0	Molecular_function:rhodopsin-like receptor activity|Biological_process:G-protein coupled receptor protein signaling pathway|Cellular_component:integral to membrane|Molecular_function:vasopressin receptor activity|Molecular_function:purinergic nucleotide receptor activity, G-protein coupled	KOG3656	7 transmembrane receptor	ENSEMBL:ENSP00000299178:human:Vasopressin V1a receptor:E=28.6021 | ENSEMBL:ENSP00000338072:human:Vasopressin V2 receptor:E=27.3768 | ENSEMBL:ENSP00000347015:human:Vasopressin V1b receptor:E=23.4559 | ENSEMBL:ENSP00000324270:human:Oxytocin receptor:E=21.699 | ENSEMBL:ENSP00000359066:human:Vasopressin receptor type 2:E=20.1675 | ENSEMBL:ENSP00000257254:human:Apelin receptor:E=17.8239 | ENSEMBL:ENSP…
Y97E10B.10	176877_at	Y97E10B.10		WBGene00022409		Affymetrix microarray probe	srt-53		uCE4-787				WBPhenotype0000050|WBPhenotype0000535|WBPhenotype0000689|WBPhenotype0000886					LSE0504	7-transmembrane receptor
F01E11.3	185207_at	F01E11.3		WBGene00017156		Affymetrix microarray probe			ttTi4930|snp_F01E11[1]|snp_F01E11[2]				WBPhenotype0000031|WBPhenotype0000049|WBPhenotype0000050|WBPhenotype0000054|WBPhenotype0000059|WBPhenotype0000689|WBPhenotype0000886|WBPhenotype0001037|WBPhenotype0000050|WBPhenotype0000535|WBPhenotype0000689|WBPhenotype0000886|WBPhenotype0000031|WBPhenotype0000049|WBPhenotype0000050|WBPhenotype0000054|WBPhenotype0000059|WBPhenotype0000689|WBPhenotype0000886|WBPhenotype0001037|WBPhenotype0000049|…			0
72	172450_x_at
C01G5.5	189716_at	C01G5.5		WBGene00015307		Affymetrix microarray probe			eh14|tm2095				WBPhenotype0000050|WBPhenotype0000050|WBPhenotype0000535|WBPhenotype0000689|WBPhenotype0000886|WBPhenotype0000049|WBPhenotype0000062|WBPhenotype0000886|WBPhenotype0000031|WBPhenotype0000049|WBPhenotype0000050|WBPhenotype0000054|WBPhenotype0000059|WBPhenotype0000689|WBPhenotype0000886|WBPhenotype0001037			2	Molecular_function:oxidoreductase activity|Molecular_function:voltage-gated potassium channel activity|Cellular_component:cytoplasm|Biological_process:potassium ion transport|Biological_process:embryonic development (sensu Metazoa)	KOG1577	Aldo/keto reductase family proteins	ENSEMBL:ENSP00000262749:human:Alcohol dehydrogenase:E=35.8861 | ENSEMBL:ENSP00000242375:human:3-oxo-5-beta-steroid 4-dehydrogenase:E=30.4949 | ENSEMBL:ENSP00000285930:human:Aldose reductase:E=27.0915 | ENSEMBL:ENSP00000281339:human:similar to Aldo-keto reductase family 1 member C3 (Trans-1,2-dihydrobenzene-1,2-diol dehydrogenase) (3-alpha-hydroxysteroid dehydrogenase type 2) (3-alpha-HSD type 2) …
VF36H2L.1	186386_s_at	VF36H2L.1		WBGene00000147		Affymetrix microarray probe	aph-1	aph-1 encodes an unfamiliar protein predicted to have seven transmembrane domains; APH-1 is a component of the GLP-1/LIN-12 (Notch) pathway, is required maternally for embryonic viability, and also affects morphogenesis, egg laying, germ line proliferation, and translocation of APH-2 to the cell surface; with PEN-2, APH-1 is required for Notch pathway signaling, gamma-secretase cleavage of beta-a…	ep140|ep169|ep170|ep216|ep411|ep413|or28|zu123|zu147|cxTi1086|cxTi10860				WBPhenotype0000643|WBPhenotype0000050|WBPhenotype0000050|WBPhenotype0000049|WBPhenotype0000062|WBPhenotype0000886|WBPhenotype0000050|WBPhenotype0000535|WBPhenotype0000689|WBPhenotype0000886			2	Molecular_function:protein binding|Biological_process:protein processing|Biological_process:positive regulation of enzyme activity|Cellular_component:integral to membrane|Biological_process:locomotory behavior|Biological_process:embryonic development (sensu Metazoa)	KOG3972	Predicted membrane protein	ENSEMBL:ENSP00000261879:human:Gamma-secretase subunit APH-1B:E=21.9208 | ENSEMBL:ENSP00000316243:human:Isoform 1 of Gamma-secretase subunit APH-1A:E=21.8239 | ENSEMBL:ENSP00000236017:human:27 kDa protein:E=21.7959 | ENSEMBL:ENSP00000353380:human:Isoform 2 of Gamma-secretase subunit APH-1A:E=21.7959 | ENSEMBL:ENSP00000369700:human:Anterior pharynx defective 1b short splicing variant:E=19.7213 | FL…
F46H5.5	180717_at	F46H5.5		WBGene00018521		Affymetrix microarray probe			ttTi4488				WBPhenotype0000050|WBPhenotype0000535|WBPhenotype0000689|WBPhenotype0000886|WBPhenotype0000049|WBPhenotype0000062|WBPhenotype0000886|WBPhenotype0000031|WBPhenotype0000049|WBPhenotype0000050|WBPhenotype0000054|WBPhenotype0000059|WBPhenotype0000689|WBPhenotype0000886|WBPhenotype0001037			9
F17E9.8	183606_at	F17E9.8		WBGene00017544		Affymetrix microarray probe			uCE6-1068				WBPhenotype0000050|WBPhenotype0000535|WBPhenotype0000689|WBPhenotype0000886|WBPhenotype0000050|WBPhenotype0000535|WBPhenotype0000689|WBPhenotype0000886|WBPhenotype0000031|WBPhenotype0000049|WBPhenotype0000050|WBPhenotype0000054|WBPhenotype0000059|WBPhenotype0000689|WBPhenotype0000886|WBPhenotype0001037			0	Molecular_function:extracellular ligand-gated ion channel activity|Biological_process:transport|Cellular_component:membrane|Biological_process:ion transport|Cellular_component:integral to membrane|Cellular_component:postsynaptic membrane	KOG3645	Acetylcholine receptor	ENSEMBL:ENSP00000276410:human:Neuronal acetylcholine receptor protein subunit alpha-6 precursor:E=31.1871 | ENSEMBL:ENSP00000217176:human:Neuronal acetylcholine receptor protein subunit alpha-4 precursor:E=30.699 | ENSEMBL:ENSP00000299565:human:Neuronal acetylcholine receptor protein subunit alpha-5 precursor:E=30.3372 | ENSEMBL:ENSP00000315602:human:Cholinergic receptor, nicotinic, alpha polypep…
F49C12.7	180945_s_at	F49C12.7b	F49C12.7	WBGene00009877	F49C12.7c|F49C12.7a	Affymetrix microarray probe	F49C12.7		snp_F49C12[2]|snp_F49C12[1]				WBPhenotype0000031|WBPhenotype0000049|WBPhenotype0000050|WBPhenotype0000054|WBPhenotype0000059|WBPhenotype0000689|WBPhenotype0000886|WBPhenotype0001037|WBPhenotype0000049|WBPhenotype0000062|WBPhenotype0000886|WBPhenotype0000050|WBPhenotype0000535|WBPhenotype0000689|WBPhenotype0000886
W03G11.4	171801_s_at	W03G11.4	W03G11.4	WBGene00012226		Affymetrix microarray probe			cxTi9512|cxTi9569				WBPhenotype0000049|WBPhenotype0000062|WBPhenotype0000886|WBPhenotype0000050|WBPhenotype0000535|WBPhenotype0000689|WBPhenotype0000886|WBPhenotype0000031|WBPhenotype0000049|WBPhenotype0000050|WBPhenotype0000054|WBPhenotype0000059|WBPhenotype0000689|WBPhenotype0000886|WBPhenotype0001037			1		InP_Cae_007808
Y75B8A.24	171802_s_at	Y75B8A.24		WBGene00013557		Affymetrix microarray probe			snp_C09D4[2]				WBPhenotype0001037|WBPhenotype0000049|WBPhenotype0000749|WBPhenotype0000886|WBPhenotype0000050|WBPhenotype0000535|WBPhenotype0000689|WBPhenotype0000886|WBPhenotype0000729				Molecular_function:structural molecule activity|Biological_process:microtubule-based movement|Cellular_component:microtubule|Molecular_function:phosphotransferase activity, alcohol group as acceptor|Molecular_function:inositol or phosphatidylinositol kinase activity|Molecular_function:phosphatidylinositol 3-kinase activity|Cellular_component:extracellular matrix (sensu Metazoa)|Biological_process…	KOG0902	Phosphatidylinositol 4-kinase	ENSEMBL:ENSP00000255882:human:Isoform 1 of Phosphatidylinositol 4-kinase alpha:E=1000 | ENSEMBL:ENSP00000330676:human:LOC220686 protein:E=144.886 | ENSEMBL:ENSP00000354044:human:Em:AP000557.3 protein:E=142.886 | ENSEMBL:ENSP00000315648:human:Isoform 2 of Phosphatidylinositol 4-kinase beta:E=45.0862 | ENSEMBL:ENSP00000357867:human:Isoform 1 of Phosphatidylinositol 4-kinase beta:E=45.041 | ENSEMBL:…
K04C1.4	189682_at	K04C1.4		WBGene00010554		Affymetrix microarray probe			eh6				WBPhenotype0000049|WBPhenotype0000062|WBPhenotype0000886|WBPhenotype0000050|WBPhenotype0000535|WBPhenotype0000689|WBPhenotype0000886			1	Molecular_function:calcium ion binding	KOG0030	Myosin essential light chain, EF-Hand protein superfamily	ENSEMBL:ENSP00000343321:human:Myosin light chain 3, skeletal muscle isoform:E=29.2076 | ENSEMBL:ENSP00000307280:human:Myosin light chain 1, skeletal muscle isoform:E=29.1079 | ENSEMBL:ENSP00000207437:human:Myosin light polypeptide 6B:E=27.8539 | ENSEMBL:ENSP00000292327:human:Myosin light polypeptide 3:E=27.4089 | ENSEMBL:ENSP00000301540:human:myosin, light chain 6, alkali, smooth muscle and non-m…
C34F6.9	173980_at	C34F6.9		WBGene00007943		Affymetrix microarray probe			k141				WBPhenotype0000050|WBPhenotype0000062|WBPhenotype0000535|WBPhenotype0000689|WBPhenotype0000886|WBPhenotype0000050|WBPhenotype0000535|WBPhenotype0000689|WBPhenotype0000886|WBPhenotype0000049|WBPhenotype0000062|WBPhenotype0000886|WBPhenotype0000031|WBPhenotype0000049|WBPhenotype0000050|WBPhenotype0000054|WBPhenotype0000059|WBPhenotype0000689|WBPhenotype0000886|WBPhenotype0001037			1	Molecular_function:cysteine-type endopeptidase activity|Molecular_function:ubiquitin thiolesterase activity|Biological_process:ubiquitin-dependent protein catabolism	KOG1867	Ubiquitin-specific protease	FLYBASE:CG6004-PB:fly:Flybase gene name is CG6004-PB:E=12.5376 |
207	174346_at
R05F9.9	175442_at	R05F9.9		WBGene00019892		Affymetrix microarray probe			ttTi2099				WBPhenotype0000050|WBPhenotype0000535|WBPhenotype0000689|WBPhenotype0000886|WBPhenotype0000031|WBPhenotype0000049|WBPhenotype0000050|WBPhenotype0000054|WBPhenotype0000059|WBPhenotype0000689|WBPhenotype0000886|WBPhenotype0001037|WBPhenotype0000050|WBPhenotype0000049|WBPhenotype0000062|WBPhenotype0000886			2		LSE0971	Unnamed protein
ZK899.1	178393_at	ZK899.1		WBGene00014140		Affymetrix microarray probe			snp_F45E6[1]				WBPhenotype0000050|WBPhenotype0000535|WBPhenotype0000689|WBPhenotype0000886|WBPhenotype0000031|WBPhenotype0000049|WBPhenotype0000050|WBPhenotype0000054|WBPhenotype0000059|WBPhenotype0000689|WBPhenotype0000886|WBPhenotype0001037			8		InP_Cae_010566
R11F4.2	183998_at	R11F4.2a	R11F4.2	WBGene00020008	R11F4.2b	Affymetrix microarray probe	R11F4.2		uCE2-1516				WBPhenotype0000049|WBPhenotype0000062|WBPhenotype0000886|WBPhenotype0000031|WBPhenotype0000049|WBPhenotype0000050|WBPhenotype0000054|WBPhenotype0000059|WBPhenotype0000689|WBPhenotype0000886|WBPhenotype0001037|WBPhenotype0000050|WBPhenotype0000535|WBPhenotype0000689|WBPhenotype0000886|WBPhenotype0000050|WBPhenotype0000062|WBPhenotype0000535|WBPhenotype0000689|WBPhenotype0000886				Molecular_function:rhodopsin-like receptor activity|Biological_process:G-protein coupled receptor protein signaling pathway|Cellular_component:integral to membrane
Y111B2A.10	188753_s_at	Y111B2A.10b	Y111B2A.10	WBGene00013734	Y111B2A.10a	Affymetrix microarray probe	Y111B2A.10		gk415				WBPhenotype0000050|WBPhenotype0000535|WBPhenotype0000689|WBPhenotype0000886|WBPhenotype0000031|WBPhenotype0000049|WBPhenotype0000050|WBPhenotype0000054|WBPhenotype0000059|WBPhenotype0000689|WBPhenotype0000886|WBPhenotype0001037				Molecular_function:nucleic acid binding|Molecular_function:zinc ion binding|Cellular_component:intracellular|Molecular_function:DNA binding|Biological_process:embryonic development (sensu Metazoa)			ENSEMBL:ENSP00000373773:human:similar to Zinc finger protein 62 homolog (Zfp-62) (ZT3) isoform 5:E=21.585 | ENSEMBL:ENSP00000347691:human:Zinc finger protein 493:E=20.9208 | ENSEMBL:ENSP00000242804:human:Zinc finger protein 442:E=20.8239 | ENSEMBL:ENSP00000301547:human:Zinc finger protein 443:E=20.7959 | ENSEMBL:ENSP00000321891:human:similar to zinc finger protein 46:E=20.7696 | ENSEMBL:ENSP00000…
C46E1.1	179283_at	C46E1.1		WBGene00008115		Affymetrix microarray probe			snp_F15D4[8]|pkP2116|snp_F15D4[6]				WBPhenotype0000050|WBPhenotype0000535|WBPhenotype0000689|WBPhenotype0000886|WBPhenotype0000049|WBPhenotype0000062|WBPhenotype0000886|WBPhenotype0000031|WBPhenotype0000049|WBPhenotype0000050|WBPhenotype0000054|WBPhenotype0000059|WBPhenotype0000689|WBPhenotype0000886|WBPhenotype0001037			6		InP_Cae_010275
ZK265.7	179195_at	ZK265.7		WBGene00013959		Affymetrix microarray probe			tm2463|tm2453				WBPhenotype0000050|WBPhenotype0000535|WBPhenotype0000689|WBPhenotype0000886|WBPhenotype0000031|WBPhenotype0000049|WBPhenotype0000050|WBPhenotype0000054|WBPhenotype0000059|WBPhenotype0000689|WBPhenotype0000886|WBPhenotype0001037|WBPhenotype0000049|WBPhenotype0000062|WBPhenotype0000886			6		InP_Cae_007011		FLYBASE:CG14419-PA:fly:Flybase gene name is CG14419-PA:E=10.0757 |
C29A12.4	189271_s_at	C29A12.4		WBGene00007799		Affymetrix microarray probe	nrx-1		tm1961|ds1|ok1649|uCE5-1841|snp_C29A12[1]				WBPhenotype0000031|WBPhenotype0000049|WBPhenotype0000050|WBPhenotype0000054|WBPhenotype0000059|WBPhenotype0000689|WBPhenotype0000886|WBPhenotype0001037|WBPhenotype0000049|WBPhenotype0000062|WBPhenotype0000886|WBPhenotype0000050|WBPhenotype0000535|WBPhenotype0000689|WBPhenotype0000886			0	Molecular_function:calcium ion binding	KOG3514	Neurexin III-alpha	ENSEMBL:ENSP00000331705:human:Neurexin-3-alpha precursor:E=133.161 | ENSEMBL:ENSP00000323023:human:Isoform 2 of Neurexin-2-alpha precursor:E=124.097 | ENSEMBL:ENSP00000331508:human:Neurexin 3-alpha:E=124.065 | ENSEMBL:ENSP00000265459:human:Isoform 1 of Neurexin-2-alpha precursor:E=110.638 | ENSEMBL:ENSP00000338349:human:neurexin 3 isoform alpha precursor:E=104.638 | ENSEMBL:ENSP00000367509:human:…
ZK563.4	181065_at	ZK563.4b	ZK563.4	WBGene00000524	ZK563.4a	Affymetrix microarray probe	clc-3	clc-3 encodes a claudin homolog that may regulate ion channels; CLC-3 is worm-specific, with a highly divergent sequence weakly similar to mammalian voltage-dependent calcium channel gamma subunits that are known or suspected to prevent epilepsy in vivo (e.g., stargazin; MGI:1316660); claudins are integral membrane proteins with four transmembrane sequences that are found in mammalian tight junct…	tm1175|ok1584				WBPhenotype0000050|WBPhenotype0000535|WBPhenotype0000689|WBPhenotype0000886|WBPhenotype0000031|WBPhenotype0000049|WBPhenotype0000050|WBPhenotype0000054|WBPhenotype0000059|WBPhenotype0000689|WBPhenotype0000886|WBPhenotype0001037|WBPhenotype0000049|WBPhenotype0000062|WBPhenotype0000886
T24F1.3	189683_at	T24F1.3a	T24F1.3	WBGene00011995	T24F1.3b	Affymetrix microarray probe	T24F1.3		uCE2-1995|uCE2-1993|uCE2-1994				WBPhenotype0000031|WBPhenotype0000049|WBPhenotype0000050|WBPhenotype0000054|WBPhenotype0000059|WBPhenotype0000689|WBPhenotype0000886|WBPhenotype0001037|WBPhenotype0000050|WBPhenotype0000535|WBPhenotype0000689|WBPhenotype0000886				Biological_process:intracellular signaling cascade|Biological_process:signal transduction|Molecular_function:protein binding	KOG4239	Ras GTPase effector RASSF2	ENSEMBL:ENSP00000352323:human:Isoform A of Ras association domain-containing protein 1:E=50.7959 | ENSEMBL:ENSP00000349547:human:Isoform D of Ras association domain-containing protein 1:E=49.4089 | ENSEMBL:ENSP00000356083:human:Isoform 1 of Ras association domain-containing family protein 5:E=44.3279 | ENSEMBL:ENSP00000342620:human:Isoform 4 of Ras association domain-containing family protein 5:E…
C05C12.6	183472_at	C05C12.6		WBGene00007338		Affymetrix microarray probe			snp_C29F4[1]				WBPhenotype0000049|WBPhenotype0000062|WBPhenotype0000886|WBPhenotype0000050|WBPhenotype0000535|WBPhenotype0000689|WBPhenotype0000886			6
C14C11.5	185559_at	C14C11.5		WBGene00006008		Affymetrix microarray probe	srx-117		ok1384|ok1385				WBPhenotype0000031|WBPhenotype0000049|WBPhenotype0000050|WBPhenotype0000054|WBPhenotype0000059|WBPhenotype0000689|WBPhenotype0000886|WBPhenotype0001037|WBPhenotype0000050|WBPhenotype0000535|WBPhenotype0000689|WBPhenotype0000886|WBPhenotype0000049|WBPhenotype0000062|WBPhenotype0000886			0		LSE0513	7-transmembrane receptor
F32B4.5	178814_at	F32B4.5		WBGene00009315		Affymetrix microarray probe			uCE1-1453|uCE1-1452|uCE1-1457|uCE1-1451|uCE1-1455|uCE1-1448|uCE1-1454|uCE1-1456				WBPhenotype0000050|WBPhenotype0000535|WBPhenotype0000689|WBPhenotype0000886			1		InP_Cae_010132
R11H6.2	192726_at	R11H6.2		WBGene00011250		Affymetrix microarray probe			tm2509				WBPhenotype0000031|WBPhenotype0000049|WBPhenotype0000050|WBPhenotype0000054|WBPhenotype0000059|WBPhenotype0000689|WBPhenotype0000886|WBPhenotype0001037|WBPhenotype0000049|WBPhenotype0000062|WBPhenotype0000886|WBPhenotype0000050|WBPhenotype0000535|WBPhenotype0000689|WBPhenotype0000886|WBPhenotype0000050			11	Cellular_component:membrane	KOG2592	Tumor differentially expressed (TDE) protein	ENSEMBL:ENSP00000342962:human:Serine incorporator 1:E=95.6021 | ENSEMBL:ENSP00000324790:human:Serine incorporator 2:E=89.8861 | ENSEMBL:ENSP00000362814:human:52 kDa protein:E=88.6198 | ENSEMBL:ENSP00000255175:human:Serine incorporator 3:E=68.2757 | ENSEMBL:ENSP00000249714:human:Serine incorporator 4:E=56.3872 | ENSEMBL:ENSP00000327542:human:Developmentally regulated protein TPO1:E=56.1487 | ENSEM…
F45E12.6	185816_at	F45E12.6		WBGene00018476		Affymetrix microarray probe			snp_F58E1[5]|snp_F58E1[4]				WBPhenotype0000050|WBPhenotype0000535|WBPhenotype0000689|WBPhenotype0000886|WBPhenotype0000049|WBPhenotype0000062|WBPhenotype0000886|WBPhenotype0000031|WBPhenotype0000049|WBPhenotype0000050|WBPhenotype0000054|WBPhenotype0000059|WBPhenotype0000689|WBPhenotype0000886|WBPhenotype0001037			3		InP_Cae_012471
Y69H2.11	189284_at	Y69H2.11		WBGene00013486		Affymetrix microarray probe			uCE5-2851|uCE5-2853|uCE5-2852				WBPhenotype0000031|WBPhenotype0000049|WBPhenotype0000050|WBPhenotype0000054|WBPhenotype0000059|WBPhenotype0000689|WBPhenotype0000886|WBPhenotype0001037|WBPhenotype0000031|WBPhenotype0000049|WBPhenotype0000050|WBPhenotype0000054|WBPhenotype0000059|WBPhenotype0000689|WBPhenotype0000886|WBPhenotype0001037|WBPhenotype0000031|WBPhenotype0000049|WBPhenotype0000050|WBPhenotype0000054|WBPhenotype0000059|…			10	Molecular_function:sodium channel activity|Biological_process:sodium ion transport|Cellular_component:membrane|Molecular_function:calcium ion binding|Molecular_function:amiloride-sensitive sodium channel activity|Cellular_component:integral to membrane|Molecular_function:ion channel activity|Biological_process:ion transport	KOG4294	Non voltage-gated ion channels (DEG/ENaC family)	ENSEMBL:ENSP00000277541:human:Neurogenic locus notch homolog protein 1 precursor:E=48.8861 | ENSEMBL:ENSP00000256646:human:Neurogenic locus notch homolog protein 2 precursor:E=48.3768 | ENSEMBL:ENSP00000237253:human:similar to notch homolog 5:E=44.4089 | ENSEMBL:ENSP00000263388:human:Neurogenic locus notch homolog protein 3 precursor:E=43.4089 | ENSEMBL:ENSP00000322395:human:Notch homolog 4:E=39.…
B0554.7	180408_s_at	B0554.7		WBGene00015260	B0554.1	Affymetrix microarray probe			cxTi3209				WBPhenotype0000050|WBPhenotype0000535|WBPhenotype0000689|WBPhenotype0000886|WBPhenotype0000050|WBPhenotype0000535|WBPhenotype0000689|WBPhenotype0000886|WBPhenotype0000031|WBPhenotype0000049|WBPhenotype0000050|WBPhenotype0000054|WBPhenotype0000059|WBPhenotype0000689|WBPhenotype0000886|WBPhenotype0001037|WBPhenotype0001183|WBPhenotype0001183|WBPhenotype0001182|WBPhenotype0000031|WBPhenotype0000049|…			6		KOG3098	Uncharacterized conserved protein	ENSEMBL:ENSP00000348225:human:ET putative translation product:E=15.6383 | FLYBASE:CG18549-PA:fly:Flybase gene name is CG18549-PA:E=10.585 |
EGAP5.1	175982_at	EGAP5.1		WBGene00017150		Affymetrix microarray probe			ok1107				WBPhenotype0000031|WBPhenotype0000049|WBPhenotype0000050|WBPhenotype0000054|WBPhenotype0000059|WBPhenotype0000689|WBPhenotype0000886|WBPhenotype0001037|WBPhenotype0000049|WBPhenotype0000062|WBPhenotype0000886|WBPhenotype0000050|WBPhenotype0000535|WBPhenotype0000689|WBPhenotype0000886			6		InP_Cae_012393
T05C1.2	181970_at	T05C1.2		WBGene00020249		Affymetrix microarray probe			pkP5322|cxTi1107				WBPhenotype0000050|WBPhenotype0000535|WBPhenotype0000689|WBPhenotype0000886					InP_Cae_011934
Y57A10C.9	184604_at	Y57A10C.9		WBGene00013287		Affymetrix microarray probe			uCE4-963|uCE4-962				WBPhenotype0000031|WBPhenotype0000049|WBPhenotype0000050|WBPhenotype0000054|WBPhenotype0000059|WBPhenotype0000689|WBPhenotype0000886|WBPhenotype0001037|WBPhenotype0000049|WBPhenotype0000062|WBPhenotype0000886|WBPhenotype0000050|WBPhenotype0000535|WBPhenotype0000689|WBPhenotype0000886			1		LSE3897	Unnamed protein
K01A2.10	184623_at	K01A2.10		WBGene00019284		Affymetrix microarray probe			ok1663|ok1680				WBPhenotype0000050|WBPhenotype0000535|WBPhenotype0000689|WBPhenotype0000886|WBPhenotype0000049|WBPhenotype0000062|WBPhenotype0000886			6		InP_met_020517
T28F4.2	191981_at	T28F4.2		WBGene00012137		Affymetrix microarray probe	asic-2		ok289				WBPhenotype0000049|WBPhenotype0000062|WBPhenotype0000886|WBPhenotype0000050|WBPhenotype0000535|WBPhenotype0000689|WBPhenotype0000886|WBPhenotype0000031|WBPhenotype0000049|WBPhenotype0000050|WBPhenotype0000054|WBPhenotype0000059|WBPhenotype0000689|WBPhenotype0000886|WBPhenotype0001037			6	Molecular_function:ion channel activity|Biological_process:ion transport|Cellular_component:integral to membrane|Molecular_function:sodium channel activity|Biological_process:sodium ion transport|Cellular_component:membrane|Molecular_function:amiloride-sensitive sodium channel activity	KOG4294	Non voltage-gated ion channels (DEG/ENaC family)	ENSEMBL:ENSP00000351825:human:Isoform 5 of Amiloride-sensitive sodium channel subunit alpha:E=31.8239 | ENSEMBL:ENSP00000228916:human:Isoform 1 of Amiloride-sensitive sodium channel subunit alpha:E=30.7213 | ENSEMBL:ENSP00000353292:human:Isoform 2 of Amiloride-sensitive sodium channel subunit alpha:E=30.6198 | ENSEMBL:ENSP00000300061:human:Amiloride-sensitive sodium channel gamma-subunit:E=29.886…
H02I12.3	193432_at	H02I12.3		WBGene00006459		Affymetrix microarray probe	tag-89		ok514				WBPhenotype0000049|WBPhenotype0000062|WBPhenotype0000886|WBPhenotype0000031|WBPhenotype0000049|WBPhenotype0000050|WBPhenotype0000054|WBPhenotype0000059|WBPhenotype0000689|WBPhenotype0000886|WBPhenotype0001037|WBPhenotype0000050|WBPhenotype0000535|WBPhenotype0000689|WBPhenotype0000886			6	Molecular_function:rhodopsin-like receptor activity|Biological_process:G-protein coupled receptor protein signaling pathway|Cellular_component:integral to membrane	KOG3656	7 transmembrane receptor	ENSEMBL:ENSP00000309818:human:Thyrotropin-releasing hormone receptor:E=12 |
501	194164_s_at
ZK892.1	174166_at	ZK892.1b	ZK892.1	WBGene00002266	ZK892.1a|ZK892.1d|ZK892.1c	Affymetrix microarray probe	lec-3		ok274|tm2250				WBPhenotype0000031|WBPhenotype0000049|WBPhenotype0000050|WBPhenotype0000054|WBPhenotype0000059|WBPhenotype0000689|WBPhenotype0000886|WBPhenotype0001037|WBPhenotype0000050|WBPhenotype0000535|WBPhenotype0000689|WBPhenotype0000886|WBPhenotype0000049|WBPhenotype0000062|WBPhenotype0000886				Molecular_function:sugar binding	KOG3587	Galectin, galactose-binding lectin	ENSEMBL:ENSP00000302100:human:Galectin-4:E=41.0458 | ENSEMBL:ENSP00000329932:human:galectin 9 like:E=39.6198 | ENSEMBL:ENSP00000315564:human:Galectin-9 like:E=39.4089 | ENSEMBL:ENSP00000328797:human:35 kDa protein:E=39.3468 | ENSEMBL:ENSP00000318214:human:Isoform Long of Galectin-9:E=39.2007 | ENSEMBL:ENSP00000306228:human:Isoform Short of Galectin-9:E=39.1549 | ENSEMBL:ENSP00000312259:human:Gale…
Y97E10B.2	176852_at	Y97E10B.2		WBGene00022404		Affymetrix microarray probe	srsx-5		uCE5-769				WBPhenotype0000050|WBPhenotype0000535|WBPhenotype0000689|WBPhenotype0000886|WBPhenotype0000031|WBPhenotype0000049|WBPhenotype0000050|WBPhenotype0000054|WBPhenotype0000059|WBPhenotype0000689|WBPhenotype0000886|WBPhenotype0001037				Molecular_function:rhodopsin-like receptor activity|Biological_process:G-protein coupled receptor protein signaling pathway|Cellular_component:integral to membrane	LSE0518	7-transmembrane receptor
C46C11.3	176784_s_at	C46C11.3		WBGene00016706		Affymetrix microarray probe			ttTi4854|uCE3-813|uCE3-812				WBPhenotype0000050|WBPhenotype0000535|WBPhenotype0000689|WBPhenotype0000886|WBPhenotype0000049|WBPhenotype0000062|WBPhenotype0000886|WBPhenotype0000031|WBPhenotype0000049|WBPhenotype0000050|WBPhenotype0000054|WBPhenotype0000059|WBPhenotype0000689|WBPhenotype0000886|WBPhenotype0001037|WBPhenotype0000050|WBPhenotype0000062|WBPhenotype0000535|WBPhenotype0000689|WBPhenotype0000886			1		TWOG0781	Unnamed protein
H03E18.2	185155_at	H03E18.2		WBGene00019149		Affymetrix microarray probe			ttTi3768|snp_F35E12[4]|snp_F35E12[5]|snp_F35E12[7]|snp_F35E12[6]				WBPhenotype0000031|WBPhenotype0000049|WBPhenotype0000050|WBPhenotype0000054|WBPhenotype0000059|WBPhenotype0000689|WBPhenotype0000886|WBPhenotype0001037|WBPhenotype0000049|WBPhenotype0000062|WBPhenotype0000886|WBPhenotype0000050|WBPhenotype0000535|WBPhenotype0000689|WBPhenotype0000886			0		InP_Cae_009348
Y22D7AR.4	176288_at	Y22D7AR.4		WBGene00021258		Affymetrix microarray probe			tm2190|snp_Y69A2AR[13]|snp_Y69A2AR[14]				WBPhenotype0000031|WBPhenotype0000049|WBPhenotype0000050|WBPhenotype0000054|WBPhenotype0000059|WBPhenotype0000689|WBPhenotype0000886|WBPhenotype0001037|WBPhenotype0000050|WBPhenotype0000535|WBPhenotype0000689|WBPhenotype0000886
F49H12.4	184820_at	F49H12.4		WBGene00018655		Affymetrix microarray probe			ok1804				WBPhenotype0000049|WBPhenotype0000062|WBPhenotype0000886|WBPhenotype0000031|WBPhenotype0000049|WBPhenotype0000050|WBPhenotype0000054|WBPhenotype0000059|WBPhenotype0000689|WBPhenotype0000886|WBPhenotype0001037|WBPhenotype0000050|WBPhenotype0000535|WBPhenotype0000689|WBPhenotype0000886					InP_Cae_011809
C49C3.7	179637_at	C49C3.7		WBGene00008197		Affymetrix microarray probe			uCE5-3175|uCE5-3174|uCE5-3172|uCE5-3173|uCE5-3171|uCE5-3176				WBPhenotype0000031|WBPhenotype0000049|WBPhenotype0000050|WBPhenotype0000054|WBPhenotype0000059|WBPhenotype0000689|WBPhenotype0000886|WBPhenotype0001037|WBPhenotype0000050|WBPhenotype0000535|WBPhenotype0000689|WBPhenotype0000886|WBPhenotype0000049|WBPhenotype0000062|WBPhenotype0000886|WBPhenotype0000049|WBPhenotype0000050|WBPhenotype0000689|WBPhenotype0000886|WBPhenotype0000031|WBPhenotype0000049|…			2		LSE0860	Unnamed protein
W01H2.3	189956_at	W01H2.3a	W01H2.3	WBGene00004285	W01H2.3b	Affymetrix microarray probe	rab-37		tm2089|ok1633				WBPhenotype0000050|WBPhenotype0000062|WBPhenotype0000535|WBPhenotype0000689|WBPhenotype0000886|WBPhenotype0000050|WBPhenotype0000535|WBPhenotype0000689|WBPhenotype0000886|WBPhenotype0000031|WBPhenotype0000049|WBPhenotype0000050|WBPhenotype0000054|WBPhenotype0000059|WBPhenotype0000689|WBPhenotype0000886|WBPhenotype0001037|WBPhenotype0000049|WBPhenotype0000062|WBPhenotype0000886				Molecular_function:GTP binding|Biological_process:small GTPase mediated signal transduction|Cellular_component:exosome (RNase complex)|Biological_process:intracellular protein transport|Cellular_component:intracellular|Biological_process:protein transport			ENSEMBL:ENSP00000311970:human:Ras-related protein Rab-37:E=50.2518 | ENSEMBL:ENSP00000210187:human:RAB26, member RAS oncogene family:E=48.4089 | ENSEMBL:ENSP00000341354:human:RAB37, member RAS oncogene family isoform 3:E=44.8239 | ENSEMBL:ENSP00000264710:human:Ras-related protein Rab-10:E=42.8861 | ENSEMBL:ENSP00000300935:human:Ras-related protein Rab-8A:E=41.4318 | ENSEMBL:ENSP00000312734:human:…
Y54E2A.1	193416_s_at	Y54E2A.1		WBGene00013187		Affymetrix microarray probe			tm1665|uCE2-2361				WBPhenotype0000031|WBPhenotype0000049|WBPhenotype0000050|WBPhenotype0000054|WBPhenotype0000059|WBPhenotype0000689|WBPhenotype0000886|WBPhenotype0001037|WBPhenotype0000689|WBPhenotype0000050|WBPhenotype0000535|WBPhenotype0000689|WBPhenotype0000886|WBPhenotype0000164|WBPhenotype0000643|WBPhenotype0000689|WBPhenotype0000697|WBPhenotype0000031|WBPhenotype0000049|WBPhenotype0000050|WBPhenotype0000054|…			0	Molecular_function:rhodopsin-like receptor activity|Biological_process:G-protein coupled receptor protein signaling pathway|Cellular_component:integral to membrane|Molecular_function:neuropeptide Y receptor activity|Biological_process:reproduction|Biological_process:locomotory behavior|Biological_process:hermaphrodite genitalia development	KOG3656	7 transmembrane receptor	ENSEMBL:ENSP00000299727:human:Galanin receptor type 1:E=32.4685 | ENSEMBL:ENSP00000295589:human:Cholecystokinin type A receptor:E=32.0223 | ENSEMBL:ENSP00000255008:human:Somatostatin receptor type 4:E=30.9586 | ENSEMBL:ENSP00000234371:human:KiSS-1 receptor:E=28.6198 | ENSEMBL:ENSP00000332591:human:Neuropeptide Y receptor type 2:E=28.3872 | ENSEMBL:ENSP00000335610:human:Orexigenic neuropeptide QRF…
R12H7.3	174287_at	R12H7.3		WBGene00004825		Affymetrix microarray probe	skr-19	The skr-19 gene encodes a homolog of Skp1 in S. cerevisiae that has no known function in vivo, since skr-19(RNAi) animals are at least superficially normal.	cxTi7630				WBPhenotype0000049|WBPhenotype0000062|WBPhenotype0000886|WBPhenotype0000050|WBPhenotype0000535|WBPhenotype0000689|WBPhenotype0000886|WBPhenotype0000031|WBPhenotype0000049|WBPhenotype0000050|WBPhenotype0000054|WBPhenotype0000059|WBPhenotype0000689|WBPhenotype0000886|WBPhenotype0001037			15		KOG1724	SCF ubiquitin ligase, Skp1 component	ENSEMBL:ENSP00000331708:human:S-phase kinase-associated protein 1A isoform a:E=17.7959 | ENSEMBL:ENSP00000231487:human:S-phase kinase-associated protein 1A isoform b:E=17.4815 | FLYBASE:CG16983-PE:fly:Flybase gene name is skpA-PE:E=14 | FLYBASE:CG8881-PA:fly:Flybase gene name is skpB-PA:E=12.3872 | FLYBASE:CG11941-PA:fly:Flybase gene name is skpC-PA:E=11.3188 | FLYBASE:CG12227-PA:fly:Flybase gene…
F49E8.6	182105_s_at	F49E8.6		WBGene00018637		Affymetrix microarray probe			uCE4-994				WBPhenotype0000049|WBPhenotype0000062|WBPhenotype0000886|WBPhenotype0000031|WBPhenotype0000049|WBPhenotype0000050|WBPhenotype0000054|WBPhenotype0000059|WBPhenotype0000689|WBPhenotype0000886|WBPhenotype0001037|WBPhenotype0000050|WBPhenotype0000535|WBPhenotype0000689|WBPhenotype0000886			1		InP_Cae_010396
B0496.5	179814_at	B0496.5		WBGene00015214		Affymetrix microarray probe			tm2064				WBPhenotype0000049|WBPhenotype0000062|WBPhenotype0000886|WBPhenotype0000050|WBPhenotype0000535|WBPhenotype0000689|WBPhenotype0000886|WBPhenotype0000031|WBPhenotype0000049|WBPhenotype0000050|WBPhenotype0000054|WBPhenotype0000059|WBPhenotype0000689|WBPhenotype0000886|WBPhenotype0001037			3	Molecular_function:rhodopsin-like receptor activity|Biological_process:G-protein coupled receptor protein signaling pathway|Cellular_component:integral to membrane	InP_Cae_005064
F10D2.3	179789_at	F10D2.3				Affymetrix microarray probe			tm1155							10
B0393.8	172602_x_at	B0393.8		WBGene00007173		This probe maps to multiple genomic locations: B0393:747..463 VB0393L:533..817 Affymetrix microarray probe			uCE3-547|uCE3-548|uCE3-543|uCE3-550|uCE3-544|uCE3-549|uCE3-545|uCE3-546				WBPhenotype0000050|WBPhenotype0000535|WBPhenotype0000689|WBPhenotype0000886|WBPhenotype0000050|WBPhenotype0000689|WBPhenotype0000049|WBPhenotype0000062|WBPhenotype0000886|WBPhenotype0000049|WBPhenotype0000749|WBPhenotype0000886|WBPhenotype0000049|WBPhenotype0000749|WBPhenotype0000886|WBPhenotype0000049|WBPhenotype0000749|WBPhenotype0000886				Biological_process:embryonic development (sensu Metazoa)|Biological_process:reproduction	LSE0816	Unnamed protein
W05H9.2	194262_x_at	W05H9.2		WBGene00021049		Affymetrix microarray probe			ttTi6668|snp_Y53G8B[4]|snp_Y53G8B[2]|snp_Y53G8B[3]|snp_Y53G8B[5]|snp_Y53G8B[1]				WBPhenotype0000031|WBPhenotype0000049|WBPhenotype0000050|WBPhenotype0000054|WBPhenotype0000059|WBPhenotype0000689|WBPhenotype0000886|WBPhenotype0001037|WBPhenotype0000050|WBPhenotype0000535|WBPhenotype0000689|WBPhenotype0000886			2		InP_Cae_010277
F45E1.1	182256_at	F45E1.1		WBGene00018462		Affymetrix microarray probe			ok515				WBPhenotype0000050|WBPhenotype0000535|WBPhenotype0000689|WBPhenotype0000886|WBPhenotype0000049|WBPhenotype0000062|WBPhenotype0000886|WBPhenotype0000031|WBPhenotype0000049|WBPhenotype0000050|WBPhenotype0000054|WBPhenotype0000059|WBPhenotype0000689|WBPhenotype0000886|WBPhenotype0001037			1		InP_Cae_011769
F58G6.4	189379_at	F58G6.4		WBGene00010275		Affymetrix microarray probe			snp_H14N18[1]				WBPhenotype0000050|WBPhenotype0000535|WBPhenotype0000689|WBPhenotype0000886|WBPhenotype0000049|WBPhenotype0000062|WBPhenotype0000886|WBPhenotype0000031|WBPhenotype0000049|WBPhenotype0000050|WBPhenotype0000054|WBPhenotype0000059|WBPhenotype0000689|WBPhenotype0000886|WBPhenotype0001037			6	Molecular_function:GABA-A receptor activity|Molecular_function:extracellular ligand-gated ion channel activity|Biological_process:ion transport|Cellular_component:integral to membrane|Cellular_component:postsynaptic membrane|Molecular_function:ion channel activity|Cellular_component:membrane|Molecular_function:neurotransmitter receptor activity|Biological_process:transport	KOG3644	Ligand-gated ion channel	ENSEMBL:ENSP00000345284:human:Isoform Alpha-3K of Glycine receptor subunit alpha-3 precursor:E=57.2757 | ENSEMBL:ENSP00000274576:human:Isoform b of Glycine receptor subunit alpha-1 precursor:E=56.6383 | ENSEMBL:ENSP00000274546:human:Isoform Short of Gamma-aminobutyric-acid receptor subunit beta-2 precursor:E=54.7696 | ENSEMBL:ENSP00000274547:human:Isoform Long of Gamma-aminobutyric-acid receptor …
T22B7.5	180643_at	T22B7.5		WBGene00005718		Affymetrix microarray probe	srv-7		cxTi10619				WBPhenotype0000050|WBPhenotype0000535|WBPhenotype0000689|WBPhenotype0000886|WBPhenotype0000049|WBPhenotype0000062|WBPhenotype0000886|WBPhenotype0000050|WBPhenotype0000535|WBPhenotype0000689|WBPhenotype0000886|WBPhenotype0000031|WBPhenotype0000049|WBPhenotype0000050|WBPhenotype0000054|WBPhenotype0000059|WBPhenotype0000689|WBPhenotype0000886|WBPhenotype0001037			0	Molecular_function:G-protein coupled receptor activity|Cellular_component:membrane	LSE0549	Uncharacterized protein with weak similarity to 7-transmembrane receptor
H09F14.1	193401_at	H09F14.1		WBGene00010375		Affymetrix microarray probe			ok706|tm243				WBPhenotype0000031|WBPhenotype0000049|WBPhenotype0000050|WBPhenotype0000054|WBPhenotype0000059|WBPhenotype0000689|WBPhenotype0000886|WBPhenotype0001037|WBPhenotype0001183|WBPhenotype0001182|WBPhenotype0001183|WBPhenotype0001182|WBPhenotype0000050|WBPhenotype0000535|WBPhenotype0000689|WBPhenotype0000886|WBPhenotype0000049|WBPhenotype0000062|WBPhenotype0000886			6	Molecular_function:rhodopsin-like receptor activity|Biological_process:G-protein coupled receptor protein signaling pathway|Cellular_component:integral to membrane	KOG3656	7 transmembrane receptor	ENSEMBL:ENSP00000326616:human:Isoform B of Somatostatin receptor type 2:E=13.4949 | ENSEMBL:ENSP00000350198:human:Isoform A of Somatostatin receptor type 2:E=13.4559 | ENSEMBL:ENSP00000370779:human:Probable G-protein coupled receptor 139:E=11.9586 | ENSEMBL:ENSP00000255262:human:Neuromedin-U receptor 2:E=11.8239 | ENSEMBL:ENSP00000309818:human:Thyrotropin-releasing hormone receptor:E=11.0862 | EN…
C32E12.2	193080_at	C32E12.2		WBGene00016328		Affymetrix microarray probe	pde-5		ttTi1257				WBPhenotype0000050|WBPhenotype0000535|WBPhenotype0000689|WBPhenotype0000886|WBPhenotype0000049|WBPhenotype0000062|WBPhenotype0000886|WBPhenotype0000031|WBPhenotype0000049|WBPhenotype0000050|WBPhenotype0000054|WBPhenotype0000059|WBPhenotype0000689|WBPhenotype0000886|WBPhenotype0001037			9	Molecular_function:catalytic activity|Molecular_function:3',5'-cyclic-nucleotide phosphodiesterase activity|Biological_process:signal transduction	KOG3689	Cyclic nucleotide phosphodiesterase	ENSEMBL:ENSP00000341187:human:3',5'-cyclic nucleotide phosphodiesterase 10A2:E=97.1135 | ENSEMBL:ENSP00000346435:human:Isoform PDE10A1 of cAMP and cAMP-inhibited cGMP 3',5'-cyclic phosphodiesterase 10A:E=97.1079 | ENSEMBL:ENSP00000374333:human:Isoform 1 of Dual 3',5'-cyclic-AMP and -GMP phosphodiesterase 11A:E=80.3372 | ENSEMBL:ENSP00000351232:human:Isoform 2 of Dual 3',5'-cyclic-AMP and -GMP pho…
T20G5.4	175223_at	T20G5.4		WBGene00011868		Affymetrix microarray probe			uCE3-1145				WBPhenotype0000031|WBPhenotype0000049|WBPhenotype0000050|WBPhenotype0000054|WBPhenotype0000059|WBPhenotype0000689|WBPhenotype0000886|WBPhenotype0001037|WBPhenotype0000049|WBPhenotype0000749|WBPhenotype0000886|WBPhenotype0000050|WBPhenotype0000535|WBPhenotype0000689|WBPhenotype0000886			1		KOG3547	Bestrophin (Best vitelliform macular dystrophy-associated protein)	ENSEMBL:ENSP00000042931:human:Bestrophin-2:E=72.1249 | ENSEMBL:ENSP00000271137:human:Bestrophin-4:E=67.1135 | ENSEMBL:ENSP00000332413:human:Isoform 2 of Bestrophin-3:E=65.2518 | ENSEMBL:ENSP00000329064:human:Isoform 1 of Bestrophin-3:E=65.0269 | ENSEMBL:ENSP00000301774:human:Isoform 1 of Bestrophin-1:E=62.8539 | ENSEMBL:ENSP00000367282:human:Isoform 3 of Bestrophin-1:E=51.2219 | ENSEMBL:ENSP00000…
C03C10.6	187248_at	C03C10.6		WBGene00007272		Affymetrix microarray probe			tm1979				WBPhenotype0000031|WBPhenotype0000049|WBPhenotype0000050|WBPhenotype0000054|WBPhenotype0000059|WBPhenotype0000689|WBPhenotype0000886|WBPhenotype0001037|WBPhenotype0000050|WBPhenotype0000062|WBPhenotype0000535|WBPhenotype0000689|WBPhenotype0000886|WBPhenotype0000050|WBPhenotype0000535|WBPhenotype0000689|WBPhenotype0000886			1		KOG3685	Uncharacterized conserved protein	ENSEMBL:ENSP00000339276:human:281 kDa protein:E=126.886 | ENSEMBL:ENSP00000256339:human:hypothetical protein LOC57578:E=126.796 | FLYBASE:CG5237-PA:fly:Flybase gene name is CG5237-PA:E=113.77 |
F10E7.11	185836_s_at	F10E7.11		WBGene00017352		Affymetrix microarray probe			gk460				WBPhenotype0000050|WBPhenotype0000535|WBPhenotype0000689|WBPhenotype0000886|WBPhenotype0000050|WBPhenotype0000535|WBPhenotype0000689|WBPhenotype0000886|WBPhenotype0000031|WBPhenotype0000049|WBPhenotype0000050|WBPhenotype0000054|WBPhenotype0000059|WBPhenotype0000689|WBPhenotype0000886|WBPhenotype0001037|WBPhenotype0000031|WBPhenotype0000049|WBPhenotype0000050|WBPhenotype0000054|WBPhenotype0000059|…			5	Molecular_function:DNA binding|Cellular_component:nucleus	InP_met_003964		ENSEMBL:ENSP00000360050:human:Isoform 6 of Mesoderm induction early response protein 1:E=21.4949 | ENSEMBL:ENSP00000346400:human:Mesoderm induction early response 1:E=21.3468 | ENSEMBL:ENSP00000347514:human:Isoform 3 of Mesoderm induction early response protein 1:E=21.2924 | ENSEMBL:ENSP00000350321:human:Isoform 10 of Mesoderm induction early response protein 1:E=21.2676 | ENSEMBL:ENSP00000360055…
C17H11.1	186274_at	C17H11.1		WBGene00015921		Affymetrix microarray probe			tm2359|snp_Y48C3[39]|uCE2-2227|uCE2-2232|snp_Y48C3[40]|uCE2-2230|snp_Y48C3[38]|uCE2-2229|uCE2-2231|uCE2-2228				WBPhenotype0000050|WBPhenotype0000535|WBPhenotype0000689|WBPhenotype0000886|WBPhenotype0000031|WBPhenotype0000049|WBPhenotype0000050|WBPhenotype0000054|WBPhenotype0000059|WBPhenotype0000689|WBPhenotype0000886|WBPhenotype0001037			6	Molecular_function:rhodopsin-like receptor activity|Biological_process:G-protein coupled receptor protein signaling pathway|Cellular_component:integral to membrane|Molecular_function:DNA binding|Molecular_function:DNA topoisomerase (ATP-hydrolyzing) activity|Molecular_function:ATP binding|Cellular_component:chromosome|Biological_process:DNA topological change	KOG3656	7 transmembrane receptor	FLYBASE:CG33639-PA:fly:Flybase gene name is CG33639-PA:E=15.9586 | FLYBASE:CG6986-PA:fly:Flybase gene name is CG6986-PA:E=10.1135 |
C49F5.2	188556_s_at	C49F5.2		WBGene00008206		Affymetrix microarray probe			tm1611				WBPhenotype0000031|WBPhenotype0000049|WBPhenotype0000050|WBPhenotype0000054|WBPhenotype0000059|WBPhenotype0000689|WBPhenotype0000886|WBPhenotype0001037|WBPhenotype0000050|WBPhenotype0000535|WBPhenotype0000689|WBPhenotype0000886			12	Cellular_component:nucleus|Biological_process:chromatin modification|Molecular_function:histone-lysine N-methyltransferase activity	KOG1082	Histone H3 (Lys9) methyltransferase SUV39H1/Clr4, required for transcriptional silencing	FLYBASE:CG1716-PA:fly:Flybase gene name is CG1716-PA:E=11.5686 |
Y43F8C.11	184661_at	Y43F8C.11		WBGene00012833		Affymetrix microarray probe			ttTi1683				WBPhenotype0000050|WBPhenotype0000535|WBPhenotype0000689|WBPhenotype0000886|WBPhenotype0000031|WBPhenotype0000049|WBPhenotype0000050|WBPhenotype0000054|WBPhenotype0000059|WBPhenotype0000689|WBPhenotype0000886|WBPhenotype0001037			0		InP_Cae_012152
F53B7.2	191190_at	F53B7.2		WBGene00009965		Affymetrix microarray probe		F53B7.2 encodes a homolog of the functionally active Fmrf Receptor (FR; CG2114) of D. melanogaster; it is thus possible that F53B7.2 is a receptor for one of the FMRF-like neurotransmitters in C. elegans (e.g., FLP-1 through FLP-12).	ttTi5395|uCE5-1511				WBPhenotype0000050|WBPhenotype0000535|WBPhenotype0000689|WBPhenotype0000886			9	Molecular_function:rhodopsin-like receptor activity|Biological_process:G-protein coupled receptor protein signaling pathway|Cellular_component:integral to membrane|Molecular_function:nucleic acid binding|Molecular_function:zinc ion binding|Cellular_component:intracellular	KOG3656	7 transmembrane receptor	FLYBASE:CG2114-PA:fly:Flybase gene name is FR-PA:E=22.9208 |
F35H10.2	185512_at	F35H10.2		WBGene00018068		Affymetrix microarray probe			tm889				WBPhenotype0000050|WBPhenotype0000535|WBPhenotype0000689|WBPhenotype0000886|WBPhenotype0000031|WBPhenotype0000049|WBPhenotype0000050|WBPhenotype0000054|WBPhenotype0000059|WBPhenotype0000689|WBPhenotype0000886|WBPhenotype0001037|WBPhenotype0000049|WBPhenotype0000062|WBPhenotype0000886			4		InP_Cae_010836
K06B4.8	192379_at	K06B4.8		WBGene00010603		Affymetrix microarray probe	nhr-198		tm1659				WBPhenotype0000031|WBPhenotype0000050|WBPhenotype0000535|WBPhenotype0000689|WBPhenotype0000886|WBPhenotype0000031|WBPhenotype0000049|WBPhenotype0000050|WBPhenotype0000054|WBPhenotype0000059|WBPhenotype0000689|WBPhenotype0000886|WBPhenotype0001037|WBPhenotype0000049|WBPhenotype0000062|WBPhenotype0000886|WBPhenotype0000031			13	Molecular_function:transcription factor activity|Molecular_function:zinc ion binding|Molecular_function:sequence-specific DNA binding|Biological_process:regulation of transcription, DNA-dependent|Cellular_component:nucleus|Molecular_function:steroid hormone receptor activity|Molecular_function:DNA binding|Molecular_function:ligand-dependent nuclear receptor activity|Biological_process:positive re…	LSE0562	Nuclear hormone receptor	ENSEMBL:ENSP00000346386:human:Isoform 2 of Estrogen-related receptor gamma:E=13.1192 | ENSEMBL:ENSP00000341135:human:Nuclear receptor subfamily 6, group A, member 1:E=13.0757 | ENSEMBL:ENSP00000362686:human:Isoform 1 of Orphan nuclear receptor NR6A1:E=13.0757 | ENSEMBL:ENSP00000337063:human:Isoform 2 of Peroxisome proliferator-activated receptor delta:E=12.699 | ENSEMBL:ENSP00000310928:human:Isof…
C15H11.2	191322_at	C15H11.2		WBGene00007614		Affymetrix microarray probe			uCE2-2056|uCE2-2057				WBPhenotype0000050|WBPhenotype0000050|WBPhenotype0000535|WBPhenotype0000689|WBPhenotype0000886|WBPhenotype0000049|WBPhenotype0000062|WBPhenotype0000886|WBPhenotype0000031|WBPhenotype0000049|WBPhenotype0000050|WBPhenotype0000054|WBPhenotype0000059|WBPhenotype0000689|WBPhenotype0000886|WBPhenotype0001037			3	Molecular_function:rhodopsin-like receptor activity|Biological_process:G-protein coupled receptor protein signaling pathway|Cellular_component:integral to membrane|Molecular_function:vasopressin receptor activity|Biological_process:embryonic development (sensu Metazoa)	KOG3656	7 transmembrane receptor	ENSEMBL:ENSP00000324270:human:Oxytocin receptor:E=19 | ENSEMBL:ENSP00000259784:human:Orexin receptor type 2:E=17.0655 | ENSEMBL:ENSP00000298440:human:2-oxoglutarate receptor 1:E=16.1739 | ENSEMBL:ENSP00000299178:human:Vasopressin V1a receptor:E=15.8861 | ENSEMBL:ENSP00000226413:human:Isoform 1 of Gonadotropin-releasing hormone receptor:E=15.2076 | ENSEMBL:ENSP00000347015:human:Vasopressin V1b rec…
93	172556_x_at
F46B6.9	177542_at	F46B6.9		WBGene00009774		Affymetrix microarray probe			ttTi6164				WBPhenotype0000031|WBPhenotype0000049|WBPhenotype0000050|WBPhenotype0000054|WBPhenotype0000059|WBPhenotype0000689|WBPhenotype0000886|WBPhenotype0001037|WBPhenotype0000050|WBPhenotype0000535|WBPhenotype0000689|WBPhenotype0000886|WBPhenotype0000050			6	Biological_process:embryonic development (sensu Metazoa)	InP_Cae_007138
F20D6.8	189488_at	F20D6.8		WBGene00017637		Affymetrix microarray probe			tm809|ok762				WBPhenotype0000050|WBPhenotype0000535|WBPhenotype0000689|WBPhenotype0000886|WBPhenotype0000031|WBPhenotype0000049|WBPhenotype0000050|WBPhenotype0000054|WBPhenotype0000059|WBPhenotype0000689|WBPhenotype0000886|WBPhenotype0001037|WBPhenotype0000049|WBPhenotype0000062|WBPhenotype0000886			8	Molecular_function:GTP binding|Biological_process:small GTPase mediated signal transduction|Cellular_component:intracellular|Biological_process:protein transport	KOG0395	Ras-related GTPase	ENSEMBL:ENSP00000321805:human:Isoform 1 of GTP-binding protein Rit2:E=11.2219 | ENSEMBL:ENSP00000297596:human:GTP-binding protein GEM:E=10.7447 | ENSEMBL:ENSP00000201979:human:GTP-binding protein REM 1:E=10.1549 | ENSEMBL:ENSP00000256953:human:Ras-related and estrogen-regulated growth inhibitor:E=10.0862 | FLYBASE:CG3204-PA:fly:Flybase gene name is Rap2l-PA:E=11.0362 | FLYBASE:CG1956-PA:fly:Flyba…
C03H5.6	183272_at	C03H5.6		WBGene00015408		Affymetrix microarray probe			snp_C14A4[2]				WBPhenotype0000050|WBPhenotype0000535|WBPhenotype0000689|WBPhenotype0000886|WBPhenotype0000031|WBPhenotype0000049|WBPhenotype0000050|WBPhenotype0000054|WBPhenotype0000059|WBPhenotype0000689|WBPhenotype0000886|WBPhenotype0001037			1	Molecular_function:protein binding	LSE0150	Uncharacterized protein, contains BTB/POZ domain
F47C10.3	191031_at	F47C10.3		WBGene00018541		Affymetrix microarray probe	nhr-186		uCE5-1071				WBPhenotype0000049|WBPhenotype0000062|WBPhenotype0000886|WBPhenotype0000031|WBPhenotype0000049|WBPhenotype0000050|WBPhenotype0000054|WBPhenotype0000059|WBPhenotype0000689|WBPhenotype0000886|WBPhenotype0001037|WBPhenotype0000050|WBPhenotype0000535|WBPhenotype0000689|WBPhenotype0000886			9	Molecular_function:transcription factor activity|Molecular_function:zinc ion binding|Molecular_function:sequence-specific DNA binding|Biological_process:regulation of transcription, DNA-dependent|Cellular_component:nucleus|Molecular_function:steroid hormone receptor activity|Molecular_function:DNA binding|Molecular_function:ligand-dependent nuclear receptor activity	LSE0562	Nuclear hormone receptor	ENSEMBL:ENSP00000335676:human:Retinoic acid receptor RXR-alpha:E=14.2676 | ENSEMBL:ENSP00000343807:human:Hepatocyte nuclear factor 4-alpha (HNF-4-alpha) (Transcription factor HNF-4) (Transcription factor 14). Splice isoform HNF4-Alpha-4:E=13.8239 | ENSEMBL:ENSP00000339908:human:hepatocyte nuclear factor 4 alpha isoform c:E=13.7959 | ENSEMBL:ENSP00000312987:human:hepatocyte nuclear factor 4 alpha …
K10C8.2	191480_at	K10C8.2		WBGene00010735		Affymetrix microarray probe		K10C8.2 encodes a homolog of the functionally active Fmrf Receptor (FR; CG2114) of D. melanogaster; it is thus possible that K10C8.2 is a receptor for one of the FMRF-like neurotransmitters in C. elegans (e.g., FLP-1 through FLP-12).	uCE4-902				WBPhenotype0000050|WBPhenotype0000535|WBPhenotype0000689|WBPhenotype0000886|WBPhenotype0000031|WBPhenotype0000049|WBPhenotype0000050|WBPhenotype0000054|WBPhenotype0000059|WBPhenotype0000689|WBPhenotype0000886|WBPhenotype0001037			6	Molecular_function:rhodopsin-like receptor activity|Biological_process:G-protein coupled receptor protein signaling pathway|Cellular_component:integral to membrane|Biological_process:dicarboxylic acid transport|Cellular_component:membrane|Molecular_function:sodium:dicarboxylate symporter activity	KOG3656	7 transmembrane receptor	ENSEMBL:ENSP00000332659:human:C-C chemokine receptor type 4:E=10.8239 | FLYBASE:CG2114-PA:fly:Flybase gene name is FR-PA:E=28.0555 | FLYBASE:CG16752-PA:fly:Flybase gene name is CG16752-PA:E=14.0706 | FLYBASE:CG9918-PD:fly:Flybase gene name is CG9918-PD:E=12.4202 |
Y106G6H.4	185622_at	Y106G6H.4		WBGene00013717		Affymetrix microarray probe			tm2257				WBPhenotype0000050|WBPhenotype0000535|WBPhenotype0000689|WBPhenotype0000886|WBPhenotype0000049|WBPhenotype0000062|WBPhenotype0000886|WBPhenotype0000031|WBPhenotype0000049|WBPhenotype0000050|WBPhenotype0000054|WBPhenotype0000059|WBPhenotype0000689|WBPhenotype0000886|WBPhenotype0001037			17		LSE0804	Unnamed protein
F47G4.4	178275_s_at	F47G4.4		WBGene00009825		Affymetrix microarray probe		F47G4.4 encodes a paralog of MEI-2 that, like MEI-2, binds MEI-1 in vitro; F47G4.4 might thus be an alternative ligand of MEI-1 in vivo.	snp_T28D6[1]|uCE3-1230|snp_Y47D3[20]|uCE3-1228|CE3-194|uCE3-1231|snp_Y47D3[21]|pkP3060|uCE3-1229				WBPhenotype0000050|WBPhenotype0000535|WBPhenotype0000689|WBPhenotype0000886|WBPhenotype0000049|WBPhenotype0000062|WBPhenotype0000886			1		LSE1108	Unnamed protein	ENSEMBL:ENSP00000368982:human:73 kDa protein:E=14.1938 | ENSEMBL:ENSP00000268509:human:Katanin p80 WD40-containing subunit B1:E=14.1938 | ENSEMBL:ENSP00000322097:human:CDNA FLJ35107 fis, clone PLACE6006871, moderately similar to SUPPRESSOR PROTEIN SRP40:E=10.7959 | FLYBASE:CG3047-PA:fly:Flybase gene name is Sgs1-PA:E=10.1675 | FLYBASE:CG14796-PA:fly:Flybase gene name is CG14796-PA:E=10.1427 |
F23D12.3	182128_at	F23D12.3		WBGene00009087		Affymetrix microarray probe			ok1335|pkP6117				WBPhenotype0000050|WBPhenotype0000535|WBPhenotype0000689|WBPhenotype0000886|WBPhenotype0000031|WBPhenotype0000049|WBPhenotype0000050|WBPhenotype0000054|WBPhenotype0000059|WBPhenotype0000689|WBPhenotype0000886|WBPhenotype0001037|WBPhenotype0000031|WBPhenotype0000049|WBPhenotype0000050|WBPhenotype0000054|WBPhenotype0000059|WBPhenotype0000689|WBPhenotype0000886|WBPhenotype0001037|WBPhenotype0000049|…			0		LSE0721	Unnamed protein
W07G9.2	181854_at	W07G9.2		WBGene00019546		Affymetrix microarray probe			jf61|ok1993				WBPhenotype0000050|WBPhenotype0000535|WBPhenotype0000689|WBPhenotype0000886|WBPhenotype0000049|WBPhenotype0000062|WBPhenotype0000886|WBPhenotype0000031|WBPhenotype0000049|WBPhenotype0000050|WBPhenotype0000054|WBPhenotype0000059|WBPhenotype0000689|WBPhenotype0000886|WBPhenotype0001037				Molecular_function:galactosylgalactosylxylosylprotein 3-beta-glucuronosyltransferase activity|Cellular_component:membrane			ENSEMBL:ENSP00000307875:human:beta-1,3-glucuronyltransferase 1:E=39.8239 | ENSEMBL:ENSP00000265471:human:B3GAT3 protein (Fragment):E=35.284 | ENSEMBL:ENSP00000367217:human:Galactosylgalactosylxylosylprotein 3-beta-glucuronosyltransferase 3:E=35.284 | ENSEMBL:ENSP00000230053:human:Galactosylgalactosylxylosylprotein 3-beta-glucuronosyltransferase 2:E=33.7696 | FLYBASE:CG32775-PA:fly:Flybase gene na…
K11G12.2	193868_at	K11G12.2		WBGene00000042		Affymetrix microarray probe	acr-2	A homolog of a non-alpha type nicotinic acetylcholine receptor subunit that forms a functional channel when co-expressed with the unc-38 alpha subunit.	snp_K11G12[1]				WBPhenotype0000049|WBPhenotype0000062|WBPhenotype0000886|WBPhenotype0000031|WBPhenotype0000049|WBPhenotype0000050|WBPhenotype0000054|WBPhenotype0000059|WBPhenotype0000689|WBPhenotype0000886|WBPhenotype0001037|WBPhenotype0000050|WBPhenotype0000535|WBPhenotype0000689|WBPhenotype0000886			9	Molecular_function:nicotinic acetylcholine-activated cation-selective channel activity|Molecular_function:ion channel activity|Biological_process:ion transport|Cellular_component:integral to membrane|Cellular_component:postsynaptic membrane|Cellular_component:membrane|Molecular_function:neurotransmitter receptor activity|Molecular_function:extracellular ligand-gated ion channel activity|Biologica…	KOG3645	Acetylcholine receptor	ENSEMBL:ENSP00000315602:human:Cholinergic receptor, nicotinic, alpha polypeptide 3:E=97.6021 | ENSEMBL:ENSP00000292212:human:Neuronal acetylcholine receptor protein subunit beta-2 precursor:E=94.5376 | ENSEMBL:ENSP00000240132:human:Neuronal acetylcholine receptor protein subunit alpha-2 precursor:E=93.8239 | ENSEMBL:ENSP00000217176:human:Neuronal acetylcholine receptor protein subunit alpha-4 pre…
R05D7.3	178858_at	R05D7.3		WBGene00011028		Affymetrix microarray probe			cxTi10862|cxTi7945|uCE4-1080				WBPhenotype0000050|WBPhenotype0000535|WBPhenotype0000689|WBPhenotype0000886|WBPhenotype0000031|WBPhenotype0000049|WBPhenotype0000050|WBPhenotype0000054|WBPhenotype0000059|WBPhenotype0000689|WBPhenotype0000886|WBPhenotype0001037|WBPhenotype0000049|WBPhenotype0000062|WBPhenotype0000886			3		KOG4823	Uncharacterized conserved protein	FLYBASE:CG12502-PA:fly:Flybase gene name is CG12502-PA:E=11.9586 |
T24F1.6	192033_s_at	T24F1.6b	T24F1.6	WBGene00007041	T24F1.6a	Affymetrix microarray probe	tag-180		ok779|uCE2-1998|uCE2-1999|uCE2-2000|uCE2-1997|uCE2-2001				WBPhenotype0000031|WBPhenotype0000049|WBPhenotype0000050|WBPhenotype0000054|WBPhenotype0000059|WBPhenotype0000689|WBPhenotype0000886|WBPhenotype0001037|WBPhenotype0000050|WBPhenotype0000535|WBPhenotype0000689|WBPhenotype0000886|WBPhenotype0000050|WBPhenotype0000062|WBPhenotype0000535|WBPhenotype0000689|WBPhenotype0000886				Cellular_component:membrane			ENSEMBL:ENSP00000266039:human:calcium channel, voltage-dependent, alpha 2/delta subunit 2 isoform b:E=43.9586 | ENSEMBL:ENSP00000354228:human:calcium channel, voltage-dependent, alpha 2/delta subunit 2 isoform a:E=43.9208 | ENSEMBL:ENSP00000288197:human:calcium channel, voltage-dependent, alpha 2/delta 3 subunit:E=41.2076 | ENSEMBL:ENSP00000280663:human:voltage-gated calcium channel alpha(2)delta…
F35G8.1	191250_at	F35G8.1		WBGene00018067		Affymetrix microarray probe			ok527				WBPhenotype0000050|WBPhenotype0000535|WBPhenotype0000689|WBPhenotype0000886|WBPhenotype0000031|WBPhenotype0000049|WBPhenotype0000050|WBPhenotype0000054|WBPhenotype0000059|WBPhenotype0000689|WBPhenotype0000886|WBPhenotype0001037			3	Molecular_function:rhodopsin-like receptor activity|Biological_process:G-protein coupled receptor protein signaling pathway|Cellular_component:integral to membrane|Molecular_function:neuropeptide Y receptor activity|Molecular_function:neuropeptide receptor activity			ENSEMBL:ENSP00000351599:human:Isoform 2 of Neuropeptide FF receptor 2:E=31.8861 | ENSEMBL:ENSP00000307822:human:Isoform 1 of Neuropeptide FF receptor 2:E=31.7696 | ENSEMBL:ENSP00000354652:human:Neuropeptide Y receptor type 1:E=30.6778 | ENSEMBL:ENSP00000277942:human:Neuropeptide FF receptor 1:E=30 | ENSEMBL:ENSP00000239032:human:Prolactin-releasing peptide receptor:E=29.3872 | ENSEMBL:ENSP0000033…
280	175284_at
C50F4.6	172692_x_at	C50F4.6		WBGene00001910		Affymetrix microarray probe		his-36 encodes an UNSPECIFIED histone.	ttTi4868				WBPhenotype0000050|WBPhenotype0000535|WBPhenotype0000689|WBPhenotype0000886|WBPhenotype0000031|WBPhenotype0000049|WBPhenotype0000050|WBPhenotype0000054|WBPhenotype0000059|WBPhenotype0000689|WBPhenotype0000886|WBPhenotype0001037|WBPhenotype0000049|WBPhenotype0000062|WBPhenotype0000886					InP_Cae_012390
C34D4.13	184973_at	C34D4.13		WBGene00016404		Affymetrix microarray probe			ttTi6923				WBPhenotype0000050|WBPhenotype0000535|WBPhenotype0000689|WBPhenotype0000886|WBPhenotype0000050|WBPhenotype0000049|WBPhenotype0000062|WBPhenotype0000886			2		InP_Cae_011009
T06G6.4	177879_at	T06G6.4		WBGene00011546		Affymetrix microarray probe			cxTi7515|cxTi7822				WBPhenotype0000061|WBPhenotype0000031|WBPhenotype0000049|WBPhenotype0000050|WBPhenotype0000054|WBPhenotype0000059|WBPhenotype0000689|WBPhenotype0000886|WBPhenotype0001037|WBPhenotype0000050|WBPhenotype0000535|WBPhenotype0000689|WBPhenotype0000886			10
T06D8.7	178870_s_at	T06D8.7		WBGene00011528		Affymetrix microarray probe			ok1783|mg326|mg328|mg348				WBPhenotype0000050|WBPhenotype0000535|WBPhenotype0000689|WBPhenotype0000886|WBPhenotype0000031|WBPhenotype0000049|WBPhenotype0000050|WBPhenotype0000054|WBPhenotype0000059|WBPhenotype0000689|WBPhenotype0000886|WBPhenotype0001037|WBPhenotype0000049|WBPhenotype0000062|WBPhenotype0000886|WBPhenotype0000050|WBPhenotype0000031|WBPhenotype0000049|WBPhenotype0000050|WBPhenotype0000054|WBPhenotype0000059|…			2	Biological_process:embryonic development (sensu Metazoa)	KOG4099	Predicted membrane protein
T28F2.3	189711_at	T28F2.3		WBGene00000284		Affymetrix microarray probe	cah-6	cah-6 encodes a predicted carbonic anhydrase.	pkP1086				WBPhenotype0000049|WBPhenotype0000062|WBPhenotype0000886|WBPhenotype0000050|WBPhenotype0000535|WBPhenotype0000689|WBPhenotype0000886			6	Molecular_function:carbonate dehydratase activity|Molecular_function:zinc ion binding|Biological_process:one-carbon compound metabolism	KOG0382	Carbonic anhydrase	ENSEMBL:ENSP00000345659:human:Carbonic anhydrase 7:E=29.1367 | ENSEMBL:ENSP00000285381:human:Carbonic anhydrase 3:E=29.0223 | ENSEMBL:ENSP00000256119:human:Carbonic anhydrase 1:E=26.4815 | ENSEMBL:ENSP00000285379:human:Carbonic anhydrase 2:E=25.9586 | ENSEMBL:ENSP00000314407:human:Carbonic anhydrase-related protein:E=25.6778 | ENSEMBL:ENSP00000291153:human:Carbonic anhydrase 9 precursor:E=25.4559…
R03A10.1	183843_at	R03A10.1		WBGene00010981		Affymetrix microarray probe			cxTi9501				WBPhenotype0000049|WBPhenotype0000062|WBPhenotype0000886|WBPhenotype0000050|WBPhenotype0000535|WBPhenotype0000689|WBPhenotype0000886|WBPhenotype0000031|WBPhenotype0000049|WBPhenotype0000050|WBPhenotype0000054|WBPhenotype0000059|WBPhenotype0000689|WBPhenotype0000886|WBPhenotype0001037			12		InP_Cae_011555
T03G11.5	190416_at	T03G11.5		WBGene00020198		Affymetrix microarray probe			gk7|ttTi2261				WBPhenotype0000031|WBPhenotype0000049|WBPhenotype0000050|WBPhenotype0000054|WBPhenotype0000059|WBPhenotype0000689|WBPhenotype0000886|WBPhenotype0001037|WBPhenotype0000050|WBPhenotype0000535|WBPhenotype0000689|WBPhenotype0000886|WBPhenotype0000049|WBPhenotype0000062|WBPhenotype0000886			1		InP_Cae_011590
R03A10.2	183510_at	R03A10.2		WBGene00010982		Affymetrix microarray probe	flp-32		cn257|e126|js244|js318|md293|md330|md1995|md2122|ox110|ox120|e102|ad591|md1117				WBPhenotype0000050|WBPhenotype0000535|WBPhenotype0000689|WBPhenotype0000886			6		InP_Cae_012776
R03H4.7	180518_at	R03H4.7				Affymetrix microarray probe			tm605							6
Y74C9A.5	187719_at	Y74C9A.5		WBGene00022279		Affymetrix microarray probe			rh258|rh257|rh84|rh286|rh61|rh412|rh284|rh62|rh157|rh285|rh411|rh273|rh193|rh274|m20|m25|m116|m419|m420|m421|m422|m424|m583|sa156|sa204|ok493|cxTi9264|cxTi4904|ttTi5016|kr16|kr32|pkP6039|uCE6-1183|pkP6040|uCE6-1184|snp_F11A1[3]|CE6-176				WBPhenotype0000050|WBPhenotype0000535|WBPhenotype0000689|WBPhenotype0000886|WBPhenotype0000050|WBPhenotype0000535|WBPhenotype0000689|WBPhenotype0000886				Cellular_component:nucleus|Biological_process:cell cycle arrest			ENSEMBL:ENSP00000253063:human:Sestrin-2:E=39.9586 | ENSEMBL:ENSP00000237504:human:Isoform T2 of Sestrin-1:E=35.2076 | ENSEMBL:ENSP00000306734:human:Isoform T1 of Sestrin-1:E=34.9586 | ENSEMBL:ENSP00000278499:human:Isoform 1 of Sestrin-3:E=20.8239 | ENSEMBL:ENSP00000357967:human:OTTHUMP00000016953:E=12.2676 | FLYBASE:CG11299-PA:fly:Flybase gene name is CG11299-PA:E=41.4815 |
F09F9.4	192630_at	F09F9.4		WBGene00017309		Affymetrix microarray probe			ttTi4298				WBPhenotype0000031|WBPhenotype0000049|WBPhenotype0000050|WBPhenotype0000054|WBPhenotype0000059|WBPhenotype0000689|WBPhenotype0000886|WBPhenotype0001037|WBPhenotype0000050|WBPhenotype0000535|WBPhenotype0000689|WBPhenotype0000886|WBPhenotype0000049|WBPhenotype0000062|WBPhenotype0000886			1		TWOG1019	Unnamed protein	FLYBASE:CG32227-PA:fly:Flybase gene name is CG32227-PA:E=19.8539 |
T04H1.8	191929_at	T04H1.8		WBGene00011453		Affymetrix microarray probe	ugt-56		e903|e1021|e1115|e1153|e1219|e1223|e1257|e1273|e1274|e1311|e1328|e1360|e1420|e1528|e1548|e1549|e1551|e1616|e1617|e1618|e1619|e1620|e1621|e1622|e1623|e1624|e1625|e1626|e1627|e1628|e1629|e1630|e1631|e1632|e1633|e1634|e1635|e1636|e1637|e1638|e1639|e1640|e1641|e1642|e1643|e1644|e1645|e1646|e1647|e1648|e1649|e1650|e1651|e1652|e1653|e1654|e1655|e1656|e1657|e1658|e1659|e1660|e1661|e1662|e1663|e1664|e166…				WBPhenotype0000031|WBPhenotype0000049|WBPhenotype0000050|WBPhenotype0000054|WBPhenotype0000059|WBPhenotype0000689|WBPhenotype0000886|WBPhenotype0001037|WBPhenotype0000050|WBPhenotype0000535|WBPhenotype0000689|WBPhenotype0000886				Molecular_function:transferase activity, transferring hexosyl groups|Biological_process:metabolism|Biological_process:antibiotic metabolism	KOG1192	UDP-glucuronosyl and UDP-glucosyl transferase	ENSEMBL:ENSP00000282507:human:UDP glycosyltransferase 3 family, polypeptide A2:E=25.0655 | ENSEMBL:ENSP00000274278:human:UDP glycosyltransferase 3 family, polypeptide A1:E=24.0177 | ENSEMBL:ENSP00000311648:human:2-hydroxyacylsphingosine 1-beta-galactosyltransferase precursor:E=19.1024 | ENSEMBL:ENSP00000327082:human:UDP-glucuronosyltransferase 1-3 precursor:E=17.6576 | ENSEMBL:ENSP00000341045:hum…
W09H1.6	175758_at	W09H1.6a	W09H1.6	WBGene00002264		Affymetrix microarray probe	lec-1	lec-1 encodes a tandem repeat-type galectin in which each galectin domain is homologous to typical vertebrate 14-kDa-type galectins; the two sugar binding sites have distinct sugar binding properties in vitro and lec-1 is expressed most abundantly in the adult cuticle.	ok1597|tm1345				WBPhenotype0000049|WBPhenotype0000062|WBPhenotype0000886|WBPhenotype0000050|WBPhenotype0000535|WBPhenotype0000689|WBPhenotype0000886|WBPhenotype0000050|WBPhenotype0000535|WBPhenotype0000689|WBPhenotype0000886				Molecular_function:sugar binding	KOG3587	Galectin, galactose-binding lectin	ENSEMBL:ENSP00000318214:human:Isoform Long of Galectin-9:E=43.3979 | ENSEMBL:ENSP00000306228:human:Isoform Short of Galectin-9:E=43.3565 | ENSEMBL:ENSP00000312259:human:Galectin-9:E=43.3372 | ENSEMBL:ENSP00000302100:human:Galectin-4:E=42.6198 | ENSEMBL:ENSP00000315564:human:Galectin-9 like:E=41.7212 | ENSEMBL:ENSP00000328797:human:35 kDa protein:E=41.6576 | ENSEMBL:ENSP00000329932:human:galectin …
F22B5.4	177532_at	F22B5.4		WBGene00009042		Affymetrix microarray probe			gk185				WBPhenotype0000050|WBPhenotype0000535|WBPhenotype0000689|WBPhenotype0000886|WBPhenotype0000031|WBPhenotype0000049|WBPhenotype0000050|WBPhenotype0000054|WBPhenotype0000059|WBPhenotype0000689|WBPhenotype0000886|WBPhenotype0001037|WBPhenotype0000269|WBPhenotype0000049|WBPhenotype0000062|WBPhenotype0000886			15		LSE0817	Unnamed protein
M7.8	176918_at	M7.8		WBGene00010884		Affymetrix microarray probe			snp_C53D5[6]|snp_C53D5[4]|CE1-168|uCE1-526|snp_C53D5[5]|uCE1-527|uCE1-524|uCE1-525				WBPhenotype0000049|WBPhenotype0000062|WBPhenotype0000886|WBPhenotype0000031|WBPhenotype0000049|WBPhenotype0000050|WBPhenotype0000054|WBPhenotype0000059|WBPhenotype0000689|WBPhenotype0000886|WBPhenotype0001037|WBPhenotype0000050|WBPhenotype0000535|WBPhenotype0000689|WBPhenotype0000886			6		LSE0567	Uncharacterized protein
W09C2.3	174027_at	W09C2.3c	W09C2.3	WBGene00003151	W09C2.3a|W09C2.3b	Affymetrix microarray probe	mca-1		sy187|tm343|sy247				WBPhenotype0000050|WBPhenotype0000535|WBPhenotype0000689|WBPhenotype0000886|WBPhenotype0000031|WBPhenotype0000031|WBPhenotype0000049|WBPhenotype0000050|WBPhenotype0000054|WBPhenotype0000059|WBPhenotype0000689|WBPhenotype0000886|WBPhenotype0001037|WBPhenotype0000643|WBPhenotype0000031|WBPhenotype0000050|WBPhenotype0000062|WBPhenotype0000535|WBPhenotype0000689|WBPhenotype0000886|WBPhenotype0000050|…				Molecular_function:calcium-transporting ATPase activity|Molecular_function:calcium ion binding|Molecular_function:ATP binding|Molecular_function:calcium ion transporter activity|Biological_process:calcium ion transport|Cellular_component:membrane|Molecular_function:ATPase activity, coupled to transmembrane movement of ions, phosphorylative mechanism|Biological_process:transport|Biological_process…			ENSEMBL:ENSP00000356188:human:Isoform ZD of Plasma membrane calcium-transporting ATPase 4:E=1000 | ENSEMBL:ENSP00000324172:human:Isoform ZB of Plasma membrane calcium-transporting ATPase 2:E=1000 | ENSEMBL:ENSP00000344677:human:Isoform XB of Plasma membrane calcium-transporting ATPase 2:E=1000 | ENSEMBL:ENSP00000359200:human:Isoform ZB of Plasma membrane calcium-transporting ATPase 3:E=1000 | ENS…
F49E2.1	194148_x_at	F49E2.1b	F49E2.1	WBGene00009885	F49E2.1a	Affymetrix microarray probe	F49E2.1	F49E2.1 is orthologous to the human gene MOLYBDENUM COFACTOR SYNTHESIS-STEP 1 PROTEIN A-B SPLICE TYPE III (MOCS1; OMIM:603707), which when mutated leads to disease	pkP963|ok338|cxTi9126|cxTi2420|cxTi3207|cxTi7137|ttTi7015|snp_ZK909[1]|pkP1072				WBPhenotype0000050|WBPhenotype0000535|WBPhenotype0000689|WBPhenotype0000886|WBPhenotype0000031|WBPhenotype0000643|WBPhenotype0000049|WBPhenotype0000062|WBPhenotype0000886|WBPhenotype0000050|WBPhenotype0000535|WBPhenotype0000689|WBPhenotype0000886|WBPhenotype0000049|WBPhenotype0000062|WBPhenotype0000886|WBPhenotype0000031|WBPhenotype0000060|WBPhenotype0000644|WBPhenotype0000050|WBPhenotype0000535|…				Molecular_function:metal ion binding|Biological_process:Mo-molybdopterin cofactor biosynthesis|Molecular_function:catalytic activity|Molecular_function:iron ion binding|Cellular_component:molybdopterin synthase complex|Biological_process:pyrroloquinoline quinone biosynthesis|Biological_process:positive regulation of growth rate|Biological_process:physiological process|Biological_process:determina…	KOG2876	Molybdenum cofactor biosynthesis pathway protein	ENSEMBL:ENSP00000309843:human:molybdenum cofactor synthesis-step 1 protein isoform 3:E=119.328 | ENSEMBL:ENSP00000362277:human:Isoform 6 of Molybdenum cofactor biosynthesis protein 1 B:E=119.328 | ENSEMBL:ENSP00000344794:human:Isoform 5 of Molybdenum cofactor biosynthesis protein 1 B:E=118.174 | ENSEMBL:ENSP00000362270:human:Isoform 3 of Molybdenum cofactor biosynthesis protein 1 A:E=87.0177 | EN…
B0198.2	177459_at	B0198.2		WBGene00007115		Affymetrix microarray probe			ttTi4754|snp_T09F5[1]|snp_T09F5[2]				WBPhenotype0000049|WBPhenotype0000062|WBPhenotype0000886|WBPhenotype0000031|WBPhenotype0000049|WBPhenotype0000050|WBPhenotype0000054|WBPhenotype0000059|WBPhenotype0000689|WBPhenotype0000886|WBPhenotype0001037|WBPhenotype0000050|WBPhenotype0000535|WBPhenotype0000689|WBPhenotype0000886			0		InP_Cae_007743
Y57G7A.9	184412_at	Y57G7A.9		WBGene00021972		Affymetrix microarray probe			snp_Y57G7[3]				WBPhenotype0000050|WBPhenotype0000535|WBPhenotype0000689|WBPhenotype0000886|WBPhenotype0000031|WBPhenotype0000049|WBPhenotype0000050|WBPhenotype0000054|WBPhenotype0000059|WBPhenotype0000689|WBPhenotype0000886|WBPhenotype0001037|WBPhenotype0000049|WBPhenotype0000062|WBPhenotype0000886			3	Molecular_function:heme binding|Biological_process:oxygen transport	LSE1186	Unnamed protein
T01C8.3	182974_at	T01C8.3		WBGene00020144		Affymetrix microarray probe			cxTi4226				WBPhenotype0000031|WBPhenotype0000049|WBPhenotype0000050|WBPhenotype0000054|WBPhenotype0000059|WBPhenotype0000689|WBPhenotype0000886|WBPhenotype0001037|WBPhenotype0000050|WBPhenotype0000535|WBPhenotype0000689|WBPhenotype0000886			0		LSE0966	Unnamed protein
F12D9.1	182671_at	F12D9.1a	F12D9.1	WBGene00017400	F12D9.1b	Affymetrix microarray probe	F12D9.1		snp_F53A3[1]|snp_F53A3[2]|snp_F53A3[3]				WBPhenotype0000049|WBPhenotype0000062|WBPhenotype0000886|WBPhenotype0000050|WBPhenotype0000535|WBPhenotype0000689|WBPhenotype0000886					InP_Cae_007602
Y19D10A.15	191222_at	Y19D10A.15		WBGene00044099		This probe maps to multiple genomic locations: Y19D10A:48500..49948 C01B4:22069..23517 Affymetrix microarray probe	srd-75		pkP643				WBPhenotype0000050|WBPhenotype0000535|WBPhenotype0000689|WBPhenotype0000886					LSE0147	Chemoreceptor/7TM receptor
F38E11.9	181828_s_at	F38E11.9		WBGene00009544		Affymetrix microarray probe			ttTi1030				WBPhenotype0000031|WBPhenotype0000049|WBPhenotype0000050|WBPhenotype0000054|WBPhenotype0000059|WBPhenotype0000689|WBPhenotype0000886|WBPhenotype0001037|WBPhenotype0000050|WBPhenotype0000535|WBPhenotype0000689|WBPhenotype0000886			6		LSE0774	Unnamed protein
Y58A7A.6	176142_at	Y58A7A.6		WBGene00021980		Affymetrix microarray probe			ttTi3735|ttTi4990|uCE5-1276|uCE5-1272|uCE5-1275|uCE5-1262|uCE5-1259|uCE5-1268|uCE5-1278|uCE5-1271|uCE5-1261|CE5-142|uCE5-1267|uCE5-1274|uCE5-1266|uCE5-1279|uCE5-1270|uCE5-1264|uCE5-1269|uCE5-1273|uCE5-1260|uCE5-1265				WBPhenotype0000049|WBPhenotype0000062|WBPhenotype0000886|WBPhenotype0000050|WBPhenotype0000535|WBPhenotype0000689|WBPhenotype0000886				Molecular_function:binding|Biological_process:transport|Molecular_function:heme binding|Biological_process:oxygen transport	KOG3378	Globins and related hemoproteins
Y23B4A.2	185809_at	Y23B4A.2		WBGene00021268		Affymetrix microarray probe			snp_H14E04[4]|snp_H14E04[2]|snp_H14E04[3]|snp_H14E04[5]				WBPhenotype0000031|WBPhenotype0000049|WBPhenotype0000050|WBPhenotype0000054|WBPhenotype0000059|WBPhenotype0000689|WBPhenotype0000886|WBPhenotype0001037|WBPhenotype0000049|WBPhenotype0000062|WBPhenotype0000886|WBPhenotype0000050|WBPhenotype0000535|WBPhenotype0000689|WBPhenotype0000886					InP_Cae_012231
K06A1.1	191145_at	K06A1.1		WBGene00019424		Affymetrix microarray probe			tm2595|ok1910				WBPhenotype0000050|WBPhenotype0000535|WBPhenotype0000689|WBPhenotype0000886|WBPhenotype0000031|WBPhenotype0000049|WBPhenotype0000050|WBPhenotype0000054|WBPhenotype0000059|WBPhenotype0000689|WBPhenotype0000886|WBPhenotype0001037|WBPhenotype0000049|WBPhenotype0000062|WBPhenotype0000886			13	Molecular_function:transcription factor activity|Biological_process:regulation of transcription, DNA-dependent|Cellular_component:nucleus	KOG3811	Transcription factor AP-2	ENSEMBL:ENSP00000263543:human:Transcription factor AP-2 epsilon:E=54.7447 | ENSEMBL:ENSP00000362331:human:Transcription factor AP-2 epsilon:E=54.7447 | ENSEMBL:ENSP00000201031:human:Transcription factor AP-2 gamma:E=53.5229 | ENSEMBL:ENSP00000263046:human:Isoform 2 of Transcription factor AP-2 beta:E=53.2219 | ENSEMBL:ENSP00000342252:human:Isoform 1 of Transcription factor AP-2 beta:E=53.2076 | E…
K09E9.3	178062_at	K09E9.3		WBGene00010726		Affymetrix microarray probe			uCE3-1396				WBPhenotype0000031|WBPhenotype0000049|WBPhenotype0000050|WBPhenotype0000054|WBPhenotype0000059|WBPhenotype0000689|WBPhenotype0000886|WBPhenotype0001037|WBPhenotype0000049|WBPhenotype0000062|WBPhenotype0000886|WBPhenotype0000050|WBPhenotype0000535|WBPhenotype0000689|WBPhenotype0000886			5		InP_Cae_009917
F54F12.2	181138_at	F54F12.2		WBGene00010073		Affymetrix microarray probe			snp_F52B11[1]				WBPhenotype0000031|WBPhenotype0000049|WBPhenotype0000050|WBPhenotype0000054|WBPhenotype0000059|WBPhenotype0000689|WBPhenotype0000886|WBPhenotype0001037|WBPhenotype0000050|WBPhenotype0000535|WBPhenotype0000689|WBPhenotype0000886|WBPhenotype0000049|WBPhenotype0000749|WBPhenotype0000886			0		InP_Cae_007389
W02D3.12	173509_at	W02D3.12		WBGene00020937	W02D3.9.1|W02D3.9.2	Affymetrix microarray probe			mu31|mu225|uCE6-877				WBPhenotype0000050|WBPhenotype0000535|WBPhenotype0000689|WBPhenotype0000886					InP_uni_010854		ENSEMBL:ENSP00000284225:human:UPF0369 protein C6orf57 precursor:E=13.4949 | FLYBASE:CG7224-PA:fly:Flybase gene name is CG7224-PA:E=16.4949 | FLYBASE:CG15283-PA:fly:Flybase gene name is CG15283-PA:E=11.7696 |
F56B3.10	184514_at	F56B3.10		WBGene00001788		Affymetrix microarray probe	gst-40		uCE2-1303|uCE2-1306|uCE2-1302|uCE2-1304				WBPhenotype0000050|WBPhenotype0000062|WBPhenotype0000535|WBPhenotype0000689|WBPhenotype0000886|WBPhenotype0000050|WBPhenotype0000535|WBPhenotype0000689|WBPhenotype0000886|WBPhenotype0000050|WBPhenotype0000535|WBPhenotype0000689|WBPhenotype0000886|WBPhenotype0000031|WBPhenotype0000049|WBPhenotype0000050|WBPhenotype0000054|WBPhenotype0000059|WBPhenotype0000689|WBPhenotype0000886|WBPhenotype0001037|…			6		KOG1695	Glutathione S-transferase	ENSEMBL:ENSP00000295256:human:Glutathione-requiring prostaglandin D synthase:E=20.7447 | ENSEMBL:ENSP00000211122:human:Glutathione S-transferase A3:E=19.5229 | ENSEMBL:ENSP00000335620:human:Glutathione S-transferase A1:E=19.0969 | ENSEMBL:ENSP00000284562:human:Glutathione S-transferase A5:E=18.2518 | ENSEMBL:ENSP00000211309:human:Glutathione S-transferase A2:E=18.0362 | ENSEMBL:ENSP00000306378:hu…
T28H10.1	191632_at	T28H10.1		WBGene00012142		Affymetrix microarray probe			uCE6-1390|uCE6-1392				WBPhenotype0000050|WBPhenotype0000535|WBPhenotype0000689|WBPhenotype0000886|WBPhenotype0000031|WBPhenotype0000049|WBPhenotype0000050|WBPhenotype0000054|WBPhenotype0000059|WBPhenotype0000689|WBPhenotype0000886|WBPhenotype0001037			2	Molecular_function:magnesium ion binding|Molecular_function:phosphopantetheinyltransferase activity|Biological_process:macromolecule biosynthesis|Biological_process:fatty acid biosynthesis	KOG0945	Alpha-aminoadipic semialdehyde dehydrogenase-phosphopantetheinyl transferase	ENSEMBL:ENSP00000278618:human:L-aminoadipate-semialdehyde dehydrogenase-phosphopantetheinyl transferase:E=26.1308 | FLYBASE:CG32099-PA:fly:Flybase gene name is eap-PA:E=22.7213 |
F31D4.7	179393_at	F31D4.7		WBGene00006687		Affymetrix microarray probe	twk-35		tm2282				WBPhenotype0000031|WBPhenotype0000049|WBPhenotype0000050|WBPhenotype0000054|WBPhenotype0000059|WBPhenotype0000689|WBPhenotype0000886|WBPhenotype0001037|WBPhenotype0000050|WBPhenotype0000535|WBPhenotype0000689|WBPhenotype0000886|WBPhenotype0000049|WBPhenotype0000062|WBPhenotype0000886			0	Molecular_function:potassium channel activity|Biological_process:potassium ion transport|Cellular_component:membrane	KOG1418	Tandem pore domain K+ channel	ENSEMBL:ENSP00000334650:human:TWIK-related individual K+ channel:E=21.8539 | ENSEMBL:ENSP00000258230:human:Potassium channel subfamily K member 1:E=17.9586 | ENSEMBL:ENSP00000263372:human:Isoform 1 of Potassium channel subfamily K member 6:E=14.9208 | ENSEMBL:ENSP00000362324:human:KCNK16 protein:E=13.8539 | ENSEMBL:ENSP00000211196:human:Potassium channel subfamily K member 16:E=13.5086 | ENSEMBL:…
F47E1.3	190537_at	F47E1.3		WBGene00018567		Affymetrix microarray probe			tm555				WBPhenotype0000050|WBPhenotype0000535|WBPhenotype0000689|WBPhenotype0000886|WBPhenotype0000031|WBPhenotype0000049|WBPhenotype0000050|WBPhenotype0000054|WBPhenotype0000059|WBPhenotype0000689|WBPhenotype0000886|WBPhenotype0001037			10	Molecular_function:nucleic acid binding|Molecular_function:zinc ion binding|Cellular_component:intracellular|Cellular_component:nucleus	KOG1721	Zn-finger	ENSEMBL:ENSP00000276594:human:PR domain zinc finger protein 14:E=59.4815 | ENSEMBL:ENSP00000294702:human:Zinc finger protein Gfi-1:E=23.4949 | ENSEMBL:ENSP00000367176:human:CDNA FLJ45839 fis, clone NTONG2003805, highly similar to Zinc finger protein 45:E=23.4202 | ENSEMBL:ENSP00000269973:human:Zinc finger protein 45:E=22.8539 | ENSEMBL:ENSP00000365498:human:Similar to ProcKr2:E=22.6383 | ENSEMBL:…
T07D10.1	173587_s_at	T07D10.1		WBGene00011581		Affymetrix microarray probe			tm2643|snp_T07D10[5]|snp_T07D10[4]|pkP1070				WBPhenotype0000031|WBPhenotype0000049|WBPhenotype0000050|WBPhenotype0000054|WBPhenotype0000059|WBPhenotype0000689|WBPhenotype0000886|WBPhenotype0001037|WBPhenotype0000050|WBPhenotype0000062|WBPhenotype0000535|WBPhenotype0000689|WBPhenotype0000886|WBPhenotype0000050|WBPhenotype0000535|WBPhenotype0000689|WBPhenotype0000886			0		InP_Cae_008453
F58H7.3	179883_at	F58H7.3		WBGene00019069		Affymetrix microarray probe			cxTi3718|cxTi8049|ttTi4701|snp_F58H7[1]|snp_F58H7[2]				WBPhenotype0000031|WBPhenotype0000049|WBPhenotype0000050|WBPhenotype0000054|WBPhenotype0000059|WBPhenotype0000689|WBPhenotype0000886|WBPhenotype0001037|WBPhenotype0000049|WBPhenotype0000062|WBPhenotype0000886|WBPhenotype0000050|WBPhenotype0000535|WBPhenotype0000689|WBPhenotype0000886				Molecular_function:extracellular ligand-gated ion channel activity|Biological_process:transport|Cellular_component:membrane|Biological_process:ion transport|Cellular_component:integral to membrane|Cellular_component:postsynaptic membrane|Molecular_function:nicotinic acetylcholine-activated cation-selective channel activity|Molecular_function:ion channel activity	KOG3645	Acetylcholine receptor	ENSEMBL:ENSP00000250699:human:Neuronal acetylcholine receptor protein subunit alpha-10 precursor:E=26.4949 | ENSEMBL:ENSP00000289957:human:Neuronal acetylcholine receptor protein subunit beta-3 precursor:E=25.2147 | ENSEMBL:ENSP00000261008:human:Isoform 1 of Acetylcholine receptor protein subunit alpha precursor:E=24.585 | ENSEMBL:ENSP00000299565:human:Neuronal acetylcholine receptor protein subu…
[truncated: 141 more rows]

## Sheet: Pico only
WT-Pico only Enriched Pan-neural genes
												Neuron expression Key
[truncated: 588 more rows]

## Sheet: IVT and Pico
IVT and WT-Pico overlap Enriched Pan-neural genes
[truncated: 1,052 more rows]
