# Supplementary material for: Complementary RNA amplification methods enhance microarray identification of transcripts expressed in the C. elegans nervous system
Source: BMC Genomics. 2008 Feb 19;9:84. doi: 10.1186/1471-2164-9-84 (PMC2263045; doi:10.1186/1471-2164-9-84)
Supplement: Additional File 7 — Uncharacterized conserved genes found in the WT-Pico-only data set. This file contains a list of WT-Pico-only conserved, uncharacterized genes that have available mouse in situ data. [file 1471-2164-9-84-S7.xls]

## Sheet: 39 uncharacterized genes
C01A2.5	173379_s_at	C01A2.5		WBGene00007217		Affymetrix microarray probe			15	uncharacterized	cxTi9092				WBPhenotype0000031|WBPhenotype0000032|WBPhenotype0000050|WBPhenotype0000535|WBPhenotype0000050|WBPhenotype0000049|WBPhenotype0000062|WBPhenotype0000886|WBPhenotype0000050|WBPhenotype0000059|WBPhenotype0000643|WBPhenotype0000031|WBPhenotype0000050|WBPhenot			11	Biological_process:positive regulation of growth rate|Biological_process:physiological process|Biological_process:embryonic development (sensu Metazoa)|Biological_process:post-embryonic body morphogenesis|Biological_process:larval development (sensu Nemat	KOG3113	Uncharacterized conserved protein	ENSEMBL:ENSP00000023939:human:Isoform 1 of Uncharacterized protein C20orf43:E=49.8539 | ENSEMBL:ENSP00000349906:human:Isoform 2 of Uncharacterized protein C20orf43:E=40.9208 | FLYBASE:CG6443-PA:fly:Flybase gene name is CG6443-PA:E=47.9586 |
E01A2.4	176062_s_at	E01A2.4		WBGene00017086		Affymetrix microarray probe			15	uncharacterized	pkP3105|snp_ZK686[2]				WBPhenotype0000050|WBPhenotype0000535|WBPhenotype0001020|WBPhenotype0000050|WBPhenotype0000535|WBPhenotype0000689|WBPhenotype0000886|WBPhenotype0000031|WBPhenotype0000050|WBPhenotype0000535|WBPhenotype0000643|WBPhenotype0000031|WBPhenotype0000049|WBPhenot				Cellular_component:nucleosome|Molecular_function:DNA binding|Cellular_component:nucleus|Biological_process:nucleosome assembly|Biological_process:embryonic development (sensu Metazoa)|Biological_process:post-embryonic body morphogenesis|Biological_process	KOG2812	Uncharacterized conserved protein	ENSEMBL:ENSP00000217998:human:NF-kappa-B-activating protein:E=49.2518 | ENSEMBL:ENSP00000345716:human:UPF0396 protein C6orf194:E=37.8861 | ENSEMBL:ENSP00000326261:human:Isoform 1 of Serine/arginine repetitive matrix protein 1:E=24.9586 | ENSEMBL:ENSP00000
Y57G7A.10	175137_s_at	Y57G7A.10a	Y57G7A.10	WBGene00021973		Affymetrix microarray probe	Y57G7A.10		15	uncharacterized	cxTi7507|ttTi943|ttTi951|ttTi959|ttTi969			0	WBPhenotype0000049|WBPhenotype0000062|WBPhenotype0000886|WBPhenotype0000031|WBPhenotype0000643|WBPhenotype0000646|WBPhenotype0001037|WBPhenotype0000031|WBPhenotype0000643|WBPhenotype0001037|WBPhenotype0000031|WBPhenotype0000049|WBPhenotype0000050|WBPhenot	Larval Expression: intestine; renal gland cells;	intestine|rectal gland cells		Molecular_function:binding|Biological_process:positive regulation of growth rate|Biological_process:locomotory behavior|Biological_process:gametogenesis|Biological_process:positive regulation of locomotion|Biological_process:reproduction	KOG3060	Uncharacterized conserved protein	ENSEMBL:ENSP00000220853:human:Tetratricopeptide repeat protein KIAA0103:E=59.1739 | FLYBASE:CG17556-PA:fly:Flybase gene name is CG17556-PA:E=52.8861 | FLYBASE:CG3678-PA:fly:Flybase gene name is CG3678-PA:E=52.7959 |
C13F10.5	173028_s_at	C13F10.5		WBGene00015744		Affymetrix microarray probe			15	uncharacterized	snp_F46G11[3]|snp_F46G11[2]				WBPhenotype0000050|WBPhenotype0000535|WBPhenotype0000689|WBPhenotype0000886|WBPhenotype0000031|WBPhenotype0000049|WBPhenotype0000050|WBPhenotype0000054|WBPhenotype0000059|WBPhenotype0000689|WBPhenotype0000886|WBPhenotype0001037|WBPhenotype0000050|WBPhenot			2		KOG3249	Uncharacterized conserved protein	ENSEMBL:ENSP00000229903:human:Isoform 1 of Uncharacterized protein C6orf64:E=11.1739 | ENSEMBL:ENSP00000362346:human:Isoform 2 of Uncharacterized protein C6orf64:E=10.9586 |
Y62E10A.10	186905_s_at	Y62E10A.10		WBGene00013378		Affymetrix microarray probe			15	uncharacterized	snp_Y55B1BL[1]				WBPhenotype0000050|WBPhenotype0000535|WBPhenotype0000689|WBPhenotype0000886|WBPhenotype0000049|WBPhenotype0000062|WBPhenotype0000886					KOG3188	Uncharacterized conserved protein	ENSEMBL:ENSP00000245046:human:hypothetical protein LOC55831:E=73.3188 | FLYBASE:CG6750-PA:fly:Flybase gene name is CG6750-PA:E=74.8861 |
Y54G11A.11	186483_at	Y54G11A.11		WBGene00013219		Affymetrix microarray probe			15	uncharacterized	nu468|ok188|ok285				WBPhenotype0000049|WBPhenotype0000062|WBPhenotype0000886|WBPhenotype0000050|WBPhenotype0000031|WBPhenotype0000049|WBPhenotype0000050|WBPhenotype0000054|WBPhenotype0000059|WBPhenotype0000689|WBPhenotype0000886|WBPhenotype0001037|WBPhenotype0000050|WBPhenotype0000535|WBPhenotype0000689|WBPhenotype0000886					KOG3214	Uncharacterized Zn ribbon-containing protein	ENSEMBL:ENSP00000252445:human:Similar to AER237Wp:E=29.3665 | FLYBASE:CG6244-PA:fly:Flybase gene name is CG6244-PA:E=24.9208 |
F59G1.4	181650_at	F59G1.4		WBGene00019128		Affymetrix microarray probe			15	uncharacterized	snp_T21C9[4]				WBPhenotype0000031|WBPhenotype0000049|WBPhenotype0000050|WBPhenotype0000054|WBPhenotype0000059|WBPhenotype0000689|WBPhenotype0000886|WBPhenotype0001037|WBPhenotype0000050|WBPhenotype0000535|WBPhenotype0000689|WBPhenotype0000886			6		TWOG0840	Unnamed protein	ENSEMBL:ENSP00000258417:human:Armadillo repeat containing 9:E=16.8861 | ENSEMBL:ENSP00000352781:human:KIAA1868 protein (Fragment):E=12.8539 |
C53A5.2	191928_at	C53A5.2		WBGene00008263		Affymetrix microarray probe			15	uncharacterized	e903|e1021|e1115|e1153|e1219|e1223|e1257|e1273|e1274|e1311|e1328|e1360|e1420|e1528|e1548|e1549|e1551|e1616|e1617|e1618|e1619|e1620|e1621|e1622|e1623|e1624|e1625|e1626|e1627|e1628|e1629|e1630|e1631|e1632|e1633|e1634|e1635|e1636|e1637|e1638|e1639|e1640|e164				WBPhenotype0000031|WBPhenotype0000049|WBPhenotype0000050|WBPhenotype0000054|WBPhenotype0000059|WBPhenotype0000689|WBPhenotype0000886|WBPhenotype0001037|WBPhenotype0000050|WBPhenotype0000535|WBPhenotype0000689|WBPhenotype0000886			2		KOG3864	Uncharacterized conserved protein	ENSEMBL:ENSP00000261249:human:tRNA (guanine-N(1)-)-methyltransferase:E=46.699 | ENSEMBL:ENSP00000245448:human:ATP synthase subunit s, mitochondrial precursor:E=11.585 | FLYBASE:CG32281-PA:fly:Flybase gene name is CG32281-PA:E=54.9208 |
F35H10.7	186377_at	F35H10.7		WBGene00018072		Affymetrix microarray probe			15	uncharacterized	cxTi6009|tm1135|tm1113				WBPhenotype0000050|WBPhenotype0000535|WBPhenotype0000689|WBPhenotype0000886|WBPhenotype0000031|WBPhenotype0000049|WBPhenotype0000050|WBPhenotype0000054|WBPhenotype0000059|WBPhenotype0000689|WBPhenotype0000886|WBPhenotype0001037|WBPhenotype0000038			2	Biological_process:morphogenesis of an epithelium	KOG3830	Uncharacterized conserved protein	ENSEMBL:ENSP00000262313:human:CGTHBA protein:E=24.3665 | FLYBASE:CG8783-PB:fly:Flybase gene name is CG8783-PB:E=33.2518 |
R12E2.2	174967_at	R12E2.2	R12E2.2	WBGene00020031		Affymetrix microarray probe			15	uncharacterized	snp_F16F9[2]|snp_F16F9[1]			1	WBPhenotype0000031|WBPhenotype0000049|WBPhenotype0000050|WBPhenotype0000054|WBPhenotype0000059|WBPhenotype0000689|WBPhenotype0000886|WBPhenotype0001037|WBPhenotype0000031|WBPhenotype0000038|WBPhenotype0000050|WBPhenotype0000535|WBPhenotype0000689|WBPhenotype0000886|WBPhenotype0000031|WBPhenotype0000583	Weak non-nuclear expression is seen throughout the body of older larvae and adults, and is probably in all somatic cells. However, expression is often strongest in the vulva (vulc and vulB), bodywall muscle, the rectum, and the tail spike.	all somatic cells	11	Biological_process:positive regulation of growth rate|Biological_process:positive regulation of body size|Biological_process:morphogenesis of an epithelium	KOG1396	Uncharacterized conserved protein	ENSEMBL:ENSP00000263689:human:Chromosome 1 open reading frame 9:E=42.2076 | ENSEMBL:ENSP00000263688:human:Hypothetical protein ORF9 precursor:E=40.041 | FLYBASE:CG31678-PA:fly:Flybase gene name is CG31678-PA:E=33.1487 |
C33D9.5	173803_at	C33D9.5		WBGene00007899		Affymetrix microarray probe			15	uncharacterized	e1918|e1927|e1944|e1945|e1949|e1964|e1966|e1967|e1968|e1969|e1970|e1971|e1972|e1973|e1974|e1987|e1988|e1989|e1990|e1994|e2002|e2003|e2044|e2066|e2108|e2177|e2179|e2180|e2195|e2196|e2197|e2265|e2266|e2267|e2268|e2287|e2288|e2290|e2350|e2362|e2365|e2367|e23				WBPhenotype0000031|WBPhenotype0000049|WBPhenotype0000050|WBPhenotype0000054|WBPhenotype0000059|WBPhenotype0000689|WBPhenotype0000886|WBPhenotype0001037|WBPhenotype0000050|WBPhenotype0000535|WBPhenotype0000689|WBPhenotype0000886			12		LSE3925	Unnamed protein	ENSEMBL:ENSP00000269243:human:Myosin-10:E=15.4815 | ENSEMBL:ENSP00000273176:human:Isoform 4 of Golgin subfamily A member 4:E=14.3767 | ENSEMBL:ENSP00000349305:human:Isoform 2 of Golgin subfamily A member 4:E=14.3767 | ENSEMBL:ENSP00000354486:human:Isoform
ZK686.4	176061_at	ZK686.4		WBGene00022794		Affymetrix microarray probe			15	uncharacterized	pkP3105|snp_ZK686[2]				WBPhenotype0001182|WBPhenotype0001183|WBPhenotype0001183|WBPhenotype0001182|WBPhenotype0000031|WBPhenotype0000049|WBPhenotype0000050|WBPhenotype0000054|WBPhenotype0000059|WBPhenotype0000689|WBPhenotype0000886|WBPhenotype0001037|WBPhenotype0000049|WBPhenot				Molecular_function:nucleic acid binding|Molecular_function:zinc ion binding|Cellular_component:intracellular|Cellular_component:nucleus	LSE0296	Uncharacterized protein	ENSEMBL:ENSP00000274712:human:Zinc finger matrin type protein 2:E=49.4685 | FLYBASE:CG11586-PA:fly:Flybase gene name is CG11586-PA:E=49.5528 |
B0361.2	172680_x_at	B0361.2a	B0361.2	WBGene00015156	B0361.2b	Affymetrix microarray probe	B0361.2		15	uncharacterized	snp_B0361[4]|snp_B0361[5]|snp_B0361[6]|ok1756|uCE3-1005				WBPhenotype0000050|WBPhenotype0000535|WBPhenotype0000689|WBPhenotype0000886|WBPhenotype0000031|WBPhenotype0000049|WBPhenotype0000050|WBPhenotype0000054|WBPhenotype0000059|WBPhenotype0000689|WBPhenotype0000886|WBPhenotype0001037|WBPhenotype0000031|WBPhenot				Biological_process:reproduction	KOG2477	Uncharacterized conserved protein	ENSEMBL:ENSP00000282251:human:CWF19-like 2, cell cycle control:E=64.2147 | ENSEMBL:ENSP00000326411:human:CWF19-like 1, cell cycle control:E=19.2924 | ENSEMBL:ENSP00000337646:human:Novel protein:E=14.9208 | FLYBASE:CG9213-PA:fly:Flybase gene name is CG9213
K08H10.2	174700_at	K08H10.2	K08H10.2a	WBGene00010695	K08H10.2b	Affymetrix microarray probe	K08H10.2	The K08H10.2 gene encodes a protein (K08H10.2A) that is predicted to be hydrophilic and heat-resistant, and that might participate in anhydrobiosis.	15	uncharacterized	cxTi4935			0	WBPhenotype0000050|WBPhenotype0000535|WBPhenotype0000689|WBPhenotype0000886|WBPhenotype0000050|WBPhenotype0000535|WBPhenotype0000689|WBPhenotype0000886	No gfp epxression detected.				KOG4744	Uncharacterized conserved protein	ENSEMBL:ENSP00000282478:human:dentin sialophosphoprotein preproprotein:E=21.7447 | ENSEMBL:ENSP00000331556:human:Cylicin-1:E=11.3188 | ENSEMBL:ENSP00000340826:human:Cylicin-2:E=10.3979 | FLYBASE:CG33103-PB:fly:Flybase gene name is Ppn-PB:E=16.9208 | FLYBASE:CG3064-PB:fly:Flybase gene name is futsch-PB:E=14.7212 | FLYBASE:CG18255-PD:fly:Flybase gene name is Strn-Mlck-PD:E=12.4318 | FLYBASE:CG6004-…
F52B11.1	174687_at	F52B11.1b	F52B11.1	WBGene00009924	F52B11.1a	Affymetrix microarray probe	F52B11.1		15	uncharacterized	cxTi3012				WBPhenotype0000050|WBPhenotype0000031|WBPhenotype0000049|WBPhenotype0000050|WBPhenotype0000054|WBPhenotype0000059|WBPhenotype0000689|WBPhenotype0000886|WBPhenotype0001037|WBPhenotype0000050|WBPhenotype0000535|WBPhenotype0000689|WBPhenotype0000886|WBPhenotype0000049|WBPhenotype0000062|WBPhenotype0000886							ENSEMBL:ENSP00000285106:human:CpG-binding protein:E=27.0809 | FLYBASE:CG17446-PA:fly:Flybase gene name is CG17446-PA:E=28.8239 |
Y66D12A.10	175351_at	Y66D12A.10		WBGene00013436		Affymetrix microarray probe			15	uncharacterized	ok1042|gk240|uCE1-542				WBPhenotype0000050|WBPhenotype0000535|WBPhenotype0000689|WBPhenotype0000886					KOG4509	Uncharacterized conserved protein	ENSEMBL:ENSP00000289359:human:MIT domain-containing protein 1:E=34.6198 | FLYBASE:CG30398-PA:fly:Flybase gene name is CG30398-PA:E=20.8861 | FLYBASE:CG14985-PA:fly:Flybase gene name is CG14985-PA:E=19.7696 |
T19B10.6	182876_s_at	T19B10.6		WBGene00011834		Affymetrix microarray probe			15	uncharacterized	ok260				WBPhenotype0000031|WBPhenotype0000049|WBPhenotype0000050|WBPhenotype0000054|WBPhenotype0000059|WBPhenotype0000689|WBPhenotype0000886|WBPhenotype0001037|WBPhenotype0000049|WBPhenotype0000062|WBPhenotype0000886|WBPhenotype0000050|WBPhenotype0000535|WBPhenot			7	Molecular_function:metallopeptidase activity|Molecular_function:zinc ion binding|Biological_process:proteolysis|Molecular_function:DNA binding|Biological_process:DNA repair|Biological_process:reproduction|Biological_process:gametogenesis	KOG3931	Uncharacterized conserved protein	ENSEMBL:ENSP00000295050:human:hypothetical protein LOC83932 isoform a:E=80.7959 | ENSEMBL:ENSP00000008440:human:hypothetical protein LOC83932 isoform b:E=73.8239 | ENSEMBL:ENSP00000355602:human:Novel protein:E=26.699 | FLYBASE:CG9203-PA:fly:Flybase gene n
F10G7.1	179823_at	F10G7.1		WBGene00006497		Affymetrix microarray probe	tag-151		15	uncharacterized	gk265				WBPhenotype0000050|WBPhenotype0000535|WBPhenotype0000689|WBPhenotype0000886|WBPhenotype0000031|WBPhenotype0000643|WBPhenotype0001029			2	Biological_process:positive regulation of growth rate|Biological_process:locomotory behavior|Biological_process:embryonic development (sensu Metazoa)	KOG1980	Uncharacterized conserved protein	ENSEMBL:ENSP00000301364:human:TSR1, 20S rRNA accumulation, homolog:E=118.796 | ENSEMBL:ENSP00000298600:human:Ribosome biogenesis protein BMS1 homolog:E=25.5086 | FLYBASE:CG7338-PA:fly:Flybase gene name is CG7338-PA:E=94.0555 | FLYBASE:CG7728-PA:fly:Flybas
Y37A1B.2	173958_at	Y37A1B.2b	Y37A1B.2	WBGene00003086		Affymetrix microarray probe	lst-4		15	uncharacterized	tm2423				WBPhenotype0000049|WBPhenotype0000062|WBPhenotype0000886|WBPhenotype0000050|WBPhenotype0000535|WBPhenotype0000689|WBPhenotype0000886|WBPhenotype0000031|WBPhenotype0000049|WBPhenotype0000050|WBPhenotype0000054|WBPhenotype0000059|WBPhenotype0000689|WBPhenot				Molecular_function:protein binding|Molecular_function:phosphoinositide binding|Biological_process:cell communication|Biological_process:embryonic development (sensu Metazoa)	LSE4096	Unnamed protein	ENSEMBL:ENSP00000311427:human:SH3 and PX domain containing 3:E=80.7695 | ENSEMBL:ENSP00000370817:human:Hypothetical protein:E=77.1938 | ENSEMBL:ENSP00000252631:human:Sorting nexin-9:E=65.3098 | ENSEMBL:ENSP00000317332:human:Sorting nexin-18:E=65.1192 | EN
ZK973.2	182159_at	ZK973.2		WBGene00022831		Affymetrix microarray probe			15	uncharacterized	uCE1-824|uCE1-825|uCE1-822				WBPhenotype0000050|WBPhenotype0000535|WBPhenotype0000689|WBPhenotype0000886				Molecular_function:chromatin binding|Biological_process:chromatin assembly or disassembly|Cellular_component:chromatin|Cellular_component:nucleus	LSE0984	Unnamed protein	ENSEMBL:ENSP00000311997:human:Neurofilament triplet H protein:E=11.585 |
T05E7.3	182462_at	T05E7.3		WBGene00020259		Affymetrix microarray probe			15	uncharacterized	tm2741				WBPhenotype0000031|WBPhenotype0000049|WBPhenotype0000050|WBPhenotype0000054|WBPhenotype0000059|WBPhenotype0000689|WBPhenotype0000886|WBPhenotype0001037|WBPhenotype0000049|WBPhenotype0000062|WBPhenotype0000886|WBPhenotype0000050|WBPhenotype0000535|WBPhenot			2	Molecular_function:binding|Molecular_function:lipid binding|Biological_process:transport	KOG3666	Uncharacterized conserved protein	ENSEMBL:ENSP00000318016:human:Protein KIAA0196:E=37.3565 | ENSEMBL:ENSP00000367223:human:Protein KIAA0196 variant:E=24 | FLYBASE:CG12272-PA:fly:Flybase gene name is CG12272-PA:E=34.4685 |
Y54H5A.2	175441_s_at	Y54H5A.2		WBGene00021900		Affymetrix microarray probe			15	uncharacterized	ttTi2099				WBPhenotype0000050|WBPhenotype0000535|WBPhenotype0000689|WBPhenotype0000886|WBPhenotype0000050|WBPhenotype0000535|WBPhenotype0000689|WBPhenotype0000886|WBPhenotype0000049|WBPhenotype0000749|WBPhenotype0000886|WBPhenotype0000050|WBPhenotype0001037|WBPhenot				Molecular_function:binding|Biological_process:embryonic development (sensu Metazoa)|Biological_process:gametogenesis|Biological_process:reproduction	KOG2973	Uncharacterized conserved protein	ENSEMBL:ENSP00000321320:human:Chromosome 8 open reading frame 30A:E=10.1249 | ENSEMBL:ENSP00000366623:human:similar to brain protein 16:E=10.1249 | FLYBASE:CG6073-PA:fly:Flybase gene name is CG6073-PA:E=15.7696 |
H14A12.3	184288_at	H14A12.3		WBGene00019196		Affymetrix microarray probe		H14A12.3 encodes an ortholog of S. cerevisiae RAV2; like RAV2, H14A12.3 may be required for the reassociation of vacuolar proton-translocating ATPase (V-ATPase) after temporary glucose starvation.	15	uncharacterized	tm631|tm639|ok1178				WBPhenotype0000049|WBPhenotype0000749|WBPhenotype0000886|WBPhenotype0000050|WBPhenotype0000228|WBPhenotype0000050|WBPhenotype0000535|WBPhenotype0000689|WBPhenotype0000886|WBPhenotype0000031|WBPhenotype0000049|WBPhenotype0000050|WBPhenotype0000054|WBPhenot			11	Biological_process:embryonic development (sensu Metazoa)|Biological_process:DNA repair	KOG3992	Uncharacterized conserved protein	ENSEMBL:ENSP00000322832:human:FLJ22386 protein:E=13.8239 | FLYBASE:CG7725-PB:fly:Flybase gene name is rogdi-PB:E=20.2441 |
C43H6.1	184070_at	C43H6.1		WBGene00016614		Affymetrix microarray probe			15	uncharacterized	ttTi3239				WBPhenotype0000031|WBPhenotype0000049|WBPhenotype0000050|WBPhenotype0000054|WBPhenotype0000059|WBPhenotype0000689|WBPhenotype0000886|WBPhenotype0001037|WBPhenotype0000050|WBPhenotype0000535|WBPhenotype0000689|WBPhenotype0000886|WBPhenotype0000049|WBPhenot			2		KOG2796	Uncharacterized conserved protein	ENSEMBL:ENSP00000324318:human:Tetratricopeptide repeat protein 15:E=11.3372 | FLYBASE:CG11396-PA:fly:Flybase gene name is CG11396-PA:E=13.284 |
F17A9.2	179813_at	F17A9.2		WBGene00017534		Affymetrix microarray probe			15	uncharacterized	tm1167				WBPhenotype0000031|WBPhenotype0000049|WBPhenotype0000050|WBPhenotype0000054|WBPhenotype0000059|WBPhenotype0000689|WBPhenotype0000886|WBPhenotype0001037|WBPhenotype0000049|WBPhenotype0000050|WBPhenotype0000689|WBPhenotype0000886|WBPhenotype0000031|WBPhenot			11		KOG2476	Uncharacterized conserved protein	ENSEMBL:ENSP00000326411:human:CWF19-like 1, cell cycle control:E=109.131 | ENSEMBL:ENSP00000337646:human:Novel protein:E=50.3098 | FLYBASE:CG7741-PA:fly:Flybase gene name is CG7741-PA:E=86.3566 |
Y55B1AL.2	187018_at	Y55B1AL.2		WBGene00021904		Affymetrix microarray probe		Y55B1AL.2 encodes an ortholog of human GENERAL TRANSCRIPTION FACTOR IIH, POLYPEPTIDE 5 (GTF2H5; OMIM:608780, mutated in DNA repair-deficient trichothiodystrophy, complementation group A) and of YDR079C-A (also known as NDR019C) in S. cerevisiae; Y55B1AL.2	15	uncharacterized	ok1548|tm2685				WBPhenotype0000031|WBPhenotype0000049|WBPhenotype0000050|WBPhenotype0000054|WBPhenotype0000059|WBPhenotype0000689|WBPhenotype0000886|WBPhenotype0001037|WBPhenotype0000050|WBPhenotype0000535|WBPhenotype0000689|WBPhenotype0000886					KOG3451	Uncharacterized conserved protein	ENSEMBL:ENSP00000333219:human:TFIIH basal transcription factor complex TTD-A subunit:E=13.5229 |
C50F4.16	173960_s_at	C50F4.16		WBGene00008238		Affymetrix microarray probe		The C50F4.16 gene encodes a NUDIX hydrolase.	15	uncharacterized	gk2|gk518|gk531				WBPhenotype0000050|WBPhenotype0000535|WBPhenotype0000689|WBPhenotype0000886				Molecular_function:hydrolase activity, acting on acid anhydrides, in phosphorus-containing anhydrides|Molecular_function:metal ion binding	KOG4432	Uncharacterized NUDIX family hydrolase	ENSEMBL:ENSP00000339175:human:Uridine diphosphate glucose pyrophosphatase:E=25.7696 | FLYBASE:CG31063-PA:fly:Flybase gene name is CG31063-PA:E=30.7213 |
F18A1.6	187819_s_at	F18A1.6a	F18A1.6	WBGene00017547	F18A1.6b	Affymetrix microarray probe	F18A1.6		15	uncharacterized	cxTi8305|snp_F26H11[1]|uCE2-2317				WBPhenotype0000031|WBPhenotype0000049|WBPhenotype0000050|WBPhenotype0000054|WBPhenotype0000059|WBPhenotype0000689|WBPhenotype0000886|WBPhenotype0001037|WBPhenotype0000050|WBPhenotype0000062|WBPhenotype0000535|WBPhenotype0000689|WBPhenotype0000886|WBPhenot					LSE4044	Unnamed protein	ENSEMBL:ENSP00000340558:human:Isoform 1 of Uncharacterized protein C9orf72:E=12.6778 |
T23G7.2	178662_s_at	T23G7.2a	T23G7.2	WBGene00011965		Affymetrix microarray probe	T23G7.2		15	uncharacterized	uCE2-1824|snp_T23G7[1]				WBPhenotype0000050|WBPhenotype0000535|WBPhenotype0000689|WBPhenotype0000886|WBPhenotype0000031|WBPhenotype0000049|WBPhenotype0000050|WBPhenotype0000054|WBPhenotype0000059|WBPhenotype0000689|WBPhenotype0000886|WBPhenotype0001037|WBPhenotype0000269|WBPhenot				Molecular_function:hydrolase activity|Molecular_function:DNA binding|Molecular_function:ATP binding|Cellular_component:nucleus|Biological_process:regulation of transcription, DNA-dependent	LSE0775	Unnamed protein	ENSEMBL:ENSP00000343398:human:CDNA FLJ45032 fis, clone BRAWH3018969:E=33.7212 |
C06G3.9	180775_s_at	C06G3.9		WBGene00015555		Affymetrix microarray probe			15	uncharacterized	tm1629				WBPhenotype0000031|WBPhenotype0000049|WBPhenotype0000050|WBPhenotype0000054|WBPhenotype0000059|WBPhenotype0000689|WBPhenotype0000886|WBPhenotype0001037|WBPhenotype0000049|WBPhenotype0000062|WBPhenotype0000886|WBPhenotype0000050|WBPhenotype0000535|WBPhenot			2		KOG2235	Uncharacterized conserved protein	ENSEMBL:ENSP00000343666:human:Protein KIAA0776:E=51.4949 | ENSEMBL:ENSP00000358283:human:KIAA0776 protein:E=51.2757 | FLYBASE:CG1104-PA:fly:Flybase gene name is CG1104-PA:E=36.0706 |
Y66D12A.8	171872_s_at	Y66D12A.8		WBGene00013434		Affymetrix microarray probe			15	uncharacterized	tm1393|ok1665|uCE1-1142|uCE1-1141				WBPhenotype0000050|WBPhenotype0000535|WBPhenotype0000689|WBPhenotype0000886					KOG4397	Uncharacterized conserved protein	ENSEMBL:ENSP00000346263:human:CDNA: FLJ22965 fis, clone KAT10418:E=33.9208 | ENSEMBL:ENSP00000328609:human:similar to CG16865-PA:E=32.1367 | ENSEMBL:ENSP00000320345:human:WUGSC:H_DJ404F18.2 protein:E=23.6576 | FLYBASE:CG16865-PA:fly:Flybase gene name is C
Y73B6BL.30	177221_at	Y73B6BL.30		WBGene00022251		Affymetrix microarray probe			15	uncharacterized	ttTi1676			0	WBPhenotype0000886|WBPhenotype0000050|WBPhenotype0000535|WBPhenotype0000689|WBPhenotype0000886|WBPhenotype0000050|WBPhenotype0000062|WBPhenotype0000535|WBPhenotype0000689|WBPhenotype0000886	Larval Expression: pharynx; pharyngeal-intestinal valve; unidentified cells in head;	head|pharynx|pharyngeal-intestinal valve			KOG4559	Uncharacterized conserved protein	ENSEMBL:ENSP00000351716:human:Isoform 1 of Biogenesis of lysosome-related organelles complex-1 subunit 2:E=15.9208 | ENSEMBL:ENSP00000355360:human:Isoform 2 of Biogenesis of lysosome-related organelles complex-1 subunit 2:E=14.9208 | FLYBASE:CG14145-PA:fl
H21P03.3	173592_s_at	H21P03.3a	H21P03.3	WBGene00004892	H21P03.3b	Affymetrix microarray probe	sms-1		15	uncharacterized	tm2660|tm2666				WBPhenotype0000049|WBPhenotype0000062|WBPhenotype0000886|WBPhenotype0000031|WBPhenotype0000049|WBPhenotype0000050|WBPhenotype0000054|WBPhenotype0000059|WBPhenotype0000689|WBPhenotype0000886|WBPhenotype0001037|WBPhenotype0000050|WBPhenotype0000535|WBPhenot					KOG3058	Uncharacterized conserved protein	ENSEMBL:ENSP00000351981:human:Phosphatidylcholine:ceramide cholinephosphotransferase 2:E=49.0915 | ENSEMBL:ENSP00000355235:human:Phosphatidylcholine:ceramide cholinephosphotransferase 1:E=46.3979 | ENSEMBL:ENSP00000354829:human:phosphatidylcholine:ceramid
C09D4.4	194206_x_at	C09D4.4c	C09D4.4	WBGene00015635		Affymetrix microarray probe	C09D4.4		15	uncharacterized	ttTi3322|pkP1055				WBPhenotype0000050|WBPhenotype0000062|WBPhenotype0000535|WBPhenotype0000689|WBPhenotype0000886|WBPhenotype0000050|WBPhenotype0000535|WBPhenotype0000689|WBPhenotype0000886|WBPhenotype0000031|WBPhenotype0000049|WBPhenotype0000050|WBPhenotype0000054|WBPhenot					KOG2205	Uncharacterized conserved protein	ENSEMBL:ENSP00000354913:human:Hypothetical protein KIAA1411 (Fragment):E=41.4202 | ENSEMBL:ENSP00000276737:human:hypothetical protein LOC51059:E=33.1805 | FLYBASE:CG32333-PA:fly:Flybase gene name is CG32333-PA:E=40.4949 |
Y38A8.3	174656_at	Y38A8.3		WBGene00006737		Affymetrix microarray probe	ulp-2		15	uncharacterized	tm1288				WBPhenotype0000031|WBPhenotype0000050|WBPhenotype0000050|WBPhenotype0000535|WBPhenotype0000689|WBPhenotype0000886|WBPhenotype0000031|WBPhenotype0001037|WBPhenotype0000031|WBPhenotype0000049|WBPhenotype0000050|WBPhenotype0000054|WBPhenotype0000059|WBPhenot			5	Molecular_function:cysteine-type peptidase activity|Biological_process:proteolysis|Biological_process:positive regulation of growth rate|Biological_process:gametogenesis	LSE0971	Unnamed protein	ENSEMBL:ENSP00000359031:human:Isoform 2 of Sentrin-specific protease 6:E=13.2219 | ENSEMBL:ENSP00000347607:human:Isoform 1 of Sentrin-specific protease 6:E=13.2219 | ENSEMBL:ENSP00000313624:human:Isoform 1 of Sentrin-specific protease 7:E=11.4437 | ENSEMB
F52H3.3	173877_s_at	F52H3.3		WBGene00009945		Affymetrix microarray probe	bath-38		15	uncharacterized	ok637|tm371			1	WBPhenotype0000031|WBPhenotype0000049|WBPhenotype0000050|WBPhenotype0000054|WBPhenotype0000059|WBPhenotype0000689|WBPhenotype0000886|WBPhenotype0001037|WBPhenotype0000049|WBPhenotype0000062|WBPhenotype0000886|WBPhenotype0000050|WBPhenotype0000535|WBPhenot	Expression is seen from the 3-fold embryonic stage through to adulthood. In 3-fold embryos and young larvae expression is throughout the worm, and is generally diffuse with some nuclear-localised staining probably in seam cells. In older larvae and adults	vulva|pharynx|hypodermis|vulvaC|all somatic cells	6	Molecular_function:protein binding	LSE0150	Uncharacterized protein, contains BTB/POZ domain	ENSEMBL:ENSP00000371310:human:Ubiquitin-specific protease 7 isoform:E=13.3665 | ENSEMBL:ENSP00000373687:human:Ubiquitin carboxyl-terminal hydrolase 7:E=13.3665 | ENSEMBL:ENSP00000343535:human:128 kDa protein:E=13.3665 | FLYBASE:CG1490-PB:fly:Flybase gene
K12D12.2	173366_s_at	K12D12.2		WBGene00003789		Affymetrix microarray probe	npp-3	npp-3 encodes a predicted nucleoporin that is a homolog of vertebrate Nup205, and is required for normal nuclear pore complex distribution in the nuclear envelope, affects nuclear exclusion of large non-nuclear macromolecules, chromatin condensation, earl	15	uncharacterized	uCE2-2048				WBPhenotype0000050|WBPhenotype0000535|WBPhenotype0000689|WBPhenotype0000886|WBPhenotype0000050|WBPhenotype0000772|WBPhenotype0000038|WBPhenotype0000050|WBPhenotype0000643|WBPhenotype0001010|WBPhenotype0000050|WBPhenotype0000535|WBPhenotype0000689|WBPhenot			5	Biological_process:morphogenesis of an epithelium|Biological_process:embryonic development (sensu Metazoa)|Biological_process:locomotory behavior|Biological_process:osmoregulation	KOG1835	Uncharacterized conserved protein	ENSEMBL:ENSP00000373415:human:Nuclear pore complex protein Nup205:E=31.1308 | ENSEMBL:ENSP00000285968:human:228 kDa protein:E=30.1805 | FLYBASE:CG11943-PA:fly:Flybase gene name is CG11943-PA:E=24.5086 |
F25F2.2	194029_s_at	F25F2.2		WBGene00000396		Affymetrix microarray probe	cdh-4	A homolog of a member of the cadherin superfamily that is involved in cell-cell adhesion.	15	uncharacterized	pk295|ok1323|cxTi10648			1	WBPhenotype0000049|WBPhenotype0000749|WBPhenotype0000886|WBPhenotype0000050|WBPhenotype0000535|WBPhenotype0000689|WBPhenotype0000886|WBPhenotype0000031|WBPhenotype0000049|WBPhenotype0000050|WBPhenotype0000054|WBPhenotype0000059|WBPhenotype0000689|WBPhenot	Expressed in intestinal muscles, vm1, pm8, head neurons, spermatheca and rectal epithelial cells.|Larval Expression: pharynx; pharyngeal-intestinal valve; stomato-intestinal muscle; rectal epithelium; Reproductive System; distal tip cell; developing vulva	pharynx|rectal epithelium|head neurons|vulval muscle|uterine muscle|nervous system|Reproductive System|developing vulva|vulva other|stomato-intestinal muscle|excretory cell|distal tip cell|pharyngeal-intestinal valve	5	Molecular_function:calcium ion binding|Biological_process:homophilic cell adhesion|Cellular_component:membrane|Biological_process:protein biosynthesis|Cellular_component:extracellular matrix (sensu Metazoa)|Biological_process:cell adhesion|Biological_proc	KOG1219	Uncharacterized conserved protein, contains laminin, cadherin and EGF domains	ENSEMBL:ENSP00000374329:human:similar to fat3:E=1000 | ENSEMBL:ENSP00000260147:human:Cadherin-related tumor suppressor homolog precursor:E=1000 | ENSEMBL:ENSP00000261800:human:Protocadherin Fat 2 precursor:E=294.387 | ENSEMBL:ENSP00000335169:human:FAT tum
ZK742.2	183866_s_at	ZK742.2		WBGene00022812		Affymetrix microarray probe			15	uncharacterized	ttTi6209|ttTi6239|ttTi6241				WBPhenotype0000049|WBPhenotype0000050|WBPhenotype0000689|WBPhenotype0000886|WBPhenotype0000049|WBPhenotype0000062|WBPhenotype0000886|WBPhenotype0000050|WBPhenotype0000535|WBPhenotype0000689|WBPhenotype0000886|WBPhenotype0000031|WBPhenotype0000049|WBPhenot			11		KOG2374	Uncharacterized conserved protein	ENSEMBL:ENSP00000374501:human:KIAA1530 protein:E=32.4685 | ENSEMBL:ENSP00000296312:human:KIAA1530 protein:E=21.7959 |

## Sheet: Genes with In situ data
27 conserved genes with available in situ data
Ensembl Gene ID	Ensembl Transcript ID	ExternalGeneID	neural expressed	Cosmid name
ENSMUSG00000029782	ENSMUST00000064330	2700094F01Rik	no	B0464.6
ENSMUSG00000038736	ENSMUST00000038719	Nudcd1	no	C44E4.5
ENSMUSG00000025200	ENSMUST00000026218	Cwf19l1	no	F17A9.2
ENSMUSG00000053268	ENSMUST00000065590	Dspp	no	K08H10.2
ENSMUSG00000038759	ENSMUST00000043815	Nup205	no	K12D12.2
ENSMUSG00000013822	ENSMUST00000013966	Elof1	no	Y54G11A.11
ENSMUSG00000025201	ENSMUST00000026219	Bloc1s2	no, by direct observation	Y73B6BL.30
ENSMUSG00000069237	ENSMUST00000091627	C78339	weak, by direct observation	F48B9.8
ENSMUSG00000045107	ENSMUST00000059666	1810063B07Rik	yes, all over	C13F10.5
ENSMUSG00000020628	ENSMUST00000020954	Ttc15	yes, all over	C43H6.1
ENSMUSG00000034442	ENSMUST00000055255	Trmt5	yes, all over	C53A5.2
ENSMUSG00000038335	ENSMUST00000045807	Tsr1	yes, all over	F10G7.1
ENSMUSG00000022540	ENSMUST00000090453	Rogdi	yes, all over	H14A12.3
ENSMUSG00000020495	ENSMUST00000020801	1200011M11Rik	yes, all over	K04B12.3
ENSMUSG00000048701	ENSMUST00000063086	Ccdc6	yes, all over	T09B9.4
ENSMUSG00000031986	ENSMUST00000034467	Gm505	yes, all over	T19B10.6
ENSMUSG00000022554	ENSMUST00000023213	Brp16	yes, all over	Y54H5A.2
ENSMUSG00000030286	ENSMUST00000032425	Tmem111	yes, all over	Y62E10A.10
ENSMUSG00000001383	ENSMUST00000001419	Zmat2	yes, all over	ZK686.4
ENSMUSG00000025898	ENSMUST00000027027	Cwf19l2	yes, cerebellum	B0361.2
ENSMUSG00000026088	ENSMUST00000027257	Mitd1	yes, cerebellum	Y66D12A.10
ENSMUSG00000022350	ENSMUST00000022976	E430025E21Rik	yes, cortex and hippocampus	T05E7.3
ENSMUSG00000030725	ENSMUST00000032967	2610209A20Rik	yes, in MY	ZC410.7
ENSMUSG00000020289	ENSMUST00000093212	Mpg	yes, in RHP	F35H10.7
ENSMUSG00000026153	ENSMUST00000027337	4921533L14Rik	yes, olf	C09D4.4
ENSMUSG00000037355	ENSMUST00000045520	4933407H18Rik	yes, sAMY	ZK742.2
ENSMUSG00000002804	ENSMUST00000002881	Nudt14	yes, several places	C50F4.16
