# Supplementary material for: Complementary RNA amplification methods enhance microarray identification of transcripts expressed in the C. elegans nervous system
Source: BMC Genomics. 2008 Feb 19;9:84. doi: 10.1186/1471-2164-9-84 (PMC2263045; doi:10.1186/1471-2164-9-84)
Supplement: Additional File 8 — 3' bias analysis of IVT and WT-Pico data. This file contains raw data and charts used to examine 3' bias in IVT and WT-Pico amplifications. [file 1471-2164-9-84-S8.xls]

## Sheet: IVT only
Ensembl Gene ID	Chromosome Name	Gene Start (bp)	Gene End (bp)	Strand	Affy c elegans	Probe Chr	Probe Start	Probe End	Probe Strand	Dist from 3' End
Y19D10A.15	V	2394313	2396463	1	191222_at	V	2503240	2504689	+	-108226
F56A4.10	V	2461148	2464194	-1	185708_s_at	V	2353221	2354702	-	-107927
C24A8.6	X	4330052	4332379	-1	191419_at	X	4325809	4327249	+	-4243
Y49F6A.3	II	3592045	3593483	-1	191547_s_at	II	3588609	3589678	+	-3436
Y50D7A.8	III	335955	343240	-1	185432_at	III	333704	336132	-	-2251
B0393.8	III	4751842	4752334	-1	172602_x_at	III	4749788	4750073	+	-2054
F10D2.3	V	7132357	7133954	1	179789_at	V	7133730	7135411	+	-1457
Y71A12B.18	I	13997901	14002841	1	186087_at	I	14002443	14004245	+	-1404
R01H2.8	III	7069034	7069491	1	181637_at	III	7069293	7070575	+	-1084
F27B3.2	III	6583451	6585557	1	189416_at	III	6585294	6586407	+	-850
T22B7.5	X	5642875	5644898	-1	180643_at	X	5642028	5643375	-	-847
F42A9.9	IV	8638025	8638843	-1	181062_at	IV	8637366	8638686	-	-659
Y55F3BR.4	IV	845881	848850	1	177099_at	IV	848044	849488	+	-638
Y110A7A.21	I	5109837	5111157	-1	187171_s_at	I	5109329	5109919	+	-508
W07A8.5	V	20730201	20731367	1	172275_x_at	V	20725519	20731656	-	-289
F40F11.4	IV	11587595	11592210	-1	178205_s_at	IV	11587356	11587911	+	-239
B0294.3	X	1892181	1893266	1	180568_at	X	1893247	1893503	-	-237
T14G10.2	IV	10163714	10174301	-1	191504_at	IV	10163516	10164177	+	-198
F53C3.3	II	3902860	3904536	1	175285_at	II	3904441	3904689	+	-153
Y97E10B.2	V	7928768	7930145	1	176852_at	V	7929609	7930219	+	-74
Y97E10B.10	V	7938649	7940191	-1	176877_at	V	7938576	7939250	-	-73
R05D3.7	III	8351168	8355093	-1	173829_at	III	8351160	8351410	-	-8
C37E2.4	X	14183370	14185518	-1	173826_s_at	X	14183380	14184533	-	10
F39C12.2	X	4854045	4860004	-1	175727_s_at	X	4854058	4854235	-	13
F28D9.2	I	11182807	11186127	1	179024_at	I	11184846	11186114	+	13
T27E4.1	V	9092501	9094149	1	180353_at	V	9093344	9094136	+	13
R10E9.1	III	3964628	3976374	-1	175788_s_at	III	3964654	3965155	-	26
M03D4.3	IV	6110693	6112356	-1	172447_at	IV	6110722	6112348	-	29
C43F9.7	IV	10593040	10593547	-1	179054_at	IV	10593069	10593530	-	29
C04E6.8	V	5883243	5883615	-1	179747_at	V	5883272	5883610	-	29
T12C9.3	II	4441256	4452750	-1	179971_at	II	4441285	4442336	-	29
T05A8.5	II	2731319	2735250	-1	182020_s_at	II	2731348	2732443	-	29
F45E12.6	II	7313844	7314100	-1	185816_at	II	7313873	7314081	-	29
Y11D7A.4	IV	9242203	9243977	-1	188693_at	IV	9242232	9243328	-	29
C07E3.6	II	10367826	10369511	-1	189406_at	II	10367855	10368062	-	29
R05G9.2	II	6493043	6498579	-1	194160_s_at	II	6493072	6493136	+	29
F58A3.4	X	11009731	11010564	-1	177477_at	X	11009761	11010564	-	30
F54F7.2	X	11843587	11845031	1	177961_at	X	11844124	11845001	+	30
C49C3.8	IV	17335224	17336600	1	179454_at	IV	17336051	17336570	+	30
F29A7.4	II	2748588	2751573	1	180106_at	II	2750156	2751543	+	30
W04B5.2	III	2424343	2427460	1	180561_at	III	2425110	2427430	+	30
F55A4.3	X	1023474	1023777	-1	182156_at	X	1023504	1023777	-	30
F53G12.4	I	134337	137282	1	184225_at	I	135884	137252	+	30
R09F10.5	X	8306410	8307618	-1	185414_at	X	8306440	8307609	-	30
C08G5.6	II	770428	773027	1	181391_at	II	771328	772996	+	31
C26F1.6	V	7771137	7772956	1	183265_at	V	7771589	7772925	+	31
T08G11.3	I	8921162	8925077	1	183801_at	I	8923200	8925046	+	31
C34D4.13	IV	7133569	7134057	-1	184973_at	IV	7133600	7134055	-	31
B0403.2	X	7050576	7055322	1	187876_at	X	7054412	7055291	+	31
F07B10.2	V	11266787	11268129	1	188884_at	V	11267312	11268098	+	31
T28F2.3	I	3629473	3630732	1	189711_at	I	3629981	3630701	+	31
C18B10.5	V	7483141	7484909	-1	184827_at	V	7483173	7483621	-	32
F18E2.5	V	12752570	12754701	-1	193504_at	V	12752602	12753498	-	32
K07D4.5	II	4020498	4023841	-1	183807_at	II	4020531	4023838	-	33
F55E10.2	X	8340632	8340925	1	185538_at	X	8340641	8340892	+	33
T03G11.5	X	5168706	5169137	-1	190416_at	X	5168739	5169135	-	33
F47G4.6	I	14059405	14060802	1	178478_at	I	14059416	14060768	+	34
K04A8.3	V	6559347	6560007	1	181466_at	V	6559348	6559973	+	34
F28H7.11	V	10744445	10746272	1	182601_at	V	10745414	10746238	+	34
C30B5.7	II	6224948	6227046	-1	184001_at	II	6224982	6225816	-	34
Y38E10A.10	II	12610287	12612262	-1	186656_at	II	12610321	12611919	-	34
Y113G7A.11	V	20123634	20128360	-1	186983_at	V	20123668	20125788	-	34
C15H11.2	V	14408885	14411702	1	191322_at	V	14410928	14411668	+	34
F40E10.2	X	14692170	14692915	-1	192437_at	X	14692204	14692899	-	34
R02E12.4	X	4003509	4007611	1	193931_at	X	4006506	4007577	+	34
T19C4.5	V	11172372	11174155	1	177827_at	V	11173223	11174120	+	35
ZC404.5	V	6774162	6775444	-1	191101_at	V	6774197	6774920	-	35
EGAP5.1	X	5163022	5163322	1	175982_at	X	5163022	5163285	+	37
R03A10.1	X	15429930	15431034	-1	183843_at	X	15429967	15430982	-	37
F22D6.8	I	7099006	7099403	-1	187613_at	I	7099043	7099306	-	37
F41G3.12	II	6760780	6775030	-1	188445_at	II	6760817	6762311	-	37
K06C4.8	V	8907433	8909197	1	191336_at	V	8908059	8909160	+	37
F49E11.3	IV	13042411	13046827	1	191751_at	IV	13045863	13046790	+	37
C31H2.3	X	5151514	5154366	-1	193390_at	X	5151551	5153893	-	37
Y105E8A.5	I	14371307	14376002	-1	175867_at	I	14371345	14372709	-	38
Y43F8C.11	V	19670053	19671155	1	184661_at	V	19670052	19671117	+	38
F49H12.4	X	2080350	2081420	1	184820_at	X	2080355	2081382	+	38
F35H10.2	IV	8329207	8329813	1	185512_at	IV	8329206	8329775	+	38
T26E3.2	I	12679198	12681766	1	189529_at	I	12680635	12681728	+	38
K06B4.1	V	15673830	15675424	1	193556_at	V	15674555	15675386	+	38
K08A8.3	X	7465200	7475240	-1	174272_at	X	7465239	7465490	-	39
C34B4.3	V	13066519	13070961	-1	175263_at	V	13066558	13066781	-	39
R05F9.9	II	4899921	4902086	-1	175442_at	II	4899960	4900205	-	39
F45E1.1	X	8007751	8008817	1	182256_at	X	8007752	8008778	+	39
F55D10.5	X	4722979	4727449	-1	191567_at	X	4723018	4724537	-	39
F43C9.4	X	4796116	4800096	-1	173507_s_at	X	4796156	4796434	-	40
F56B6.5	X	3528799	3531813	1	174546_at	X	3531553	3531773	+	40
T11B7.2	IV	8843603	8844473	-1	177764_at	IV	8843643	8844473	-	40
F58H7.3	IV	924936	939562	1	179883_at	IV	938027	939522	+	40
C16H3.3	X	17601541	17609959	-1	173527_at	X	17601582	17601902	-	41
Y38F2AL.5	IV	2327165	2329639	-1	177158_at	IV	2327206	2328162	-	41
T06G6.4	I	12712243	12715347	-1	177879_at	I	12712284	12713999	-	41
F42F12.2	X	12340491	12341352	-1	192552_at	X	12340532	12341164	-	41
H09F14.1	V	10612738	10615313	-1	193401_at	V	10612779	10614529	-	41
R11H6.3	V	14603715	14606270	1	178198_at	V	14604876	14606228	+	42
F38E11.9	IV	9442882	9444010	-1	181828_s_at	IV	9442924	9443633	-	42
T17A3.11	III	150480	151804	-1	183056_at	III	150522	151553	-	42
T28F4.2	I	7480130	7483387	1	191981_at	I	7482230	7483345	+	42
F16D3.7	I	8384972	8386665	1	193828_at	I	8386074	8386623	+	42
Y54G2A.16	IV	2855698	2857112	-1	176991_at	IV	2855741	2856169	-	43
T01B10.5	X	8495260	8497897	1	185558_at	X	8495958	8497854	+	43
T01G6.1	V	497668	498772	1	189000_at	V	498143	498729	+	43
F53B7.2	V	10991742	10994622	1	191190_at	V	10993501	10994579	+	43
F39H12.2	X	830480	833497	1	185045_at	X	833081	833453	+	44
H41C03.2	II	5850329	5852005	-1	185435_at	II	5850373	5851119	-	44
C01B12.4	II	6664	9233	1	186126_at	II	8288	9189	+	44
K07G5.3	I	7161014	7166453	1	188434_at	I	7165803	7166409	+	44
R12H7.3	X	13223538	13224634	-1	174287_at	X	13223583	13223855	-	45
H05G16.1	X	11576178	11581649	1	174741_at	X	11581251	11581604	+	45
C36B7.3	X	7101726	7102065	1	176751_at	X	7101729	7102020	+	45
F26E4.1	I	9754110	9757886	1	175792_at	I	9757277	9757840	+	46
F59C6.7	I	10507080	10515493	-1	178630_at	I	10507126	10507946	-	46
F46H5.8	X	7258154	7260324	-1	180622_at	X	7258200	7258841	-	46
C15H9.3	X	6115762	6118009	1	182122_at	X	6117194	6117963	+	46
Y106G6H.4	I	10436901	10437697	-1	185622_at	I	10436947	10437621	-	46
Y41G9A.3	X	2976464	2980893	1	189320_at	X	2978993	2980847	+	46
F07F6.6	II	5440284	5446575	-1	189838_s_at	II	5440330	5441128	-	46
T01D3.2	V	13705790	13707169	-1	190290_at	V	13705836	13706660	-	46
C35A5.7	V	10510484	10514170	-1	190633_at	V	10510530	10511578	-	46
W02H5.6	V	2618826	2620541	-1	191265_at	V	2618872	2620018	-	46
K07C6.10	V	3916652	3918259	1	191960_at	V	3917506	3918213	+	46
F35H12.1	X	935457	937701	1	186118_at	X	936601	937654	+	47
M116.2	IV	8398845	8399775	1	191993_at	IV	8398999	8399728	+	47
W05H9.2	X	6267006	6271008	1	194262_x_at	X	6270682	6270961	+	47
F53C3.6	II	3898128	3899656	1	174167_at	II	3899328	3899608	+	48
F44E2.10	III	8829598	8831016	-1	176670_at	III	8829646	8830583	-	48
F52A8.3	I	7322327	7323587	-1	179056_s_at	I	7322375	7322900	-	48
C10B5.3	V	8583655	8584331	-1	180052_at	V	8583703	8584322	-	48
T21H8.3	X	13897856	13900069	-1	189492_at	X	13897904	13898886	-	48
K02E10.8	X	2509330	2515302	-1	174560_at	X	2509379	2509613	-	49
R04E5.9	X	8806064	8810973	-1	174679_at	X	8806113	8806393	-	49
F19C6.2	X	10000871	10005275	1	174927_at	X	10004960	10005226	+	49
F47G4.1	I	14054578	14056879	-1	178396_at	I	14054627	14056194	-	49
Y57A10C.9	II	12433516	12435754	-1	184604_at	II	12433565	12434810	-	49
R03A10.2	X	15433717	15435273	1	183510_at	X	15434442	15435223	+	50
Y110A7A.7	I	5129724	5131069	1	187114_at	I	5130046	5131019	+	50
T09B9.3	X	9759284	9761213	-1	187123_at	X	9759334	9760488	-	50
F02C9.3	V	3128952	3133076	1	188159_at	V	3131986	3133026	+	50
ZK770.1	I	3769683	3773878	1	188901_at	I	3772990	3773828	+	50
F13H10.1	IV	11004555	11005014	1	183859_at	IV	11004586	11004963	+	51
R05C11.1	IV	2068766	2071655	1	184423_at	IV	2068768	2071604	+	51
ZK721.3	X	8784472	8786737	1	181214_at	X	8785045	8786685	+	52
C50D2.6	II	84434	87758	1	182180_at	II	85472	87706	+	52
C33D12.1	X	3068865	3070385	-1	189951_at	X	3068917	3069792	-	52
F47C10.3	V	3852111	3854760	-1	191031_at	V	3852163	3852801	-	52
F57B1.5	V	13207573	13208572	1	178804_at	V	13207608	13208519	+	53
W10C8.1	I	2846721	2849793	1	179932_at	I	2848220	2849740	+	53
R03H4.7	V	9025317	9026344	-1	180518_at	V	9025370	9026080	-	53
F20A1.3	V	7017169	7018661	1	182937_at	V	7017984	7018608	+	53
H03E18.2	X	8514127	8515402	-1	185155_at	X	8514180	8515054	-	53
ZK945.4	II	10103028	10103934	-1	186600_at	II	10103081	10103669	-	53
Y22D7AR.4	III	1665902	1667370	-1	176288_at	III	1665956	1667292	-	54
T28F3.1	IV	17281415	17284153	-1	173663_at	IV	17281470	17281645	-	55
W09H1.6	II	13195450	13199612	1	175758_at	II	13199379	13199557	+	55
T07D1.3	X	2442963	2443397	-1	183132_at	X	2443018	2443373	-	55
Y57G7A.9	II	1300081	1301647	-1	184412_at	II	1300136	1301501	-	55
R01E6.6	X	13552474	13556076	-1	193180_at	X	13552529	13553869	-	55
T22F3.11	V	3611988	3614366	-1	173729_at	V	3612044	3612287	-	56
F47G4.5	I	14060861	14062122	-1	178308_at	I	14060917	14061760	-	56
Y67A10A.6	IV	14361229	14368625	1	184541_s_at	IV	14366877	14368569	+	56
R02D3.3	IV	225453	231774	-1	182821_s_at	IV	225510	226509	-	57
T26C11.5	X	1846671	1848669	-1	175360_at	X	1846729	1846947	-	58
F32B4.5	I	11519058	11520649	-1	178814_at	I	11519116	11520417	-	58
T02G5.1	II	7098763	7099216	1	180002_at	II	7098847	7099158	+	58
W07G9.2	IV	3792204	3793851	1	181854_at	IV	3793507	3793793	+	58
F14F4.1	X	14924951	14928852	-1	193347_at	X	14925009	14925829	-	58
F28F8.2	V	15567197	15569693	1	174675_at	V	15569266	15569634	+	59
R04E5.8	X	8801562	8806049	-1	175371_at	X	8801621	8801866	-	59
W01B6.3	IV	10070242	10072415	-1	192512_at	IV	10070301	10071515	-	59
F45H11.4	I	10382755	10391304	-1	173928_at	I	10382815	10383125	-	60
F37B4.1	V	2893103	2895411	1	187737_at	V	2894894	2895351	+	60
C13G3.2	V	11020924	11022679	-1	187955_at	V	11020984	11022661	-	60
C48A7.1	IV	7405533	7418717	1	175822_at	IV	7418088	7418656	+	61
W03F8.9	IV	5189092	5195589	-1	181803_at	IV	5189153	5189445	-	61
H23L24.3	IV	8697718	8702654	1	186044_at	IV	8701802	8702593	+	61
F57C7.3	X	10589708	10593262	-1	173872_at	X	10589770	10590290	-	62
C09B9.1	IV	5037805	5040428	1	182698_at	IV	5039098	5040366	+	62
4R79.2	IV	17480351	17483285	-1	188501_at	IV	17480413	17481636	-	62
T14B4.8	II	6720369	6721561	-1	184018_at	II	6720432	6721129	-	63
F47B8.2	V	14315826	14316431	-1	178834_at	V	14315890	14316417	-	64
K03H1.6	III	9928957	9930282	1	191702_at	III	9929005	9930218	+	64
Y48C3A.11	II	13340667	13347785	-1	186346_at	II	13340732	13342177	-	65
ZK849.2	I	14186517	14188880	-1	193067_at	I	14186582	14187705	-	65
W01G7.1	II	14033113	14037618	-1	194243_x_at	II	14033178	14033460	-	65
Y40C5A.2	IV	7329663	7332779	-1	190399_at	IV	7329729	7330400	-	66
F55H12.6	I	8853824	8861265	-1	192505_at	I	8853890	8854615	-	66
K11G12.2	X	6702645	6709095	1	193868_at	X	6707872	6709028	+	67
F26D11.11	V	7972732	7977582	-1	174030_at	V	7972800	7973089	-	68
F09F9.1	X	4115312	4119330	1	182664_at	X	4117946	4119262	+	68
Y51H7BR.3	II	1534467	1535169	1	186862_at	II	1534503	1535101	+	68
T19D12.10	II	6655135	6658812	-1	192121_at	II	6655203	6656058	-	68
Y53C10A.7	I	12005165	12006284	1	184262_at	I	12005657	12006215	+	69
W09C2.3	IV	9625880	9634925	-1	174027_at	IV	9625951	9626319	-	71
F09G2.6	V	7166818	7169014	1	184047_at	V	7168146	7168943	+	71
M28.7	II	10648853	10652172	-1	188309_s_at	II	10648924	10649433	-	71
F16C3.1	I	10147364	10149875	1	188807_at	I	10148675	10149804	+	71
Y39A3CL.2	III	1789136	1806610	1	187024_at	III	1805263	1806538	+	72
F09B9.2	X	10146712	10153064	1	175840_s_at	X	10152465	10152990	+	74
W03A3.1	III	5799024	5801000	1	176624_at	III	5799525	5800926	+	74
F08F3.1	V	5446748	5447214	1	182555_at	V	5446747	5447140	+	74
F47E1.3	X	9046149	9052658	1	190537_at	X	9050170	9052584	+	74
T28F3.6	IV	17300811	17301987	-1	178256_at	IV	17300886	17301739	-	75
W02D3.9	I	6742297	6745340	-1	173509_at	I	6742373	6742516	-	76
B0513.1	IV	13888057	13893949	1	174959_at	IV	13893628	13893873	+	76
R07B5.4	V	9834263	9835845	-1	177901_at	V	9834339	9835479	-	76
C51E3.2	V	10150529	10151958	1	189032_at	V	10151039	10151882	+	76
F55G11.1	IV	12945001	12946546	-1	183428_at	IV	12945078	12945975	-	77
C54A12.4	II	5270458	5271590	-1	190105_at	II	5270535	5271462	-	77
F07C3.10	V	9256666	9260926	-1	190135_at	V	9256743	9258275	-	77
R186.5	V	12973220	12976139	-1	192583_at	V	12973297	12974540	-	77
F19H8.3	II	14607108	14607947	1	194037_at	II	14607127	14607870	+	77
Y48B6A.9	II	14211335	14212998	1	188108_at	II	14211370	14212920	+	78
Y69H2.11	V	18640304	18648187	1	189284_at	V	18646512	18648109	+	78
R106.2	X	17483252	17486731	-1	191183_at	X	17483330	17484513	-	78
F43G6.8	II	11812263	11814017	-1	192810_s_at	II	11812341	11813146	-	78
F54F12.2	III	13046500	13049229	1	181138_at	III	13048459	13049150	+	79
C01G5.5	IV	6524624	6526392	1	189716_at	IV	6525482	6526313	+	79
R74.3	III	4193794	4195321	1	174139_at	III	4194959	4195241	+	80
C27A7.6	V	12124958	12127143	-1	178951_at	V	12125038	12125470	-	80
C10A4.3	X	7407402	7408649	1	183242_at	X	7407441	7408569	+	80
M02B7.3	IV	3796331	3800456	-1	177371_s_at	IV	3796412	3797114	-	81
K08B4.1	IV	6095395	6110623	1	175617_at	IV	6110085	6110541	+	82
M7.8	IV	11093935	11094975	-1	176918_at	IV	11094017	11094869	-	82
T19E7.1	IV	5653972	5654988	1	180943_at	IV	5654008	5654906	+	82
H23L24.1	IV	8718346	8720390	1	186325_at	IV	8718702	8720308	+	82
ZC443.2	V	12810300	12810965	-1	178214_at	V	12810383	12810941	-	83
C14C11.5	V	5644299	5646043	1	185559_at	V	5645065	5645960	+	83
F47D12.3	III	6298437	6299269	1	187666_at	III	6298443	6299186	+	83
C17C3.12	II	5544752	5547461	-1	173996_at	II	5544836	5544983	-	84
B0496.5	IV	7421197	7422498	1	179814_at	IV	7421790	7422412	+	86
R13H9.2	IV	5062533	5062988	1	172771_x_at	IV	5062576	5062900	+	88
C09B9.6	IV	5055583	5056039	-1	172903_x_at	IV	5055671	5055995	-	88
B0034.5	II	5972817	5974926	-1	180357_at	II	5972906	5973691	-	89
F08D12.12	II	2783102	2787081	-1	186592_at	II	2783191	2784470	-	89
T12F5.4	I	3713125	3721159	-1	173428_at	I	3713215	3713677	-	90
F22B5.4	II	8449625	8452603	1	177532_at	II	8452052	8452511	+	92
T24A6.10	V	3538755	3540155	-1	186242_at	V	3538847	3539787	-	92
C17H11.1	X	8173850	8180805	1	186274_at	X	8179977	8180713	+	92
W05H7.1	X	1450763	1452235	1	171749_x_at	X	1451530	1452142	+	93
K04C1.4	X	14245653	14246532	-1	189682_at	X	14245746	14246461	-	93
F55A12.3	I	5358523	5365173	1	174572_at	I	5364835	5365079	+	94
M195.3	II	8363084	8369083	-1	174714_at	II	8363178	8363426	-	94
F21F3.5	I	4897641	4900978	-1	193262_at	I	4897735	4899033	-	94
Y39B6A.28	V	19033721	19035210	1	183376_at	V	19033979	19035115	+	95
H13N06.6	X	15500227	15504815	-1	193713_s_at	X	15500322	15500944	-	95
F56B3.10	IV	760610	762342	1	184514_at	IV	761609	762246	+	96
F20E11.12	V	17440354	17441572	1	185663_s_at	V	17440881	17441475	+	97
T19F4.1	V	6870120	6873593	1	174418_at	V	6873290	6873495	+	98
F38H4.9	IV	11858402	11860430	1	174899_at	IV	11859801	11860331	+	99
C01F1.4	II	4276207	4279119	1	183943_at	II	4277577	4279020	+	99
K06A1.1	II	6454923	6456389	1	191145_at	II	6455490	6456290	+	99
F58H7.1	IV	930492	935699	-1	179746_at	IV	930592	932252	-	100
ZC266.2	V	4696062	4697318	-1	181028_at	V	4696162	4696798	-	100
EEED8.6	II	5384175	5387288	-1	187182_at	II	5384275	5385745	-	100
T05D4.3	III	13566764	13570327	-1	178521_s_at	III	13566865	13567027	-	101
K11C4.2	V	6894898	6896571	1	183323_at	V	6895306	6896470	+	101
F32H2.9	I	8993993	8998584	1	192004_at	I	8997562	8998483	+	101
F15D4.2	II	13215991	13216656	1	179341_at	II	13216011	13216554	+	102
B0554.7	V	437405	440852	-1	180408_s_at	V	437507	439427	-	102
C49F5.4	X	11980175	11981906	-1	194103_at	X	11980277	11980825	-	102
D1046.5	IV	8956470	8965503	1	175297_at	IV	8965168	8965399	+	104
Y51H7C.3	II	1438503	1439676	1	186335_at	II	1438517	1439572	+	104
F46H5.5	X	7255874	7256925	-1	180717_at	X	7255979	7256629	-	105
D1007.1	I	4568963	4570028	-1	191721_at	I	4569068	4569932	-	105
F20C5.6	IV	8771539	8773186	-1	175265_at	IV	8771647	8771838	-	108
F44F4.5	II	10893266	10895003	-1	188479_at	II	10893374	10894502	-	108
C34F11.4	II	5199744	5200203	1	171867_x_at	II	5199697	5200094	+	109
F56E3.4	X	3197274	3199312	-1	175757_s_at	X	3197384	3197937	-	110
T19C3.5	III	624629	627811	-1	187375_at	III	624739	625822	-	110
C45G9.11	III	5063955	5068686	-1	187733_s_at	III	5064065	5064612	-	110
F23B2.4	IV	9136914	9146191	-1	190860_at	IV	9137024	9137541	-	110
F09F9.4	X	4122392	4128405	-1	192630_at	X	4122502	4123906	-	110
T01C8.3	X	16780909	16782160	-1	182974_at	X	16781020	16781749	-	111
Y53F4B.12	II	15019118	15025663	1	184759_at	II	15023521	15025552	+	111
ZK675.2	II	7900571	7904557	1	190980_at	II	7903886	7904446	+	111
T19H12.4	V	4872117	4874014	1	191353_at	V	4873108	4873903	+	111
W09G10.3	II	3525166	3528510	-1	185147_at	II	3525278	3526395	-	112
F37A4.6	III	6705755	6707138	1	187302_at	III	6706609	6707026	+	112
K06B4.8	V	15693798	15696021	1	192379_at	V	15694815	15695908	+	113
C49G9.1	I	12564509	12565792	1	179000_at	I	12564521	12565678	+	114
Y38H6C.20	V	20542511	20546382	-1	190897_at	V	20542625	20543717	-	114
W05H12.2	I	13411783	13412865	-1	182226_at	I	13411898	13412402	-	115
F44F4.13	II	10908723	10910234	-1	188569_at	II	10908839	10909399	-	116
F52F12.1	I	9888372	9892577	-1	188864_s_at	I	9888489	9889237	-	117
F57G12.1	X	12169021	12171605	-1	171898_x_at	X	12169139	12169365	-	118
C43C3.3	X	9698610	9701610	1	175189_at	X	9701198	9701492	+	118
T22B7.1	X	5663795	5674018	1	175723_at	X	5673414	5673900	+	118
T15B7.12	V	6817701	6819723	-1	185352_at	V	6817820	6818628	-	119
C50F4.6	V	9546178	9546629	1	172692_x_at	V	9546257	9546508	+	121
C03H5.6	II	392813	399975	-1	183272_at	II	392934	396874	-	121
H38K22.2	III	4313595	4317549	1	174551_at	III	4317062	4317426	+	123
F31D4.7	V	20858199	20860961	1	179393_at	V	20860091	20860838	+	123
Y108G3AL.3	V	163670	172039	-1	176550_at	V	163794	164708	-	124
F23D12.3	X	14442541	14443290	1	182128_at	X	14442541	14443166	+	124
T07F12.4	X	4896639	4898121	-1	192308_s_at	X	4896763	4897735	-	124
Y32F6B.2	V	10486273	10488677	-1	193105_at	V	10486398	10486993	-	125
M01D7.5	I	1843401	1843903	1	173242_s_at	I	1843546	1843777	+	126
T01C2.1	V	5624547	5630690	-1	174405_at	V	5624673	5624874	-	126
H02I12.3	IV	11394525	11396600	1	193432_at	IV	11395865	11396474	+	126
K06B4.2	V	15677386	15679851	1	193670_at	V	15678681	15679725	+	126
ZK75.3	II	5990192	5990707	-1	188290_at	II	5990319	5990660	-	127
F58G6.4	IV	9658030	9663918	1	189379_at	IV	9662511	9663790	+	128
C42C1.2	IV	12265496	12268276	-1	189886_at	IV	12265624	12266469	-	128
ZK637.1	III	8882876	8885392	-1	189977_s_at	III	8883004	8883522	-	128
F53B1.3	X	2105623	2107164	1	180516_at	X	2105635	2107034	+	130
Y54E2A.1	II	14734322	14739138	-1	193416_s_at	II	14734453	14735694	-	131
R11F4.2	II	4083059	4086220	1	183998_at	II	4084822	4086088	+	132
C18F10.2	III	6273104	6275960	1	185009_at	III	6274953	6275827	+	133
F14E5.4	II	8429883	8431978	-1	189438_s_at	II	8430016	8430895	-	133
K10C8.2	V	12690321	12692243	1	191480_at	V	12691485	12692110	+	133
T05H4.3	V	6442148	6447367	1	180915_at	V	6446538	6447233	+	134
Y55H10A.2	IV	3363549	3366075	1	187126_at	IV	3365715	3365941	+	134
K11G12.7	X	6709491	6712792	1	193304_at	X	6711521	6712657	+	135
Y58A7A.6	V	5087573	5089290	-1	176142_at	V	5087710	5088510	-	137
F25D1.2	V	10530897	10532624	-1	178002_at	V	10531034	10531586	-	137
T07D10.1	I	12603759	12606235	-1	173587_s_at	I	12603897	12605303	-	138
C49C3.7	IV	17332527	17333517	1	179637_at	IV	17332878	17333377	+	140
F15A4.5	II	12469359	12471111	-1	188785_s_at	II	12469501	12471005	-	142
F18A1.4	II	7667913	7671825	1	193382_at	II	7670466	7671682	+	143
F14F11.1	II	8305696	8321396	-1	189673_at	II	8305840	8306856	-	144
T01D3.1	V	13689702	13703136	1	189369_at	V	13702425	13702991	+	145
E03H12.1	IV	4992399	4993847	1	191656_at	IV	4992925	4993702	+	145
C26E6.2	III	4952085	4955075	1	174348_at	III	4954784	4954928	+	147
E04F6.2	II	7199366	7201786	1	181830_at	II	7200959	7201636	+	150
R10E11.5	III	9785853	9789541	-1	187499_at	III	9786003	9786891	-	150
F49E2.4	X	9573977	9575799	-1	188112_at	X	9574127	9574865	-	150
C32E12.2	I	5198087	5199687	1	193080_at	I	5198803	5199534	+	153
F25G6.9	V	8565102	8569781	-1	179708_s_at	V	8565256	8565935	-	154
K01A2.10	II	321460	323097	-1	184623_at	II	321614	322668	-	154
Y111B2A.10	III	12595900	12598490	-1	188753_s_at	III	12596058	12597377	-	158
T01C3.10	V	15006218	15010754	-1	192557_s_at	V	15006377	15007248	-	159
F52D10.6	X	11581673	11584882	1	192250_at	X	11583751	11584721	+	161
W03G11.4	X	12076414	12093005	-1	171801_s_at	X	12076576	12076699	-	162
F13B12.4	IV	10444618	10448910	-1	190615_s_at	IV	10444780	10445568	-	162
T24F1.6	II	11322961	11329284	-1	192033_s_at	II	11323123	11324014	-	162
F38B6.6	X	6684417	6690038	-1	183990_at	X	6684581	6685230	-	164
DH11.3	II	7995511	8003076	-1	191297_at	II	7995675	7996513	-	164
Y50D7A.6	III	221418	228837	1	171972_x_at	III	226971	228672	+	165
T24F1.3	II	11306309	11311838	1	189683_at	II	11310682	11311671	+	167
T22C8.3	II	8620470	8621898	-1	190362_at	II	8620639	8621456	-	169
K08A8.2	X	7458239	7463682	-1	174313_s_at	X	7458409	7458585	-	170
C52A11.2	II	10729820	10731477	-1	188261_at	II	10729990	10731136	-	170
C05D2.1	III	5624970	5632374	1	175667_at	III	5631825	5632203	+	171
F22E10.1	X	12731770	12737344	1	190144_at	X	12736393	12737173	+	171
C15H9.1	X	6122273	6127499	1	193024_at	X	6126341	6127327	+	172
F29B9.5	IV	4652366	4653150	1	191888_at	IV	4652438	4652977	+	173
Y113G7B.11	V	20209101	20210514	-1	187103_s_at	V	20209275	20209919	-	174
T05A7.4	II	4672786	4673734	1	193301_at	II	4673094	4673556	+	178
K07E8.5	II	652000	653924	1	179836_at	II	653112	653745	+	179
Y46H3A.1	V	1807307	1809296	1	184414_at	V	1808364	1809117	+	179
K08F4.4	IV	10130337	10133230	1	193357_at	IV	10132192	10133051	+	179
R06A4.10	II	14373757	14379009	-1	192309_at	II	14373939	14374350	-	182
K06A1.5	II	6450979	6453347	-1	173705_s_at	II	6451162	6452314	-	183
C05C12.5	IV	11260404	11261141	-1	182200_at	IV	11260587	11261075	-	183
Y48G8AR.2	I	1282105	1285409	1	177203_s_at	I	1284850	1285225	+	184
F17E9.8	IV	8340174	8342237	1	183606_at	IV	8341479	8342053	+	184
F46C5.7	II	8839311	8840086	1	186718_at	II	8839364	8839901	+	185
ZC412.1	V	14852653	14858373	-1	191092_at	V	14852840	14854492	-	187
C27H5.7	II	7168750	7171288	-1	176157_at	II	7168941	7169645	-	191
F55D10.4	X	4716558	4720609	-1	193090_at	X	4716749	4718369	-	191
T06D8.7	II	11236533	11237233	-1	178870_s_at	II	11236726	11237176	-	193
C03C10.6	III	4078415	4082768	1	187248_at	III	4081729	4082575	+	193
R11H6.2	V	14597747	14599894	1	192726_at	V	14598739	14599701	+	193
F46B6.9	V	9796662	9798016	1	177542_at	V	9796963	9797821	+	195
ZK563.4	X	3373235	3374728	-1	181065_at	X	3373430	3374499	-	195
F01E11.3	X	6967319	6983053	1	185207_at	X	6980869	6982858	+	195
C01G12.7	II	14588540	14591789	-1	181887_at	II	14588736	14589257	-	196
F02E8.3	X	4458245	4459238	1	192044_at	X	4458255	4459040	+	198
F14B4.2	I	9271434	9278679	-1	173814_at	I	9271634	9271896	-	200
F25H9.2	V	13457954	13459249	1	179058_at	V	13458391	13459048	+	201
C10C6.2	IV	11459963	11463147	1	191021_at	IV	11461639	11462946	+	201
F47B10.8	X	10905173	10906505	-1	180017_s_at	X	10905375	10906367	-	202
T28H10.1	V	12503611	12505002	1	191632_at	V	12503942	12504800	+	202
Y37E11AL.5	IV	3658952	3662763	-1	177236_s_at	IV	3659155	3661443	-	203
M106.1	II	10824210	10841337	1	173070_s_at	II	10840934	10841133	+	204
ZK899.1	X	9446595	9447543	1	178393_at	X	9446610	9447339	+	204
F32B6.11	V	10905715	10906508	1	183884_at	V	10905731	10906294	+	214
C39B10.1	X	10460476	10463510	-1	191335_at	X	10460691	10461397	-	215
B0001.5	IV	12141132	12143301	-1	175583_s_at	IV	12141348	12141511	-	216
C39E6.6	X	4767146	4769953	-1	192880_at	X	4767364	4768476	-	218
F34D6.4	II	2690472	2694311	-1	181748_at	II	2690697	2692229	-	225
F48E3.1	X	7485810	7490646	1	175817_at	X	7489618	7490419	+	227
K06C4.6	V	8909529	8913839	-1	192537_at	V	8909756	8911507	-	227
C09G1.4	X	15988150	15996853	-1	186932_at	X	15988378	15990546	-	228
T05C12.2	II	8174860	8177118	-1	193789_at	II	8175095	8175669	-	235
T24H10.4	II	9109488	9111126	1	181621_at	II	9110143	9110889	+	237
T21F2.1	X	16711596	16720573	1	191447_at	X	16719461	16720333	+	240
Y54G11B.1	II	14455527	14464807	1	184574_at	II	14463099	14464566	+	241
F57A8.4	V	10066887	10068617	1	193377_at	V	10067857	10068368	+	249
C46E1.1	X	15468978	15470678	1	179283_at	X	15468988	15470427	+	251
B0546.4	IV	3382945	3384144	-1	173485_s_at	IV	3383199	3384084	-	254
W02D3.11	I	6753230	6756349	-1	176783_s_at	I	6753484	6755190	-	254
F49C12.7	IV	9309103	9312904	-1	180945_s_at	IV	9309357	9310205	-	254
C28A5.4	III	4446609	4449911	-1	193833_s_at	III	4446863	4449208	-	254
ZK1086.1	X	13798146	13809779	-1	175207_at	X	13798402	13799093	-	256
C34F6.8	X	11215621	11218671	1	173980_at	X	11218134	11218414	-	257
C46C11.3	X	4629027	4631787	1	176784_s_at	X	4629432	4631530	+	257
F57B10.9	I	6550568	6552647	-1	185820_at	I	6550825	6551415	-	257
C07A9.7	III	9690963	9694473	-1	186866_at	III	9691222	9692091	-	259
T28B8.5	I	8139461	8142530	-1	190395_at	I	8139720	8140262	-	259
T10B11.9	I	6954442	6956693	-1	185854_s_at	I	6954702	6955846	-	260
C47C12.6	X	7763149	7774757	1	188114_at	X	7767247	7774496	+	261
Y75B8A.24	III	12251372	12273560	-1	171802_s_at	III	12251638	12253363	-	266
W02A11.3	I	12738072	12741128	1	192958_at	I	12739421	12740862	+	266
F49E8.6	IV	7553516	7554472	-1	182105_s_at	IV	7553783	7554082	-	267
F17C11.8	V	10958736	10960724	-1	180560_s_at	V	10959004	10959606	-	268
R05D7.3	I	12168226	12170444	-1	178858_at	I	12168497	12169837	-	271
ZK524.2	I	7422780	7454083	1	194251_x_at	I	7452884	7453812	+	271
K03D10.1	I	14128579	14142189	-1	194114_s_at	I	14128851	14130249	-	272
B0228.5	II	7752492	7753529	-1	189557_at	II	7752770	7753357	-	278
F52H2.2	X	2554225	2557708	1	190053_at	X	2556271	2557426	+	282
M03F4.3	X	4948016	4955298	1	191388_at	X	4954210	4955014	+	284
T06G6.3	I	12708914	12711583	-1	177430_s_at	I	12709207	12709933	-	293
K09E9.3	X	15611765	15613711	-1	178062_at	X	15612060	15612588	-	295
K02F2.6	I	6820548	6823092	-1	191976_at	I	6820843	6821487	-	295
F45E10.2	II	11052057	11055220	-1	189681_at	II	11052354	11052905	-	297
C39E6.4	X	4758772	4761580	-1	189498_s_at	X	4759072	4759731	-	300
B0198.1	X	12031831	12033945	-1	190448_at	X	12032131	12033285	-	300
Y67A10A.7	IV	14374095	14379356	1	184679_at	IV	14376733	14379055	+	301
C02D4.2	X	15286498	15302882	-1	190313_at	X	15286802	15288624	-	304
F26E4.8	I	9785766	9787383	-1	192922_s_at	I	9786070	9786556	-	304
ZK265.7	I	8262025	8268956	1	179195_at	I	8267211	8268647	+	309
R13A5.9	III	7575201	7579334	-1	175960_s_at	III	7575512	7577150	-	311
Y23B4A.2	X	5919652	5920455	1	185809_at	X	5919744	5920144	+	311
D1014.3	V	8130174	8133137	1	189830_at	V	8131710	8132825	+	312
C29H12.6	II	6114379	6118219	-1	185668_s_at	II	6114692	6116516	-	313
C05D10.2	III	6067803	6072022	1	187692_at	III	6070559	6071708	+	314
F35G8.1	X	9315367	9319111	-1	191250_at	X	9315681	9317189	-	314
C02C6.1	X	15568836	15573613	1	175673_s_at	X	15572984	15573296	+	317
K09C4.10	X	3276042	3280188	-1	185487_s_at	X	3276360	3276975	-	318
Y73F8A.5	IV	15259874	15269006	1	184137_at	IV	15267512	15268685	+	321
C50D2.2	II	109165	111402	1	189929_at	II	110585	111080	+	322
Y39B6A.48	V	19184949	19187693	1	185407_at	V	19177825	19187368	+	325
C25A1.11	I	10193913	10196987	-1	172967_x_at	I	10194239	10195254	-	326
F40F8.8	II	11142668	11150292	1	178836_at	II	11149015	11149966	+	326
F54B11.6	X	13598391	13599595	1	180601_s_at	X	13598398	13599267	+	328
C49F5.2	X	11969952	11974598	-1	188556_s_at	X	11970280	11971417	-	328
W01C8.6	X	5705677	5710543	-1	193560_s_at	X	5706005	5706854	-	328
C32D5.9	II	6346911	6347670	-1	188536_s_at	II	6347249	6347608	-	338
C36B7.7	X	7116154	7116945	-1	182685_at	X	7116494	7116911	-	340
T06H11.1	X	10104542	10125414	-1	188242_at	X	10104888	10106118	-	346
Y71D11A.5	III	1125231	1136013	-1	186341_at	III	1125583	1127839	-	352
ZK896.8	IV	12860106	12865904	1	173831_s_at	IV	12864953	12865551	+	353
W02D3.9	I	6742297	6745340	-1	193614_s_at	I	6742650	6743630	-	353
F47G4.4	I	14062734	14068794	-1	178275_s_at	I	14063090	14063579	-	356
C06G4.2	III	7980996	7986563	1	174918_at	III	7985840	7986206	+	357
K10G9.2	III	10285817	10288505	1	177872_at	III	10286433	10288145	+	360
C02H7.3	X	751201	759731	-1	188458_s_at	X	751567	754741	-	366
F41E7.3	X	10282756	10285665	-1	190770_at	X	10283125	10284386	-	369
W09C5.7	I	13654014	13658148	1	178417_s_at	I	13657448	13657778	+	370
C42C1.1	IV	12259862	12261419	-1	182473_at	IV	12260232	12260967	-	370
C28H8.9	III	5903523	5906073	-1	187205_s_at	III	5903901	5905383	-	378
ZK829.7	IV	11959879	11961505	-1	190938_s_at	IV	11960258	11960856	-	379
T25E12.4	V	16747360	16788215	1	194083_s_at	V	16786515	16787836	+	379
T28F2.5	I	3641675	3647011	-1	192518_at	I	3642062	3643066	-	387
C30A5.7	III	8212686	8216546	-1	187875_s_at	III	8213079	8214236	-	393
F12D9.1	X	8639327	8643211	-1	182671_at	X	8639721	8642939	-	394
B0491.8	II	11358357	11370200	1	192675_s_at	II	11368857	11369802	+	398
R10H1.2	II	7497300	7499403	-1	187501_at	II	7497703	7498645	-	403
F42G8.3	IV	8143481	8148621	1	191073_s_at	IV	8147180	8148214	+	407
C50C3.5	III	8179181	8180222	1	176822_at	III	8179180	8179808	+	414
C43C3.2	X	9693837	9696650	1	191807_at	X	9695091	9696212	+	438
C45B2.6	X	6053058	6057303	1	176693_s_at	X	6055705	6056859	+	444
ZK1098.10	III	9546159	9556406	1	190797_at	III	9555301	9555956	+	450
T04H1.8	V	12258788	12261011	1	191929_at	V	12260089	12260557	+	454
F18E9.5	X	8571013	8575381	1	187751_s_at	X	8574113	8574922	+	459
R11G1.4	X	3645866	3650139	-1	175722_s_at	X	3646336	3646672	-	470
F38C2.8	IV	16257628	16259377	1	172921_x_at	IV	16255531	16258906	+	471
K04G2.2	I	8030952	8033257	1	174120_at	I	8032451	8032775	+	482
C14F11.3	X	6225807	6230658	-1	191026_s_at	X	6226291	6227036	-	484
D2092.1	I	6629760	6637430	-1	191864_s_at	I	6630247	6630832	-	487
F33H1.1	II	10157441	10169236	-1	190486_s_at	II	10157946	10158489	-	505
H01A20.1	X	14558424	14561347	1	193679_s_at	X	14559355	14560839	+	508
B0412.2	III	811821	813757	1	193876_at	III	812715	813237	+	520
C29A12.4	V	10824828	10846489	1	189271_s_at	V	10842234	10845960	+	529
F58A6.2	II	5136856	5138399	1	181881_at	II	5136872	5137852	+	547
T22H2.5	I	11688250	11690820	-1	174101_at	I	11688805	11689069	-	555
F44G4.7	II	9002510	9004979	-1	177552_at	II	9003082	9003741	-	572
C45B2.4	X	6070456	6081791	1	189510_at	X	6079985	6081219	+	572
ZK637.8	III	8905525	8911649	1	194077_s_at	III	8910015	8911077	+	572
F40E10.6	X	14703624	14706776	-1	180597_at	X	14704197	14705692	-	573
M01A10.2	I	5546230	5561635	1	186480_s_at	I	5559972	5561060	+	575
C44E12.3	X	7599779	7607949	-1	172062_x_at	X	7600356	7601888	-	577
Y60A3A.1	V	19991216	19999705	-1	193555_s_at	V	19991807	19992892	-	591
R09F10.3	X	8294561	8296736	1	185634_at	X	8295559	8296126	+	610
F31E3.2	III	6974279	6977958	1	189110_at	III	6976782	6977324	+	634
W02A11.2	I	12733290	12741214	-1	182423_s_at	I	12733925	12736553	-	635
F41G4.3	X	16816244	16819140	-1	188151_s_at	X	16816885	16817642	-	641
C05C12.6	IV	11231641	11233094	-1	183472_at	IV	11232297	11232695	-	656
R166.3	II	10537713	10539246	-1	177391_s_at	II	10538418	10539245	-	705
T05C1.2	II	4481015	4483712	-1	181970_at	II	4481722	4483699	-	707
W01H2.3	X	4227831	4235820	-1	189956_at	X	4228547	4231179	-	716
F30F8.2	I	7826440	7831622	-1	189017_at	I	7827161	7827972	-	721
F20D6.8	V	8164568	8168077	-1	189488_at	V	8165292	8166378	-	724
T04D3.3	I	13310901	13318690	-1	192275_s_at	I	13311628	13312906	-	727
E02D9.1	I	6800385	6805503	1	175317_s_at	I	6804308	6804765	+	738
Y74C9A.5	I	27595	32482	-1	187719_at	I	28336	29830	-	741
T20G5.4	III	10212290	10215367	1	175223_at	III	10214464	10214618	+	749
Y45F10B.10	IV	13561841	13574387	1	193729_at	IV	13572884	13573627	+	760
C50F7.1	IV	7743889	7746420	1	191405_at	IV	7744734	7745654	+	766
F09C3.2	I	14271942	14274190	-1	192709_at	I	14272711	14274118	-	769
T19D2.2	X	3940119	3943291	-1	191891_at	X	3940901	3941474	-	782
C38C10.1	III	9385564	9388048	1	193134_at	III	9386308	9387240	+	808
ZK370.6	III	8741643	8743747	-1	176073_at	III	8742453	8743745	-	810
C18B12.3	X	15031382	15034459	-1	189424_at	X	15032195	15034087	-	813
C28F5.2	II	7507379	7510969	-1	187437_at	II	7508214	7508751	-	835
T05E7.4	I	6191878	6194898	-1	183802_at	I	6192718	6193192	-	840
F57C9.6	I	4821977	4824812	1	180438_at	I	4823014	4823971	+	841
M142.1	III	10906352	10908742	1	188513_at	III	10907502	10907891	+	851
C06A1.2	II	10568819	10571772	1	177971_at	II	10569318	10570920	+	852
C10E2.4	X	16749670	16751025	-1	180112_at	X	16750557	16750970	-	887
C01F4.2	I	4850069	4867826	-1	189146_at	I	4850989	4852030	-	920
ZK892.1	II	9991284	10001057	1	174166_at	II	9999902	10000125	+	932
B0198.2	X	12029749	12032107	1	177459_at	X	12029956	12031129	+	978
F39B3.2	X	17567571	17571834	-1	180005_at	X	17568594	17569299	-	1023
K10C3.2	I	9850019	9852081	-1	191853_at	I	9851058	9851701	-	1039
Y53C10A.5	I	11998769	12003354	1	185387_s_at	I	11999786	12002308	+	1046
T23G7.3	II	9165842	9167743	-1	173496_s_at	II	9166948	9167229	-	1106
T27A1.6	II	516023	521621	1	192729_at	II	519385	520486	+	1135
Y39B6A.19	V	19059974	19066701	1	183460_s_at	V	19063123	19065526	+	1175
Y48B6A.8	II	14205529	14210076	1	187990_s_at	II	14207836	14208898	+	1178
Y64G10A.6	IV	14276556	14285477	1	185098_s_at	IV	14283832	14284296	+	1181
T16H5.1	I	2451909	2464638	-1	182198_at	I	2453107	2454834	-	1198
B0361.7	III	7283026	7285810	-1	188107_at	III	7284241	7284681	-	1215
F49E2.1	X	9561844	9565912	-1	194148_x_at	X	9563116	9563417	-	1272
C30F2.2	X	16076725	16085130	-1	192864_at	X	16078057	16078758	-	1332
T13F2.5	IV	9780576	9784652	-1	177645_at	IV	9781955	9783114	-	1379
VF36H2L.1	I	9231023	9233548	-1	186386_s_at	I	9232432	9232945	-	1409
Y39A3B.5	III	2009315	2021577	-1	191109_at	III	2011077	2012655	-	1762
F47G6.1	I	1483084	1490474	1	188005_at	I	1487398	1488570	+	1904
C17G10.4	II	5587222	5593398	-1	173747_at	II	5589267	5589542	-	2045
Y50C1A.2	I	412914	418663	-1	184446_at	I	415883	416626	-	2969
Y39E4B.8	III	13119697	13133756	1	188019_at	III	13129015	13130367	+	3389
ZC412.9	V	14881125	14881565	-1	182441_s_at	V	14887531	14887832	-	6406
F10E7.11	II	7120521	7121714	-1	185836_s_at	II	7130738	7131185	-	10217
Y19D10A.7	V	2348043	2350153	-1	176845_s_at	V	2456174	2456780	-	108131
C01B4.4	V	2505464	2509233	1	176325_at	V	2399136	2400895	+	108338

## Sheet: Pico only
Ensembl Gene ID	Chromosome Name	Gene Start (bp)	Gene End (bp)	Strand	Affy c elegans	Probe Chr	Probe Start	Probe End	Probe Strand	Dist from 3' End
T27E4.9	V	9089084	9089570	-1	172901_x_at	V	9087945	9088391	+	-1139
M01E11.7	I	5582941	5597335	-1	184493_at	I	5582410	5583166	+	-531
B0228.6	II	7754490	7755079	-1	187298_at	II	7754108	7754698	-	-382
T28A11.21	V	3276913	3277957	-1	186516_at	V	3276550	3277388	-	-363
C01B7.1	V	8786355	8793259	1	189538_s_at	V	8792879	8793612	-	-353
ZK370.3	III	8720108	8725883	1	175981_at	III	8725743	8726180	-	-297
R01B10.3	V	6044458	6044854	-1	172985_at	V	6044165	6045298	-	-293
F10B5.5	II	8158272	8160380	1	193154_at	II	8159934	8160569	-	-189
T05E7.4	I	6191878	6194898	-1	182462_at	I	6191699	6192385	+	-179
W02B12.7	II	11465905	11467550	-1	193088_at	II	11465812	11468311	+	-93
F43H9.3	V	8022445	8024735	-1	190049_at	V	8022381	8022939	+	-64
K03B4.3	V	4686923	4688604	1	180141_at	V	4687834	4688656	+	-52
Y22D7AL.1	III	1650291	1652658	1	172097_x_at	III	1652531	1652651	-	7
B0280.1	III	7133718	7136337	1	174763_s_at	III	7136209	7136321	+	16
F46A8.7	I	11238107	11238217	-1	172189_at	I	11238136	11238211	-	29
C07G1.3	IV	8176466	8188861	1	175637_at	IV	8188468	8188832	+	29
F10D11.3	I	8439748	8440462	-1	181567_at	I	8439777	8440462	-	29
Y105C5B.25	IV	16142504	16147102	-1	186666_at	IV	16142533	16143797	-	29
F08B6.3	I	6758239	6760168	-1	189287_at	I	6758268	6759509	-	29
F22B5.7	II	8457742	8464441	1	175654_at	II	8464167	8464411	+	30
T04H1.5	V	12251144	12252155	1	178156_at	V	12251542	12252125	+	30
F59D6.1	V	3051415	3051814	1	181021_at	V	3051456	3051784	+	30
K02H8.1	X	17001646	17008276	1	182401_at	X	17004730	17008246	+	30
ZC155.2	III	5219264	5220007	1	182899_at	III	5219351	5219977	+	30
Y55F3AM.8	IV	1003652	1005856	-1	186478_at	IV	1003682	1005803	-	30
VW02B12L.2	II	11439207	11439666	-1	186834_at	II	11439237	11439663	-	30
Y39A1C.1	III	10856709	10857984	1	181757_at	III	10856726	10857953	+	31
C26C6.7	I	7508638	7512487	1	188055_at	I	7511161	7512456	+	31
C10A4.8	X	7422758	7424828	-1	190072_at	X	7422789	7423759	-	31
R05H5.4	II	10198247	10199683	-1	193339_s_at	II	10198278	10198887	-	31
B0024.15	V	10290104	10291486	1	178956_at	V	10290852	10291454	+	32
F14B8.2	X	6904726	6904975	1	181117_at	X	6904726	6904943	+	32
T20G5.10	III	10211038	10211839	-1	187206_at	III	10211070	10211697	-	32
F31E3.1	III	6979818	6981724	1	175601_at	III	6981487	6981691	+	33
K11E4.5	X	13747237	13751717	1	175725_at	X	13751304	13751684	+	33
Y47D3A.20	III	11274782	11275802	1	176911_at	III	11274859	11275769	+	33
D2092.6	I	6597571	6598854	1	180264_at	I	6598182	6598821	+	33
Y106G6H.16	I	10474853	10475486	1	187131_at	I	10474965	10475453	+	33
F23A7.3	X	16219932	16222266	1	190044_at	X	16220943	16222233	+	33
F49E7.2	X	1095560	1097010	-1	179804_s_at	X	1095594	1096285	-	34
F54C4.4	III	86776	87335	-1	180043_at	III	86810	87238	-	34
R10H10.5	IV	10403991	10408238	1	193565_at	IV	10406379	10408204	+	34
C06B3.4	V	13906305	13907784	1	192469_at	V	13907067	13907749	+	35
R148.1	III	3186689	3191360	1	178484_at	III	3189474	3191324	+	36
F02D8.3	V	14980160	14982432	1	179288_at	V	14981529	14982396	+	36
F48D6.2	X	4252330	4254059	1	182307_at	X	4253055	4254023	+	36
F36A2.2	I	8801740	8804688	-1	190480_at	I	8801777	8802642	-	37
ZK686.4	III	7769143	7772487	-1	176061_at	III	7769181	7769781	-	38
Y45F10D.10	IV	13785758	13786795	-1	186912_at	IV	13785796	13786780	-	38
F33A8.6	II	11050177	11052244	1	190294_at	II	11051157	11052206	+	38
C49F8.2	X	13371474	13376913	-1	174609_at	X	13371513	13371846	-	39
D2023.3	V	11803726	11806570	-1	177904_at	V	11803765	11806448	-	39
F02D8.1	V	14972713	14978585	-1	179408_at	V	14972752	14973732	-	39
F57A8.1	V	10037140	10047584	1	188628_at	V	10047025	10047545	+	39
H21P03.3	IV	11482693	11498138	-1	173592_s_at	IV	11482733	11482989	-	40
F57C2.6	II	14528650	14534011	1	174376_at	II	14533735	14533971	+	40
C46C11.1	X	4637306	4643633	1	174832_at	X	4643296	4643593	+	40
F16B3.2	V	1315285	1315740	1	175201_at	V	1315309	1315700	+	40
C33D9.5	IV	8778369	8780854	-1	173803_at	IV	8778410	8778689	-	41
Y39A1A.13	III	10646052	10648695	1	186307_at	III	10647077	10648654	+	41
ZK524.4	I	7461360	7466416	-1	190630_at	I	7461401	7462132	-	41
W01C8.3	X	5675204	5680183	-1	174006_at	X	5675246	5675457	-	42
F32A6.1	X	5305241	5306293	1	183495_at	X	5305246	5306251	+	42
Y106G6D.5	I	10119550	10122065	-1	185091_at	I	10119592	10120285	-	42
H16O14.1	IV	6053811	6073948	1	185315_at	IV	6072503	6073906	+	42
C35B1.2	IV	4086205	4102888	1	180382_s_at	IV	4098134	4102845	+	43
F55D12.4	I	7899036	7903776	-1	192833_at	I	7899079	7900685	-	43
K02D3.1	X	13706848	13707557	1	178993_at	X	13706855	13707513	+	44
K03E6.1	X	1074933	1078636	1	187894_at	X	1077689	1078592	+	44
C42C1.16	IV	12285383	12287722	1	192111_at	IV	12286474	12287678	+	44
C28C12.12	IV	8494544	8496347	-1	173953_at	IV	8494589	8494786	-	45
K08B5.2	X	16551146	16553791	-1	182979_at	X	16551191	16552347	-	45
Y37E3.15	I	2097347	2123429	1	173346_at	I	2111487	2123383	+	46
Y37D8A.9	III	12871018	12874535	-1	173721_at	III	12871064	12871404	-	46
W05B5.1	I	13042679	13045103	1	177781_at	I	13042699	13045057	+	46
ZK1307.9	II	9649406	9650807	1	189427_at	II	9650196	9650761	+	46
F53F4.3	V	13591944	13592789	1	193578_at	V	13592004	13592743	+	46
F22B5.1	II	8444231	8445029	1	193722_at	II	8444230	8444983	+	46
F57G4.5	V	17641734	17642644	1	178442_at	V	17641937	17642597	+	47
F48G7.4	V	620045	621332	1	183021_at	V	620343	621284	+	48
F59E12.10	II	5647176	5647844	-1	187823_at	II	5647224	5647843	-	48
K08A2.4	II	2988301	2991233	1	173190_s_at	II	2990978	2991184	+	49
F47B8.3	V	14321286	14322683	-1	178790_at	V	14321335	14321998	-	49
F34H10.4	X	9648465	9650844	1	187221_at	X	9649858	9650794	+	50
F25B3.3	V	9556517	9561409	-1	192725_at	V	9556567	9558306	-	50
C38C3.6	V	1484864	1485487	-1	181280_at	V	1484915	1485480	-	51
T04H1.2	V	12242136	12244865	-1	189703_at	V	12242187	12242898	-	51
T13F2.10	IV	9766726	9767161	-1	172906_x_at	IV	9766778	9767080	-	52
F54C8.4	III	9441458	9443527	-1	173801_at	III	9441510	9441669	-	52
K09C8.4	X	10966569	10969704	1	179262_at	X	10969072	10969651	+	53
C01B12.5	II	9808	11826	-1	185631_at	II	9861	10443	-	53
C13F10.4	V	7205431	7214697	-1	173543_at	V	7205485	7205759	-	54
M04C9.5	I	9359837	9362916	1	193487_at	I	9361789	9362862	+	54
C24B5.2	V	9175599	9177788	1	174154_at	V	9177619	9177732	+	56
W09G10.6	II	3516456	3518848	1	185141_at	II	3517828	3518792	+	56
ZC376.4	V	14177886	14179288	1	189113_at	V	14178016	14179232	+	56
Y37A1B.2	IV	14061000	14069822	-1	173958_at	IV	14061057	14061274	-	57
Y42G9A.4	III	6124129	6136221	-1	174734_at	III	6124186	6124590	-	57
ZK682.7	V	9290484	9291919	-1	180488_at	V	9290541	9291227	-	57
F20D12.3	IV	7934111	7937642	1	184942_at	IV	7936161	7937585	+	57
R03E1.1	X	14164562	14169620	-1	173907_at	X	14164620	14164990	-	58
Y53G8AL.1	III	3233091	3241252	1	176466_at	III	3240148	3241194	+	58
Y113G7A.14	V	20131190	20133661	-1	186919_at	V	20131248	20133652	-	58
F58E10.1	V	13986980	14005886	-1	174905_at	V	13987039	13987318	-	59
B0285.8	III	4365411	4367362	1	189503_at	III	4366599	4367303	+	59
C01B7.6	V	8805220	8819759	-1	173636_at	V	8805280	8805487	-	60
T24G10.2	III	5440732	5442713	-1	173758_at	III	5440792	5441109	-	60
B0336.8	III	5697500	5697960	-1	187993_at	III	5697560	5697959	-	60
F42A6.4	IV	3327477	3329641	-1	189253_s_at	IV	3327537	3328144	-	60
Y55B1AR.2	III	587190	598114	-1	174938_at	III	587251	587512	-	61
R160.1	X	4389337	4393774	1	175784_at	X	4393173	4393713	+	61
Y73B3A.15	X	114700	119143	1	175904_s_at	X	118221	119082	+	61
T25B6.6	X	9021858	9022769	-1	183218_at	X	9021919	9022270	-	61
F09E5.9	II	5346578	5347366	1	183901_s_at	II	5346621	5347305	+	61
C05B10.1	IV	6842948	6844810	1	193185_at	IV	6844126	6844748	+	62
F48B9.8	X	2174022	2176382	-1	182727_at	X	2174085	2175408	-	63
Y70D2A.1	X	14920844	14923806	1	193439_at	X	14922704	14923743	+	63
F58D7.1	V	5927458	5930228	1	179715_at	V	5929280	5930164	+	64
Y38A8.3	II	4955632	4959861	-1	174656_at	II	4955697	4955985	-	65
K10B2.4	II	6360292	6360904	-1	187451_at	II	6360358	6360815	-	66
R13A1.4	IV	7198476	7203481	1	190771_s_at	IV	7202246	7203415	+	66
F15C11.1	I	7038897	7048833	1	175707_s_at	I	7048218	7048766	+	67
F53A2.3	III	13336930	13339640	-1	178762_at	III	13336997	13338365	-	67
Y38H6C.11	V	20517839	20519679	1	185063_at	V	20518844	20519612	+	67
C56C10.9	II	6591038	6592298	-1	184571_at	II	6591106	6591827	-	68
C53A5.2	V	14518263	14522985	-1	191928_at	V	14518331	14518948	-	68
Y105E8B.6	I	14662523	14662850	1	172079_s_at	I	14662532	14662781	+	69
B0457.1	II	8896755	8908550	1	174738_at	II	8908128	8908481	+	69
Y73B6BL.33	IV	6373156	6376506	-1	175123_at	IV	6373225	6373533	-	69
C44B11.1	III	3155258	3158383	1	185921_at	III	3155963	3158314	+	69
F35H12.2	X	924985	932235	1	174970_s_at	X	931738	932165	+	70
C36F7.1	I	9538178	9540954	-1	189594_at	I	9538248	9539269	-	70
Y54E10A.9	I	3158515	3162375	-1	174864_at	I	3158586	3158853	-	71
F44G4.6	II	9000918	9001700	-1	177844_at	II	9000989	9001675	-	71
C01F6.3	IV	9101753	9103831	-1	189117_s_at	IV	9101824	9102821	-	71
ZK697.2	V	1743643	1747709	1	190022_at	V	1746884	1747638	+	71
C41H7.4	II	3003977	3005519	1	182072_at	II	3004698	3005447	+	72
B0511.2	I	10651017	10652949	1	182369_at	I	10652214	10652877	+	72
F46C8.1	X	7550317	7551123	1	183282_at	X	7550316	7551051	+	72
F47D12.6	III	6286607	6287238	-1	187668_at	III	6286680	6287184	-	73
C08C3.3	III	7776835	7783382	-1	173387_at	III	7776909	7777209	-	74
C25E10.7	V	9049930	9050783	-1	185429_at	V	9050004	9050770	-	74
K06H7.2	III	8093511	8096094	1	187516_at	III	8095169	8096019	+	75
F59A6.6	II	4995537	4997971	1	189231_at	II	4997001	4997896	+	75
H35N09.2	X	8603462	8606160	-1	184805_at	X	8603538	8604430	-	76
D1054.1	V	10768315	10769728	-1	190316_at	V	10768391	10769342	-	76
ZK632.2	III	9799006	9802197	1	190350_at	III	9801587	9802121	+	76
W02B12.3	II	11453884	11455716	1	194244_x_at	II	11455318	11455640	+	76
C41D11.5	I	4449940	4450926	-1	175509_s_at	I	4450017	4450254	-	77
Y39A3CL.4	III	1772556	1778058	-1	171991_x_at	III	1772634	1772823	-	78
F08G12.1	X	11302000	11305799	-1	174003_at	X	11302079	11302231	-	79
B0205.11	I	10732575	10733672	-1	176765_at	I	10732654	10733326	-	79
T06A1.3	V	1950020	1952956	1	180196_at	V	1950033	1952877	+	79
F26H9.4	I	9305841	9306809	-1	193020_at	I	9305920	9306751	-	79
Y66D12A.8	III	11574103	11578601	1	171872_s_at	III	11576772	11578521	+	80
H20J18.1	X	12503808	12513969	-1	174806_at	X	12503888	12504197	-	80
F10G8.1	I	10019693	10021022	1	191638_s_at	I	10020265	10020942	+	80
T01C8.1	X	16796002	16803272	1	175364_at	X	16802868	16803191	+	81
F58E2.3	IV	3467427	3469825	1	183371_at	IV	3469098	3469744	+	81
F59A2.4	III	3397729	3400615	1	186913_at	III	3399295	3400534	+	81
F41B4.4	X	6836338	6840567	-1	187852_at	X	6836419	6837069	-	81
C47A10.6	V	17780245	17783436	-1	180507_at	V	17780327	17782304	-	82
C09D4.4	I	5479553	5484646	-1	194206_x_at	I	5479635	5479866	-	82
F08B4.6	IV	8688255	8691495	-1	173864_at	IV	8688338	8688440	-	83
F52H2.5	X	2558040	2559553	-1	181114_at	X	2558123	2559048	-	83
C54D1.4	X	7140471	7143929	-1	190590_s_at	X	7140554	7141473	-	83
R107.2	III	9043858	9045842	-1	193099_s_at	III	9043941	9044947	-	83
T05A10.1	X	10769213	10782899	1	174615_at	X	10782374	10782815	+	84
K07C6.7	V	3929336	3930491	1	180927_at	V	3929682	3930407	+	84
ZK643.1	III	8934145	8935328	1	186977_at	III	8934466	8935244	+	84
T09B9.4	X	9771646	9774286	-1	175236_at	X	9771732	9772000	-	86
ZK742.2	V	7801330	7803651	-1	183866_s_at	V	7801416	7802051	-	86
F45B8.4	X	14951118	14954439	-1	193449_at	X	14951205	14953699	-	87
F23B2.13	IV	9146455	9146849	-1	172963_x_at	IV	9146543	9146824	-	88
F33D11.12	I	5862667	5866434	-1	175318_at	I	5862755	5862976	-	88
W02D7.8	V	8304927	8306267	-1	180483_at	V	8305015	8306265	-	88
Y17G9B.7	IV	4754866	4756148	-1	184332_at	IV	4754954	4755462	-	88
F56F10.4	X	864948	871338	-1	174416_at	X	865037	865618	-	89
F30A10.1	I	9472632	9475159	-1	191360_at	I	9472721	9474076	-	89
ZK455.2	X	11332514	11337997	-1	191692_at	X	11332603	11333350	-	89
F54D7.3	I	4800099	4804172	1	191932_at	I	4802493	4804083	+	89
ZK353.1	III	8405793	8409321	1	174856_at	III	8408964	8409231	+	90
ZC487.5	V	6731759	6732887	-1	182245_at	V	6731849	6732794	-	90
K09E10.1	IV	12304434	12307790	-1	184918_at	IV	12304524	12305796	-	90
T04A8.15	III	4712536	4715152	-1	192673_s_at	III	4712626	4712919	-	90
C38D4.9	III	4802968	4804711	1	188491_at	III	4803748	4804620	+	91
K09F5.6	X	7719212	7725509	1	175222_at	X	7725168	7725416	+	93
T10B11.2	I	6931137	6936917	1	174740_s_at	I	6936577	6936823	+	94
JC8.10	IV	13261525	13272482	-1	175739_s_at	IV	13261619	13261817	-	94
Y62E10A.5	IV	13368427	13369385	-1	185698_at	IV	13368521	13369380	-	94
Y54E5B.3	I	14820366	14821579	1	187773_at	I	14820847	14821485	+	94
C14F5.4	X	7956162	7958246	-1	174539_at	X	7956257	7956538	-	95
Y63D3A.8	I	14114179	14118622	1	175457_at	I	14118280	14118527	+	95
F53A2.9	III	13356703	13359157	-1	178004_at	III	13356798	13357301	-	95
F46B6.11	V	9803276	9804407	1	179713_at	V	9803643	9804312	+	95
T19B10.6	V	11237312	11239129	-1	182876_s_at	V	11237407	11238024	-	95
R12E2.2	I	4178811	4182159	1	174967_at	I	4181797	4182063	+	96
F33D11.11	I	5868282	5869957	-1	175321_at	I	5868378	5868622	-	96
T22C1.11	I	7966974	7968680	-1	180062_s_at	I	7967070	7967728	-	96
F22D6.9	I	7099830	7101760	1	192669_at	I	7100610	7101664	+	96
T14F9.3	X	2223476	2226593	1	173287_s_at	X	2226316	2226496	+	97
C50F4.4	V	9536626	9537357	1	179315_at	V	9536645	9537260	+	97
F52B11.1	IV	14077409	14083527	1	174687_at	IV	14082925	14083428	+	99
Y54F10BM.9	III	2295331	2304902	-1	173023_at	III	2295432	2295690	-	101
C39E9.11	IV	13091211	13093813	-1	180605_s_at	IV	13091312	13092330	-	101
K04D7.5	IV	10197791	10202934	1	179141_at	IV	10202268	10202832	+	102
R02D3.8	IV	255989	257189	-1	182961_at	IV	256091	256323	-	102
Y55B1AL.2	III	576978	577558	-1	187018_at	III	577080	577539	-	102
Y43F8C.7	V	19641211	19643840	-1	182752_s_at	V	19641315	19643631	-	104
C32D5.5	II	6329801	6331561	-1	173978_at	II	6329906	6330163	-	105
C45B11.1	V	11036272	11039229	-1	174002_s_at	V	11036377	11036571	-	105
F25H2.8	I	10562955	10564901	1	173052_at	I	10564639	10564795	+	106
C50F2.3	I	3877065	3880749	1	182535_at	I	3880074	3880643	+	106
C12D12.5	X	3505503	3506352	-1	184573_at	X	3505609	3506248	-	106
T07H8.4	V	6956393	6966237	1	183186_at	V	6965286	6966130	+	107
T05A12.4	IV	6888965	6897761	1	173010_at	IV	6897476	6897653	+	108
K04B12.2	II	14434347	14438872	-1	174161_at	II	14434455	14434703	-	108
F22D6.2	I	7079598	7081521	-1	175002_at	I	7079706	7080234	-	108
Y43E12A.2	IV	10982038	10984973	1	175498_at	IV	10984615	10984865	+	108
M01G12.12	I	12098672	12105965	-1	176778_s_at	I	12098780	12099871	-	108
T03D8.7	V	20811373	20811758	1	177899_at	V	20811390	20811650	+	108
T09A12.3	IV	8213807	8220017	-1	185426_at	IV	8213915	8215022	-	108
F17E5.1	X	12399440	12413947	-1	174032_s_at	X	12399550	12399746	-	110
C32D5.7	II	6336453	6339506	-1	187337_at	II	6336563	6337206	-	110
T27E4.7	V	9074587	9076441	-1	173756_at	V	9074698	9074907	-	111
F44A6.4	X	10214491	10215409	-1	177826_at	X	10214602	10215408	-	111
C41G6.14	V	15215408	15216695	1	181496_at	V	15215990	15216583	+	112
F35H10.7	IV	8297474	8299822	1	186377_at	IV	8298971	8299710	+	112
ZC123.4	I	841756	846765	-1	189230_s_at	I	841869	843046	-	113
Y71F9AL.1	I	2925219	2928118	1	174116_at	I	2927780	2928004	+	114
C04C3.5	IV	3396584	3399120	-1	179795_s_at	IV	3396698	3397717	-	114
Y76B12C.7	IV	2009038	2032991	-1	173024_s_at	IV	2009153	2010588	-	115
D2024.6	IV	7228401	7230209	-1	172010_x_at	IV	7228517	7229102	-	116
C50C3.8	III	8161374	8163311	-1	173114_s_at	III	8161490	8161695	-	116
C07H6.1	III	7521387	7524737	1	173363_s_at	III	7524038	7524621	+	116
C11G6.3	X	16340629	16345943	1	174441_at	X	16345595	16345827	+	116
R11A8.2	IV	10358118	10360112	1	177652_at	IV	10359075	10359996	+	116
C55A6.9	V	11521489	11523193	1	178124_at	V	11522522	11523077	+	116
F28B12.1	II	5942950	5943651	1	185241_at	II	5941079	5943535	+	116
F38E1.9	V	8358029	8358970	-1	187558_s_at	V	8358146	8358803	-	117
C54G4.9	I	8024908	8026518	-1	177407_s_at	I	8025026	8025617	-	118
F56H9.5	V	12649733	12658506	1	188186_s_at	V	12658177	12658388	+	118
F47D12.9	III	6299287	6303163	-1	173542_at	III	6299406	6299750	-	119
F58B4.1	V	10918675	10921641	-1	189892_at	V	10918794	10919577	-	119
C01G6.8	II	9295835	9310219	-1	174771_at	II	9295955	9296234	-	120
F58H1.3	V	11933687	11936312	1	187700_at	V	11935147	11936192	+	120
C50F4.16	V	9539670	9541408	-1	173960_s_at	V	9539792	9540389	-	122
T24B8.3	II	9059302	9061052	-1	175022_s_at	II	9059424	9059656	-	122
Y73B6BL.3	IV	6415474	6417441	1	175579_at	IV	6416841	6417318	+	123
M03C11.7	III	10424020	10427872	-1	183681_s_at	III	10424143	10425583	-	123
R11A5.1	I	7853743	7857827	1	191561_s_at	I	7857001	7857704	+	123
T26A5.5	III	6454423	6459952	1	174118_at	III	6459605	6459828	+	124
F54C1.3	I	4996842	5003161	1	175611_at	I	5002623	5003035	+	126
B0041.2	I	4655348	4660152	1	174974_s_at	I	4659846	4660025	+	127
F16H11.5	X	4656404	4660289	-1	174021_at	X	4656532	4656743	-	128
ZK418.4	III	7070806	7072485	-1	174872_s_at	III	7070934	7071352	-	128
ZK637.10	III	8913677	8916354	1	190956_at	III	8915097	8916226	+	128
B0361.2	III	7293561	7308291	1	172680_x_at	III	7307959	7308162	+	129
K08E5.2	III	10152689	10157817	1	174337_at	III	10157456	10157688	+	129
K06C4.9	V	8902143	8905168	1	190629_at	V	8904090	8905039	+	129
Y65B4A.1	I	654099	658692	1	194172_s_at	I	658382	658563	+	129
C02F5.9	III	8243039	8244014	-1	175565_s_at	III	8243169	8243451	-	130
F59B1.9	V	3651481	3659323	-1	191566_at	V	3651611	3652933	-	130
Y54H5A.2	III	5137281	5149541	-1	175441_s_at	III	5137412	5137656	-	131
F23H11.2	III	895773	900121	1	176790_at	III	898758	899990	+	131
M142.4	III	10920218	10925923	1	193846_at	III	10921554	10925792	+	131
Y38F1A.2	II	12954882	12957907	1	173186_s_at	II	12957509	12957775	+	132
C50H11.13	V	3069725	3071475	-1	186908_at	V	3069857	3070440	-	132
F44E2.3	III	8827318	8829194	-1	188308_s_at	III	8827451	8829074	-	133
T23B12.2	V	8467071	8468752	1	174279_s_at	V	8467760	8468618	+	134
Y53G8AM.4	III	3254015	3255608	-1	177216_at	III	3254149	3254991	-	134
C50F4.7	V	9546884	9547409	1	188708_at	V	9546971	9547275	+	134
K10B4.4	II	123339	125002	-1	191971_at	II	123473	124091	-	134
K04B12.3	II	14441330	14447103	1	181955_at	II	14445838	14446968	+	135
W05H7.3	X	1439259	1440243	-1	183116_s_at	X	1439394	1440232	-	135
F49C12.6	IV	9307363	9309080	-1	180615_at	IV	9307499	9308203	-	136
C01A2.5	I	13384738	13387070	1	173379_s_at	I	13385730	13386933	+	137
AC7.2	IV	5126996	5145800	-1	173427_at	IV	5127133	5127403	-	137
T27B7.6	V	2281704	2284783	1	190095_at	V	2283031	2284645	+	138
B0286.4	II	4372735	4376736	-1	171729_x_at	II	4372874	4373355	-	139
T12B5.11	III	949314	950598	-1	172589_x_at	III	949453	949873	-	139
T08B2.5	I	6215671	6219903	1	176871_at	I	6219109	6219763	+	140
F58A6.6	II	5148558	5150836	-1	181948_at	II	5148698	5149754	-	140
C04G2.1	IV	10088455	10089861	-1	190896_at	IV	10088595	10089809	-	140
F53E2.1	V	1467573	1470931	1	175316_s_at	V	1469472	1470790	+	141
F58G11.5	V	13675841	13678408	-1	183675_s_at	V	13675983	13676554	-	142
Y62E10A.11	IV	13386240	13387314	1	187471_at	IV	13386862	13387172	+	142
K11G9.6	V	6691182	6691674	-1	172744_at	V	6691325	6691491	-	143
Y34D9B.1	I	948576	957375	-1	173119_s_at	I	948719	949177	-	143
F21G4.6	X	9908746	9917376	-1	178991_s_at	X	9908889	9909685	-	143
C44E4.5	I	4605656	4610203	1	181474_at	I	4609648	4610059	+	144
T24H10.6	II	9106426	9107057	-1	190919_at	II	9106570	9107047	-	144
ZC64.4	X	3869733	3873275	-1	191102_at	X	3869877	3870538	-	144
F38H4.10	IV	11860525	11862464	1	192825_at	IV	11860552	11862320	+	144
Y44E3B.1	I	3264284	3266763	-1	175396_s_at	I	3264429	3264715	-	145
T23G7.2	II	9167863	9172838	-1	178662_s_at	II	9168008	9168634	-	145
K08D10.4	IV	4172095	4173981	1	192941_at	IV	4172103	4173836	+	145
C38H2.2	III	10381663	10385256	1	174132_at	III	10384855	10385110	+	146
T01C3.2	V	14990972	14991448	1	178765_at	V	14990993	14991302	+	146
Y4C6B.2	IV	5340879	5344167	1	183287_at	IV	5343056	5344021	+	146
F21D5.5	IV	8735676	8739376	-1	175161_at	IV	8735823	8736039	-	147
C34D1.3	V	13246693	13249344	-1	193476_at	V	13246840	13248346	-	147
K12H6.12	II	2808166	2812828	1	185092_at	II	2810962	2812680	+	148
ZK792.5	IV	11684944	11688088	-1	194047_s_at	IV	11685092	11686318	-	148
F18A11.2	II	13032754	13036760	1	194155_s_at	II	13036407	13036612	-	148
W02G9.2	V	2671259	2688327	1	172984_s_at	V	2686833	2688178	+	149
C18C4.9	V	5568021	5570345	-1	176721_at	V	5568170	5568582	-	149
C44B9.4	III	10882252	10893546	1	193372_at	III	10892379	10893397	+	149
B0495.9	II	7707504	7708630	-1	187295_at	II	7707654	7708191	-	150
ZK822.3	IV	11930842	11935688	1	190184_at	IV	11934322	11935537	+	151
T13H2.5	X	4596047	4605867	-1	192113_s_at	X	4596198	4596903	-	151
C27A7.5	V	12154683	12162105	-1	174881_s_at	V	12154835	12155141	-	152
C44E4.1	I	4610148	4622973	-1	185604_s_at	I	4610300	4611405	-	152
ZC410.7	IV	9092195	9094448	-1	174083_at	IV	9092348	9092601	-	153
K05B2.5	X	4921219	4929718	-1	174930_at	X	4921372	4921630	-	153
D2013.8	II	9333928	9338803	1	174961_s_at	II	9338236	9338649	+	154
C33F10.5	II	4798147	4812126	-1	193014_s_at	II	4798301	4798989	-	154
C51E3.6	V	10164059	10166255	-1	190948_at	V	10164214	10164957	-	155
F38H4.7	IV	11850920	11855129	-1	192700_s_at	IV	11851075	11851804	-	155
K11H12.9	IV	649665	651792	1	189290_at	IV	650287	651636	+	156
F09G2.8	V	7188239	7193473	-1	173683_s_at	V	7188397	7189527	-	158
C28C12.9	IV	8496471	8498885	-1	175177_s_at	IV	8496629	8496865	-	158
M01F1.8	III	3499374	3502522	-1	177664_s_at	III	3499533	3502021	-	159
C27B7.2	IV	8892840	8893720	1	177871_at	IV	8892844	8893560	+	160
R151.9	III	7198081	7198813	-1	186899_s_at	III	7198242	7198793	-	161
F26D10.9	IV	17269295	17272137	1	192037_at	IV	17271305	17271976	+	161
Y7A9D.1	IV	16381353	16382171	-1	173686_s_at	IV	16381515	16382099	-	162
Y116A8C.26	IV	17079705	17087335	-1	186554_s_at	IV	17079867	17080168	-	162
F25H5.1	I	9181810	9210330	-1	174855_at	I	9181973	9182145	-	163
F52H3.3	II	10042918	10045104	-1	173877_s_at	II	10043082	10043975	-	164
F56F3.1	III	4471378	4475111	-1	174392_at	III	4471542	4471735	-	164
B0464.6	III	9462890	9465866	-1	186711_s_at	III	9463054	9463777	-	164
T06A10.4	IV	16862354	16865434	1	174921_s_at	IV	16865004	16865268	+	166
B0511.6	I	10624451	10628374	1	171900_s_at	I	10627829	10628207	+	167
F59E12.9	II	5640049	5647012	-1	174168_s_at	II	5640216	5640370	-	167
Y51H4A.1	IV	16474087	16477151	-1	179901_at	IV	16474254	16475395	-	167
C06C6.5	V	15997577	16000456	-1	193510_s_at	V	15997744	15998574	-	167
T05H4.6	V	6433939	6436203	1	194225_x_at	V	6435717	6436036	+	167
T16H12.4	III	10088657	10090687	-1	174400_s_at	III	10088825	10089050	-	168
Y62E10A.10	IV	13380353	13381891	-1	186905_s_at	IV	13380522	13381607	-	169
F01D4.5	IV	10482658	10483640	-1	175205_s_at	IV	10482828	10483002	-	170
F36D3.3	V	16506742	16508507	-1	177733_at	V	16506912	16507766	-	170
W02F12.6	V	6709391	6710407	-1	185755_s_at	V	6709561	6710194	-	170
Y49E10.6	III	12367355	12368046	-1	171960_x_at	III	12367526	12367776	-	171
F23F1.3	II	31768	33604	1	181336_at	II	32483	33433	+	171
Y97E10AR.3	V	8006058	8007292	-1	176587_s_at	V	8006230	8006762	-	172
Y57G7A.10	II	1302504	1306142	-1	175137_s_at	II	1302681	1303005	-	177
C16D9.5	V	8243577	8245048	-1	182751_at	V	8243754	8244361	-	177
C09G12.1	IV	3501650	3503457	1	189632_at	IV	3501941	3503280	+	177
E01A2.2	I	4132501	4135240	1	173364_s_at	I	4134830	4135061	+	179
B0035.13	IV	11304265	11306691	-1	175437_at	IV	11304445	11304659	+	180
F41H10.4	IV	5364541	5366743	1	175589_s_at	IV	5366338	5366563	+	180
F35G12.9	III	4593739	4594389	-1	192918_at	III	4593921	4594322	-	182
T10B11.3	I	6926284	6929662	1	188981_at	I	6928226	6929478	+	184
Y66D12A.10	III	11565715	11567872	1	175351_at	III	11566369	11567687	+	185
F01G4.5	IV	11146078	11147214	-1	179029_s_at	IV	11146263	11146861	-	185
C04G2.6	IV	10097180	10106528	1	173306_s_at	IV	10105862	10106342	+	186
C05D9.7	X	1117240	1119404	-1	182361_s_at	X	1117427	1118717	-	187
T24A6.20	V	3552975	3554354	1	186155_s_at	V	3553989	3554166	-	188
T05D4.1	III	13563221	13564870	-1	171820_x_at	III	13563410	13563583	-	189
T01B6.4	X	2337649	2338299	-1	176066_at	X	2337840	2338248	-	191
R01H2.6	III	7067642	7068501	-1	181170_s_at	III	7067834	7068465	-	192
F21C3.4	I	7280550	7282869	-1	175536_s_at	I	7280743	7280950	-	193
F43H9.2	V	8017755	8021520	1	191404_at	V	8020755	8021327	+	193
Y110A7A.5	I	5134770	5137960	1	191644_at	I	5136634	5137767	+	193
Y71F9B.5	I	2707565	2717550	1	173399_s_at	I	2714996	2717356	+	194
F28F8.1	V	15550964	15558951	-1	192412_at	V	15551159	15552721	-	195
K12D12.2	II	11865432	11874602	-1	173366_s_at	II	11865628	11865864	-	196
C33H5.9	IV	7779374	7782482	-1	183897_s_at	IV	7779570	7780197	-	196
C46F11.4	III	3657644	3664473	-1	191351_s_at	III	3657841	3659410	-	197
Y39G10AR.20	I	2312495	2313009	1	174099_s_at	I	2312567	2312809	+	200
B0035.1	IV	11310943	11312468	1	180821_at	IV	11312019	11312268	+	200
C13F10.1	V	7223888	7224866	1	184315_at	V	7223908	7224666	+	200
F18A1.6	II	7658252	7662442	-1	187819_s_at	II	7658452	7659858	-	200
ZK1320.9	II	9684011	9686635	-1	191494_s_at	II	9684211	9685422	-	200
F54E7.7	III	5682297	5684049	-1	188507_s_at	III	5682498	5683784	-	201
ZK1320.6	II	9674893	9677118	1	194111_at	II	9676288	9676917	+	201
Y105C5B.19	IV	15981533	15983930	-1	187077_s_at	IV	15981735	15982465	-	202
ZC513.4	V	8031532	8034812	1	190409_at	V	8034133	8034609	+	203
Y74C10AL.2	I	2468789	2471937	-1	173967_s_at	I	2468994	2471922	-	205
T28D6.9	III	11343180	11344030	1	178267_at	III	11343237	11343823	+	207
T16H12.5	III	10090755	10097974	-1	174005_at	III	10090964	10091111	-	209
K07A1.11	I	9616514	9618096	-1	193912_s_at	I	9616723	9617387	-	209
C23H3.5	II	47578	50045	1	179948_at	II	48530	49833	+	212
F01F1.4	III	5864498	5866408	1	183659_at	III	5865278	5866196	+	212
T11G6.8	IV	10861369	10864203	1	193782_s_at	IV	10863788	10863991	+	212
H14A12.3	III	7463738	7465094	1	184288_at	III	7464311	7464880	+	214
T05C12.7	II	8185362	8187526	1	173382_s_at	II	8187170	8187310	+	216
K07A12.4	I	8687638	8690921	-1	191159_s_at	I	8687854	8688468	-	216
B0336.6	III	5690058	5692691	-1	184146_s_at	III	5690279	5691235	-	221
T09D3.4	V	5353874	5358684	-1	190944_at	V	5354095	5354840	-	221
F28D9.1	I	11177833	11182053	-1	171871_x_at	I	11178056	11178111	-	223
F27D9.2	X	7672933	7676221	1	179778_at	X	7675266	7675997	+	224
C18D11.4	III	11826096	11830832	1	173352_s_at	III	11830503	11830606	+	226
C18E9.10	II	8955153	8964056	-1	181816_s_at	II	8955379	8963972	-	226
C14A11.6	X	2807968	2814118	-1	173605_s_at	X	2808196	2809008	-	228
B0238.11	V	5269296	5270545	1	185022_at	V	5269690	5270317	+	228
K02B2.3	IV	5937441	5939216	-1	173536_s_at	IV	5937671	5938296	-	230
T22B7.4	X	5638544	5641321	-1	181150_s_at	X	5638775	5639345	-	231
R10E4.1	III	4269734	4272417	1	179628_at	III	4270957	4272184	+	233
Y57A10B.1	II	12358667	12366931	-1	184572_at	II	12358900	12361843	-	233
F19F10.9	V	7571759	7575642	-1	185007_s_at	V	7571996	7572649	-	237
F40F8.11	II	11130614	11132565	-1	178415_s_at	II	11130854	11131335	-	240
R11A8.4	IV	10363297	10366209	-1	192463_s_at	IV	10363537	10364191	-	240
M04G7.3	IV	461326	481167	-1	179735_s_at	IV	461569	462568	-	243
R07A4.2	X	10744281	10746340	-1	188032_at	X	10744528	10746334	-	247
F08G12.2	X	11298072	11299613	-1	192867_s_at	X	11298319	11298851	-	247
F55A3.3	I	10789117	10793134	1	171809_s_at	I	10792766	10792886	+	248
F17A9.2	V	6107639	6114587	1	179813_at	V	6113777	6114337	+	250
F41E6.6	V	8594717	8597305	1	193329_at	V	8596357	8597048	+	257
C09H10.8	II	11109530	11111086	-1	180757_at	II	11109788	11110735	-	258
C06E7.2	IV	5839384	5843980	1	182926_at	IV	5842431	5843720	+	260
F16B12.6	X	14102280	14107764	1	183307_at	X	14106936	14107502	+	262
F23H11.1	III	911265	912224	1	185430_at	III	911340	911961	+	263
C52E4.4	V	11980285	11982276	-1	173894_s_at	V	11980550	11981177	-	265
C43H6.1	X	2409705	2412960	1	184070_at	X	2411226	2412694	+	266
ZK1307.5	II	9647804	9649282	1	188455_at	II	9648446	9649016	+	266
W01D2.5	II	14812462	14814771	1	179359_at	II	14813781	14814503	+	268
C50H11.8	V	3054380	3055494	1	186217_at	V	3054389	3055226	+	268
R09E10.1	IV	10319381	10321123	-1	181908_s_at	IV	10319651	10320298	-	270
ZK809.5	IV	11656707	11659368	1	177646_at	IV	11658544	11659095	+	273
C05D12.1	II	11412162	11415638	-1	184125_at	II	11412435	11413176	-	273
F37A4.8	III	6703933	6709995	-1	187328_s_at	III	6704206	6704874	-	273
F11C1.2	X	12985752	12987139	-1	179580_at	X	12986029	12987116	-	277
C18A3.4	II	5707659	5712302	1	183971_at	II	5710751	5712025	+	277
T05G5.8	III	9753581	9757414	-1	186847_s_at	III	9753858	9754538	-	277
C27F2.4	III	4958499	4960263	-1	189651_s_at	III	4958777	4959554	-	278
F52G2.1	IV	13513358	13521925	-1	185139_at	IV	13513642	13514827	-	284
ZK616.4	IV	5394951	5396955	1	176866_s_at	IV	5396094	5396668	+	287
B0303.7	III	8693457	8699362	1	173945_s_at	III	8698570	8699074	+	288
C25A1.4	I	10169626	10173202	-1	189758_s_at	I	10169914	10170825	-	288
R10E11.3	III	9776431	9778727	1	173909_s_at	III	9777712	9778438	+	289
F59E12.13	II	5657700	5659825	-1	186802_s_at	II	5657997	5659051	-	297
R06C7.7	I	7248828	7251253	-1	187896_s_at	I	7249133	7249661	-	305
Y39G8B.2	II	13973587	13976118	-1	180455_s_at	II	13973895	13975128	-	308
T07G12.12	IV	10561886	10563919	1	190648_at	IV	10562824	10563611	+	308
Y111B2A.17	III	12673557	12686046	1	187138_at	III	12683210	12685736	+	310
F07B7.12	V	8854797	8861853	-1	175875_s_at	V	8855108	8855658	-	311
ZK863.7	V	12192081	12194170	1	190655_at	V	12192585	12193855	+	315
C50F4.13	V	9544351	9545091	-1	190805_at	V	9544668	9545036	-	317
R10A10.2	I	6420661	6421938	-1	190241_at	I	6420979	6421841	-	318
F11A10.5	IV	12094342	12096655	1	181081_at	IV	12095805	12096336	+	319
F59B10.4	II	10513757	10519022	-1	187183_s_at	II	10514078	10515172	-	321
F27C1.4	I	5422786	5423267	1	181974_s_at	I	5422795	5422938	+	329
T03D8.5	V	20815584	20820246	-1	193980_at	V	20815913	20816529	-	329
C10E2.3	X	16739750	16744613	1	181865_s_at	X	16742693	16744283	+	330
F11D5.3	X	3315310	3324217	1	188071_s_at	X	3323048	3323885	+	332
ZK863.4	V	12181318	12184000	-1	177741_s_at	V	12181651	12182096	-	333
K10D6.1	V	11191089	11193424	1	191076_s_at	V	11192469	11193090	+	334
R119.5	I	388510	394414	-1	178455_s_at	I	388851	390829	-	341
ZK381.5	IV	6978759	6986919	-1	181271_s_at	IV	6979100	6980197	-	341
C06G3.9	IV	7032581	7036845	-1	180775_s_at	IV	7032923	7033755	-	342
B0001.6	IV	12156808	12164230	1	179119_at	IV	12162800	12163885	+	345
F31E3.4	III	6963559	6968050	-1	187429_s_at	III	6963904	6964606	-	345
Y45F3A.4	III	10572357	10575302	-1	181844_at	III	10572703	10575241	-	346
Y54G11A.11	II	14349678	14350691	1	186483_at	II	14350093	14350345	+	346
C36E8.3	III	4006119	4009939	1	177979_s_at	III	4008377	4009584	+	355
T19H12.5	V	4865478	4870169	1	191312_at	V	4867031	4869813	+	356
C18F10.7	III	6276006	6278301	-1	184867_s_at	III	6276364	6276851	-	358
Y39G10AR.10	I	2299850	2302824	1	176486_at	I	2302027	2302465	+	359
T23B12.4	V	8462133	8465351	1	184535_s_at	V	8464420	8464986	+	365
F16D3.4	I	8363954	8369909	-1	177740_s_at	I	8364326	8365080	-	372
Y60A3A.7	V	19950678	19954127	1	182264_at	V	19952053	19953752	+	375
F25F2.2	III	4520426	4536956	1	194029_s_at	III	4536019	4536572	+	384
F35F11.1	IV	4042567	4047779	1	184648_at	IV	4046140	4047394	+	385
T12A7.5	IV	11779265	11786939	1	177859_at	IV	11786177	11786550	+	389
T26C11.4	X	1840561	1845531	-1	184614_s_at	X	1840951	1842368	-	390
Y39B6A.37	V	18990652	18993593	1	175259_at	V	18993033	18993202	+	391
B0414.7	I	5795411	5801289	-1	189122_s_at	I	5795803	5796277	-	392
Y59A8B.8	V	18061830	18066102	-1	193754_at	V	18062222	18065068	-	392
F40F4.7	X	3243892	3245969	-1	179722_at	X	3244292	3245613	-	400
W05H7.4	X	1440368	1446638	-1	183085_at	X	1440769	1441261	-	401
F45E6.3	X	12484976	12491065	1	190559_at	X	12489051	12490659	+	406
F12A10.8	II	5498822	5501380	-1	187684_at	II	5499232	5500158	-	410
H03A11.2	X	15225809	15230540	-1	181915_at	X	15226221	15226525	-	412
C33A12.3	IV	9510725	9512988	-1	181303_at	IV	9511138	9512868	-	413
F59G1.4	II	5896138	5898861	1	181650_at	II	5897418	5898448	+	413
ZK637.3	III	8890138	8894113	1	186613_s_at	III	8892837	8893700	+	413
T05H10.2	II	8047487	8049289	1	193194_at	II	8048267	8048869	+	420
D1046.1	IV	8926316	8930297	1	194233_x_at	IV	8929011	8929876	+	421
F53F10.2	I	3830941	3834156	1	189121_s_at	I	3833153	3833730	+	426
F56C4.1	IV	10637032	10639181	1	177597_at	IV	10638069	10638752	+	429
C06G3.6	IV	7017610	7020186	1	189967_at	IV	7019228	7019750	+	436
K03A1.5	X	7301304	7305517	-1	193111_s_at	X	7301742	7302513	-	438
K08E3.7	III	13771328	13773216	1	179259_at	III	13771989	13772769	+	447
F02E9.10	I	8427107	8429824	-1	190750_at	I	8427557	8428168	-	450
C06H2.2	V	11125028	11127110	1	192643_at	V	11126003	11126656	+	454
C50B6.3	V	13313409	13315588	1	179073_at	V	13314549	13315123	+	465
C10C6.1	IV	11436618	11447021	1	192377_at	IV	11445533	11446547	+	474
C09G4.2	IV	8520876	8538155	1	191979_at	IV	8536908	8537679	+	476
Y67D2.7	III	1555385	1558519	-1	172948_at	III	1555866	1556102	-	481
K02B2.4	IV	5943759	5946663	-1	183562_s_at	IV	5944252	5944834	-	493
F28F9.1	IV	3855837	3861563	1	193363_at	IV	3860032	3861062	+	501
H05C05.2	III	2962160	2965624	-1	184970_s_at	III	2962680	2963947	-	520
T05H4.11	V	6424063	6425763	-1	186427_at	V	6424585	6425191	-	522
C10G11.5	I	6295071	6297627	1	186446_at	I	6296412	6297091	+	536
Y73B6BL.30	IV	6334199	6335460	1	177221_at	IV	6334046	6334921	+	539
T26A8.4	IV	8428965	8431477	-1	183481_s_at	IV	8429506	8430048	-	541
W04G3.4	X	11068451	11071849	1	192903_at	X	11070661	11071301	+	548
M18.5	IV	12114782	12121135	-1	173732_s_at	IV	12115331	12115908	-	549
C31E10.5	X	13991417	13995755	-1	182529_at	X	13991999	13992813	-	582
K08F9.2	V	15133558	15136609	-1	173128_s_at	V	15134147	15134389	-	589
M106.5	II	10869104	10871193	1	174042_at	II	10870355	10870604	+	589
M02F4.3	X	3036424	3040723	-1	183465_at	X	3037033	3038796	-	609
Y53G8AM.8	III	3267167	3278687	-1	177223_s_at	III	3267779	3267972	-	612
K07B1.6	V	9342596	9344019	-1	181723_at	V	9343210	9343925	-	614
Y41G9A.4	X	2957925	2968158	1	190030_at	X	2966553	2967541	+	617
F54E4.1	X	14610797	14624768	1	190832_at	X	14623493	14624124	+	644
M02A10.2	X	703248	710151	-1	187866_at	X	703896	706514	-	648
ZK632.13	III	9823445	9824649	-1	194173_s_at	III	9824093	9824354	-	648
T21C12.3	III	10537962	10539047	-1	183937_s_at	III	10538611	10539125	-	649
F20D6.4	V	8178939	8183250	1	192874_at	V	8181914	8182598	+	652
Y51H4A.3	IV	16482743	16489184	-1	173426_at	IV	16483397	16483843	-	654
F40F9.7	V	9729914	9733817	1	190650_at	V	9732657	9733158	+	659
K04G11.5	X	14353229	14358985	-1	193733_at	X	14353894	14357201	-	665
H28G03.2	X	5205737	5216175	1	172011_x_at	X	5215248	5215507	+	668
C53C11.3	X	17318497	17326516	1	188171_s_at	X	17324349	17325847	+	669
F10C1.5	II	5771543	5774186	-1	192453_at	II	5772232	5773564	-	689
F59G1.5	II	5918590	5921581	1	193101_s_at	II	5920306	5920888	+	693
F27D4.2	I	7703945	7707050	-1	174129_at	I	7704662	7704912	-	717
F10B5.4	II	8154019	8156860	-1	192971_s_at	II	8154736	8155309	-	717
C18B12.2	X	15026226	15031002	1	193361_at	X	15029426	15030258	+	744
C18C4.2	V	5538612	5546187	1	188765_at	V	5544279	5545434	+	753
W01A11.6	V	6501547	6503992	-1	186120_at	V	6502305	6503342	-	758
F09E5.5	II	5359523	5372615	1	181627_at	II	5371228	5371853	+	762
R05G6.6	IV	7503606	7506990	1	190991_at	IV	7505556	7506222	+	768
T07A9.13	IV	388074	389397	1	175343_at	IV	388315	388613	+	784
C41G7.7	I	9533570	9536261	-1	186591_at	I	9534370	9535106	-	800
F30F8.5	I	7847266	7848902	-1	178853_at	I	7848086	7848747	-	820
B0207.2	I	5955033	5956885	1	180321_at	I	5955571	5956061	+	824
ZK1251.8	IV	9693179	9696950	1	192884_at	IV	9695358	9696120	+	830
ZC239.6	II	3209473	3211371	1	181814_at	II	3210017	3210537	+	834
K08E4.1	IV	12051457	12056239	1	193747_s_at	IV	12054835	12055315	+	924
F22D3.6	II	6947125	6951233	-1	183325_s_at	II	6948050	6948795	-	925
W02B12.2	II	11450507	11452864	-1	171835_x_at	II	11451461	11451770	-	954
C02F4.2	IV	10492871	10501556	-1	192749_at	IV	10493865	10498190	-	994
W10D5.3	I	9100844	9107930	-1	182837_s_at	I	9101839	9103030	-	995
F25H2.6	I	10554351	10557822	1	173258_s_at	I	10556353	10556806	+	1016
K08H10.2	V	10022298	10028885	1	174700_at	V	10027592	10027856	+	1029
C06G1.4	X	16613364	16617802	1	174737_at	X	16616424	16616724	+	1078
E01A2.4	I	4129590	4132293	-1	176062_s_at	I	4130701	4130971	-	1111
F10G7.1	II	4710265	4714611	1	179823_at	II	4712220	4713456	+	1155
Y48G9A.8	III	2102282	2107458	1	176950_s_at	III	2104842	2106302	+	1156
VT23B5.2	IV	12667933	12674743	1	189540_at	IV	12672927	12673508	+	1235
F55B12.3	V	13817940	13823987	1	175651_at	V	13822172	13822739	+	1248
K10B3.6	X	3106544	3111332	-1	173669_s_at	X	3107823	3108479	-	1279
B0286.1	II	4378830	4386281	1	187480_at	II	4383338	4384993	+	1288
R74.5	III	4197256	4203412	1	175168_at	III	4201881	4202123	+	1289
ZK973.2	I	4373657	4380357	1	182159_at	I	4378467	4379037	+	1320
Y113G7A.5	V	20018264	20031822	1	185438_at	V	20028080	20030482	+	1340
F35G12.2	III	4567292	4572756	1	174427_s_at	III	4571090	4571260	+	1496
Y62E10A.12	IV	13387171	13389198	1	172613_x_at	IV	13387450	13387645	+	1553
R173.3	X	7030174	7036036	-1	188359_at	X	7031733	7032326	-	1559
DC2.3	V	201452	209571	1	190930_at	V	205640	207969	+	1602
ZK792.6	IV	11688197	11691058	-1	192311_at	IV	11689846	11690983	-	1649
K08E7.2	IV	12565206	12567182	-1	187945_at	IV	12566921	12567182	-	1715
K07H8.1	IV	8294672	8299268	1	182018_at	IV	8295902	8297143	+	2125
C13F10.5	V	7214893	7218850	-1	173028_s_at	V	7217487	7217938	-	2594
Y45G12C.2	V	2561518	2564468	1	187085_s_at	V	2561546	2561789	+	2679
Y59A8A.2	V	17871202	17879702	1	181880_at	V	17876464	17876883	+	2819
R11G1.1	X	3659479	3666866	1	191758_at	X	3663121	3663887	+	2979
Y49A3A.2	V	14350682	14354228	1	175511_at	V	14350925	14351175	+	3053
Y56A3A.2	III	11850381	11862130	-1	183426_at	III	11853490	11853822	-	3109
F56A8.7	III	13277141	13283766	1	187680_s_at	III	13279194	13280532	+	3234
F55A4.2	X	1012728	1017564	-1	181577_at	X	1016020	1017238	-	3292
Y47G6A.20	I	3539618	3546906	-1	171942_x_at	I	3543559	3544501	-	3941
D1073.1	X	8940785	8950915	-1	183198_at	X	8944883	8947771	-	4098
F25G6.2	V	8570116	8581211	1	181848_at	V	8573231	8574298	+	6913
Y59E9AR.7	IV	5241391	5241783	-1	172629_x_at	IV	5249434	5249758	+	8043
Y47D3A.6	III	11171974	11195082	-1	175693_at	III	11181937	11182218	-	9963
B0041.5	I	4636951	4650771	-1	173569_at	I	4648343	4648455	-	11392

## Sheet: IVT and Pico
Ensembl Gene ID	Chromosome Name	Gene Start (bp)	Gene End (bp)	Strand	Affy c elegans	Probe Chr	Probe Start	Probe End	Probe Strand	Dist from 3' End
Y43F4B.2	III	13293432	13296168	-1	173963_s_at	V	5777477	5777688	+	-7515955
Y19D10A.5	V	2382061	2384250	1	181239_s_at	V	2491853	2492449	+	-108199
Y19D10A.16	V	2392600	2393975	1	176652_s_at	V	2501752	2502099	+	-108124
Y19D10A.9	V	2351504	2352760	1	180592_s_at	V	2460177	2460646	+	-107886
F56A4.12	V	2476733	2481491	-1	185673_s_at	V	2368851	2370515	-	-107882
Y19D10A.4	V	2385784	2390550	1	180813_s_at	V	2496554	2497551	+	-107001
Y67D8B.4	IV	3173568	3176111	-1	175224_at	IV	3137713	3138702	+	-35855
B0564.6	IV	13129621	13133199	1	193231_s_at	IV	13137338	13138754	+	-5555
C06A5.5	I	5981818	5982454	-1	172795_x_at	I	5979514	5980091	+	-2304
F46A9.6	I	9438788	9450722	-1	182161_at	I	9436848	9438864	+	-1940
Y69A2AR.15	IV	2542323	2548716	1	176199_at	IV	2547210	2549883	+	-1167
F35C5.12	II	12910129	12914485	-1	184057_at	II	12909026	12910133	+	-1103
T02D1.6	IV	17408373	17413454	-1	193350_at	IV	17407406	17408899	-	-967
ZK688.11	III	7883709	7884892	-1	176151_at	III	7882777	7884248	-	-932
C30B5.6	II	6219477	6221665	-1	181850_at	II	6218742	6220171	-	-735
ZK909.2	I	14919516	14951552	1	173197_at	I	14951537	14952079	+	-527
R13H4.2	V	11836216	11837717	1	178027_at	V	11832255	11838165	-	-448
F15A2.7	X	13489745	13490053	1	193978_at	X	13488723	13490440	-	-387
F41E6.5	V	8603369	8605447	1	181309_s_at	V	8605368	8605832	-	-385
C12D8.11	V	10251964	10254856	-1	194058_s_at	V	10251579	10252181	+	-385
C50E3.6	V	7588362	7590329	-1	183590_at	V	7588044	7588807	-	-318
T21D11.1	III	7244892	7247713	-1	188212_at	III	7244577	7245282	+	-315
C24A1.1	III	725016	726264	1	181967_at	III	725105	726557	+	-293
Y119C1B.11	I	4552852	4553122	-1	176173_at	I	4552564	4553635	+	-288
ZK1248.10	II	5823118	5827409	-1	188120_at	II	5822851	5823527	+	-267
F56D2.7	III	5595724	5598542	1	190012_s_at	III	5598107	5598749	-	-207
T23E7.4	X	17662369	17663834	1	180758_at	X	17662365	17664014	+	-180
Y57G11C.9	IV	14787127	14791186	1	171961_x_at	IV	14790967	14791352	-	-166
F43C9.2	X	4786086	4790286	1	192193_at	X	4788865	4790450	+	-164
C52B9.7	X	4290292	4294324	-1	189097_at	X	4290132	4291065	+	-160
H35B03.2	IV	5728340	5732621	-1	185587_at	IV	5728239	5729444	+	-101
K08E7.6	IV	12579024	12581097	-1	174521_at	IV	12578928	12579169	-	-96
ZK973.2	I	4373657	4380357	1	188903_s_at	I	4379597	4380431	-	-74
F25B4.2	V	5709230	5712139	1	184085_at	V	5710813	5712198	+	-59
C03G6.2	V	7374210	7375404	1	184101_at	V	7374862	7375454	+	-50
E02H4.5	X	14253960	14255052	-1	177791_at	X	14253911	14254609	-	-49
F22D3.6	II	6947125	6951233	-1	175044_at	II	6947090	6947408	+	-35
K10C3.3	I	9847395	9850401	1	174979_at	I	9850122	9850418	-	-17
Y66D12A.21	III	11502911	11505158	-1	175108_at	III	11502905	11503970	-	-6
F56D12.4	II	1327001	1350118	1	185212_at	II	1347677	1350117	+	1
M03F8.6	V	5953715	5954651	-1	184092_at	V	5953720	5954525	-	5
Y51H4A.20	IV	16682058	16682357	-1	184329_s_at	IV	16682072	16682334	-	14
Y41G9A.1	X	2984269	2991366	1	188198_s_at	X	2991211	2991347	+	19
C25B8.1	X	6618977	6627943	1	192221_at	X	6626147	6627922	+	21
F40F9.2	V	9706723	9709613	-1	194253_x_at	V	9706749	9707456	+	26
F21F3.6	I	4910015	4914050	-1	184150_at	I	4910042	4911719	+	27
K02E10.5	X	2477100	2478758	-1	185684_at	X	2477128	2478717	-	28
R04E5.7	X	8796265	8798150	-1	173048_at	X	8796294	8796584	-	29
Y22D7AR.3	III	1665482	1665782	-1	176340_at	III	1665511	1665757	-	29
R01E6.7	X	13567361	13569874	-1	178968_at	X	13567390	13568206	-	29
F58H1.4	V	11936792	11937591	-1	179441_at	V	11936821	11937591	-	29
F38B2.2	X	11278618	11279293	-1	179573_at	X	11278647	11279220	-	29
W04C9.5	I	462660	467134	-1	180363_at	I	462689	463361	-	29
F54C9.11	II	8583425	8584974	-1	180447_at	II	8583454	8584017	-	29
R01H10.6	III	10258766	10261552	-1	183161_at	III	10258795	10259762	-	29
F15E11.4	V	2339395	2341186	-1	184316_at	V	2339424	2340040	-	29
T13C5.4	X	6191563	6192906	-1	189464_at	X	6191592	6192224	-	29
D1014.7	V	8118084	8120159	1	176686_at	V	8119415	8120129	+	30
C53A5.5	V	14539731	14542701	1	178154_at	V	14540863	14542671	+	30
K03B4.4	V	4683742	4684774	1	180182_at	V	4684511	4684744	+	30
Y43F8A.1	V	19370396	19371125	1	180988_at	V	19370396	19371095	+	30
C39B10.5	X	10447281	10447652	1	181016_at	X	10447280	10447622	+	30
ZK994.6	V	8502397	8504387	-1	182765_at	V	8502427	8504387	-	30
C07A12.2	X	4544846	4545388	1	185246_at	X	4544845	4545358	+	30
F02E11.2	II	3262825	3271414	1	186266_at	II	3267699	3271384	+	30
Y116F11B.1	V	19810663	19811365	1	186744_at	V	19810742	19811335	+	30
C18D1.3	II	10054540	10055273	1	187944_at	II	10054565	10055243	+	30
M04D8.3	III	10028161	10028449	1	188478_at	III	10028160	10028419	+	30
T12B3.1	IV	7382399	7384736	1	188817_at	IV	7383960	7384706	+	30
F52E1.8	V	8392265	8394127	-1	191287_at	V	8392295	8392974	-	30
C17F4.6	II	3251078	3258817	-1	191964_at	II	3251108	3252315	-	30
F32D8.1	V	10881735	10883116	1	193365_at	V	10882548	10883086	+	30
F56F4.5	I	6133241	6137981	1	175798_at	I	6137691	6137950	+	31
F25D1.4	V	10540180	10545143	1	178061_at	V	10544412	10545112	+	31
M04D8.7	III	10037349	10038107	1	178074_at	III	10037371	10038076	+	31
ZK899.7	X	9447792	9449330	-1	178305_at	X	9447823	9449330	-	31
T01G1.2	IV	11354407	11355033	1	178612_at	IV	11354439	11355002	+	31
W05E10.2	V	11688223	11688981	1	180817_at	V	11688354	11688950	+	31
C43H6.8	X	2412963	2413282	-1	182141_at	X	2412994	2413270	-	31
R04A9.1	X	404897	405357	1	182761_at	X	404917	405326	+	31
C06E4.2	IV	7282276	7283070	1	183370_at	IV	7282275	7283039	+	31
ZK1320.5	II	9663531	9665579	-1	187179_at	II	9663562	9664136	-	31
Y17G7B.6	II	12021221	12023575	1	188122_at	II	12022009	12023544	+	31
M04D8.1	III	10023700	10024016	1	188457_at	III	10023701	10023985	+	31
F13B12.5	IV	10436680	10438382	1	175745_at	IV	10436929	10438350	+	32
T26H10.1	V	11415148	11420098	-1	175827_at	V	11415180	11415412	-	32
Y41D4B.22	IV	1676718	1677442	-1	176035_at	IV	1676750	1677425	-	32
F14D7.8	V	14311770	14312595	-1	178584_at	V	14311802	14312448	-	32
Y6B3B.7	I	13746846	13749184	1	178760_at	I	13746847	13749152	+	32
F42G9.4	III	761485	762303	1	183714_at	III	761485	762271	+	32
K04F10.2	I	6360846	6364062	1	184482_at	I	6363027	6364030	+	32
C49A9.7	IV	6202064	6205687	1	192080_at	IV	6204241	6205655	+	32
F41E7.7	X	10311407	10312046	1	178094_at	X	10311434	10312013	+	33
Y40H7A.5	IV	15179883	15182914	1	180449_at	IV	15182038	15182881	+	33
C54G7.4	X	5545647	5552596	-1	181811_at	X	5545680	5546822	-	33
T03G11.3	X	5173970	5177397	1	185782_at	X	5175990	5177364	+	33
F28A12.3	V	8640514	8641149	-1	185798_at	V	8640547	8641107	-	33
T23D8.2	I	9970100	9973054	-1	190295_at	I	9970133	9972187	-	33
B0207.3	I	5942421	5945539	1	193961_at	I	5944185	5945506	+	33
Y69A2AR.2	IV	2642976	2650103	1	175668_s_at	IV	2649588	2650069	+	34
C16E9.4	X	6943691	6956349	-1	175714_at	X	6943725	6944294	-	34
Y119C1B.6	I	4517392	4518466	-1	176246_at	I	4517426	4518465	-	34
K07A1.3	I	9587518	9588015	-1	178549_at	I	9587552	9587903	-	34
C31H5.5	I	9048402	9049323	-1	179235_at	I	9048436	9049321	-	34
T19D7.5	X	664800	666200	-1	180442_at	X	664834	666155	-	34
ZC477.5	IV	7101420	7103245	-1	180444_s_at	IV	7101454	7102271	-	34
F47E1.1	X	9073736	9077551	1	181519_at	X	9077146	9077517	+	34
Y55B1BL.1	III	402449	404416	1	186903_at	III	403582	404382	+	34
F28D1.6	IV	12384584	12385332	-1	177395_at	IV	12384619	12385266	-	35
C54C6.5	III	3549323	3549822	-1	178125_at	III	3549358	3549819	-	35
Y41C4A.6	III	11696570	11698152	1	183268_at	III	11697835	11698117	+	35
F18C12.1	I	8062052	8081664	-1	189823_s_at	I	8062087	8062852	-	35
C10G8.6	V	5315506	5319393	-1	192166_s_at	V	5315541	5317354	-	35
F15A8.4	X	4408112	4409036	1	182127_at	X	4408405	4409000	+	36
F57B7.2	V	11441942	11443288	-1	192061_at	V	11441978	11442827	-	36
ZC506.4	X	9968561	9974334	-1	193425_at	X	9968597	9969681	-	36
C06C3.3	II	9369094	9372287	-1	177793_at	II	9369131	9369721	-	37
C15C8.5	V	12748100	12749771	1	178855_at	V	12748969	12749734	+	37
C08G5.4	II	745642	750170	-1	180513_at	II	745679	746743	-	37
D1009.5	X	8939326	8940080	-1	181224_at	X	8939363	8940071	-	37
F34D10.3	III	3734229	3734825	1	183208_at	III	3734291	3734788	+	37
Y39F10A.1	II	775373	776721	1	186770_at	II	775388	776684	+	37
C15B12.5	X	6479593	6484765	-1	172060_x_at	X	6479631	6481814	-	38
T03G6.2	X	2593997	2606728	1	175720_at	X	2605082	2606690	+	38
F09G8.5	III	8254895	8257505	1	176116_at	III	8256505	8257467	+	38
T24C4.3	III	871770	872372	-1	179801_at	III	871808	872289	-	38
T05C12.8	II	8187537	8189877	-1	181609_at	II	8187575	8188605	-	38
F32B5.2	I	2697441	2699956	1	183005_at	I	2698293	2699918	+	38
F35D11.1	II	4627017	4627723	1	184678_at	II	4627016	4627685	+	38
Y116A8C.40	IV	17144310	17150926	-1	186573_at	IV	17144348	17146779	-	38
F26A10.1	X	7627624	7627791	1	172564_x_at	X	7627623	7627752	+	39
T23C6.4	X	17147500	17149831	-1	174233_at	X	17147539	17147817	-	39
F47A4.5	X	9833312	9837971	-1	174627_at	X	9833351	9833607	-	39
T26C11.7	X	1853927	1856166	-1	175419_at	X	1853966	1854121	-	39
M176.5	II	9426218	9427650	-1	175452_at	II	9426257	9426479	-	39
C54D2.2	X	7838877	7839141	1	180169_at	X	7838883	7839102	+	39
ZC155.5	III	5215959	5217563	-1	181564_at	III	5215998	5216756	-	39
D1069.4	II	348265	350586	-1	181879_at	II	348304	349554	-	39
C13G3.3	V	11026988	11030651	-1	173770_s_at	V	11027028	11027311	-	40
W05H9.4	X	6263605	6266807	1	175456_at	X	6266518	6266767	+	40
F56A11.3	IV	559238	568076	1	175497_at	IV	567817	568036	+	40
R13A5.4	III	7562095	7564452	1	176580_at	III	7563084	7564412	+	40
F54C9.7	II	8573279	8574920	1	178645_at	II	8574094	8574880	+	40
ZK971.1	II	10278646	10280373	-1	179386_at	II	10278686	10279568	-	40
F18E9.2	X	8593134	8593750	1	182967_at	X	8593138	8593710	+	40
R10H10.4	IV	10394635	10394926	-1	183646_at	IV	10394675	10394916	-	40
F47C10.7	V	3856142	3857674	-1	185192_at	V	3856182	3856754	-	40
B0207.10	I	5959028	5959522	-1	185297_at	I	5959068	5959691	-	40
F11C3.2	I	14872147	14875363	1	188119_at	I	14874080	14875323	+	40
F15G9.1	X	9705576	9708480	1	171746_x_at	X	9707954	9708439	+	41
C02B10.2	IV	5090280	5091023	-1	173709_at	IV	5090321	5090560	-	41
Y55F3C.7	IV	698761	707719	-1	174366_s_at	IV	698802	699320	-	41
C36E8.2	III	3989352	3992152	-1	175438_at	III	3989393	3989642	-	41
F16H9.1	X	12712572	12728309	1	175634_at	X	12727738	12728268	+	41
Y41D4B.1	IV	1673850	1675777	1	176319_at	IV	1673955	1675736	+	41
C27F2.1	III	4987232	4991359	1	180001_s_at	III	4991040	4991318	+	41
ZC132.9	V	4317734	4319154	-1	180060_at	V	4317775	4318410	-	41
Y49E10.24	III	12484674	12488142	1	184455_at	III	12486327	12488101	+	41
T07C12.11	V	9960237	9962274	-1	186084_s_at	V	9960278	9961265	-	41
B0563.7	X	9152427	9154118	-1	189040_at	X	9152468	9154040	-	41
C42D8.4	X	5079746	5081590	-1	189894_at	X	5079787	5081589	-	41
F54G8.2	III	9162987	9167937	1	190810_at	III	9167131	9167896	+	41
ZC239.7	II	3192415	3196870	-1	191907_s_at	II	3192456	3193254	-	41
T19C4.6	V	11174373	11177365	-1	193462_at	V	11174414	11175197	-	41
R07B1.1	X	9847209	9849665	1	174248_at	X	9849383	9849623	+	42
Y54G2A.26	IV	2986094	2995571	-1	174571_at	IV	2986136	2986447	-	42
B0240.3	V	11717896	11725459	-1	174815_at	V	11717938	11718270	-	42
Y22D7AR.13	III	1723183	1733092	-1	175772_s_at	III	1723225	1723624	-	42
B0391.5	V	15605534	15610184	-1	179123_at	V	15605576	15606653	-	42
H04M03.12	IV	5899651	5901309	-1	186517_at	IV	5899693	5900948	-	42
C44C1.3	X	960658	963199	-1	193589_at	X	960700	963189	-	42
F15A8.6	X	4430902	4434475	-1	173658_at	X	4430945	4431134	-	43
K08C7.4	IV	10679303	10680447	-1	174228_at	IV	10679346	10679582	-	43
C54C6.2	III	3538277	3541592	-1	174883_s_at	III	3538320	3539404	-	43
F26E4.11	I	9793744	9796663	1	175451_at	I	9796354	9796620	+	43
Y48A6B.1	III	10992011	10995119	-1	180420_at	III	10992054	10993340	-	43
F40A3.7	V	7895438	7899669	-1	180738_at	V	7895481	7897465	-	43
C23H5.3	IV	2114625	2115624	1	180809_at	IV	2114693	2115581	+	43
Y75B8A.12	III	12190936	12202330	-1	185157_at	III	12190979	12193209	-	43
F58B4.2	V	10917512	10918206	-1	189577_at	V	10917555	10918158	-	43
F56A11.4	IV	548152	553231	1	174419_s_at	IV	552087	553187	+	44
F43C1.2	III	4216736	4228066	-1	175613_at	III	4216780	4217306	-	44
Y73B6BL.26	IV	6446646	6451429	-1	177188_at	IV	6446690	6449229	-	44
T24F1.4	II	11313404	11314175	-1	178526_at	II	11313448	11314160	-	44
T26E4.12	V	15803187	15804255	1	180908_s_at	V	15803587	15804211	+	44
T25B6.4	X	9015709	9016602	1	182617_at	X	9015726	9016558	+	44
C14A11.5	X	2805068	2807521	-1	184784_at	X	2805112	2806284	-	44
T26G10.5	III	9425456	9426575	-1	187573_at	III	9425500	9426558	-	44
F46A9.3	I	9463751	9468843	1	190878_at	I	9467332	9468799	+	44
T22F7.4	III	525382	526913	-1	176755_at	III	525427	526881	-	45
C48B6.8	I	6917587	6922954	-1	181435_at	I	6917632	6918545	-	45
C04F5.3	V	5097177	5098716	-1	183262_at	V	5097222	5098146	-	45
ZK328.7	III	6032690	6039417	-1	191954_at	III	6032735	6033371	-	45
B0294.1	X	1896848	1897337	-1	180998_at	X	1896894	1897316	-	46
C46A5.8	IV	7768378	7770008	-1	182706_at	IV	7768424	7770008	-	46
Y54E2A.10	II	14790996	14792449	1	184680_at	II	14791428	14792403	+	46
Y38E10A.8	II	12607106	12608584	1	185381_at	II	12607368	12608538	+	46
K07A12.6	I	8683212	8687101	-1	188035_at	I	8683258	8687082	-	46
ZK994.3	V	8494701	8501966	1	188711_at	V	8500538	8501920	+	46
F20B6.3	X	4177881	4186421	-1	175209_at	X	4177928	4178168	-	47
F45F2.9	V	8512553	8513248	-1	180700_at	V	8512600	8513218	-	47
T26A8.2	IV	8427301	8428494	1	183753_at	IV	8427833	8428447	+	47
D1022.6	II	7460040	7463544	-1	188752_at	II	7460087	7461006	-	47
Y56A3A.20	III	11918727	11920123	-1	173744_at	III	11918775	11919078	-	48
F41E6.1	V	8622212	8626635	1	181426_at	V	8624687	8626587	+	48
C18E9.1	II	8960647	8961483	1	188630_at	II	8960866	8961435	+	48
H11E01.3	X	1610303	1619134	1	174797_at	X	1618712	1619085	+	49
F52E1.13	V	8415496	8444579	-1	174904_at	V	8415545	8415867	-	49
C01H6.3	I	7208287	7209684	-1	178923_at	I	7208336	7209682	-	49
K10C9.1	V	1075101	1075619	1	180104_at	V	1075114	1075570	+	49
K02F6.5	II	2535418	2536251	1	183576_s_at	II	2535510	2536202	+	49
T23B12.8	V	8469874	8470840	-1	184855_at	V	8469923	8470220	-	49
C54E10.2	V	18826641	18831082	1	188347_at	V	18829564	18831033	+	49
D2007.2	III	8152394	8154436	1	175989_at	III	8152425	8154386	+	50
Y50D7A.5	III	230434	235051	1	176772_s_at	III	232329	235001	+	50
C29F5.4	II	6291731	6294101	-1	181903_at	II	6291781	6293489	-	50
Y73F8A.30	IV	15503755	15510436	1	184233_at	IV	15507892	15510386	+	50
Y37E3.5	I	2065751	2069051	1	173106_at	I	2068692	2069000	+	51
C25H3.12	II	5659907	5660756	-1	174531_at	II	5659958	5660259	-	51
Y38F2AL.2	IV	2304445	2306539	-1	177165_at	IV	2304496	2305957	-	51
C43H6.5	X	2396976	2398647	1	181720_at	X	2397420	2398596	+	51
C48C5.3	X	8957746	8961069	-1	181905_at	X	8957797	8958631	-	51
C37C3.11	V	7863405	7864540	-1	185226_at	V	7863456	7864497	-	51
F54E4.4	X	14641311	14644324	-1	190040_at	X	14641362	14643008	-	51
C07B5.3	X	9522578	9523106	-1	177457_at	X	9522630	9523104	-	52
F49E12.7	II	8395200	8396052	-1	184069_at	II	8395252	8395985	-	52
C04F12.5	I	9690118	9690545	-1	184193_at	I	9690170	9690531	-	52
C27H5.1	II	7183758	7185092	1	188407_at	II	7183765	7185040	+	52
F56D1.6	II	5447654	5448411	1	192450_at	II	5447665	5448359	+	52
C06G4.5	III	7990718	7996367	-1	172995_at	III	7990771	7990974	-	53
F35D2.3	II	7570529	7572356	1	174697_at	II	7571999	7572303	+	53
C35D10.12	III	4872530	4874714	-1	186702_at	III	4872583	4873460	-	53
Y57G11C.22	IV	14837127	14853588	1	191966_at	IV	14850952	14853535	+	53
R08B4.2	X	11121868	11125539	-1	174306_at	X	11121922	11122153	-	54
C11H1.7	X	14327692	14330055	1	177399_at	X	14327696	14330001	+	54
F29G6.2	X	11509385	11511267	-1	178040_at	X	11509439	11510244	-	54
F44F4.1	II	10880843	10882304	1	179554_at	II	10880878	10882250	+	54
C16D9.6	V	8248109	8250096	-1	179723_at	V	8248163	8249238	-	54
R02F11.2	V	4787280	4796685	1	184223_at	V	4794989	4796631	+	54
W01C9.5	II	8547495	8548552	-1	188064_at	II	8547549	8548506	-	54
ZK938.4	II	9835136	9836840	1	190196_at	II	9835881	9836786	+	54
Y97E10AL.2	V	7983684	7985715	1	176592_at	V	7984548	7985660	+	55
F34H10.2	X	9630356	9630808	1	179848_at	X	9630372	9630753	+	55
Y37D8A.6	III	12856832	12857776	-1	181665_at	III	12856887	12857730	-	55
R13A1.5	IV	7191154	7191824	-1	182153_at	IV	7191209	7191766	-	55
ZK792.7	IV	11694383	11696347	1	189022_at	IV	11695252	11696292	+	55
F45H7.6	III	3377397	3384157	-1	189374_s_at	III	3377452	3377838	-	55
F22F1.3	X	8161785	8163009	-1	194040_at	X	8161840	8162805	-	55
Y37E3.13	I	2085675	2093824	-1	171779_x_at	I	2085731	2087110	-	56
F56C9.1	III	7336513	7343559	1	172047_x_at	III	7342249	7343503	+	56
K02E2.1	V	20346718	20350123	1	177655_at	V	20348245	20350067	+	56
K02A6.2	X	8224330	8224739	-1	182367_at	X	8224386	8224738	-	56
Y75B8A.11	III	12186304	12189996	1	185195_at	III	12186320	12189940	+	56
T02E9.1	V	11349279	11352799	-1	191163_at	V	11349335	11350200	-	56
F18E9.1	X	8599879	8602123	1	182207_at	X	8599979	8602066	+	57
F55G1.12	IV	7493827	7495281	-1	186318_s_at	IV	7493884	7494645	-	57
C25E10.11	V	9057453	9058136	-1	187011_at	V	9057510	9058136	-	57
C16H3.1	X	17617738	17619369	1	190839_at	X	17617915	17619312	+	57
F01G10.8	IV	10253588	10255815	1	175659_at	IV	10255518	10255757	+	58
C13F10.6	V	7219024	7220789	-1	184321_at	V	7219082	7219845	-	58
Y48G8AL.11	I	1162891	1175870	-1	173341_at	I	1162950	1164643	-	59
C05B5.7	III	10014087	10016453	-1	175626_at	III	10014146	10014632	-	59
C39F7.1	V	1259939	1262417	1	183343_at	V	1261820	1262358	+	59
H10D18.5	V	3813841	3820028	-1	184836_at	V	3813900	3817243	-	59
F26D11.10	V	7961347	7965637	-1	187027_at	V	7961406	7962655	-	59
C03B1.15	X	6351283	6351832	1	187326_at	X	6350595	6351773	+	59
R02F2.1	III	5501390	5506354	1	174817_at	III	5505979	5506294	+	60
C17H12.10	IV	6806812	6809614	1	187029_at	IV	6806929	6809554	+	60
R08D7.5	III	8974096	8974836	1	188889_at	III	8974095	8974776	+	60
K09A9.2	X	15604685	15606555	-1	174988_at	X	15604746	15605038	-	61
C36E6.3	X	17458996	17461556	1	175851_s_at	X	17460919	17461495	-	61
F10E9.1	III	8323106	8324299	1	176017_at	III	8323137	8324238	+	61
F57G4.7	V	17645293	17647963	-1	178161_s_at	V	17645354	17646226	-	61
T22E5.1	X	6412936	6413394	1	183178_at	X	6412945	6413333	+	61
R12G8.1	V	17747878	17749020	-1	193897_at	V	17747939	17749012	-	61
F32B5.7	I	2672951	2682798	-1	173551_at	I	2673013	2673259	-	62
ZC64.3	X	3843357	3857777	-1	174788_s_at	X	3843419	3843664	-	62
F23H12.7	V	12371536	12372676	1	180899_at	V	12371715	12372614	+	62
C06E2.7	X	8867756	8869068	-1	182530_at	X	8867818	8868980	-	62
F28F9.3	IV	3833871	3834318	1	183181_at	IV	3833869	3834256	+	62
T28C12.2	V	6329008	6330796	1	185917_at	V	6330290	6330734	+	62
R12H7.1	X	13201693	13216653	1	175603_at	X	13216082	13216590	+	63
T03F6.5	III	13371055	13376590	-1	175630_at	III	13371118	13371615	-	63
Y22D7AL.16	III	1662201	1665141	-1	176368_at	III	1662264	1663928	-	63
T21C9.11	V	10593889	10594706	-1	181215_at	V	10593952	10594537	-	63
K07F5.8	IV	9848478	9849697	-1	191642_s_at	IV	9848541	9849262	-	63
Y9C12A.1	X	681141	682779	-1	185049_at	X	681205	682476	-	64
C33C12.9	II	2187217	2189752	-1	185871_s_at	II	2187281	2187511	-	64
ZC482.5	III	12785034	12793008	1	188925_at	III	12791857	12792944	+	64
C40C9.5	X	13625330	13631037	-1	174997_at	X	13625395	13625718	-	65
C35E7.11	I	10844759	10845909	1	175141_at	I	10845393	10845844	+	65
C47D2.1	X	8215017	8215466	1	182249_at	X	8215017	8215401	+	65
T10E9.5	I	6521616	6523308	-1	183627_at	I	6521681	6523135	-	65
Y57G11C.37	IV	14663637	14675103	1	174920_at	IV	14674780	14675037	+	66
ZK1073.1	X	16123864	16128782	-1	175310_s_at	X	16123930	16124035	-	66
Y47H9C.2	I	11836448	11849172	1	182580_at	I	11845682	11849106	+	66
F19F10.3	V	7552044	7552439	1	185046_at	V	7552051	7552373	+	66
ZC84.4	III	9208214	9215349	-1	192857_s_at	III	9208280	9209272	-	66
M117.2	IV	11820476	11821894	-1	174903_at	IV	11820543	11820834	-	67
T04A8.13	III	4707118	4712491	1	192127_s_at	III	4711826	4712424	+	67
ZK337.5	I	15001859	15005540	1	178609_at	I	15002718	15005472	+	68
D2024.5	IV	7227267	7228292	-1	182916_s_at	IV	7227335	7227789	-	68
K04F10.1	I	6364920	6366179	1	184433_at	I	6365472	6366111	+	68
C14A4.15	II	10600514	10602191	-1	190935_at	II	10600582	10601587	-	68
H01G02.2	IV	11798670	11801058	-1	192753_at	IV	11798738	11800005	-	68
E04F6.10	II	7213989	7216890	-1	174081_at	II	7214058	7214272	-	69
F08B4.4	IV	8678784	8679288	-1	182831_at	IV	8678853	8679267	-	69
F10G8.7	I	10030159	10046156	1	191454_at	I	10042013	10046087	+	69
K03A1.4	X	7296299	7301299	-1	192288_at	X	7296368	7300144	-	69
F56A12.1	V	14373196	14375606	1	192928_at	V	14374189	14375537	+	69
C30G4.3	X	17046176	17053748	-1	193066_s_at	X	17046245	17046977	-	69
C31C9.3	II	13641463	13643625	1	178458_at	II	13642954	13643554	+	71
F40A3.4	V	7875565	7876553	1	180546_at	V	7875669	7876482	+	71
C18A11.2	X	8067628	8067963	1	184562_at	X	8067628	8067891	+	72
C06A5.11	I	5991073	5992630	1	187776_s_at	I	5991351	5992557	+	73
R13H7.2	IV	6846078	6859335	-1	174391_at	IV	6846152	6846395	-	74
B0454.9	II	3052647	3054343	-1	182605_s_at	II	3052721	3053826	-	74
F26C11.2	II	9897775	9900172	-1	193581_at	II	9897849	9899670	-	74
T14A8.1	IV	7818234	7821144	1	174398_at	IV	7820836	7821069	+	75
Y113G7A.15	V	20089562	20090213	-1	175113_at	V	20089637	20090029	-	75
T01C8.7	X	16803283	16807029	-1	176573_s_at	X	16803358	16804291	-	75
D2096.9	IV	8381938	8382774	-1	183473_at	IV	8382013	8382770	-	75
C09E7.3	III	6524042	6525562	-1	180340_at	III	6524118	6525562	-	76
ZC581.9	I	6665184	6670404	-1	182026_s_at	I	6665260	6666258	-	76
F46C5.4	II	8836358	8838699	1	186661_at	II	8836416	8838623	+	76
R13.4	IV	10812381	10825920	1	174614_at	IV	10825506	10825843	+	77
F14D12.4	X	5575892	5590774	1	175614_at	X	5590438	5590697	+	77
F09F7.7	III	5553468	5554890	-1	173490_s_at	III	5553546	5554287	-	78
ZC334.2	I	14035206	14036025	-1	178776_at	I	14035284	14035982	-	78
F34D10.7	III	3747539	3752612	-1	189045_at	III	3747617	3748834	-	78
M117.1	IV	11814217	11819431	1	191442_at	IV	11818801	11819353	+	78
M04D8.6	III	10035941	10036690	1	178171_at	III	10036099	10036611	+	79
F07H5.4	II	8786377	8787039	1	175120_at	II	8786711	8786959	+	80
F59D6.7	V	3037762	3039160	-1	180406_at	V	3037842	3038495	-	80
F15E6.9	IV	4293613	4298996	-1	181159_s_at	IV	4293693	4295925	-	80
M03E7.1	V	5623454	5624449	1	181471_at	V	5623477	5624369	+	80
W02C12.2	IV	4005488	4007817	-1	185402_at	IV	4005568	4006690	-	80
B0280.12	III	7138612	7144761	-1	190494_s_at	III	7138692	7139215	-	80
C36F7.4	I	9565448	9574367	-1	192133_s_at	I	9565528	9568221	-	80
M04C7.1	I	8531813	8534485	-1	193541_at	I	8531893	8532992	-	80
R11A5.3	I	7862835	7863546	-1	173687_s_at	I	7862916	7863515	-	81
C29F4.3	IV	11222019	11223907	-1	177540_at	IV	11222100	11222727	-	81
F20D6.5	V	8161805	8164995	1	182519_at	V	8164131	8164914	+	81
F33D11.8	I	5854304	5855050	-1	172580_at	I	5854386	5856085	-	82
C54E4.1	IV	2175605	2177578	1	183345_at	IV	2175725	2177496	+	82
K01D12.4	V	12387290	12390415	-1	192993_at	V	12387372	12388153	-	82
C16D9.9	V	8264048	8264470	1	174092_at	V	8264115	8264387	+	83
F49E10.5	X	5862715	5873278	1	174356_at	X	5872931	5873195	+	83
F53B7.4	V	11000794	11002339	-1	179077_at	V	11000877	11001671	-	83
C31H2.1	X	5138958	5146705	1	181172_s_at	X	5146473	5146622	+	83
C54E10.6	V	18807874	18808455	-1	181205_at	V	18807957	18808453	-	83
C29F9.1	III	132424	134369	1	183594_at	III	132660	134286	+	83
C05E11.6	X	4562167	4562809	1	185044_at	X	4562179	4562726	+	83
F59B8.1	IV	9436687	9439054	1	177419_s_at	IV	9438756	9438970	+	84
F42G8.7	IV	8125635	8128890	1	183151_at	IV	8128327	8128806	+	84
C52B9.9	X	4271208	4274164	-1	192198_s_at	X	4271292	4272075	-	84
C41G7.5	I	9522544	9531121	1	193149_at	I	9529900	9531037	+	84
Y16B4A.1	X	14773457	14783483	1	175755_at	X	14782967	14783398	+	85
F20B6.4	X	4194051	4194759	-1	181957_at	X	4194136	4194757	-	85
C12D5.4	V	7671898	7672855	1	183226_at	V	7671901	7672770	+	85
C10F3.3	V	5975840	5981279	1	191877_at	V	5979834	5981194	+	85
F19C6.1	X	9991214	9999110	-1	175197_at	X	9991300	9991520	-	86
F23F1.7	II	38605	39487	-1	181122_at	II	38691	39476	-	86
C14F11.2	X	6208724	6213869	-1	185754_at	X	6208810	6209661	-	86
F28C6.9	II	8608800	8610600	-1	178225_at	II	8608887	8609606	-	87
T25B9.3	IV	10744753	10748247	1	179144_at	IV	10746080	10748160	+	87
C54D10.5	V	12429163	12431002	1	182336_at	V	12430249	12430915	+	87
F26D11.1	V	7981702	7982445	1	189204_at	V	7981841	7982358	+	87
F44F4.6	II	10899901	10902209	-1	193746_s_at	II	10899988	10900816	-	87
C55B7.2	I	6503362	6511631	1	194021_s_at	I	6510928	6511544	+	87
R09G11.2	X	17518355	17528113	1	174901_at	X	17527798	17528025	+	88
Y39A1A.24	III	10613449	10614811	1	186113_s_at	III	10614480	10614723	+	88
C23G10.10	III	6213056	6213867	-1	186944_at	III	6213144	6213860	-	88
C01C10.3	X	7439355	7442523	-1	173737_at	X	7439444	7439642	-	89
Y71A12B.12	I	14004444	14008456	1	174778_s_at	I	14008117	14008367	+	89
F54G8.1	III	9155026	9157075	1	186933_at	III	9156534	9156986	+	89
F54D8.4	III	5083167	5085250	-1	190238_at	III	5083256	5084226	-	89
C56C10.13	II	6594337	6598017	-1	171974_x_at	II	6594427	6594673	-	90
B0350.2	IV	5966640	6004843	1	174033_at	IV	6004449	6004753	+	90
C11D9.1	I	4422033	4426138	1	175300_s_at	I	4425760	4426048	+	90
T23B3.6	I	6706772	6709207	-1	181987_at	I	6706862	6707555	-	90
ZK1053.5	I	13235353	13236456	1	182069_at	I	13235520	13236366	+	90
C33G8.5	V	7003960	7005635	1	183170_at	V	7004862	7005545	+	90
Y62E10A.9	IV	13382067	13384284	-1	185909_s_at	IV	13382157	13383442	-	90
F38E1.5	V	8370821	8373493	1	190051_at	V	8372532	8373403	+	90
R11G1.3	X	3632542	3633734	-1	190669_at	X	3632632	3633698	-	90
K02D10.4	III	8777815	8779919	-1	175125_at	III	8777906	8778147	-	91
Y76B12C.1	IV	2037244	2043190	1	187017_at	IV	2041660	2043099	+	91
ZK858.4	I	9132529	9135727	1	175252_at	I	9135387	9135635	+	92
C49A1.4	I	14220768	14231345	-1	175345_s_at	I	14220860	14222498	-	92
ZK858.5	I	9135838	9138347	-1	177628_s_at	I	9135930	9137281	-	92
K09E4.4	II	14114146	14122061	-1	178332_s_at	II	14114238	14114462	-	92
ZC116.3	V	12612360	12628545	1	192299_s_at	V	12628124	12628453	+	92
ZK675.1	II	7893189	7900409	1	175397_at	II	7900094	7900316	+	93
F15D4.8	II	13235207	13237232	1	175390_at	II	13236901	13237138	+	94
T27A10.2	X	3585944	3586855	1	184779_at	X	3586179	3586761	+	94
F13E9.11	IV	10865239	10869140	-1	174195_at	IV	10865334	10865595	-	95
K11E8.1	IV	10324241	10348937	-1	175824_s_at	IV	10324336	10324905	-	95
F42C5.2	IV	7304858	7308334	1	191492_at	IV	7307630	7308239	+	95
C25G4.2	IV	12443206	12444005	-1	191699_s_at	IV	12443301	12443920	-	95
F07H5.3	II	8784455	8785433	1	175094_s_at	II	8785071	8785336	+	97
C54H2.3	X	5760254	5763334	-1	175165_at	X	5760351	5760545	-	97
T28B8.2	I	8147420	8149644	1	193494_at	I	8148918	8149547	+	97
C53B7.1	X	6853570	6860868	1	174334_at	X	6860525	6860770	+	98
Y39G10AR.3	I	2357884	2372965	1	176504_at	I	2370013	2372867	+	98
C25G6.4	X	1247828	1249833	-1	182648_at	X	1247926	1249497	-	98
F31F7.2	V	6270746	6274722	1	183525_s_at	V	6274394	6274624	+	98
F33D11.5	I	5834647	5837395	-1	184649_at	I	5834745	5835803	-	98
F35D11.3	II	4608358	4612027	1	174220_at	II	4611689	4611928	+	99
K11C4.3	V	6881154	6892031	1	175686_s_at	V	6891431	6891932	+	99
C32D5.6	II	6331862	6333915	-1	187548_s_at	II	6331961	6332582	-	99
F27D9.1	X	7682358	7685975	1	174516_at	X	7685631	7685875	+	100
C06A12.3	IV	17427682	17429438	1	183322_at	IV	17427901	17429338	+	100
C48B4.3	III	9581120	9582261	-1	186673_at	III	9581220	9582239	-	100
R06C1.1	I	11912786	11917707	-1	173001_s_at	I	11912887	11913081	-	101
ZK154.6	X	7790136	7793485	-1	173706_at	X	7790237	7790401	-	101
Y46G5A.5	II	12736950	12738233	-1	173716_at	II	12737051	12737150	-	101
B0024.8	V	10299303	10307152	-1	179224_s_at	V	10299404	10300081	-	101
C02H7.1	X	763768	766712	1	181073_at	X	765649	766611	+	101
T27B1.1	X	16541245	16551114	1	193309_at	X	16549271	16551013	+	101
F18G5.4	X	9235069	9242206	-1	193769_s_at	X	9235171	9236598	-	102
R06C1.6	I	11946989	11953088	1	175546_at	I	11952782	11952985	+	103
F53A9.4	X	8704248	8707136	1	181262_s_at	X	8706669	8707033	+	103
T20F10.5	I	10300596	10302933	-1	185450_s_at	I	10300699	10301616	-	103
F25G6.4	V	8552500	8555175	1	189872_at	V	8554174	8555072	+	103
F53H8.4	X	944827	948882	-1	173484_at	X	944931	945217	-	104
Y54G2A.25	IV	2964339	2978477	-1	174243_s_at	IV	2964443	2965442	-	104
K07C6.11	V	3912622	3914304	1	191941_at	V	3913522	3914200	+	104
F48F7.4	X	13965658	13969489	-1	171854_x_at	X	13965763	13966155	-	105
Y116F11A.6	V	19722700	19723141	1	186581_at	V	19722742	19723036	+	105
F36A2.4	I	8808984	8811654	-1	190880_at	I	8809089	8809801	-	105
M03C11.1	III	10393280	10395964	-1	191982_s_at	III	10393385	10394695	-	105
T04B2.5	IV	10056575	10059150	-1	175508_at	IV	10056682	10056928	-	107
F33D4.3	IV	7697143	7698352	-1	188219_at	IV	7697250	7698338	-	107
Y97E10AR.1	V	8001271	8004525	1	174464_at	V	8004193	8004417	+	108
F30A10.3	I	9492620	9494579	-1	175338_at	I	9492728	9492939	-	108
C30F12.3	I	6970388	6971797	-1	176437_at	I	6970496	6971211	-	108
F35C11.1	II	8242432	8243689	1	182484_at	II	8242488	8243581	+	108
F55B12.1	V	13813048	13815156	1	193511_at	V	13813908	13815048	+	108
Y47D9A.2	I	4298260	4302243	1	174364_at	I	4301892	4302134	+	109
C33D9.6	IV	8775415	8778127	-1	175214_at	IV	8775524	8775717	-	109
F39H2.1	I	8658866	8659960	1	175289_at	I	8659294	8659851	+	109
B0041.3	I	4644681	4645626	1	181727_at	I	4644710	4645517	+	109
C25G6.1	X	1269729	1272317	1	182523_at	X	1269749	1272208	+	109
Y95B8A.12	I	912417	919149	-1	191726_at	I	912526	914338	-	109
Y37D8A.4	III	12837066	12838833	-1	173564_at	III	12837176	12837327	-	110
T26C11.6	X	1849627	1852730	-1	174031_at	X	1849737	1849972	-	110
F13E9.16	IV	10887171	10887668	-1	178555_at	IV	10887281	10889791	-	110
F38G1.1	X	481379	486503	1	189244_at	X	485132	486393	+	110
T19D12.9	II	6652292	6654329	-1	192008_s_at	II	6652402	6652966	-	110
E02H4.1	X	14271879	14276960	1	192638_at	X	14275806	14276850	+	110
D1007.15	I	4557665	4563695	1	186417_at	I	4562942	4563584	+	111
M02E1.2	X	308761	311323	-1	174060_at	X	308873	311239	-	112
T08B2.4	I	6225560	6225966	1	180625_at	I	6225566	6225854	+	112
Y42A5A.4	V	11105305	11107082	1	192328_at	V	11106364	11106970	+	112
F01G4.1	IV	11125994	11131140	1	173009_s_at	IV	11130893	11131027	+	113
C04A11.1	X	13660439	13662883	1	175540_at	X	13662550	13662770	+	113
K12B6.4	V	6280191	6280947	-1	183773_at	V	6280304	6280899	-	113
F21A3.6	V	15542965	15544675	-1	188703_at	V	15543078	15543698	-	113
F10F2.4	III	4623019	4626125	1	190369_at	III	4625273	4626011	+	114
T02C5.5	X	2710914	2736271	-1	174819_at	X	2711029	2711265	-	115
D2007.5	III	8155916	8158171	-1	175948_s_at	III	8156031	8156751	-	115
T21C12.1	III	10520560	10532589	1	172061_x_at	III	10531318	10532473	+	116
T04F8.3	X	11658363	11659615	1	179327_at	X	11658371	11659499	+	116
K11D12.1	V	5053432	5056242	1	190271_at	V	5055066	5056126	+	116
Y41E3.3	IV	14981589	14996279	1	178335_at	IV	14994359	14996161	+	118
C47E8.3	V	14682336	14683445	1	179230_at	V	14682772	14683327	+	118
C41H7.5	II	3002990	3003795	1	182644_s_at	II	3003167	3003677	+	118
F09C3.1	I	14263286	14271297	1	192420_at	I	14269540	14271178	+	119
Y74C9A.4	I	17497	26781	-1	175339_at	I	17617	17820	-	120
F54D1.1	IV	11261868	11262980	1	179406_at	IV	11262175	11262860	+	120
K07C11.10	V	8225869	8226660	-1	186967_s_at	V	8225989	8226658	-	120
C27A7.4	V	12144101	12150495	-1	173553_s_at	V	12144222	12144829	-	121
M04D8.2	III	10026185	10026582	1	188522_at	III	10026196	10026461	+	121
Y37A1B.11	IV	14003661	14011994	1	191467_at	IV	14010336	14011873	+	121
C06B3.8	V	13911888	13915244	-1	191852_at	V	13912009	13912618	-	121
F46E10.8	V	6509765	6511220	-1	193040_s_at	V	6509886	6511008	-	121
C49H3.1	IV	7928142	7933694	1	193237_at	IV	7932836	7933573	+	121
W05E10.3	V	11701568	11705208	-1	174236_at	V	11701690	11701921	-	122
ZC21.2	III	8534996	8542646	1	193861_at	III	8541722	8542524	+	122
C18B12.4	X	15036615	15040520	-1	173884_at	X	15036738	15036959	-	123
ZK593.6	IV	10934089	10935875	-1	174438_at	IV	10934212	10934490	-	123
C39E6.1	X	4738932	4749051	-1	174576_at	X	4739055	4739261	-	123
K10F12.3	III	365948	377550	1	185586_at	III	376431	377427	+	123
C53B7.5	X	6864265	6865891	-1	187746_at	X	6864388	6865201	-	123
F42D1.3	X	14800037	14804231	1	191127_at	X	14802866	14804108	+	123
W09H1.1	II	13175830	13181462	-1	193528_s_at	II	13175953	13176976	-	123
T06F4.1	X	4056817	4071467	-1	174232_at	X	4056941	4057160	-	124
C35B1.7	IV	4109058	4110464	1	175059_at	IV	4109160	4110340	+	124
W04H10.3	II	595209	602126	-1	175228_at	II	595333	595601	-	124
F26A3.1	I	7640337	7641761	-1	178607_s_at	I	7640461	7641166	-	124
Y43F8C.4	V	19624855	19630477	1	182475_at	V	19629121	19630353	+	124
F14B6.2	I	12218429	12222205	-1	178631_s_at	I	12218554	12219775	-	125
ZC334.3	I	14031200	14031652	-1	178669_s_at	I	14031325	14031530	-	125
Y73F4A.1	IV	9043975	9045332	-1	183741_s_at	IV	9044100	9045120	-	125
T01B11.1	IV	8447186	8449030	1	185442_at	IV	8448094	8448905	+	125
F09G2.5	V	7175379	7178590	1	190081_at	V	7177514	7178465	+	125
H35N09.1	X	8607112	8607608	1	185648_at	X	8607154	8607482	+	126
C17E4.6	I	9422547	9431103	1	174117_at	I	9430782	9430976	+	127
F46B6.2	V	9772230	9774231	1	177865_at	V	9773604	9774103	+	128
C15C8.1	V	12733991	12735839	1	179348_at	V	12735110	12735711	+	128
W04D2.5	V	12493055	12494430	-1	173883_s_at	V	12493184	12494217	-	129
Y71G12B.23	I	1670080	1676431	-1	174463_s_at	I	1670209	1671064	-	129
Y39H10A.3	V	3743389	3749214	1	173289_s_at	V	3748925	3749084	+	130
Y17G7B.17	II	12092342	12099897	-1	173602_at	II	12092472	12092683	-	130
F42A6.9	IV	3342522	3350014	-1	175062_at	IV	3342652	3342850	-	130
F58E6.10	V	9764445	9769161	-1	191585_at	V	9764575	9767340	-	130
C14A11.7	X	2823572	2826820	-1	192212_at	X	2823702	2824823	-	130
C54G4.5	I	7995750	7996662	1	177412_at	I	7995781	7996531	+	131
C10F3.4	V	5961624	5968965	1	179770_at	V	5967950	5968834	+	131
R102.2	IV	10687565	10688108	1	177365_at	IV	10687747	10687976	+	132
F32D1.3	V	4349598	4361366	-1	179849_s_at	V	4349730	4351267	-	132
Y116A8A.8	IV	16831778	16832898	1	184933_at	IV	16832168	16832765	+	133
T19D7.4	X	658520	661776	-1	180335_at	X	658654	659827	-	134
Y15E3A.2	X	15314903	15317137	-1	182549_at	X	15315037	15317100	-	134
F46C5.2	II	8828128	8829203	-1	186715_at	II	8828262	8828938	-	134
F41B4.2	X	6831225	6835218	-1	175915_at	X	6831360	6831833	-	135
Y71G12B.4	I	1808092	1811766	1	176544_at	I	1811060	1811631	+	135
C41C4.3	II	8108909	8112086	-1	193239_at	II	8109044	8109630	-	135
Y37E3.1	I	2061678	2064018	-1	173378_at	I	2061814	2062820	-	136
F45F2.10	V	8513384	8518120	-1	174144_at	V	8513520	8513740	-	136
F41C6.1	X	6889641	6897092	1	174314_at	X	6896762	6896955	+	137
F52E10.1	X	16275688	16282351	1	174953_s_at	X	16281855	16282213	+	138
F13H8.10	II	6275208	6279664	1	192207_at	II	6278883	6279526	+	138
F39B2.8	I	14760635	14768965	-1	178928_s_at	I	14760774	14761467	-	139
F46G11.1	X	5791661	5797138	1	184683_at	X	5795954	5796999	+	139
F20B10.1	IV	12170804	12178305	-1	174611_s_at	IV	12170944	12171200	-	140
C04E12.7	V	3355751	3357019	-1	184285_at	V	3355891	3356837	-	140
F46G11.4	X	5797274	5798733	-1	173026_at	X	5797415	5798733	-	141
F32H5.8	V	13354084	13355912	1	178219_at	V	13354124	13355771	+	141
T24D8.5	X	2343994	2344759	-1	193104_at	X	2344135	2344657	-	141
F13G3.5	I	7301029	7303224	-1	173847_s_at	I	7301172	7302225	-	143
C32D5.3	II	6318037	6321107	-1	187369_s_at	II	6318180	6318779	-	143
C53D6.3	IV	9016768	9019081	1	190698_at	IV	9018118	9018938	+	143
K04G2.11	I	8039907	8040519	-1	175101_s_at	I	8040051	8040256	-	144
R07E4.6	X	5970607	5977943	-1	175562_s_at	X	5970751	5971196	-	144
Y67D8A.3	IV	3253501	3254539	-1	175908_at	IV	3253645	3254232	-	144
F36D1.1	I	11276482	11280010	-1	177945_s_at	I	11276626	11278853	-	144
F48D6.3	X	4249299	4250738	1	182960_at	X	4249301	4250594	+	144
C18H7.6	IV	589099	592446	-1	180986_s_at	IV	589244	589862	-	145
T19B10.4	V	11226171	11228509	-1	184466_s_at	V	11226316	11227249	-	145
C12D8.1	V	10235962	10238660	-1	189938_s_at	V	10236107	10236732	-	145
D1054.13	V	10802254	10804033	-1	187275_at	V	10802400	10802939	-	146
ZC317.3	V	5449099	5453527	-1	193505_at	V	5449245	5450795	-	146
T07A9.10	IV	390512	393144	1	190843_s_at	IV	392334	392997	+	147
T27F2.3	V	11644369	11645175	1	193166_at	V	11644662	11645028	+	147
Y39B6A.17	V	19076384	19082383	-1	183502_at	V	19076532	19079825	-	148
T01E8.4	II	10236869	10239609	-1	190869_s_at	II	10237017	10238962	-	148
F41E6.13	V	8629028	8631132	-1	174871_at	V	8629178	8629417	-	150
T20G5.6	III	10183658	10186284	-1	188550_at	III	10183809	10184552	-	151
Y48A6A.1	III	10951107	10953387	-1	193354_s_at	III	10951258	10953080	-	151
Y80D3A.10	V	18903566	18906046	1	175069_at	V	18904976	18905894	+	152
F07D3.2	V	9471779	9473498	1	192719_s_at	V	9471778	9473346	+	152
C56G2.4	III	6331670	6335774	1	187394_at	III	6334105	6335621	+	153
F39G3.8	V	4726543	4729983	-1	182614_at	V	4726697	4727994	-	154
F57H12.2	IV	7979995	7981931	1	188394_at	IV	7981313	7981777	+	154
B0399.2	V	19547897	19555640	-1	179597_at	V	19548052	19549518	-	155
T27A8.1	X	16049789	16054539	1	189381_at	X	16053376	16054384	+	155
C50F2.8	I	3901434	3905202	-1	180089_at	I	3901590	3903221	-	156
F40H3.4	II	6189547	6191329	-1	181677_at	II	6189704	6190588	-	157
F48B9.4	X	2163378	2163761	1	182681_at	X	2163286	2163604	+	157
K09G1.4	V	9608363	9614725	1	190437_at	V	9613856	9614568	+	157
F54D10.2	II	3816509	3818227	1	172583_x_at	II	3817524	3818069	+	158
K05C4.11	I	14721748	14724724	-1	173987_s_at	I	14721906	14722855	-	158
ZK867.1	X	7218058	7226766	1	174779_s_at	X	7226402	7226608	+	158
F20D1.10	X	14979292	14980036	1	182471_at	X	14979607	14979878	+	158
T21H3.3	V	1156097	1157990	1	175243_at	V	1157600	1157831	+	159
ZC334.1	I	14037135	14037788	-1	179552_at	I	14037294	14037737	-	159
Y45F10A.5	IV	13505238	13505729	-1	184558_at	IV	13505397	13505674	-	159
C13A10.2	II	1357186	1358011	-1	185247_at	II	1357345	1357992	-	159
F36D4.4	V	9401731	9406161	-1	180831_at	V	9401891	9403249	-	160
ZC581.3	I	6651221	6655416	1	181866_at	I	6654722	6655256	+	160
T23B12.6	V	8457435	8460225	-1	185034_s_at	V	8457595	8458333	-	160
W07E11.2	X	10092039	10092895	-1	193247_at	X	10092199	10092830	-	160
T05A1.1	IV	9568810	9580045	-1	191225_at	IV	9568971	9570727	-	161
T23B3.4	I	6687497	6690279	-1	191261_at	I	6687658	6688814	-	161
W07B3.2	III	344213	348608	-1	174934_at	III	344375	344669	-	162
W03C9.5	II	11966955	11967441	-1	174566_s_at	II	11967118	11967336	-	163
ZC84.3	III	9186465	9191019	-1	184947_s_at	III	9186628	9187295	-	163
B0478.1	IV	6957625	6963709	1	190415_s_at	IV	6961841	6963545	+	164
C35A11.1	V	5405170	5408155	1	175192_at	V	5407685	5407990	+	165
C06E1.4	III	8584064	8588607	-1	187868_s_at	III	8584229	8584853	-	165
F14D12.6	X	5609113	5611208	-1	191537_at	X	5609278	5610093	-	165
VF13D12L.1	II	11698235	11700216	-1	192666_s_at	II	11698400	11698991	-	165
F41G3.1	II	6764977	6765822	1	172385_x_at	II	6765059	6765656	+	166
T03D8.3	V	20822933	20824104	-1	191034_s_at	V	20823099	20824051	-	166
R12C12.3	II	6029450	6031140	-1	193128_at	II	6029617	6030259	-	167
B0250.2	V	20471973	20474307	-1	178163_at	V	20472142	20474121	-	169
ZK525.1	III	13663294	13667718	-1	172214_x_at	III	13663465	13667680	-	171
F08G12.8	X	11316958	11317962	1	180678_at	X	11316980	11317791	+	171
K04B12.1	II	14417795	14424776	-1	188084_s_at	II	14417967	14418622	-	172
T22D1.12	IV	6929072	6931102	-1	191947_at	IV	6929245	6930350	-	173
Y94H6A.1	IV	2743004	2747374	1	176997_at	IV	2746209	2747200	+	174
Y44A6D.3	V	20784739	20787629	-1	180617_s_at	V	20784913	20785661	+	174
R13A1.8	IV	7218076	7219468	-1	182413_at	IV	7218250	7218706	-	174
C31H5.4	I	9042261	9042590	-1	172259_x_at	I	9042437	9042566	-	176
T26C12.4	IV	3282881	3289333	-1	188251_at	IV	3283057	3284336	-	176
T22C8.2	II	8614470	8617527	-1	188985_at	II	8614647	8615160	-	177
F27D4.6	I	7731143	7737967	1	189722_at	I	7736908	7737789	+	178
T28D6.4	III	11360335	11366056	1	190357_at	III	11364932	11365878	+	178
AC7.1	IV	5112919	5122009	-1	190893_s_at	IV	5113097	5114945	-	178
W05F2.7	I	3352464	3363363	1	180080_at	I	3359106	3363184	+	179
E02A10.3	V	12584905	12587751	1	190703_at	V	12586661	12587572	+	179
Y48C3A.5	II	13272535	13304110	1	181767_at	II	13300956	13303930	+	180
C05C8.9	V	7237208	7239439	1	175266_s_at	V	7238235	7239258	+	181
ZK938.2	II	9837004	9838217	-1	178126_s_at	II	9837185	9837733	-	181
ZK337.2	I	14975404	14980584	1	192490_at	I	14979459	14980403	+	181
C27H5.8	II	7172163	7174871	-1	187810_at	II	7172345	7173325	-	182
T05A12.2	IV	6876718	6882946	-1	190186_s_at	IV	6876902	6877517	-	184
T21B4.4	II	12497184	12502786	-1	190222_s_at	II	12497368	12498146	-	184
F08B12.3	X	11394531	11401473	-1	173463_s_at	X	11394716	11395733	-	185
F26F12.3	V	5838780	5845532	-1	174514_at	V	5838966	5839299	-	186
R01E6.4	X	13532830	13536384	1	193235_at	X	13534720	13536198	+	186
C05E7.3	X	12945536	12946482	-1	177531_at	X	12945723	12946478	-	187
F57H12.7	IV	7983846	7987166	-1	184596_s_at	IV	7984034	7985531	-	188
T27D1.3	III	3683301	3685804	-1	191804_s_at	III	3683489	3684721	-	188
B0491.4	II	11340044	11343440	-1	179339_s_at	II	11340234	11341428	-	190
C05G5.3	X	14750776	14751930	-1	178338_at	X	14750967	14752272	-	191
Y23H5A.5	I	2606755	2617361	1	187858_at	I	2614191	2617170	+	191
B0495.10	II	7711825	7716256	-1	187622_s_at	II	7712017	7712739	-	192
Y116A8B.5	IV	17225969	17231010	-1	193495_at	IV	17226161	17227433	-	192
T18H9.7	V	9213571	9217044	-1	173577_at	V	9213764	9213950	-	193
F35F10.11	V	3309959	3311943	-1	186793_at	V	3310153	3310616	-	194
C05E11.8	X	4591251	4592335	-1	188353_s_at	X	4591445	4592296	-	194
ZK863.1	V	12168028	12170014	-1	193373_at	V	12168222	12168998	-	194
F29G9.6	V	6026165	6034625	-1	179694_s_at	V	6026360	6029262	-	195
C13C4.4	V	12109039	12110784	-1	178120_s_at	V	12109235	12109961	-	196
Y97E10AR.7	V	8010279	8010916	-1	176593_at	V	8010477	8010902	-	198
F20A1.4	V	7018711	7021613	-1	182823_at	V	7018909	7019332	-	198
B0222.1	V	9134102	9135218	1	182936_at	V	9134412	9135020	+	198
F09E10.7	X	1500175	1501832	-1	185051_at	X	1500373	1500839	-	198
F58E10.7	V	13992506	13993281	1	184175_at	V	13992575	13993081	+	200
C29H12.3	II	6100017	6110038	1	190864_at	II	6109086	6109838	+	200
ZC410.5	IV	9088591	9092172	1	190988_at	IV	9088607	9091972	+	200
F56A12.2	V	14375906	14378873	-1	183104_at	V	14376108	14377250	-	202
C07D10.5	II	7381492	7383407	1	186342_at	II	7382425	7383205	+	202
F49E11.1	IV	13009104	13035915	1	175032_at	IV	13035417	13035712	+	203
W07E11.3	X	10094363	10095157	-1	175778_s_at	X	10094566	10095084	-	203
D1014.8	V	8126553	8129160	-1	181105_at	V	8126758	8127414	-	205
C46H11.10	I	5052544	5054886	-1	187006_at	I	5052749	5053992	-	205
C08G5.5	II	756409	756888	-1	180670_at	II	756615	756888	-	206
Y38C1BA.2	IV	1805035	1815097	-1	186861_s_at	IV	1805241	1806473	-	206
T23H2.2	I	6436153	6441032	1	189565_at	I	6439119	6440826	+	206
C40C9.2	X	13642268	13646818	-1	192254_at	X	13642474	13643669	-	206
K06A4.2	V	9487914	9488817	1	179493_at	V	9488015	9488610	+	207
K07C11.8	V	8215395	8217577	-1	186360_at	V	8215603	8217494	-	208
F49H12.3	X	2084367	2085049	1	186505_at	X	2084402	2084840	+	209
F11H8.2	III	7009081	7019509	1	192360_at	III	7016413	7019300	+	209
F25F8.1	I	4884904	4895496	1	181668_at	I	4894388	4895282	+	214
C12D5.3	V	7676013	7676755	1	184149_at	V	7676163	7676541	+	214
Y105C5A.14	IV	15646114	15648073	-1	186616_at	IV	15646328	15647625	-	214
F42G9.9	III	763805	771377	1	175661_s_at	III	770989	771162	+	215
C02C2.3	III	7866436	7868656	1	191105_s_at	III	7868262	7868441	+	215
F20D1.7	X	14987287	14991298	-1	193275_at	X	14987502	14988651	-	215
F21A3.7	V	15512803	15517148	-1	178969_at	V	15513019	15514648	-	216
F49E10.4	X	5875856	5881674	1	184238_at	X	5878875	5881458	+	216
D1022.8	II	7480741	7483037	-1	189709_at	II	7480957	7481948	-	216
C27F2.5	III	4960386	4963002	-1	189919_s_at	III	4960602	4961402	-	216
C31H1.6	IV	5800331	5807078	-1	181056_at	IV	5800549	5802240	-	218
C31H5.3	I	9031239	9036686	-1	193424_at	I	9031457	9032491	-	218
C02B8.3	X	8139463	8140172	1	187199_at	X	8139622	8139951	+	221
Y97E10AR.5	V	8011023	8012153	-1	176591_s_at	V	8011245	8012058	-	222
ZK287.1	V	9666500	9669844	1	179539_at	V	9668244	9669622	+	222
C50H2.2	V	9899387	9907420	1	187927_at	V	9906567	9907198	+	222
T02E9.3	V	11362275	11366027	-1	191206_s_at	V	11362497	11363281	-	222
ZK418.9	III	7085130	7087670	-1	191835_s_at	III	7085352	7085887	-	222
F12F3.1	V	6139647	6143347	1	192855_at	V	6142607	6143125	+	222
Y37D8A.23	III	12942527	12949779	1	194006_at	III	12948085	12949557	+	222
Y71H2B.10	III	2583973	2597023	-1	173376_s_at	III	2584196	2584639	-	223
W07B8.3	V	1121882	1129122	1	187780_at	V	1126959	1128899	+	223
C26D10.6	II	8350460	8354627	-1	182015_at	II	8350684	8351354	-	224
F37A8.4	III	3933602	3935885	-1	188068_at	III	3933826	3934779	-	224
C03G5.7	X	8528188	8530971	1	180535_at	X	8528234	8530745	+	226
F08G12.3	X	11300179	11302029	1	180666_at	X	11301117	11301803	+	226
T23B3.2	I	6715951	6716991	1	182950_at	I	6716007	6716761	+	230
F32D1.1	V	4341253	4345864	-1	188265_s_at	V	4341484	4341578	-	231
W05H12.1	I	13418444	13423310	1	181919_at	I	13421454	13423078	+	232
ZK1320.10	II	9689577	9691856	-1	187582_at	II	9689809	9691794	-	232
F35A5.8	X	3800038	3802751	-1	179774_s_at	X	3800272	3801922	-	234
W02D7.6	V	8299572	8301136	-1	181541_at	V	8299807	8300615	-	235
C40H5.5	X	11764403	11769300	-1	194096_s_at	X	11764639	11766594	-	236
F15A8.5	X	4411353	4416043	-1	173854_s_at	X	4411590	4412268	-	237
T20D4.6	V	3410346	3412663	1	180521_at	V	3412036	3412426	+	237
Y39A3CL.5	III	1807729	1818314	-1	187153_s_at	III	1807966	1809274	-	237
T24F1.5	II	11319135	11319587	-1	172236_x_at	II	11319373	11319533	-	238
W01F3.1	V	20649868	20654937	1	179782_s_at	V	20653370	20654697	+	240
F40F4.5	X	3252952	3256165	1	189833_at	X	3254798	3255924	+	241
F33A8.2	II	11027878	11030320	-1	177686_at	II	11028121	11030289	-	243
F41D9.1	X	8378495	8382638	1	183786_at	X	8381410	8382395	+	243
C38H2.1	III	10364987	10373121	1	190492_at	III	10371727	10372878	+	243
F57B7.1	V	11438576	11441424	1	191173_at	V	11440213	11441180	+	244
F10E7.9	II	7106344	7109989	-1	193378_at	II	7106589	7107125	-	245
F48F7.6	X	13977749	13978885	1	177508_at	X	13977979	13978639	+	246
K09H11.6	V	5734723	5735756	-1	185794_at	V	5734970	5735754	-	247
F59E12.11	II	5647970	5649440	-1	186871_at	II	5648217	5648851	-	247
C34B4.1	V	13098719	13110146	-1	192238_s_at	V	13098966	13099735	-	247
B0001.1	IV	12129474	12135065	1	178830_at	IV	12132887	12134817	+	248
T01C4.2	V	7103360	7114245	1	187766_at	V	7112434	7113996	+	249
T23B12.3	V	8465423	8466959	1	189875_at	V	8466014	8466710	+	249
ZK757.2	III	9874064	9877373	-1	192055_at	III	9874313	9875985	-	249
F16F9.5	X	8465770	8470194	-1	185957_s_at	X	8466020	8467057	-	250
DH11.4	II	7992307	7994122	1	192117_at	II	7993255	7993872	+	250
T01C1.2	X	10719480	10721980	-1	177795_at	X	10719731	10720598	-	251
Y9C2UA.1	II	9139622	9145226	1	181925_at	II	9143382	9144974	+	252
M03B6.1	X	13841550	13842884	1	179240_at	X	13841552	13842631	+	253
F20C5.2	IV	8755046	8762039	-1	189816_s_at	IV	8755299	8755958	-	253
Y51H4A.17	IV	16664278	16671414	1	184266_at	IV	16667288	16671160	+	254
F55C12.4	II	5857069	5858389	-1	184311_s_at	II	5857323	5858315	-	254
Y58G8A.1	V	268135	271158	1	190117_at	V	270204	270904	+	254
F58B4.3	V	10929617	10930579	1	179206_at	V	10929643	10930324	+	255
F14F11.2	II	8294762	8295321	-1	182420_at	II	8295017	8295276	-	255
R05G6.10	IV	7517445	7520351	-1	192058_at	IV	7517701	7518453	-	256
W08D2.3	IV	9806390	9810707	-1	178220_at	IV	9806647	9807149	-	257
F32D8.10	V	10906570	10908976	-1	180220_at	V	10906827	10907594	-	257
F01E11.5	X	6996810	7005524	-1	192102_s_at	X	6997069	6997684	-	259
T12G3.1	IV	12034223	12037022	1	171737_x_at	IV	12036466	12036762	+	260
F48C11.3	X	13177775	13178375	-1	180116_at	X	13178035	13178332	-	260
Y71H2AM.10	III	2707727	2714916	-1	176255_s_at	III	2707988	2709708	-	261
B0399.1	V	19565179	19605908	1	179208_at	V	19605112	19605646	+	262
T05G5.5	III	9749402	9751320	-1	193159_s_at	III	9749664	9750756	-	262
F01D4.6	IV	10458834	10461861	-1	194097_s_at	IV	10459096	10460490	-	262
Y71H9A.2	X	11632329	11636430	1	191356_at	X	11633742	11636166	+	264
F49E10.3	X	5885821	5886781	1	188180_at	X	5885850	5886515	+	266
T10A3.1	X	7272284	7280248	-1	191935_s_at	X	7272551	7273269	-	267
K02G10.4	X	4677313	4678062	-1	175770_s_at	X	4677583	4678035	-	270
Y48D7A.2	X	3012176	3018546	-1	185166_s_at	X	3012446	3014272	-	270
T08H4.3	II	4127905	4134861	-1	188791_s_at	II	4128176	4132843	-	271
Y41E3.5	IV	15007764	15008134	1	172243_x_at	IV	15007764	15007862	+	272
R07G3.8	II	7618223	7620438	-1	180845_s_at	II	7618496	7620007	-	273
F13B9.5	X	8275096	8283236	1	188070_s_at	X	8282244	8282963	+	273
ZC328.2	I	6386170	6392526	-1	189940_at	I	6386445	6387391	-	275
F53A2.8	III	13346965	13355555	1	189351_at	III	13354386	13355279	+	276
C44B11.3	III	3131566	3139677	-1	191281_s_at	III	3131846	3134008	-	280
T10H9.2	V	6633080	6639469	1	191141_at	V	6638433	6639187	+	282
ZC487.1	V	6727649	6730073	1	181743_at	V	6729005	6729788	+	285
C56G3.1	X	7377248	7388346	1	193305_at	X	7387298	7388061	+	285
R12A1.2	V	1392954	1411447	-1	182682_at	V	1393240	1395079	-	286
C18F3.2	IV	8062713	8083632	1	174590_s_at	IV	8083181	8083345	+	287
M05B5.6	I	7183051	7185707	1	178539_at	I	7184565	7185420	+	287
F49E10.1	X	5897349	5902097	1	176382_at	X	5900667	5901809	+	288
F56F3.6	III	4476856	4477551	-1	188088_at	III	4477144	4477478	-	288
ZC449.4	X	5028151	5029535	-1	183411_at	X	5028442	5029546	-	291
B0496.8	IV	7449068	7451429	-1	189866_s_at	IV	7449359	7450392	-	291
T07G12.1	IV	10526078	10530549	1	188689_at	IV	10529480	10530257	+	292
D1009.4	X	8917422	8919361	-1	180833_s_at	X	8917715	8918926	-	293
C09C7.1	X	7925380	7926462	1	192568_at	X	7925638	7926168	+	294
D1014.1	V	8157554	8159652	1	188977_s_at	V	8158652	8159357	+	295
C18H9.7	II	6702192	6705501	-1	190256_s_at	II	6702488	6702962	-	296
F13H6.5	V	6371923	6374744	-1	179842_s_at	V	6372220	6373454	-	297
F58H1.7	V	11962852	11964614	-1	192216_at	V	11963149	11964579	-	297
F54E4.3	X	14632013	14636327	-1	177429_s_at	X	14632312	14634696	-	299
C12D5.5	V	7668049	7668795	1	184055_at	V	7668126	7668496	+	299
T28F3.4	IV	17288125	17291687	-1	191917_at	IV	17288425	17288969	-	300
F47F2.1	X	3884168	3893285	1	189245_at	X	3891512	3892982	+	303
F15B9.7	V	13018897	13033171	1	190264_s_at	V	13032318	13032866	+	305
C07A12.7	X	4517724	4521039	-1	187841_s_at	X	4518034	4518629	-	310
W07E11.1	X	10083937	10103994	1	189737_at	X	10103176	10103684	+	310
C37C3.8	V	7844153	7847252	-1	187304_s_at	V	7844464	7845136	-	311
D2005.2	I	7800473	7801815	-1	178934_at	I	7800786	7801769	-	313
F35C8.3	X	5368431	5372024	1	188020_s_at	X	5370794	5371711	+	313
ZK1321.2	II	9758149	9768180	1	191129_s_at	II	9766981	9767867	+	313
T03F1.8	I	3859401	3862731	-1	189532_at	I	3859715	3860580	-	314
T08A9.3	X	7327554	7329623	1	191339_at	X	7327820	7329308	+	315
E03D2.2	V	4219457	4221998	1	187782_s_at	V	4219485	4221682	+	316
K05G3.3	X	16487422	16489300	1	189796_s_at	X	16488191	16488983	+	317
F25G6.8	V	8563917	8564982	-1	173677_at	V	8564235	8564387	-	318
R13H4.5	V	11860479	11862085	1	177923_at	V	11861199	11861767	+	318
F29C4.1	IV	132416	138291	1	174801_at	IV	137684	137972	+	319
ZK287.3	V	9678075	9679091	1	179609_at	V	9678139	9678771	+	320
F17C11.2	V	10948033	10948871	1	181257_at	V	10948114	10948551	+	320
Y64G10A.7	IV	14302238	14319530	1	185974_s_at	IV	14317867	14319210	+	320
T23F11.3	III	4658704	4662640	1	187468_at	III	4660484	4662319	+	321
C01C4.1	X	3727560	3728422	1	193825_at	X	3727581	3728099	+	323
Y87G2A.4	I	13543080	13545174	-1	182292_at	I	13543406	13544919	-	326
R90.1	V	12891335	12895680	-1	188897_s_at	V	12891662	12892858	-	327
Y26E6A.2	X	13910859	13912902	-1	180825_at	X	13911187	13912064	-	328
F33G12.6	II	5049900	5053942	1	186081_s_at	II	5052697	5053614	+	328
F07A5.5	I	7360389	7363463	-1	190129_at	I	7360717	7363124	-	328
H15N14.2	I	7766530	7772201	-1	192226_s_at	I	7766860	7768055	-	330
W06B11.1	X	5849062	5851858	1	184218_at	X	5850150	5851524	+	334
F25G6.3	V	8561021	8564150	1	193648_at	V	8562697	8563816	+	334
C27H6.1	V	9966204	9975918	-1	193062_s_at	V	9966540	9967437	-	336
K02B12.1	I	8498106	8502406	-1	194028_s_at	I	8498442	8499738	-	336
F21D12.1	II	7339162	7349055	1	194090_s_at	II	7348065	7348715	+	340
Y41C4A.13	III	11733249	11737508	-1	186418_at	III	11733591	11737472	-	342
C26E6.5	III	4937301	4939393	1	181592_s_at	III	4937906	4939049	+	344
ZK180.1	IV	4495928	4499706	-1	183035_at	IV	4496272	4498379	-	344
T16A9.4	V	14215184	14220509	-1	192278_s_at	V	14215528	14216537	-	344
Y73E7A.4	I	1594671	1596176	-1	176888_at	I	1595016	1596144	-	345
T10B9.9	II	9774905	9775798	-1	186778_at	II	9775251	9777035	-	346
F01D4.4	IV	10478422	10481946	-1	190244_s_at	IV	10478768	10479488	-	346
F57F10.1	II	6136049	6157118	1	190788_at	II	6155617	6156772	+	346
F42C5.9	IV	7314358	7317346	-1	181977_s_at	IV	7314709	7315462	-	351
C17H12.13	IV	6770794	6779771	1	186867_s_at	IV	6778347	6779419	+	352
F44G4.1	II	8994546	8996181	1	186648_at	II	8995272	8995828	+	353
Y41E3.7	IV	15014003	15025460	1	178174_s_at	IV	15024109	15025106	+	354
C33A12.4	IV	9509933	9510571	-1	172352_at	IV	9510293	9510512	-	360
F17C8.1	III	4722176	4730834	1	191633_s_at	III	4729608	4730474	+	360
E03D2.1	V	4236232	4237846	1	188920_at	V	4236247	4237483	+	363
ZK682.2	V	9263601	9266301	-1	191571_s_at	V	9263964	9264895	-	363
ZK154.3	X	7774799	7776622	-1	191320_s_at	X	7775164	7775589	-	365
Y40H4A.1	V	14564560	14579527	-1	192386_s_at	V	14564929	14566580	-	369
ZK256.1	I	13004423	13023606	1	189036_s_at	I	13021573	13023236	+	370
F11A6.1	I	11675931	11680955	1	194246_x_at	I	11679820	11680584	+	371
F47D12.1	III	6309322	6320853	1	176812_at	III	6319272	6320480	+	373
F27E11.3	V	3441327	3444703	-1	190664_s_at	V	3441700	3442704	-	373
C32E8.3	I	3786596	3787477	1	180091_at	I	3786601	3787099	+	378
ZC443.3	V	12812125	12813931	-1	178432_s_at	V	12812505	12813131	-	380
Y22F5A.3	V	10260931	10270113	-1	189128_s_at	V	10261311	10262386	-	380
C02F12.3	X	3668083	3668929	-1	176757_at	X	3668465	3668816	-	382
F13E6.6	X	10697805	10711784	-1	189805_at	X	10698189	10699047	-	384
T13F2.8	IV	9772482	9773440	1	190296_at	IV	9772627	9773056	+	384
C56C10.10	II	6592449	6594197	-1	173848_s_at	II	6592834	6593750	-	385
Y105E8A.7	I	14390318	14400207	1	176962_s_at	I	14399628	14399822	+	385
F18A12.8	II	3420661	3425527	-1	188704_s_at	II	3421047	3421988	-	386
F41D9.3	X	8387097	8392520	-1	174176_at	X	8387488	8387734	-	391
T03F7.1	V	11304828	11308254	-1	193728_at	V	11305220	11306055	-	392
F35D2.5	II	7585652	7594836	-1	194043_at	II	7586048	7587000	-	396
F36H12.1	IV	5290836	5293678	1	185415_at	IV	5290875	5293278	+	400
F20D1.1	X	14968841	14970191	-1	179233_at	X	14969244	14970163	-	403
T05A8.3	II	2714649	2717435	-1	181900_at	II	2715052	2717399	-	403
Y42A5A.1	V	11087960	11097785	1	192710_s_at	V	11096403	11097380	+	405
H05L03.3	X	5904585	5905304	1	176384_at	X	5904171	5904893	+	411
F13E6.2	X	10668207	10674220	-1	190211_at	X	10668621	10669459	-	414
K02A4.2	X	12881148	12884909	-1	172962_at	X	12881564	12882329	-	416
F58A3.1	X	11028841	11040536	1	173217_at	X	11039962	11040120	+	416
F32A6.4	X	5289688	5298005	-1	188296_at	X	5290106	5292699	-	418
CC4.2	I	12988219	12995457	1	177120_s_at	I	12994220	12995037	+	420
ZC8.4	X	4983551	4993201	1	191675_s_at	X	4991541	4992781	+	420
F39H12.3	X	838305	841489	-1	185047_at	X	838727	841460	-	422
H14E04.3	III	2384935	2386567	-1	186181_at	III	2385357	2386495	-	422
T05F1.6	I	9626251	9631160	1	174690_at	I	9630446	9630736	+	424
F32A6.5	X	5307523	5311728	-1	188468_at	X	5307947	5309129	-	424
C16E9.2	X	6935696	6938987	1	186086_s_at	X	6938453	6938562	+	425
C02C6.2	X	15537582	15546580	1	175354_at	X	15545955	15546153	+	427
M01A8.2	III	9260106	9268969	-1	189451_s_at	III	9260533	9261297	-	427
Y57G11C.13	IV	14798101	14799190	1	191182_at	IV	14798203	14798762	+	428
C55F2.2	IV	7895701	7897526	-1	180840_at	IV	7896130	7896961	-	429
R31.3	V	11924138	11927212	-1	192844_at	V	11924568	11925654	-	430
T13H2.4	X	4610897	4620394	-1	183082_s_at	X	4611330	4611762	-	433
F25E2.5	X	817926	825474	-1	188906_s_at	X	818360	819752	-	434
F57C7.5	X	10580990	10583841	-1	177534_at	X	10581427	10582418	-	437
F56E3.3	X	3171417	3178653	-1	192519_s_at	X	3171856	3173556	-	439
Y75B7AL.1	V	1351955	1356406	1	176231_at	V	1354676	1355965	+	441
T10B5.4	V	1870429	1871617	-1	182567_at	V	1870875	1871873	-	446
F37B4.10	V	2875634	2877462	-1	185014_s_at	V	2876082	2876631	-	448
F52B5.1	I	8296922	8307557	-1	175700_s_at	I	8297375	8298540	-	453
K01B6.2	III	9303938	9306600	-1	186891_at	III	9304392	9304796	-	454
F32A7.3	I	14829652	14834824	-1	191366_s_at	I	14830107	14830797	-	455
F55C12.5	II	5867220	5873579	-1	187850_s_at	II	5867676	5868441	-	456
F20D12.5	IV	7939804	7940801	-1	184796_s_at	IV	7940263	7940629	-	459
C52D10.11	IV	17190196	17191846	-1	176557_at	IV	17190660	17191833	-	464
K03B8.9	V	11412676	11414965	-1	193534_at	V	11413140	11413692	-	464
F21C10.3	V	9128668	9130746	1	186421_at	V	9128950	9130280	+	466
C33H5.18	IV	7812753	7815716	-1	191717_s_at	IV	7813219	7813714	-	466
T07E3.6	III	6909375	6912418	-1	182457_at	III	6909843	6912349	-	468
T23F2.3	X	5511606	5512288	-1	172872_x_at	X	5512075	5512254	-	469
K07C11.7	V	8207758	8213776	-1	187653_at	V	8208229	8209288	-	471
C26F1.10	V	7793174	7793830	1	172588_x_at	V	7793220	7793355	+	475
C15A11.3	I	7388664	7395914	-1	188626_at	I	7389139	7389799	-	475
T27F2.2	V	11631251	11635189	-1	193312_at	V	11631726	11632651	-	475
Y97E10AR.6	V	8012211	8013990	-1	176589_at	V	8012687	8013260	-	476
T10H9.4	V	6655373	6656312	-1	191015_s_at	V	6655849	6656280	-	476
C01G10.11	V	15071562	15079960	1	191703_s_at	V	15076069	15079484	+	476
T06C10.4	IV	7868888	7870058	1	188393_at	IV	7868956	7869579	+	479
Y12A6A.2	X	13618794	13619850	1	184117_at	X	13618803	13619368	+	482
T19D12.7	II	6647123	6649582	-1	186352_at	II	6647608	6648441	-	485
T10B10.5	X	15196042	15199055	-1	189694_at	X	15196527	15197991	-	485
B0034.3	II	5945378	5956644	-1	187795_at	II	5945864	5951503	-	486
T14G11.1	X	2688986	2692016	1	179925_at	X	2690346	2691523	+	493
C09D8.1	II	10975454	11012156	1	194134_at	II	11010955	11011663	+	493
F31E8.2	II	6810895	6816367	1	177413_s_at	II	6814397	6815873	+	494
C52E12.2	II	6994984	7010549	1	188472_s_at	II	7009192	7010055	+	494
K10D3.2	I	7122611	7128422	-1	188044_s_at	I	7123107	7124023	-	496
ZC196.7	V	8716300	8720698	1	192597_at	V	8719634	8720198	+	500
C41G11.3	X	5720408	5728614	-1	185033_at	X	5720910	5722332	-	502
B0272.1	X	9434397	9436824	-1	190169_s_at	X	9434899	9435401	-	502
ZC247.3	I	10248276	10255307	1	194088_at	I	10251877	10254804	+	503
C32C4.1	V	10641833	10644917	1	189472_at	V	10643412	10644412	+	505
Y48E1B.14	II	13522475	13531121	-1	171720_x_at	II	13522981	13523173	-	506
F07C3.2	V	9225890	9227223	1	182984_at	V	9225131	9226714	+	509
K07A9.2	IV	1824485	1834049	1	192394_s_at	IV	1832200	1833540	+	509
B0361.4	III	7258940	7268820	1	187393_at	III	7267476	7268307	+	513
K03E6.5	X	1057548	1062444	-1	191999_s_at	X	1058078	1059339	-	530
F30A10.8	I	9501258	9505064	1	193201_s_at	I	9503866	9504532	+	532
F59D12.1	X	15666681	15672283	1	193810_at	X	15669783	15671751	+	532
F13C5.2	X	593960	596289	1	192092_at	X	594829	595756	+	533
F31F6.4	X	14881416	14882410	1	187903_at	X	14881472	14881875	+	535
K10B3.10	X	3117432	3127061	-1	192356_s_at	X	3117970	3118568	-	538
F53F10.4	I	3824948	3826516	1	190283_at	I	3825191	3825977	+	539
T07A5.6	III	10318875	10319915	1	186091_s_at	III	10318991	10319375	+	540
F42G10.2	X	10027788	10030061	1	191415_at	X	10028506	10029520	+	541
F08B6.2	I	6757757	6758519	1	188091_at	I	6757770	6757976	+	543
T04C12.3	V	11064546	11065440	-1	183970_at	V	11065095	11065417	-	549
C53D6.2	IV	9002824	9005390	-1	193393_at	IV	9003375	9004168	-	551
D2089.4	II	10675517	10690186	1	193569_at	II	10687883	10689635	+	551
F23B2.5	IV	9144613	9146114	1	193895_at	IV	9144730	9145563	-	551
Y40C5A.4	IV	7349325	7364201	-1	185975_s_at	IV	7349878	7351563	-	553
F20D6.11	V	8196593	8198902	-1	189429_at	V	8197151	8197590	-	558
C30B5.2	II	6197139	6198241	1	176720_at	II	6197329	6197676	+	565
F45E4.8	IV	7641717	7643080	-1	183438_s_at	IV	7642283	7643043	-	566
C32E8.7	I	3778134	3781660	-1	188220_at	I	3778702	3779331	-	568
T25B9.10	IV	10770211	10773046	-1	192767_at	IV	10770781	10771490	-	570
T20B5.1	X	9336750	9342882	1	189016_at	X	9341601	9342310	+	572
W02D3.3	I	6724918	6728547	1	191590_at	I	6726185	6727966	+	581
ZK377.2	X	3451932	3465829	-1	188034_s_at	X	3452514	3453286	-	582
T01H8.1	I	8573860	8580149	-1	193398_s_at	I	8574447	8575240	-	587
C18A3.6	II	5721730	5727639	-1	192427_s_at	II	5722320	5724662	-	590
ZK512.6	III	9136827	9141733	1	192325_s_at	III	9140298	9141135	+	598
Y106G6H.2	I	10432692	10435864	-1	194118_s_at	I	10433303	10433754	-	611
C36H8.3	IV	12754183	12757643	-1	173466_s_at	IV	12754795	12757560	-	612
C23H5.2	IV	2122796	2126037	1	188195_at	IV	2123966	2125419	+	618
E04D5.2	II	10418562	10422243	-1	178254_at	II	10419182	10420765	-	620
F54G2.1	X	2621270	2664366	-1	181190_at	X	2621893	2623245	-	623
C05E11.3	X	4579477	4581627	1	185566_at	X	4579699	4580996	+	631
B0207.12	I	5967247	5973322	-1	176660_s_at	I	5967879	5969002	-	632
F55C10.1	V	11375597	11377595	1	189751_at	V	11375549	11376954	+	641
ZK1128.5	III	10120674	10122816	1	190459_at	III	10121570	10122175	+	641
C55F2.1	IV	7881585	7900675	1	188805_at	IV	7894820	7900022	+	653
ZK643.3	III	8944725	8953286	1	191809_at	III	8950918	8952631	+	655
M79.4	X	10604738	10605755	1	177082_at	X	10604753	10605089	+	666
C33A11.1	X	15355157	15363783	1	188665_at	X	15361309	15363113	+	670
R04F11.4	V	12319730	12331995	-1	192915_at	V	12320408	12321819	-	678
E01H11.1	X	9371061	9386329	1	175781_s_at	X	9385509	9385649	+	680
F08A10.1	I	8196051	8208732	1	173625_s_at	I	8207322	8208046	+	686
T18D3.7	X	12442785	12443819	1	191669_at	X	12442792	12443132	+	687
C50F4.5	V	9545323	9546630	1	188692_at	V	9545383	9545924	+	706
M01F1.7	III	3521130	3529711	-1	193989_at	III	3521845	3522444	-	715
C24G6.4	V	5505108	5510306	1	192271_s_at	V	5508201	5509585	+	721
F35B12.8	V	11616619	11618073	-1	188141_at	V	11617342	11618073	-	723
Y57G11C.9	IV	14787127	14791186	1	190733_s_at	IV	14789000	14790462	+	724
F52A8.2	I	7317771	7321082	-1	193647_s_at	I	7318510	7319506	-	739
K01C8.3	II	8270532	8273508	1	192587_at	II	8272178	8272764	+	744
F37A4.7	III	6675741	6703914	1	187350_at	III	6702335	6703158	+	756
F57F5.2	V	11995674	12001582	-1	191874_s_at	V	11996430	11996891	-	756
C42D8.8	X	5112389	5117309	-1	188878_s_at	X	5113151	5113786	-	762
C33A12.2	IV	9517825	9518904	-1	180914_at	IV	9518591	9518861	-	766
F02A9.1	III	9075871	9077710	-1	187225_s_at	III	9076637	9077700	-	766
C24A3.2	X	8997415	8998853	1	181559_at	X	8997450	8998075	+	778
T04D3.5	I	13329221	13330937	-1	177785_s_at	I	13330006	13330399	-	785
C56G7.3	III	3389908	3392504	1	186721_at	III	3390916	3391696	+	808
F25C8.3	V	20875072	20894115	1	179219_at	V	20892804	20893302	+	813
T06D10.1	I	9069515	9075068	-1	175423_at	I	9070339	9070591	-	824
Y105C5A.23	IV	15820020	15825578	1	186768_at	IV	15823702	15824751	+	827
T23G5.5	III	9242814	9246708	1	193590_s_at	III	9245030	9245879	+	829
F52A8.4	I	7342899	7346455	1	188718_at	I	7344546	7345617	+	838
T27E9.9	III	13480640	13484035	-1	190663_s_at	III	13481479	13482604	-	839
C47D12.7	II	11688860	11695971	1	192591_s_at	II	11694750	11695121	+	850
B0244.2	III	5755489	5765766	1	193087_s_at	III	5764337	5764909	+	857
C23H4.1	X	12199486	12212971	-1	186773_s_at	X	12200351	12201615	-	865
C51E3.7	V	10168765	10173553	-1	192571_s_at	V	10169631	10170486	-	866
T12D8.4	III	13626874	13630688	-1	178294_at	III	13627743	13629026	-	869
Y47D3B.2	III	11388572	11393141	-1	185393_s_at	III	11389447	11393064	-	875
C02C6.3	X	15546728	15552153	-1	191991_s_at	X	15547604	15549442	-	876
C35E7.2	I	10841101	10844634	1	180598_s_at	I	10843330	10843750	+	884
F47G6.4	I	1446667	1465341	1	188221_at	I	1461835	1464456	+	885
F21C10.10	V	9095811	9097766	1	186521_at	V	9096181	9096880	+	886
R07A4.1	X	10734251	10744280	1	192811_at	X	10742826	10743394	+	886
C26C6.2	I	7522111	7526709	1	193458_s_at	I	7524179	7525811	+	898
C24B5.1	V	9191487	9196447	1	183618_at	V	9194952	9195530	+	917
Y71H9A.3	X	11644065	11647202	1	191008_at	X	11645312	11646260	+	942
D1069.1	II	340538	342472	1	182208_at	II	340853	341514	+	958
K02E2.6	V	20375798	20377185	1	177952_s_at	V	20375916	20376213	+	972
R05G9.2	II	6493043	6498579	-1	175850_at	II	6494028	6495126	-	985
T04C9.1	III	5993177	6006793	1	180968_at	III	6004118	6005806	+	987
T06D8.2	II	11226589	11233612	1	178537_at	II	11229004	11232617	+	995
C37H5.1	V	4855139	4857735	1	188328_at	V	4855917	4856728	+	1007
C11D2.6	IV	6157296	6173024	-1	183134_at	IV	6158304	6158730	-	1008
K04D7.4	IV	10183332	10194380	-1	191613_s_at	IV	10184365	10184785	-	1033
K02E10.2	X	2489041	2494331	1	188269_s_at	X	2492164	2493284	+	1047
F56F10.2	X	859947	862437	1	185080_at	X	860434	861376	+	1061
F57F5.5	V	12014229	12023966	-1	194116_s_at	V	12015314	12016460	-	1085
F58A4.7	III	9622045	9626892	1	192781_s_at	III	9624300	9625780	+	1112
T23B12.1	V	8468846	8470840	1	185082_at	V	8468945	8469714	+	1126
Y48A6B.6	III	11012448	11025163	1	190463_at	III	11023042	11024029	+	1134
T21B10.6	II	8942259	8947602	-1	189076_at	II	8943399	8944161	-	1140
C17H12.9	IV	6812092	6815565	1	189669_at	IV	6813816	6814425	+	1140
F35C12.2	I	9808892	9813887	1	191782_s_at	I	9810941	9812745	+	1142
Y44A6D.6	V	20807132	20808658	1	180330_at	V	20807142	20807504	+	1154
K03E5.1	I	3429605	3433094	1	183684_at	I	3430327	3431928	+	1166
Y54F10AM.2	III	2549916	2560657	1	176445_at	III	2558360	2559452	+	1205
F53B6.2	I	8930169	8942249	-1	189728_s_at	I	8931393	8932482	-	1224
Y72A10A.1	X	6129517	6133128	-1	176372_at	X	6130759	6132983	-	1242
Y54E10BL.3	I	3003546	3005622	1	187478_at	I	3003737	3004347	+	1275
H06I04.1	III	3091837	3100458	1	176780_at	III	3098806	3099176	+	1282
C36B1.1	I	8704717	8724271	-1	188401_s_at	I	8706010	8707366	-	1293
F28E10.1	IV	4572236	4590281	1	184725_at	IV	4585333	4588953	+	1328
C06A8.9	II	7785105	7794242	-1	189846_at	II	7786532	7787585	-	1427
B0563.6	X	9137861	9145590	1	187485_at	X	9142906	9144155	+	1435
F19C7.8	IV	4610572	4624109	-1	180292_at	IV	4612036	4613209	-	1464
C09B7.1	X	2673464	2682354	1	191282_at	X	2678275	2680886	+	1468
C13B9.4	III	6632781	6652023	-1	191912_at	III	6634260	6634978	-	1479
C53D5.2	I	283500	287582	1	181779_at	I	284341	285903	+	1679
F13D12.7	II	11741164	11748512	-1	175503_at	II	11742853	11743045	-	1689
C48D1.3	IV	13209696	13214534	-1	189868_s_at	IV	13211386	13212152	-	1690
F31B12.1	X	10794425	10812497	-1	173954_at	X	10796150	10796374	-	1725
C18C4.10	V	5575222	5581525	-1	190122_at	V	5576956	5578207	-	1734
F18A11.5	II	13008742	13012919	-1	181531_s_at	II	13010481	13010765	-	1739
C43H6.3	X	2407461	2409537	1	182287_at	X	2407461	2407765	+	1772
T14C1.1	X	14406097	14411101	1	193336_at	X	14407812	14409290	+	1811
Y73F8A.19	IV	15361555	15368186	1	184540_at	IV	15364445	15366358	+	1828
F21F3.6	I	4910015	4914050	-1	175086_at	I	4911877	4912116	-	1862
C10G11.7	I	6284975	6289340	1	186361_at	I	6286738	6287452	+	1888
F27C1.10	I	5433925	5436785	-1	184401_at	I	5435842	5436668	-	1917
F13C5.1	X	601575	604922	1	182285_at	X	602456	602994	+	1928
T02E9.5	V	11342037	11344541	1	179202_at	V	11341894	11342597	+	1944
B0564.10	IV	13119065	13124356	1	193622_at	IV	13120727	13122177	+	2179
F48E3.2	X	7488474	7493066	-1	189944_at	X	7490657	7491199	-	2183
DH11.5	II	7976538	7990116	1	177271_at	II	7987140	7987784	+	2332
ZK185.2	IV	4536546	4543968	1	183783_at	IV	4540914	4541635	+	2333
K02F2.5	I	6804788	6810387	-1	183252_at	I	6807236	6810293	-	2448
T19D12.6	II	6634742	6643062	-1	192535_s_at	II	6637292	6638383	-	2550
F45H11.1	I	10366609	10371671	1	190574_at	I	10366965	10369104	+	2567
ZC132.3	V	4293970	4299644	-1	180600_at	V	4296617	4297285	-	2647
T07C5.1	X	12691528	12695562	1	175566_s_at	X	12692227	12692646	+	2916
Y49E10.23	III	12472759	12484518	1	184610_at	III	12479897	12481536	+	2982
K06A5.8	I	6474185	6488984	-1	180179_at	I	6477196	6477999	-	3011
Y54F10AM.4	III	2530603	2546388	1	175548_at	III	2542688	2542935	+	3453
ZC416.8	IV	3613927	3624692	-1	194229_x_at	IV	3618402	3618985	-	4475
F45E4.3	IV	7619614	7628218	1	176810_s_at	IV	7622936	7623495	+	4723
Y61A9LA.3	V	4570957	4584965	1	177101_at	V	4578509	4579629	+	5336
T27C4.1	V	3707159	3715784	-1	179928_s_at	V	3713943	3714796	-	6784
Y59A8B.25	V	18053573	18055192	-1	175518_s_at	V	18061980	18062203	-	8407
F17C8.6	III	4744834	4745989	-1	173570_s_at	III	4978760	4979535	+	233926

## Sheet: Charts
IVT Only		Pico Only		IVT + Pico
548 in original list		581 in original list		1044 in original list
537 probesets mapped		571 probesets mapped		1024 probesets mapped
515 (95.9%) > 0		559 (97.9%) > 0		985 (96.2%) > 0
23 (4.3%) > 1000bp		34 (6.0%) > 1000bp		58 (5.7%) > 1000bp
Median (all): 110		Median (all): 142		Median (all): 132
Median (>1000): 1332		Median (>1000): 1625		Median (>1000): 1707
p-value that IVT-only and Pico-only are different:			0.748794
