# Supplementary material for: Complementary RNA amplification methods enhance microarray identification of transcripts expressed in the C. elegans nervous system
Source: BMC Genomics. 2008 Feb 19;9:84. doi: 10.1186/1471-2164-9-84 (PMC2263045; doi:10.1186/1471-2164-9-84)
Supplement: Additional File 9 — Full list of GFP reporter lines generated for figure 8. List strain names and full expression patterns of GFP reporter lines built for this analysis. [file 1471-2164-9-84-S9.xls]

## Sheet: Sheet1
Full GFP expression patterns
IVT only	Neuron expression	Other tissue	Strain
F30F8.2	head neurons		NC1478, wdex589
F32B6.11	in head and tail neurons and all MNs		NC1533, wdex600
F49H12.4	1 bright neuron in head and tail, bright PVD, a few weak head	-	NC1487, wdex584
H01A20.1	head neurons and VNC	hypodermis, muscle	NC1472, wdex578
R09F10.5	AS, VD, VB, VA, head and tail	intestine, head muscle, gonadal sheath cell	NC1532, wdex599
T19C4.5	no expression		NC1534, wdex601
W01H2.3	head and tail	n/a	NC1531, wdex598
Y106G6H.4	all MNs, many head neurons, all VNC	head muscle	NC1530, wdex597
WT-Pico only	Neuron expression	Other tissue
C50F4.4	touch neurons, many head and tail neurons, VNC (all classes)	head muscle, intestine, coelomytes?, exc cell	NC1462, wdex569
F08B6.3	all MNs, many head neurons, tail neurons	pharynx, head muscle, body wall muscle	NC1464, wdex571
K10B2.4	head and tail neurons, VNC	excretory cell	NC1524, wdex591
ZK632.13	DA, VA, AS, chemosensory neuron in head	escretory cell, anal depressor, intestine	NC1526, wdex593
C07H6.1	head and tail neurons, VNC		NC1529, wdex596
F08G12.1	head and tail neurons, VA, VBs	head muscle, intestine	NC1528, wdex595
F47B8.3	head neurons, DDs, VDs	head muscle, hypodermis	NC1527, wdex594
T20G5.10	head and tail neurons, all MNs	exc cell	NC1525, wdex592
ZC155.2	cholinergic MNs, head and tail neurons		NC1469, wdex575
