# Supplementary material for: Complementary RNA amplification methods enhance microarray identification of transcripts expressed in the C. elegans nervous system
Source: BMC Genomics. 2008 Feb 19;9:84. doi: 10.1186/1471-2164-9-84 (PMC2263045; doi:10.1186/1471-2164-9-84)
Supplement: Additional File 10 — Present calls perl script. Perl script file used to determine which genes on the Affymetrix array were present in 3 of 3 IVT samples. [file 1471-2164-9-84-S10.pl]

my @temp;
my $count;
my $header;
my $label;

unless (open DATA, "<calldata.xls") {
	die "Cannot open calldata.xls: $! ";
}

$header = <DATA>;
@temp = split /\t/, $header;
$label = $temp[0];

unless (open OUTPUT, ">$label.xls") {
	die "Cannot open $label.xls: $! ";
}

print OUTPUT "$header";

while (<DATA>) {
	chomp;
	@temp = split /\t/, $_;
	$count = 0;
	  
	if (@temp[1] =~ P) {
        $count++;
      }

	if (@temp[2] =~ P) {
        $count++;
      }

	if (@temp[3] =~ P) {
        $count++;
      }

	if ($count > 2) {
	  $_ = join('	', @temp); 
	  print OUTPUT "$_\n";
	}

	print ".";
}

close OUTPUT;
close DATA;
